# Supplementary material for: A Nonresonant Hybridized Electromagnetic-Triboelectric Nanogenerator for Irregular and Ultralow Frequency Blue Energy Harvesting
Source: Research (Wash D C). 2021 Feb 4;2021:5963293. doi: 10.34133/2021/5963293 (PMC7881767; doi:10.34133/2021/5963293)
Supplement: Supplementary Materials — Figure S1: pictures of double helix structure triboelectric nanogenerator. Figure S2: hybridized nanogenerator in Jialing River. Figure S3: hybridized nanogenerator's energy harvesting efficiency. Figure S4: the collision models of the system without TENG and with TENG. Figure S5: LEDs lighted up by hybridized nanogenerator. Movie S1: the front view of the kinematic simulation for pendulum swing. Movie S2: the vertical view of the kinematic simulation for pendulum swing. Movie S3: the outputs of EMG tested in the river. Movie S4: the outputs of TENG tested in the river. Movie S5: 100 LEDs in parallel were lighted up by the EMG. Movie S6: 50 LEDs in series were lighted up by the TENG. Movie S7: The wireless temperature sensing was powered by the hybridized nanogenerator. Shared data 1: Figure 3(a) data. The output currents of the TENG under different vibration frequencies of external excitation. Shared data 2: Figure 3(b) data. The output voltages of the TENG under different vibration frequencies of external excitation. Shared data 3: Figure 3(c) data. The transferred charge of the TENG when the frequency of external excitation was 2.3 Hz. Shared data 4: Figure 3(d) data. The transferred charge of the TENG under different vibration frequencies of external excitation. Shared data 5: Figure 3(e) data. The peak power-resistance curve of TENG. Shared data 6: Figure 3(f) data. The charging behavior of the TENG. Shared data 7: Figure 4(a) data. The induced currents in the coil of the EMG under different vibration frequencies of external excitation. Shared data 8: Figure 4(b) data. The induced voltages in the coil of the EMG under different vibration frequencies of external excitation. Shared data 9: Figure 4(c) data. The peak power-resistance curve of EMG. Shared data 10: Figure 4(d) data. The charging capability of the EMG. Shared data 11: Figure 5(a) data. The output currents of the TENG in different wave heights. Shared data 12: Figure 5(b) data. The output voltages of [file 5963293.f1.zip › Shared data 1.xlsx]

## Sheet: Sheet1
	Time (s)	Current (μA)	Time (s)	Current (μA)	Time (s)	Current (μA)	Time (s)	Current (μA)	Time (s)	Current (μA)	Time (s)	Current (μA)	Time (s)	Current (μA)	Time (s)	Current (μA)	Time (s)	Current (μA)	Time (s)	Current (μA)
	9.0002	0.04905	8.0002	0.03621	7.0002	0.00722	6.0002	0.0302	5.0002	0.00216	4.0002	0.00474	3.0002	-0.01459	2.0002	0.007	1.0002	0.007	0.0002	-0.00375
	9.0004	0.0502	8.0004	0.04314	7.0004	0.00952	6.0004	0.02601	5.0004	0.0099	4.0004	0.00378	3.0004	-0.01073	2.0004	0.00571	1.0004	0.00506	0.0004	-0.0041
	9.0006	0.05077	8.0006	0.03736	7.0006	0.01181	6.0006	0.02537	5.0006	0.00764	4.0006	0.0041	3.0006	-0.01202	2.0006	0.00281	1.0006	0.00893	0.0006	-0.00388
	9.0008	0.05363	8.0008	0.04256	7.0008	0.0187	6.0008	0.02633	5.0008	0.00764	4.0008	0.00506	3.0008	-0.01395	2.0008	0.00152	1.0008	0.00313	0.0008	-0.00378
	9.001	0.0502	8.001	0.04429	7.001	0.0164	6.001	0.02827	5.001	0.01473	4.001	0.00249	3.001	-0.01298	2.001	0.00474	1.001	0.00571	0.001	-0.00368
	9.0012	0.04962	8.0012	0.04371	7.0012	0.0187	6.0012	0.0244	5.0012	0.01248	4.0012	0.00378	3.0012	-0.01459	2.0012	0.00506	1.0012	0.00506	0.0012	-0.00365
	9.0014	0.05248	8.0014	0.03967	7.0014	0.01824	6.0014	0.02408	5.0014	0.01667	4.0014	0.00281	3.0014	-0.01363	2.0014	0.00668	1.0014	0.00313	0.0014	-0.00333
	9.0016	0.05134	8.0016	0.04371	7.0016	0.0187	6.0016	0.02601	5.0016	0.01828	4.0016	0.00378	3.0016	-0.01363	2.0016	0.00603	1.0016	0.00442	0.0016	-0.00307
	9.0018	0.05306	8.0018	0.04198	7.0018	0.02146	6.0018	0.02601	5.0018	0.01763	4.0018	0.0041	3.0018	-0.01202	2.0018	0.00474	1.0018	0.00442	0.0018	-0.00343
	9.002	0.04734	8.002	0.04256	7.002	0.02146	6.002	0.02762	5.002	0.0215	4.002	0.00474	3.002	-0.01331	2.002	0.00603	1.002	0.00571	0.002	-0.00339
	9.0022	0.05248	8.0022	0.04602	7.0022	0.02284	6.0022	0.02762	5.0022	0.01957	4.0022	0.00087489	3.0022	-0.01459	2.0022	0.00603	1.0022	0.00442	0.0022	-0.00323
	9.0024	0.05077	8.0024	0.04718	7.0024	0.0233	6.0024	0.02827	5.0024	0.01989	4.0024	0.00152	3.0024	-0.01202	2.0024	0.00571	1.0024	0.00378	0.0024	-0.00307
	9.0026	0.04791	8.0026	0.04949	7.0026	0.02467	6.0026	0.02956	5.0026	0.01731	4.0026	0.0041	3.0026	-0.01459	2.0026	0.00603	1.0026	0.00474	0.0026	-0.00346
	9.0028	0.05134	8.0028	0.05122	7.0028	0.02513	6.0028	0.03085	5.0028	0.02053	4.0028	0.00893	3.0028	-0.01427	2.0028	0.00474	1.0028	0.00635	0.0028	-0.00297
	9.003	0.06164	8.003	0.05237	7.003	0.02375	6.003	0.03633	5.003	0.02021	4.003	0.00313	3.003	-0.01234	2.003	0.00571	1.003	0.00603	0.003	-0.00291
	9.0032	0.05191	8.0032	0.0518	7.0032	0.02973	6.0032	0.03213	5.0032	0.02021	4.0032	0.00764	3.0032	-0.01105	2.0032	0.00345	1.0032	0.00732	0.0032	-0.00297
	9.0034	0.05306	8.0034	0.05699	7.0034	0.02651	6.0034	0.03213	5.0034	0.01892	4.0034	0.00764	3.0034	-0.01202	2.0034	0.00442	1.0034	0.00506	0.0034	-0.00301
	9.0036	0.05191	8.0036	0.05642	7.0036	0.03019	6.0036	0.03213	5.0036	0.01667	4.0036	0.00829	3.0036	-0.01202	2.0036	0.00378	1.0036	0.00474	0.0036	-0.00272
	9.0038	0.0502	8.0038	0.06277	7.0038	0.0334	6.0038	0.03342	5.0038	0.01409	4.0038	0.01022	3.0038	-0.01202	2.0038	0.00539	1.0038	0.00603	0.0038	-0.00275
	9.004	0.05764	8.004	0.0645	7.004	0.04167	6.004	0.03342	5.004	0.01183	4.004	0.00958	3.004	-0.01331	2.004	0.00829	1.004	0.00668	0.004	-0.00259
	9.0042	0.05706	8.0042	0.06796	7.0042	0.03845	6.0042	0.03633	5.0042	0.00925	4.0042	0.00506	3.0042	-0.01363	2.0042	0.00571	1.0042	0.007	0.0042	-0.00252
	9.0044	0.06336	8.0044	0.06565	7.0044	0.04351	6.0044	0.0302	5.0044	0.00732	4.0044	0.00635	3.0044	-0.01169	2.0044	0.00345	1.0044	0.00796	0.0044	-0.00259
	9.0046	0.06679	8.0046	0.07027	7.0046	0.04213	6.0046	0.03278	5.0046	0.00603	4.0046	0.00539	3.0046	-0.01105	2.0046	0.00474	1.0046	0.00796	0.0046	-0.00239
	9.0048	0.06851	8.0048	0.06739	7.0048	0.04397	6.0048	0.03181	5.0048	0.00378	4.0048	0.00313	3.0048	-0.01105	2.0048	0.00539	1.0048	0.00764	0.0048	-0.00239
	9.005	0.06336	8.005	0.06912	7.005	0.04397	6.005	0.03375	5.005	0.00313	4.005	0.00506	3.005	-0.01137	2.005	0.00603	1.005	0.007	0.005	-0.0021
	9.0052	0.06565	8.0052	0.06796	7.0052	0.04856	6.0052	0.03439	5.0052	0.00539	4.0052	0.00506	3.0052	-0.00976	2.0052	0.00571	1.0052	0.00829	0.0052	-0.00256
	9.0054	0.05992	8.0054	0.06912	7.0054	0.04764	6.0054	0.03568	5.0054	0.00184	4.0054	0.0041	3.0054	-0.00815	2.0054	0.00506	1.0054	0.00668	0.0054	-0.0022
	9.0056	0.06794	8.0056	0.07201	7.0056	0.04856	6.0056	0.03697	5.0056	0.00249	4.0056	0.00184	3.0056	-0.00912	2.0056	0.00668	1.0056	0.00796	0.0056	-0.00217
	9.0058	0.06965	8.0058	0.07374	7.0058	0.0481	6.0058	0.03858	5.0058	-0.00267	4.0058	0.00635	3.0058	-0.00976	2.0058	0.00571	1.0058	0.00861	0.0058	-0.00214
	9.006	0.0645	8.006	0.07893	7.006	0.05407	6.006	0.0418	5.006	-0.0017	4.006	0.00506	3.006	-0.00976	2.006	0.00635	1.006	0.00958	0.006	-0.00223
	9.0062	0.06965	8.0062	0.08355	7.0062	0.05407	6.0062	0.03923	5.0062	-9.19e-05	4.0062	0.00506	3.0062	-0.00976	2.0062	0.00539	1.0062	0.00539	0.0062	-0.00214
	9.0064	0.07251	8.0064	0.07951	7.0064	0.05453	6.0064	0.04245	5.0064	0.00023034	4.0064	0.00313	3.0064	-0.01073	2.0064	0.00603	1.0064	0.00635	0.0064	-0.00204
	9.0066	0.07251	8.0066	0.09048	7.0066	0.05545	6.0066	0.0447	5.0066	0.00152	4.0066	0.00506	3.0066	-0.00912	2.0066	0.00635	1.0066	0.00796	0.0066	-0.00201
	9.0068	0.07595	8.0068	0.08817	7.0068	0.05775	6.0068	0.04342	5.0068	0.00152	4.0068	0.00796	3.0068	-0.01137	2.0068	0.00732	1.0068	0.00893	0.0068	-0.00198
	9.007	0.07766	8.007	0.08009	7.007	0.06556	6.007	0.04277	5.007	0.00249	4.007	0.00732	3.007	-0.01427	2.007	0.00345	1.007	0.007	0.007	-0.00198
	9.0072	0.07824	8.0072	0.08297	7.0072	0.06234	6.0072	0.04664	5.0072	0.0012	4.0072	0.00861	3.0072	-0.0104	2.0072	0.00571	1.0072	0.00668	0.0072	-0.00185
	9.0074	0.08224	8.0074	0.07893	7.0074	0.05867	6.0074	0.04213	5.0074	0.00216	4.0074	0.00925	3.0074	-0.01008	2.0074	0.00732	1.0074	0.00474	0.0074	-0.00198
	9.0076	0.08453	8.0076	0.0772	7.0076	0.06096	6.0076	0.04503	5.0076	0.00184	4.0076	0.00893	3.0076	-0.01073	2.0076	0.00571	1.0076	0.0041	0.0076	-0.00194
	9.0078	0.08625	8.0078	0.07374	7.0078	0.05958	6.0078	0.04664	5.0078	0.00023034	4.0078	0.00861	3.0078	-0.00783	2.0078	0.00506	1.0078	0.0041	0.0078	-0.00198
	9.008	0.08854	8.008	0.07489	7.008	0.05821	6.008	0.04922	5.008	0.00023034	4.008	0.01312	3.008	-0.01008	2.008	0.00474	1.008	0.00281	0.008	-0.00201
	9.0082	0.08854	8.0082	0.08124	7.0082	0.06004	6.0082	0.04986	5.0082	0.0012	4.0082	0.00796	3.0082	-0.01137	2.0082	0.00764	1.0082	0.00378	0.0082	-0.00188
	9.0084	0.09083	8.0084	0.07489	7.0084	0.05775	6.0084	0.05179	5.0084	0.00023034	4.0084	0.00378	3.0084	-0.01331	2.0084	0.0041	1.0084	0.0012	0.0084	-0.00185
	9.0086	0.0914	8.0086	0.07431	7.0086	0.05821	6.0086	0.05212	5.0086	-9.19e-05	4.0086	0.00442	3.0086	-0.01234	2.0086	0.00506	1.0086	0.00184	0.0086	-0.00185
	9.0088	0.09197	8.0088	0.0772	7.0088	0.05545	6.0088	0.05018	5.0088	0.00023034	4.0088	0.00474	3.0088	-0.01137	2.0088	0.00571	1.0088	0.00313	0.0088	-0.00178
	9.009	0.0977	8.009	0.07316	7.009	0.05958	6.009	0.05341	5.009	-0.00267	4.009	0.00732	3.009	-0.0104	2.009	0.00668	1.009	0.00087489	0.009	-0.00159
	9.0092	0.0977	8.0092	0.06796	7.0092	0.05867	6.0092	0.05115	5.0092	-0.00396	4.0092	0.00571	3.0092	-0.00847	2.0092	0.00732	1.0092	0.00055261	0.0092	-0.00175
	9.0094	0.09426	8.0094	0.06854	7.0094	0.05775	6.0094	0.04954	5.0094	-0.00331	4.0094	0.00345	3.0094	-0.00847	2.0094	0.00571	1.0094	0.00184	0.0094	-0.00172
	9.0096	0.09369	8.0096	0.06739	7.0096	0.05637	6.0096	0.04857	5.0096	-0.00138	4.0096	0.00668	3.0096	-0.00976	2.0096	0.00732	1.0096	-9.19e-05	0.0096	-0.00165
	9.0098	0.0914	8.0098	0.0645	7.0098	0.05545	6.0098	0.04825	5.0098	0.00087489	4.0098	0.00474	3.0098	-0.00815	2.0098	0.00829	1.0098	-0.0004142	0.0098	-0.00152
	9.01	0.09197	8.01	0.06623	7.01	0.05407	6.01	0.04599	5.01	-0.0017	4.01	0.00506	3.01	-0.00847	2.01	0.007	1.01	-9.19e-05	0.01	-0.00162
	9.0102	0.09369	8.0102	0.05873	7.0102	0.04994	6.0102	0.04696	5.0102	0.00087489	4.0102	0.00378	3.0102	-0.00815	2.0102	0.00378	1.0102	-9.19e-05	0.0102	-0.00149
	9.0104	0.09998	8.0104	0.06219	7.0104	0.0481	6.0104	0.04599	5.0104	-0.00364	4.0104	0.00603	3.0104	-0.00847	2.0104	0.00571	1.0104	-9.19e-05	0.0104	-0.00146
	9.0106	0.0977	8.0106	0.06103	7.0106	0.04948	6.0106	0.04696	5.0106	-0.00073647	4.0106	0.00378	3.0106	-0.00976	2.0106	0.00764	1.0106	-0.00073647	0.0106	-0.00136
	9.0108	0.0977	8.0108	0.0593	7.0108	0.04672	6.0108	0.04696	5.0108	-9.19e-05	4.0108	0.00442	3.0108	-0.01008	2.0108	0.00635	1.0108	-0.0004142	0.0108	-0.00136
	9.011	0.09369	8.011	0.05988	7.011	0.0458	6.011	0.04599	5.011	0.00313	4.011	0.007	3.011	-0.00944	2.011	0.00732	1.011	-0.00138	0.011	-0.00136
	9.0112	0.09026	8.0112	0.05295	7.0112	0.04305	6.0112	0.04438	5.0112	0.00345	4.0112	0.00764	3.0112	-0.0104	2.0112	0.0099	1.0112	0.00023034	0.0112	-0.00123
	9.0114	0.0914	8.0114	0.04949	7.0114	0.04489	6.0114	0.04374	5.0114	0.00506	4.0114	0.00764	3.0114	-0.00976	2.0114	0.01119	1.0114	-0.0017	0.0114	-0.00114
	9.0116	0.08739	8.0116	0.05006	7.0116	0.04764	6.0116	0.0418	5.0116	0.00635	4.0116	0.00861	3.0116	-0.00815	2.0116	0.00635	1.0116	-0.00235	0.0116	-0.00123
	9.0118	0.08053	8.0118	0.04949	7.0118	0.04351	6.0118	0.03858	5.0118	0.00442	4.0118	0.00571	3.0118	-0.00976	2.0118	0.00893	1.0118	-0.00138	0.0118	-0.00117
	9.012	0.0914	8.012	0.04718	7.012	0.04351	6.012	0.03955	5.012	0.00893	4.012	0.00861	3.012	-0.00783	2.012	0.00796	1.012	-0.00073647	0.012	-0.00094378
	9.0122	0.08797	8.0122	0.0414	7.0122	0.03662	6.0122	0.03665	5.0122	0.007	4.0122	0.00796	3.0122	-0.01008	2.0122	0.00893	1.0122	-0.00235	0.0122	-0.00104
	9.0124	0.08339	8.0124	0.04602	7.0124	0.04167	6.0124	0.036	5.0124	0.00893	4.0124	0.00506	3.0124	-0.00847	2.0124	0.00925	1.0124	-0.0004142	0.0124	-0.00117
	9.0126	0.08453	8.0126	0.04487	7.0126	0.03845	6.0126	0.03761	5.0126	0.00796	4.0126	0.00829	3.0126	-0.01137	2.0126	0.00861	1.0126	-0.00203	0.0126	-0.00091155
	9.0128	0.07824	8.0128	0.04776	7.0128	0.02973	6.0128	0.03536	5.0128	0.00571	4.0128	0.00796	3.0128	-0.00944	2.0128	0.00893	1.0128	-0.00203	0.0128	-0.00071819
	9.013	0.07824	8.013	0.04487	7.013	0.04029	6.013	0.03568	5.013	0.00764	4.013	0.00861	3.013	-0.00589	2.013	0.00958	1.013	-0.00138	0.013	-0.00071819
	9.0132	0.07824	8.0132	0.04833	7.0132	0.03662	6.0132	0.03407	5.0132	0.00474	4.0132	0.007	3.0132	-0.00654	2.0132	0.00829	1.0132	-0.00138	0.0132	-0.00065374
	9.0134	0.0811	8.0134	0.04949	7.0134	0.03891	6.0134	0.03536	5.0134	0.00603	4.0134	0.007	3.0134	-0.00944	2.0134	0.00958	1.0134	0.00055261	0.0134	-0.00075042
	9.0136	0.08339	8.0136	0.05064	7.0136	0.03937	6.0136	0.03278	5.0136	0.00152	4.0136	0.00281	3.0136	-0.00879	2.0136	0.01119	1.0136	0.00152	0.0136	-0.00052483
	9.0138	0.07766	8.0138	0.05122	7.0138	0.04718	6.0138	0.03278	5.0138	-9.19e-05	4.0138	0.00506	3.0138	-0.00879	2.0138	0.01119	1.0138	-9.19e-05	0.0138	-0.00023478
	9.014	0.07137	8.014	0.05815	7.014	0.04534	6.014	0.03278	5.014	0.00055261	4.014	0.00861	3.014	-0.00815	2.014	0.01119	1.014	0.00023034	0.014	-0.00036369
	9.0142	0.0708	8.0142	0.05584	7.0142	0.04672	6.0142	0.0331	5.0142	-0.0017	4.0142	0.00635	3.0142	-0.00815	2.0142	0.0128	1.0142	-0.00396	0.0142	-0.00039592
	9.0144	0.06851	8.0144	0.06796	7.0144	0.05086	6.0144	0.03085	5.0144	-0.00654	4.0144	0.00635	3.0144	-0.00847	2.0144	0.01344	1.0144	0.00249	0.0144	-0.00033146
	9.0146	0.06736	8.0146	0.06854	7.0146	0.05499	6.0146	0.03085	5.0146	-0.00976	4.0146	0.00603	3.0146	-0.00944	2.0146	0.01377	1.0146	0.00023034	0.0146	-0.00017033
	9.0148	0.06622	8.0148	0.07085	7.0148	0.05453	6.0148	0.02924	5.0148	-0.01137	4.0148	0.007	3.0148	-0.0075	2.0148	0.01667	1.0148	-9.19e-05	0.0148	-0.00017033
	9.015	0.0605	8.015	0.07143	7.015	0.05453	6.015	0.0302	5.015	-0.01331	4.015	0.00893	3.015	-0.00783	2.015	0.01441	1.015	-9.19e-05	0.015	-0.00029924
	9.0152	0.05821	8.0152	0.07143	7.0152	0.05453	6.0152	0.02956	5.0152	-0.01556	4.0152	0.007	3.0152	-0.00815	2.0152	0.01538	1.0152	0.00055261	0.0152	-4.14e-05
	9.0154	0.05592	8.0154	0.06508	7.0154	0.06096	6.0154	0.02827	5.0154	-0.01588	4.0154	0.00829	3.0154	-0.00944	2.0154	0.01473	1.0154	-0.00138	0.0154	-0.0001381
	9.0156	0.05821	8.0156	0.06796	7.0156	0.05683	6.0156	0.03213	5.0156	-0.01878	4.0156	0.00668	3.0156	-0.00815	2.0156	0.01441	1.0156	0.00539	0.0156	-0.00010587
	9.0158	0.05649	8.0158	0.06854	7.0158	0.05729	6.0158	0.03117	5.0158	-0.02072	4.0158	0.00668	3.0158	-0.00847	2.0158	0.01538	1.0158	0.00087489	0.0158	2.3e-05
	9.016	0.05191	8.016	0.06854	7.016	0.05683	6.016	0.03117	5.016	-0.02072	4.016	0.00829	3.016	-0.00847	2.016	0.01506	1.016	0.00055261	0.016	-7.36e-05
	9.0162	0.05477	8.0162	0.06796	7.0162	0.05269	6.0162	0.03342	5.0162	-0.02265	4.0162	0.00764	3.0162	-0.00912	2.0162	0.0157	1.0162	-0.00138	0.0162	-0.00023478
	9.0164	0.05191	8.0164	0.06623	7.0164	0.04994	6.0164	0.036	5.0164	-0.0204	4.0164	0.00861	3.0164	-0.00912	2.0164	0.01634	1.0164	-0.00073647	0.0164	-0.00023478
	9.0166	0.05191	8.0166	0.06623	7.0166	0.05086	6.0166	0.03342	5.0166	-0.02587	4.0166	0.01151	3.0166	-0.00976	2.0166	0.02086	1.0166	-0.0004142	0.0166	-0.00010587
	9.0168	0.0605	8.0168	0.06219	7.0168	0.04856	6.0168	0.0389	5.0168	-0.02297	4.0168	0.01022	3.0168	-0.01008	2.0168	0.01441	1.0168	0.0012	0.0168	-7.36e-05
	9.017	0.0542	8.017	0.05988	7.017	0.04994	6.017	0.03858	5.017	-0.02426	4.017	0.01151	3.017	-0.01137	2.017	0.01731	1.017	-0.00073647	0.017	-0.0001381
	9.0172	0.05248	8.0172	0.05873	7.0172	0.04672	6.0172	0.04309	5.0172	-0.02394	4.0172	0.0099	3.0172	-0.00815	2.0172	0.0157	1.0172	-0.00138	0.0172	2.3e-05
	9.0174	0.05363	8.0174	0.05295	7.0174	0.04764	6.0174	0.03858	5.0174	-0.02555	4.0174	0.01312	3.0174	-0.01137	2.0174	0.01924	1.0174	-0.00106	0.0174	0.00018417
	9.0176	0.05706	8.0176	0.05295	7.0176	0.04718	6.0176	0.03923	5.0176	-0.02168	4.0176	0.01054	3.0176	-0.00944	2.0176	0.01892	1.0176	-0.00267	0.0176	-0.00020256
	9.0178	0.05764	8.0178	0.05295	7.0178	0.04626	6.0178	0.03955	5.0178	-0.02136	4.0178	0.01409	3.0178	-0.01073	2.0178	0.01828	1.0178	-0.00267	0.0178	-0.00010587
	9.018	0.05306	8.018	0.04833	7.018	0.04259	6.018	0.03729	5.018	-0.02201	4.018	0.01344	3.018	-0.00944	2.018	0.01924	1.018	-0.00428	0.018	5.53e-05
	9.0182	0.06279	8.0182	0.05006	7.0182	0.0357	6.0182	0.036	5.0182	-0.02007	4.0182	0.01506	3.0182	-0.01008	2.0182	0.01924	1.0182	-0.0046	0.0182	0.00018417
	9.0184	0.06679	8.0184	0.05064	7.0184	0.04305	6.0184	0.03536	5.0184	-0.02007	4.0184	0.01441	3.0184	-0.01169	2.0184	0.01731	1.0184	-0.00073647	0.0184	-9.19e-06
	9.0186	0.06622	8.0186	0.04545	7.0186	0.0334	6.0186	0.03536	5.0186	-0.02233	4.0186	0.01377	3.0186	-0.00879	2.0186	0.01795	1.0186	-0.00428	0.0186	5.53e-05
	9.0188	0.06679	8.0188	0.04487	7.0188	0.03799	6.0188	0.0389	5.0188	-0.02716	4.0188	0.01312	3.0188	-0.00847	2.0188	0.01924	1.0188	-0.00589	0.0188	0.00011972
	9.019	0.07023	8.019	0.04545	7.019	0.03294	6.019	0.03665	5.019	-0.02362	4.019	0.01312	3.019	-0.00718	2.019	0.0186	1.019	-0.0075	0.019	0.00024862
	9.0192	0.07538	8.0192	0.05237	7.0192	0.0334	6.0192	0.03826	5.0192	-0.02362	4.0192	0.01312	3.0192	-0.00718	2.0192	0.01892	1.0192	-0.00686	0.0192	0.00024862
	9.0194	0.07137	8.0194	0.04198	7.0194	0.03064	6.0194	0.036	5.0194	-0.02426	4.0194	0.01409	3.0194	-0.00622	2.0194	0.01538	1.0194	-0.00654	0.0194	0.00028085
	9.0196	0.07366	8.0196	0.03736	7.0196	0.02835	6.0196	0.03665	5.0196	-0.02362	4.0196	0.01506	3.0196	-0.00654	2.0196	0.0186	1.0196	-0.00654	0.0196	0.00034531
	9.0198	0.07137	8.0198	0.04083	7.0198	0.03432	6.0198	0.03342	5.0198	-0.02362	4.0198	0.01506	3.0198	-0.00686	2.0198	0.01892	1.0198	-0.00557	0.0198	0.00040976
	9.02	0.06164	8.02	0.03275	7.02	0.03248	6.02	0.03504	5.02	-0.0233	4.02	0.0128	3.02	-0.00525	2.02	0.0186	1.02	-0.0075	0.02	0.00037753
	9.0202	0.06279	8.0202	0.0414	7.0202	0.03019	6.0202	0.03246	5.0202	-0.02297	4.0202	0.01634	3.0202	-0.00783	2.0202	0.01828	1.0202	-0.00525	0.0202	0.00015194
	9.0204	0.05992	8.0204	0.03563	7.0204	0.02789	6.0204	0.03085	5.0204	-0.02072	4.0204	0.01602	3.0204	-0.00493	2.0204	0.01731	1.0204	-0.00879	0.0204	0.00034531
	9.0206	0.05649	8.0206	0.03332	7.0206	0.0311	6.0206	0.02795	5.0206	-0.02072	4.0206	0.01828	3.0206	-0.00493	2.0206	0.01795	1.0206	-0.00815	0.0206	0.00060312
	9.0208	0.05764	8.0208	0.03159	7.0208	0.03202	6.0208	0.02891	5.0208	-0.01234	4.0208	0.01667	3.0208	-0.00622	2.0208	0.01892	1.0208	-0.00783	0.0208	0.00034531
	9.021	0.05248	8.021	0.03505	7.021	0.02973	6.021	0.02795	5.021	-0.0175	4.021	0.01763	3.021	-0.0075	2.021	0.01957	1.021	-0.00976	0.021	0.00050644
	9.0212	0.05248	8.0212	0.03159	7.0212	0.0334	6.0212	0.02827	5.0212	-0.01202	4.0212	0.01699	3.0212	-0.00686	2.0212	0.01957	1.0212	-0.00622	0.0212	0.00053867
	9.0214	0.05077	8.0214	0.02235	7.0214	0.02835	6.0214	0.02827	5.0214	-0.01395	4.0214	0.0186	3.0214	-0.00589	2.0214	0.02118	1.0214	-0.01008	0.0214	0.00053867
	9.0216	0.05706	8.0216	0.01947	7.0216	0.02743	6.0216	0.02537	5.0216	-0.01234	4.0216	0.01634	3.0216	-0.00718	2.0216	0.0215	1.0216	-0.00654	0.0216	0.00060312
	9.0218	0.04676	8.0218	0.01773	7.0218	0.02146	6.0218	0.02472	5.0218	-0.01169	4.0218	0.01795	3.0218	-0.00654	2.0218	0.01892	1.0218	-0.00815	0.0218	0.0006998
	9.022	0.04734	8.022	0.01542	7.022	0.02146	6.022	0.02343	5.022	-0.00944	4.022	0.01989	3.022	-0.00557	2.022	0.01989	1.022	-0.00783	0.022	0.0006998
	9.0222	0.04734	8.0222	0.01196	7.0222	0.02192	6.0222	0.02408	5.0222	-0.00815	4.0222	0.0186	3.0222	-0.0046	2.0222	0.02053	1.0222	-0.00557	0.0222	0.00066758
	9.0224	0.04676	8.0224	0.00445	7.0224	0.01227	6.0224	0.02666	5.0224	-0.00815	4.0224	0.02053	3.0224	-0.00654	2.0224	0.02376	1.0224	-0.00493	0.0224	0.00066758
	9.0226	0.04505	8.0226	0.01081	7.0226	0.01181	6.0226	0.02279	5.0226	-0.00912	4.0226	0.02118	3.0226	-0.00654	2.0226	0.02472	1.0226	-0.00879	0.0226	0.00076426
	9.0228	0.04505	8.0228	0.00561	7.0228	0.01503	6.0228	0.02118	5.0228	-0.00944	4.0228	0.02247	3.0228	-0.00396	2.0228	0.02118	1.0228	-0.0046	0.0228	0.00073203
	9.023	0.04161	8.023	0.0033	7.023	0.01181	6.023	0.02086	5.023	-0.01331	4.023	0.02311	3.023	-0.0046	2.023	0.02053	1.023	-0.00912	0.023	0.00089317
	9.0232	0.04333	8.0232	-0.00363	7.0232	0.00906	6.0232	0.01602	5.0232	-0.01298	4.0232	0.02215	3.0232	-0.00106	2.0232	0.02376	1.0232	-0.0075	0.0232	0.00073203
	9.0234	0.04104	8.0234	-0.00421	7.0234	0.00722	6.0234	0.01763	5.0234	-0.01234	4.0234	0.02215	3.0234	-0.00267	2.0234	0.02247	1.0234	-0.00654	0.0234	0.00089317
	9.0236	0.03875	8.0236	-0.01056	7.0236	0.00538	6.0236	0.0128	5.0236	-0.01169	4.0236	0.0186	3.0236	-0.00267	2.0236	0.02053	1.0236	-0.00783	0.0236	0.00076426
	9.0238	0.03932	8.0238	-0.00305	7.0238	0.00722	6.0238	0.01538	5.0238	-0.01717	4.0238	0.02569	3.0238	-0.00396	2.0238	0.02601	1.0238	-0.00557	0.0238	0.0006998
	9.024	0.03761	8.024	-0.00421	7.024	0.00722	6.024	0.01248	5.024	-0.01137	4.024	0.01828	3.024	-0.00331	2.024	0.0244	1.024	-0.00493	0.024	0.00092539
	9.0242	0.03761	8.0242	-0.00363	7.0242	0.00308	6.0242	0.0128	5.0242	-0.01878	4.0242	0.02408	3.0242	-0.00493	2.0242	0.02376	1.0242	-0.00815	0.0242	0.00092539
	9.0244	0.03818	8.0244	-0.00998	7.0244	0.00125	6.0244	0.00861	5.0244	-0.01943	4.0244	0.02505	3.0244	-0.00267	2.0244	0.02505	1.0244	-0.00331	0.0244	0.00095762
	9.0246	0.03761	8.0246	-0.00998	7.0246	0.00217	6.0246	0.00668	5.0246	-0.02297	4.0246	0.02924	3.0246	-0.00299	2.0246	0.02956	1.0246	-0.00493	0.0246	0.00095762
	9.0248	0.03474	8.0248	-0.01171	7.0248	0.00171	6.0248	0.00635	5.0248	-0.02297	4.0248	0.02311	3.0248	-0.00267	2.0248	0.02827	1.0248	-0.00331	0.0248	0.00066758
	9.025	0.03131	8.025	-0.01287	7.025	0.00217	6.025	0.00474	5.025	-0.0291	4.025	0.0215	3.025	-0.0004142	2.025	0.0273	1.025	-0.00235	0.025	0.00118
	9.0252	0.02902	8.0252	-0.00998	7.0252	-0.00197	6.0252	0.00506	5.0252	-0.02781	4.0252	0.02215	3.0252	-0.0017	2.0252	0.02666	1.0252	-0.00235	0.0252	0.00105
	9.0254	0.02673	8.0254	-0.0146	7.0254	0.00125	6.0254	0.00216	5.0254	-0.02684	4.0254	0.02472	3.0254	-0.00073647	2.0254	0.02795	1.0254	-0.0046	0.0254	0.00115
	9.0256	0.02559	8.0256	-0.01344	7.0256	0.00217	6.0256	-9.19e-05	5.0256	-0.03296	4.0256	0.02472	3.0256	-0.0017	2.0256	0.02666	1.0256	-0.00267	0.0256	0.00118
	9.0258	0.02273	8.0258	-0.01518	7.0258	-0.00151	6.0258	-0.00106	5.0258	-0.02781	4.0258	0.0273	3.0258	-0.00364	2.0258	0.02827	1.0258	-0.0046	0.0258	0.00089317
	9.026	0.02387	8.026	-0.01633	7.026	-0.00978	6.026	-0.00138	5.026	-0.02652	4.026	0.0273	3.026	-0.00203	2.026	0.02891	1.026	-0.00428	0.026	0.00109
	9.0262	0.02502	8.0262	-0.0094	7.0262	-0.00381	6.0262	-0.00299	5.0262	-0.02491	4.0262	0.02569	3.0262	-0.00138	2.0262	0.02956	1.0262	-0.00493	0.0262	0.00125
	9.0264	0.02673	8.0264	-0.01633	7.0264	-0.00151	6.0264	-0.00331	5.0264	-0.02652	4.0264	0.02408	3.0264	-0.00235	2.0264	0.02956	1.0264	-0.00331	0.0264	0.00115
	9.0266	0.01643	8.0266	-0.00998	7.0266	-0.00656	6.0266	-0.00493	5.0266	-0.02974	4.0266	0.02537	3.0266	-0.00203	2.0266	0.02859	1.0266	-0.00267	0.0266	0.00115
	9.0268	0.01586	8.0268	-0.01749	7.0268	-0.00381	6.0268	-0.00364	5.0268	-0.02781	4.0268	0.02376	3.0268	-0.00106	2.0268	0.02859	1.0268	-0.00396	0.0268	0.00115
	9.027	0.01643	8.027	-0.01633	7.027	-0.00656	6.027	-0.00976	5.027	-0.02813	4.027	0.02537	3.027	-0.00138	2.027	0.02891	1.027	-0.0046	0.027	0.00098985
	9.0272	0.01014	8.0272	-0.01518	7.0272	-0.00472	6.0272	-0.00267	5.0272	-0.02845	4.0272	0.02376	3.0272	-0.00138	2.0272	0.02859	1.0272	-0.00525	0.0272	0.00092539
	9.0274	0.01071	8.0274	-0.01864	7.0274	-0.00335	6.0274	-0.00331	5.0274	-0.02781	4.0274	0.02247	3.0274	-0.00106	2.0274	0.0302	1.0274	-0.00654	0.0274	0.00095762
	9.0276	0.00556	8.0276	-0.02441	7.0276	-0.00335	6.0276	-0.00589	5.0276	-0.0291	4.0276	0.02279	3.0276	0.00023034	2.0276	0.03117	1.0276	-0.00364	0.0276	0.00128
	9.0278	0.00957	8.0278	-0.02557	7.0278	-0.00243	6.0278	-0.00622	5.0278	-0.02716	4.0278	0.02247	3.0278	-9.19e-05	2.0278	0.02859	1.0278	-0.00718	0.0278	0.00115
	9.028	0.00785	8.028	-0.01864	7.028	-0.00243	6.028	-0.00654	5.028	-0.02684	4.028	0.02472	3.028	0.00345	2.028	0.02795	1.028	-0.00815	0.028	0.00112
	9.0282	0.00613	8.0282	-0.02384	7.0282	-0.00335	6.0282	-0.00622	5.0282	-0.02362	4.0282	0.0215	3.0282	0.00087489	2.0282	0.02698	1.0282	-0.00847	0.0282	0.00122
	9.0284	0.00499	8.0284	-0.02441	7.0284	-0.01345	6.0284	-0.00557	5.0284	-0.02652	4.0284	0.0186	3.0284	0.00087489	2.0284	0.0273	1.0284	-0.00976	0.0284	0.00128
	9.0286	0.01185	8.0286	-0.02441	7.0286	-0.0061	6.0286	-0.00686	5.0286	-0.02458	4.0286	0.01795	3.0286	0.00313	2.0286	0.02633	1.0286	-0.0104	0.0286	0.00138
	9.0288	0.0027	8.0288	-0.02499	7.0288	-0.00518	6.0288	-0.00557	5.0288	-0.02555	4.0288	0.01795	3.0288	0.00087489	2.0288	0.02633	1.0288	-0.01137	0.0288	0.0017
	9.029	0.0027	8.029	-0.02615	7.029	-0.00197	6.029	-0.00589	5.029	-0.02233	4.029	0.01828	3.029	0.00184	2.029	0.02408	1.029	-0.01073	0.029	0.00183
	9.0292	0.00556	8.0292	-0.02384	7.0292	-0.00427	6.0292	-0.00589	5.0292	-0.02362	4.0292	0.01828	3.0292	0.00184	2.0292	0.02247	1.0292	-0.00976	0.0292	0.00183
	9.0294	0.00098129	8.0294	-0.0221	7.0294	0.00125	6.0294	-0.00847	5.0294	-0.02555	4.0294	0.01989	3.0294	0.00571	2.0294	0.0244	1.0294	-0.01008	0.0294	0.00196
	9.0296	0.00441	8.0296	-0.01287	7.0296	-0.00427	6.0296	-0.00557	5.0296	-0.02458	4.0296	0.0215	3.0296	0.00442	2.0296	0.02053	1.0296	-0.00976	0.0296	0.00205
	9.0298	0.00040902	8.0298	-0.02268	7.0298	-0.00472	6.0298	-0.00815	5.0298	-0.02748	4.0298	0.01731	3.0298	0.00571	2.0298	0.02376	1.0298	-0.01008	0.0298	0.00202
	9.03	-0.00016324	8.03	-0.0146	7.03	0.00078765	6.03	-0.00686	5.03	-0.02555	4.03	0.02086	3.03	0.00539	2.03	0.02376	1.03	-0.00976	0.03	0.00205
	9.0302	-0.00016324	8.0302	-0.01402	7.0302	-0.00427	6.0302	-0.00654	5.0302	-0.02136	4.0302	0.02182	3.0302	0.00829	2.0302	0.02311	1.0302	-0.0104	0.0302	0.00202
	9.0304	-0.00131	8.0304	-0.02268	7.0304	-0.00427	6.0304	-0.01266	5.0304	-0.01911	4.0304	0.02215	3.0304	0.00668	2.0304	0.0244	1.0304	-0.01073	0.0304	0.00205
	9.0306	-0.00302	8.0306	-0.01402	7.0306	-0.00335	6.0306	-0.00912	5.0306	-0.01685	4.0306	0.0244	3.0306	0.00732	2.0306	0.02472	1.0306	-0.0104	0.0306	0.00212
	9.0308	-0.00245	8.0308	-0.02499	7.0308	-0.00427	6.0308	-0.00815	5.0308	-0.01717	4.0308	0.02343	3.0308	0.007	2.0308	0.02537	1.0308	-0.01137	0.0308	0.00202
	9.031	-0.00302	8.031	-0.02384	7.031	-0.00335	6.031	-0.00815	5.031	-0.01556	4.031	0.0244	3.031	0.00829	2.031	0.02569	1.031	-0.01073	0.031	0.00215
	9.0312	-0.00589	8.0312	-0.02961	7.0312	-0.00289	6.0312	-0.00622	5.0312	-0.01363	4.0312	0.02666	3.0312	0.00474	2.0312	0.02505	1.0312	-0.0104	0.0312	0.00225
	9.0314	-0.00474	8.0314	-0.02615	7.0314	-0.00243	6.0314	-0.00783	5.0314	-0.00976	4.0314	0.02569	3.0314	0.00796	2.0314	0.0244	1.0314	-0.01008	0.0314	0.00238
	9.0316	-0.00016324	8.0316	-0.02153	7.0316	-0.0107	6.0316	-0.00783	5.0316	-0.00976	4.0316	0.02698	3.0316	0.00893	2.0316	0.02827	1.0316	-0.01331	0.0316	0.00225
	9.0318	-0.00531	8.0318	-0.02499	7.0318	-0.00335	6.0318	-0.00428	5.0318	-0.0104	4.0318	0.02537	3.0318	0.00732	2.0318	0.02633	1.0318	-0.00944	0.0318	0.00218
	9.032	-0.00073551	8.032	-0.02615	7.032	-0.00656	6.032	-0.00847	5.032	-0.01008	4.032	0.02762	3.032	0.00925	2.032	0.02601	1.032	-0.00944	0.032	0.00215
	9.0322	0.00213	8.0322	-0.0273	7.0322	-0.0084	6.0322	-0.00815	5.0322	-0.00815	4.0322	0.02633	3.0322	0.00861	2.0322	0.02472	1.0322	-0.01008	0.0322	0.00221
	9.0324	-0.0036	8.0324	-0.02672	7.0324	-0.01345	6.0324	-0.01169	5.0324	-0.00815	4.0324	0.02666	3.0324	0.00925	2.0324	0.0244	1.0324	-0.00879	0.0324	0.0025
	9.0326	-0.00245	8.0326	-0.03077	7.0326	-0.0107	6.0326	-0.00718	5.0326	-0.00557	4.0326	0.02956	3.0326	0.00893	2.0326	0.02247	1.0326	-0.01137	0.0326	0.00241
	9.0328	-0.0036	8.0328	-0.02846	7.0328	-0.0107	6.0328	-0.00944	5.0328	-0.00686	4.0328	0.03085	3.0328	0.00732	2.0328	0.02343	1.0328	-0.00847	0.0328	0.00273
	9.033	0.00040902	8.033	-0.02788	7.033	-0.0084	6.033	-0.0046	5.033	-0.00718	4.033	0.0302	3.033	0.00764	2.033	0.02343	1.033	-0.00944	0.033	0.00247
	9.0332	-0.00016324	8.0332	-0.02672	7.0332	-0.01024	6.0332	-0.01137	5.0332	-0.00589	4.0332	0.02795	3.0332	0.00635	2.0332	0.0215	1.0332	-0.00944	0.0332	0.00296
	9.0334	0.00098129	8.0334	-0.02846	7.0334	-0.01529	6.0334	-0.01814	5.0334	-0.00525	4.0334	0.02956	3.0334	0.01022	2.0334	0.02376	1.0334	-0.00654	0.0334	0.00283
	9.0336	0.00040902	8.0336	-0.0273	7.0336	-0.01391	6.0336	-0.0104	5.0336	-0.00686	4.0336	0.0302	3.0336	0.01344	2.0336	0.02408	1.0336	-0.00686	0.0336	0.00292
	9.0338	0.00040902	8.0338	-0.03077	7.0338	-0.01345	6.0338	-0.00589	5.0338	-0.00944	4.0338	0.03085	3.0338	0.00796	2.0338	0.0244	1.0338	-0.00783	0.0338	0.00331
	9.034	0.00213	8.034	-0.03769	7.034	-0.0061	6.034	-0.01202	5.034	-0.00783	4.034	0.02924	3.034	0.01087	2.034	0.0186	1.034	-0.00557	0.034	0.00305
	9.0342	0.00499	8.0342	-0.03077	7.0342	-0.01253	6.0342	-0.01234	5.0342	-0.01008	4.0342	0.02827	3.0342	0.01087	2.0342	0.01924	1.0342	-0.00493	0.0342	0.00337
	9.0344	0.0027	8.0344	-0.03077	7.0344	-0.01345	6.0344	-0.01234	5.0344	-0.00976	4.0344	0.02891	3.0344	0.01183	2.0344	0.02053	1.0344	-0.00557	0.0344	0.0035
	9.0346	0.00327	8.0346	-0.03134	7.0346	-0.01437	6.0346	-0.01459	5.0346	-0.01137	4.0346	0.02698	3.0346	0.01248	2.0346	0.02633	1.0346	-0.00525	0.0346	0.00363
	9.0348	0.00899	8.0348	-0.0325	7.0348	-0.01162	6.0348	-0.01395	5.0348	-0.01331	4.0348	0.0273	3.0348	0.01151	2.0348	0.02505	1.0348	-0.00622	0.0348	0.00389
	9.035	0.00499	8.035	-0.03769	7.035	-0.01299	6.035	-0.0175	5.035	-0.01298	4.035	0.02601	3.035	0.01183	2.035	0.02601	1.035	-0.00364	0.035	0.0037
	9.0352	0.00728	8.0352	-0.03654	7.0352	-0.00886	6.0352	-0.01459	5.0352	-0.01234	4.0352	0.0244	3.0352	0.01312	2.0352	0.02343	1.0352	-0.00557	0.0352	0.00402
	9.0354	0.00441	8.0354	-0.03654	7.0354	-0.01299	6.0354	-0.01395	5.0354	-0.01331	4.0354	0.02859	3.0354	0.01119	2.0354	0.02472	1.0354	-0.00331	0.0354	0.00392
	9.0356	0.00384	8.0356	-0.03827	7.0356	-0.01437	6.0356	-0.01653	5.0356	-0.01395	4.0356	0.02795	3.0356	0.00861	2.0356	0.02569	1.0356	-0.00364	0.0356	0.0037
	9.0358	0.0027	8.0358	-0.03827	7.0358	-0.01345	6.0358	-0.01524	5.0358	-0.01427	4.0358	0.02956	3.0358	0.01215	2.0358	0.02537	1.0358	-0.0046	0.0358	0.00379
	9.036	0.00384	8.036	-0.04	7.036	-0.01162	6.036	-0.01685	5.036	-0.01395	4.036	0.03149	3.036	0.01312	2.036	0.02601	1.036	-0.00364	0.036	0.00399
	9.0362	0.0027	8.0362	-0.03423	7.0362	-0.01162	6.0362	-0.01653	5.0362	-0.01556	4.0362	0.02601	3.0362	0.01022	2.0362	0.02633	1.0362	-0.00396	0.0362	0.00402
	9.0364	0.00441	8.0364	-0.03769	7.0364	-0.01483	6.0364	-0.01492	5.0364	-0.01459	4.0364	0.02956	3.0364	0.00925	2.0364	0.02601	1.0364	-0.00331	0.0364	0.00373
	9.0366	0.00441	8.0366	-0.04058	7.0366	-0.01575	6.0366	-0.01653	5.0366	-0.01427	4.0366	0.02956	3.0366	0.00829	2.0366	0.02698	1.0366	-0.00557	0.0366	0.00379
	9.0368	0.0027	8.0368	-0.04173	7.0368	-0.01804	6.0368	-0.01492	5.0368	-0.01524	4.0368	0.03149	3.0368	0.00958	2.0368	0.02859	1.0368	-0.00396	0.0368	0.00408
	9.037	0.00098129	8.037	-0.04404	7.037	-0.01851	6.037	-0.01653	5.037	-0.01363	4.037	0.0331	3.037	0.00893	2.037	0.02666	1.037	-0.00235	0.037	0.00418
	9.0372	0.01071	8.0372	-0.04347	7.0372	-0.01575	6.0372	-0.01782	5.0372	-0.01459	4.0372	0.03149	3.0372	0.01022	2.0372	0.02859	1.0372	-0.00299	0.0372	0.00383
	9.0374	0.00613	8.0374	-0.04289	7.0374	-0.01253	6.0374	-0.01685	5.0374	-0.01395	4.0374	0.03149	3.0374	0.01119	2.0374	0.0273	1.0374	-0.00428	0.0374	0.00389
	9.0376	0.00441	8.0376	-0.04866	7.0376	-0.01804	6.0376	-0.01814	5.0376	-0.01395	4.0376	0.0302	3.0376	0.01054	2.0376	0.02601	1.0376	-0.00364	0.0376	0.00424
	9.0378	0.00613	8.0378	-0.0452	7.0378	-0.01896	6.0378	-0.02265	5.0378	-0.01331	4.0378	0.02698	3.0378	0.01215	2.0378	0.02827	1.0378	-0.00396	0.0378	0.00408
	9.038	0.00499	8.038	-0.04751	7.038	-0.01942	6.038	-0.01975	5.038	-0.01298	4.038	0.03052	3.038	0.01119	2.038	0.02537	1.038	-0.00493	0.038	0.00408
	9.0382	0.00499	8.0382	-0.04693	7.0382	-0.01942	6.0382	-0.02136	5.0382	-0.01331	4.0382	0.02956	3.0382	0.01119	2.0382	0.0215	1.0382	-0.00589	0.0382	0.00408
	9.0384	0.00556	8.0384	-0.04866	7.0384	-0.01621	6.0384	-0.01911	5.0384	-0.01234	4.0384	0.02569	3.0384	0.0099	2.0384	0.01699	1.0384	-0.00493	0.0384	0.00428
	9.0386	0.00040902	8.0386	-0.0504	7.0386	-0.01345	6.0386	-0.01975	5.0386	-0.01202	4.0386	0.02762	3.0386	0.01215	2.0386	0.02247	1.0386	-0.00589	0.0386	0.00428
	9.0388	0.00213	8.0388	-0.04982	7.0388	-0.01253	6.0388	-0.02007	5.0388	-0.01169	4.0388	0.02633	3.0388	0.0128	2.0388	0.02247	1.0388	-0.00525	0.0388	0.00505
	9.039	-0.00131	8.039	-0.0504	7.039	-0.01391	6.039	-0.02168	5.039	-0.01169	4.039	0.02601	3.039	0.01087	2.039	0.02086	1.039	-0.0046	0.039	0.0045
	9.0392	0.0027	8.0392	-0.04924	7.0392	-0.01483	6.0392	-0.01653	5.0392	-0.01169	4.0392	0.02795	3.0392	0.01377	2.0392	0.01957	1.0392	-0.00718	0.0392	0.00466
	9.0394	-0.00302	8.0394	-0.04982	7.0394	-0.01667	6.0394	-0.01782	5.0394	-0.01202	4.0394	0.02408	3.0394	0.01054	2.0394	0.02021	1.0394	-0.00525	0.0394	0.00521
	9.0396	-0.00474	8.0396	-0.04982	7.0396	-0.01391	6.0396	-0.01846	5.0396	-0.00976	4.0396	0.02279	3.0396	0.01441	2.0396	0.0186	1.0396	-0.00686	0.0396	0.00486
	9.0398	-0.01619	8.0398	-0.05617	7.0398	-0.01299	6.0398	-0.01846	5.0398	-0.01008	4.0398	0.02053	3.0398	0.01022	2.0398	0.02021	1.0398	-0.00622	0.0398	0.00508
	9.04	-0.0076	8.04	-0.05732	7.04	-0.01529	6.04	-0.01653	5.04	-0.0104	4.04	0.01924	3.04	0.01248	2.04	0.01828	1.04	-0.00557	0.04	0.00502
	9.0402	-0.00875	8.0402	-0.0527	7.0402	-0.0107	6.0402	-0.01685	5.0402	-0.0075	4.0402	0.01828	3.0402	0.01602	2.0402	0.01763	1.0402	-0.00589	0.0402	0.00511
	9.0404	-0.01161	8.0404	-0.0579	7.0404	-0.01483	6.0404	-0.02265	5.0404	-0.00622	4.0404	0.01731	3.0404	0.01506	2.0404	0.01924	1.0404	-0.00557	0.0404	0.00589
	9.0406	-0.01104	8.0406	-0.05386	7.0406	-0.01253	6.0406	-0.02265	5.0406	-0.0075	4.0406	0.01989	3.0406	0.01441	2.0406	0.01795	1.0406	-0.00493	0.0406	0.0055
	9.0408	-0.00932	8.0408	-0.05155	7.0408	-0.00978	6.0408	-0.02007	5.0408	-0.00493	4.0408	0.01441	3.0408	0.01602	2.0408	0.01763	1.0408	-0.00815	0.0408	0.00541
	9.041	-0.01275	8.041	-0.05444	7.041	-0.00794	6.041	-0.02104	5.041	-0.00267	4.041	0.01441	3.041	0.01667	2.041	0.01795	1.041	-0.00267	0.041	0.00579
	9.0412	-0.01561	8.0412	-0.05444	7.0412	-0.01162	6.0412	-0.02007	5.0412	-0.00299	4.0412	0.01473	3.0412	0.0157	2.0412	0.01506	1.0412	-0.00622	0.0412	0.00566
	9.0414	-0.00646	8.0414	-0.05328	7.0414	-0.01759	6.0414	-0.02201	5.0414	-0.00235	4.0414	0.01377	3.0414	0.01795	2.0414	0.01699	1.0414	-0.00557	0.0414	0.00592
	9.0416	-0.0139	8.0416	-0.04924	7.0416	-0.0084	6.0416	-0.0233	5.0416	-0.00267	4.0416	0.01183	3.0416	0.01699	2.0416	0.01538	1.0416	-0.00557	0.0416	0.00624
	9.0418	-0.01104	8.0418	-0.05213	7.0418	-0.00656	6.0418	-0.02072	5.0418	-0.00364	4.0418	0.01215	3.0418	0.01731	2.0418	0.01602	1.0418	-0.00138	0.0418	0.00615
	9.042	-0.0076	8.042	-0.05559	7.042	-0.01345	6.042	-0.02233	5.042	-0.00267	4.042	0.01215	3.042	0.01795	2.042	0.01699	1.042	-0.00654	0.042	0.00631
	9.0422	-0.00875	8.0422	-0.05617	7.0422	-0.01024	6.0422	-0.02362	5.0422	-0.00267	4.0422	0.01087	3.0422	0.0186	2.0422	0.01634	1.0422	-0.00331	0.0422	0.00637
	9.0424	-0.00875	8.0424	-0.04982	7.0424	-0.00932	6.0424	-0.02458	5.0424	-0.00138	4.0424	0.00893	3.0424	0.0186	2.0424	0.01506	1.0424	-0.00589	0.0424	0.00689
	9.0426	-0.01275	8.0426	-0.05155	7.0426	-0.00564	6.0426	-0.02168	5.0426	-0.00267	4.0426	0.00442	3.0426	0.02086	2.0426	0.0157	1.0426	-0.00203	0.0426	0.00692
	9.0428	-0.00932	8.0428	-0.05097	7.0428	0.00722	6.0428	-0.02426	5.0428	-0.0004142	4.0428	0.0099	3.0428	0.01828	2.0428	0.01506	1.0428	-0.00299	0.0428	0.00686
	9.043	-0.00818	8.043	-0.04462	7.043	-0.01483	6.043	-0.03006	5.043	-0.00267	4.043	0.00861	3.043	0.02021	2.043	0.0128	1.043	-0.00364	0.043	0.00682
	9.0432	-0.0139	8.0432	-0.05097	7.0432	-0.0107	6.0432	-0.02458	5.0432	-0.00073647	4.0432	0.01087	3.0432	0.01795	2.0432	0.01022	1.0432	-0.00203	0.0432	0.00721
	9.0434	-0.01848	8.0434	-0.04924	7.0434	-0.01483	6.0434	-0.02104	5.0434	-0.00267	4.0434	0.01409	3.0434	0.01924	2.0434	0.01183	1.0434	-0.00299	0.0434	0.00731
	9.0436	-0.01333	8.0436	-0.04866	7.0436	-0.01437	6.0436	-0.02491	5.0436	-0.0017	4.0436	0.01087	3.0436	0.01731	2.0436	0.01634	1.0436	-0.00299	0.0436	0.00753
	9.0438	-0.01848	8.0438	-0.05213	7.0438	-0.01437	6.0438	-0.02781	5.0438	-0.0004142	4.0438	0.01119	3.0438	0.02279	2.0438	0.01312	1.0438	-0.00267	0.0438	0.00756
	9.044	-0.01275	8.044	-0.05213	7.044	-0.01437	6.044	-0.02781	5.044	-0.00073647	4.044	0.01312	3.044	0.02086	2.044	0.02021	1.044	-0.00106	0.044	0.00737
	9.0442	-0.01333	8.0442	-0.04866	7.0442	-0.01345	6.0442	-0.02652	5.0442	-0.00203	4.0442	0.01183	3.0442	0.0215	2.0442	0.0186	1.0442	0.00055261	0.0442	0.00747
	9.0444	-0.01676	8.0444	-0.04982	7.0444	-0.01575	6.0444	-0.02813	5.0444	-0.00073647	4.0444	0.01151	3.0444	0.02376	2.0444	0.01989	1.0444	0.00184	0.0444	0.00747
	9.0446	-0.00875	8.0446	-0.04982	7.0446	-0.01162	6.0446	-0.02684	5.0446	-0.00267	4.0446	0.01215	3.0446	0.0244	2.0446	0.02118	1.0446	-0.00106	0.0446	0.00763
	9.0448	-0.00818	8.0448	-0.04751	7.0448	-0.01391	6.0448	-0.0291	5.0448	-0.0046	4.0448	0.0128	3.0448	0.02279	2.0448	0.01892	1.0448	-0.00331	0.0448	0.00773
	9.045	-0.00818	8.045	-0.04751	7.045	-0.01253	6.045	-0.02716	5.045	-0.00331	4.045	0.01538	3.045	0.02376	2.045	0.01892	1.045	-0.00203	0.045	0.00779
	9.0452	-0.01161	8.0452	-0.04058	7.0452	-0.01207	6.0452	-0.02587	5.0452	-0.00654	4.0452	0.01409	3.0452	0.02601	2.0452	0.02021	1.0452	0.00055261	0.0452	0.00811
	9.0454	-0.01046	8.0454	-0.04693	7.0454	-0.01437	6.0454	-0.02587	5.0454	-0.00622	4.0454	0.01377	3.0454	0.02408	2.0454	0.01924	1.0454	-0.0004142	0.0454	0.00811
	9.0456	-0.00989	8.0456	-0.0504	7.0456	-0.00978	6.0456	-0.02491	5.0456	-0.0075	4.0456	0.01377	3.0456	0.02118	2.0456	0.0128	1.0456	0.00087489	0.0456	0.00811
	9.0458	-0.02191	8.0458	-0.04404	7.0458	-0.00932	6.0458	-0.02491	5.0458	-0.00815	4.0458	0.01248	3.0458	0.02215	2.0458	0.01924	1.0458	0.00055261	0.0458	0.00782
	9.046	-0.00818	8.046	-0.04635	7.046	-0.00794	6.046	-0.02201	5.046	-0.00654	4.046	0.01215	3.046	0.02021	2.046	0.01989	1.046	0.00055261	0.046	0.00821
	9.0462	-0.00932	8.0462	-0.05097	7.0462	-0.0084	6.0462	-0.02297	5.0462	-0.00815	4.0462	0.01022	3.0462	0.02021	2.0462	0.01924	1.0462	0.00281	0.0462	0.00856
	9.0464	-0.00875	8.0464	-0.04289	7.0464	-0.00748	6.0464	-0.02362	5.0464	-0.00622	4.0464	0.0099	3.0464	0.01924	2.0464	0.01667	1.0464	0.00216	0.0464	0.0085
	9.0466	-0.01218	8.0466	-0.04578	7.0466	-0.00932	6.0466	-0.02587	5.0466	-0.00589	4.0466	0.0099	3.0466	0.01957	2.0466	0.01924	1.0466	0.00184	0.0466	0.00879
	9.0468	-0.0139	8.0468	-0.04289	7.0468	-0.00335	6.0468	-0.02426	5.0468	-0.00428	4.0468	0.00764	3.0468	0.01924	2.0468	0.01957	1.0468	0.00249	0.0468	0.0085
	9.047	-0.00818	8.047	-0.04866	7.047	-0.00748	6.047	-0.02426	5.047	-0.00557	4.047	0.0099	3.047	0.01763	2.047	0.01795	1.047	0.00184	0.047	0.00882
	9.0472	-0.01161	8.0472	-0.0452	7.0472	-0.01116	6.0472	-0.02362	5.0472	-0.0046	4.0472	0.0099	3.0472	0.01892	2.0472	0.01924	1.0472	-0.00073647	0.0472	0.00905
	9.0474	-0.01046	8.0474	-0.04231	7.0474	-0.00381	6.0474	-0.0233	5.0474	-0.00557	4.0474	0.00925	3.0474	0.01828	2.0474	0.02053	1.0474	-9.19e-05	0.0474	0.00934
	9.0476	-0.01161	8.0476	-0.04347	7.0476	-0.00472	6.0476	-0.02491	5.0476	-0.00557	4.0476	0.007	3.0476	0.01699	2.0476	0.01828	1.0476	0.00152	0.0476	0.00988
	9.0478	-0.0179	8.0478	-0.04231	7.0478	-0.02494	6.0478	-0.02491	5.0478	-0.00525	4.0478	0.007	3.0478	0.0157	2.0478	0.0157	1.0478	0.00023034	0.0478	0.00988
	9.048	-0.01104	8.048	-0.04289	7.048	-0.02631	6.048	-0.02458	5.048	-0.00428	4.048	0.00732	3.048	0.01602	2.048	0.0157	1.048	-0.00267	0.048	0.00959
	9.0482	-0.01447	8.0482	-0.04289	7.0482	-0.02585	6.0482	-0.02233	5.0482	-0.0046	4.0482	0.007	3.0482	0.0157	2.0482	0.00925	1.0482	-0.00138	0.0482	0.01021
	9.0484	-0.01504	8.0484	-0.0452	7.0484	-0.02448	6.0484	-0.02201	5.0484	-0.0046	4.0484	0.00184	3.0484	0.01634	2.0484	0.00732	1.0484	0.00152	0.0484	0.01008
	9.0486	-0.01733	8.0486	-0.04635	7.0486	-0.02264	6.0486	-0.02233	5.0486	-0.00299	4.0486	-0.0004142	3.0486	0.01634	2.0486	0.01602	1.0486	-0.0004142	0.0486	0.0104
	9.0488	-0.00875	8.0488	-0.04231	7.0488	-0.02402	6.0488	-0.02297	5.0488	-0.00267	4.0488	-0.0017	3.0488	0.01795	2.0488	0.00958	1.0488	-9.19e-05	0.0488	0.01024
	9.049	-0.00932	8.049	-0.04404	7.049	-0.02356	6.049	-0.02523	5.049	-0.00331	4.049	-0.00073647	3.049	0.01699	2.049	0.01054	1.049	0.00184	0.049	0.0103
	9.0492	-0.01619	8.0492	-0.03943	7.0492	-0.02264	6.0492	-0.02136	5.0492	-0.00331	4.0492	-0.00106	3.0492	0.01699	2.0492	0.01022	1.0492	0.00249	0.0492	0.01043
	9.0494	-0.01333	8.0494	-0.04058	7.0494	-0.01253	6.0494	-0.02104	5.0494	-0.00396	4.0494	-0.00138	3.0494	0.0186	2.0494	0.00506	1.0494	0.00023034	0.0494	0.01082
	9.0496	-0.01504	8.0496	-0.04	7.0496	0.00308	6.0496	-0.02233	5.0496	-0.00138	4.0496	-0.00235	3.0496	0.01924	2.0496	0.01344	1.0496	0.00023034	0.0496	0.01111
	9.0498	-0.01218	8.0498	-0.03712	7.0498	0.00263	6.0498	-0.01975	5.0498	-0.00299	4.0498	-0.00106	3.0498	0.01538	2.0498	0.01022	1.0498	0.00152	0.0498	0.01156
	9.05	-0.02019	8.05	-0.03943	7.05	0.00032831	6.05	-0.02362	5.05	-0.00073647	4.05	-0.00428	3.05	0.0186	2.05	0.007	1.05	0.00184	0.05	0.01169
	9.0502	-0.00646	8.0502	-0.03885	7.0502	0.00125	6.0502	-0.01943	5.0502	0.0012	4.0502	-0.00267	3.0502	0.01924	2.0502	0.01183	1.0502	0.00249	0.0502	0.01195
	9.0504	-0.02248	8.0504	-0.03481	7.0504	0.00217	6.0504	-0.02072	5.0504	0.00249	4.0504	-0.0046	3.0504	0.01989	2.0504	0.00796	1.0504	-0.0004142	0.0504	0.01298
	9.0506	-0.02592	8.0506	-0.04982	7.0506	0.00492	6.0506	-0.02265	5.0506	0.00216	4.0506	-0.00557	3.0506	0.01892	2.0506	0.01054	1.0506	0.00345	0.0506	0.01282
	9.0508	-0.01046	8.0508	-0.03712	7.0508	0.00492	6.0508	-0.0204	5.0508	0.0041	4.0508	-0.00493	3.0508	0.01763	2.0508	0.01022	1.0508	0.00281	0.0508	0.0132
	9.051	-0.02076	8.051	-0.0325	7.051	0.00171	6.051	-0.02104	5.051	0.00313	4.051	-0.00428	3.051	0.01506	2.051	0.0128	1.051	0.00345	0.051	0.01356
	9.0512	-0.02706	8.0512	-0.03769	7.0512	0.0063	6.0512	-0.02072	5.0512	0.00313	4.0512	-0.00654	3.0512	0.01538	2.0512	0.01248	1.0512	0.00313	0.0512	0.01391
	9.0514	-0.02191	8.0514	-0.03538	7.0514	0.00722	6.0514	-0.02104	5.0514	0.00378	4.0514	-0.00493	3.0514	0.01828	2.0514	0.00893	1.0514	0.0012	0.0514	0.01436
	9.0516	-0.02191	8.0516	-0.03423	7.0516	0.00676	6.0516	-0.02072	5.0516	0.00442	4.0516	-0.00525	3.0516	0.01634	2.0516	0.00925	1.0516	0.00184	0.0516	0.15234
	9.0518	-0.01848	8.0518	-0.04289	7.0518	0.00722	6.0518	-0.02233	5.0518	0.00474	4.0518	-0.00557	3.0518	0.01119	2.0518	0.00345	1.0518	0.00281	0.0518	0.15105
	9.052	-0.0242	8.052	-0.03712	7.052	0.00676	6.052	-0.01814	5.052	0.00668	4.052	-0.00557	3.052	0.01506	2.052	0.00635	1.052	0.00313	0.052	0.1517
	9.0522	-0.02706	8.0522	-0.03712	7.0522	0.00997	6.0522	-0.02265	5.0522	0.007	4.0522	-0.00815	3.0522	0.01506	2.0522	0.00829	1.0522	0.00216	0.0522	0.01456
	9.0524	-0.0242	8.0524	-0.03538	7.0524	0.00584	6.0524	-0.0233	5.0524	0.007	4.0524	-0.00912	3.0524	0.01312	2.0524	0.01119	1.0524	0.00313	0.0524	0.01411
	9.0526	-0.02534	8.0526	-0.03654	7.0526	0.00538	6.0526	-0.02652	5.0526	0.00635	4.0526	-0.00912	3.0526	0.01344	2.0526	0.00281	1.0526	0.00216	0.0526	0.0134
	9.0528	-0.02019	8.0528	-0.03827	7.0528	0.00032831	6.0528	-0.02458	5.0528	0.00635	4.0528	-0.00589	3.0528	0.01409	2.0528	0.00668	1.0528	0.00378	0.0528	0.01298
	9.053	-0.02992	8.053	-0.03481	7.053	0.00308	6.053	-0.02362	5.053	0.00635	4.053	-0.00686	3.053	0.01473	2.053	0.00506	1.053	0.00506	0.053	0.01224
	9.0532	-0.02706	8.0532	-0.03827	7.0532	0.0086	6.0532	-0.02426	5.0532	0.00764	4.0532	-0.00783	3.0532	0.01312	2.0532	0.00829	1.0532	0.00506	0.0532	0.01175
	9.0534	-0.02706	8.0534	-0.03596	7.0534	0.00676	6.0534	-0.02104	5.0534	0.00829	4.0534	-0.00976	3.0534	0.01634	2.0534	0.00603	1.0534	0.00668	0.0534	0.01179
	9.0536	-0.02363	8.0536	-0.03596	7.0536	-0.00151	6.0536	-0.02491	5.0536	0.00796	4.0536	-0.01266	3.0536	0.01667	2.0536	0.00668	1.0536	0.00442	0.0536	0.01072
	9.0538	-0.02305	8.0538	-0.03365	7.0538	-0.00243	6.0538	-0.02394	5.0538	0.00732	4.0538	-0.00815	3.0538	0.01473	2.0538	0.00668	1.0538	0.0041	0.0538	0.01063
	9.054	-0.02134	8.054	-0.03712	7.054	-0.00105	6.054	-0.02007	5.054	0.00861	4.054	-0.01395	3.054	0.0186	2.054	0.00635	1.054	0.00571	0.054	0.01014
	9.0542	-0.02534	8.0542	-0.03654	7.0542	-0.00013103	6.0542	-0.02104	5.0542	0.00958	4.0542	-0.01298	3.0542	0.01763	2.0542	0.00668	1.0542	0.00764	0.0542	0.00969
	9.0544	-0.02191	8.0544	-0.03481	7.0544	0.00078765	6.0544	-0.02168	5.0544	0.00668	4.0544	-0.01202	3.0544	0.01667	2.0544	0.0099	1.0544	0.01022	0.0544	0.00956
	9.0546	0.00899	8.0546	-0.03481	7.0546	-0.00197	6.0546	-0.02201	5.0546	0.007	4.0546	-0.01588	3.0546	0.01828	2.0546	0.01054	1.0546	0.00668	0.0546	0.00898
	9.0548	-0.00932	8.0548	-0.03654	7.0548	-0.00335	6.0548	-0.02201	5.0548	0.00571	4.0548	-0.01653	3.0548	0.0186	2.0548	0.01151	1.0548	0.00732	0.0548	0.00889
	9.055	-0.01333	8.055	-0.03481	7.055	-0.02172	6.055	-0.0233	5.055	0.00571	4.055	-0.01588	3.055	0.01634	2.055	0.01022	1.055	0.00668	0.055	0.00872
	9.0552	-0.01333	8.0552	-0.03538	7.0552	-0.01942	6.0552	-0.02168	5.0552	0.00281	4.0552	-0.01298	3.0552	0.01828	2.0552	0.01248	1.0552	0.007	0.0552	0.0084
	9.0554	-0.01447	8.0554	-0.03365	7.0554	-0.02218	6.0554	-0.0233	5.0554	0.00474	4.0554	-0.0175	3.0554	0.01634	2.0554	0.01473	1.0554	0.01022	0.0554	0.00811
	9.0556	-0.01104	8.0556	-0.03481	7.0556	-0.0208	6.0556	-0.02652	5.0556	0.00378	4.0556	-0.01395	3.0556	0.01506	2.0556	0.01022	1.0556	0.00958	0.0556	0.00798
	9.0558	-0.00932	8.0558	-0.02846	7.0558	-0.02126	6.0558	-0.02233	5.0558	0.00506	4.0558	-0.01556	3.0558	0.01667	2.0558	0.00861	1.0558	0.00893	0.0558	0.00766
	9.056	-0.01218	8.056	-0.03481	7.056	-0.0208	6.056	-0.02136	5.056	0.00281	4.056	-0.01717	3.056	0.01054	2.056	0.01183	1.056	0.00925	0.056	0.00766
	9.0562	-0.01676	8.0562	-0.03885	7.0562	-0.0231	6.0562	-0.02587	5.0562	0.0012	4.0562	-0.0175	3.0562	0.01699	2.0562	0.01344	1.0562	0.007	0.0562	0.00734
	9.0564	-0.02592	8.0564	-0.03365	7.0564	-0.01575	6.0564	-0.02136	5.0564	0.00152	4.0564	-0.01653	3.0564	0.01215	2.0564	0.01441	1.0564	0.00829	0.0564	0.00705
	9.0566	-0.01104	8.0566	-0.04116	7.0566	-0.02126	6.0566	-0.02136	5.0566	0.00345	4.0566	-0.01814	3.0566	0.01312	2.0566	0.01473	1.0566	0.0099	0.0566	0.00689
	9.0568	-0.01104	8.0568	-0.04116	7.0568	-0.02172	6.0568	-0.02265	5.0568	0.00378	4.0568	-0.01459	3.0568	0.01119	2.0568	0.0157	1.0568	0.00829	0.0568	0.00682
	9.057	-0.01275	8.057	-0.03654	7.057	-0.02218	6.057	-0.02104	5.057	0.0041	4.057	-0.01492	3.057	0.01119	2.057	0.01377	1.057	0.00571	0.057	0.00682
	9.0572	-0.01161	8.0572	-0.04231	7.0572	-0.01988	6.0572	-0.02201	5.0572	0.00281	4.0572	-0.01298	3.0572	0.01087	2.0572	0.01022	1.0572	0.00571	0.0572	0.00663
	9.0574	-0.01561	8.0574	-0.03827	7.0574	-0.02356	6.0574	-0.02201	5.0574	0.00474	4.0574	-0.01298	3.0574	0.01312	2.0574	0.01022	1.0574	0.00442	0.0574	0.00669
	9.0576	-0.00188	8.0576	-0.04	7.0576	-0.02264	6.0576	-0.02136	5.0576	0.00732	4.0576	-0.01427	3.0576	0.01022	2.0576	0.01699	1.0576	0.00506	0.0576	0.00647
	9.0578	-0.01447	8.0578	-0.03769	7.0578	-0.0254	6.0578	-0.02201	5.0578	0.00345	4.0578	-0.01459	3.0578	0.01151	2.0578	0.01054	1.0578	0.00571	0.0578	0.00628
	9.058	-0.00531	8.058	-0.03019	7.058	-0.0231	6.058	-0.02201	5.058	0.00571	4.058	-0.01363	3.058	0.01215	2.058	0.00732	1.058	0.00539	0.058	0.00602
	9.0582	-0.01161	8.0582	-0.04809	7.0582	-0.02494	6.0582	-0.02297	5.0582	0.00603	4.0582	-0.01266	3.0582	0.01151	2.0582	0.00442	1.0582	0.00474	0.0582	0.00595
	9.0584	-0.01161	8.0584	-0.04	7.0584	-0.0208	6.0584	-0.01814	5.0584	0.00764	4.0584	-0.01363	3.0584	0.01151	2.0584	0.00571	1.0584	0.00442	0.0584	0.00605
	9.0586	-0.00989	8.0586	-0.03654	7.0586	-0.01345	6.0586	-0.01588	5.0586	0.00796	4.0586	-0.01492	3.0586	0.007	2.0586	0.00249	1.0586	0.00281	0.0586	0.00602
	9.0588	-0.00989	8.0588	-0.03538	7.0588	-0.01345	6.0588	-0.01943	5.0588	0.00764	4.0588	-0.01363	3.0588	0.00958	2.0588	0.00442	1.0588	0.00313	0.0588	0.0056
	9.059	-0.0076	8.059	-0.03192	7.059	-0.01988	6.059	-0.02201	5.059	0.00829	4.059	-0.01395	3.059	0.01795	2.059	0.00378	1.059	0.00506	0.059	0.00592
	9.0592	-0.01104	8.0592	-0.04116	7.0592	-0.01391	6.0592	-0.01814	5.0592	0.00925	4.0592	-0.01524	3.0592	0.01441	2.0592	0.00571	1.0592	0.00281	0.0592	0.00618
	9.0594	-0.00302	8.0594	-0.03769	7.0594	-0.02172	6.0594	-0.01814	5.0594	0.00861	4.0594	-0.01524	3.0594	0.01087	2.0594	0.00378	1.0594	0.00442	0.0594	0.00624
	9.0596	-0.00073551	8.0596	-0.03827	7.0596	-0.02356	6.0596	-0.01943	5.0596	0.00925	4.0596	-0.01524	3.0596	0.01119	2.0596	0.00216	1.0596	0.00184	0.0596	0.00576
	9.0598	0.01987	8.0598	-0.03712	7.0598	-0.0208	6.0598	-0.01717	5.0598	0.00861	4.0598	-0.01331	3.0598	0.01087	2.0598	0.0041	1.0598	0.00345	0.0598	0.00579
	9.06	0.00556	8.06	-0.04751	7.06	-0.01896	6.06	-0.01975	5.06	0.00861	4.06	-0.01427	3.06	0.0099	2.06	0.00442	1.06	0.0041	0.06	0.00595
	9.0602	0.00728	8.0602	-0.03307	7.0602	-0.01621	6.0602	-0.01846	5.0602	0.00442	4.0602	-0.01524	3.0602	0.01151	2.0602	0.00345	1.0602	-9.19e-05	0.0602	0.00621
	9.0604	0.02387	8.0604	-0.04404	7.0604	-0.01851	6.0604	-0.01878	5.0604	0.01054	4.0604	-0.01621	3.0604	0.01054	2.0604	0.00281	1.0604	0.00023034	0.0604	0.00611
	9.0606	-0.02763	8.0606	-0.03481	7.0606	-0.01483	6.0606	-0.01975	5.0606	0.01377	4.0606	-0.01588	3.0606	0.01215	2.0606	0.00442	1.0606	-0.0004142	0.0606	0.00566
	9.0608	-0.02878	8.0608	-0.02788	7.0608	-0.01345	6.0608	-0.01975	5.0608	0.01409	4.0608	-0.01588	3.0608	0.01312	2.0608	0.007	1.0608	0.00281	0.0608	0.00586
	9.061	-0.0242	8.061	-0.03019	7.061	-0.0107	6.061	-0.01814	5.061	0.01377	4.061	-0.01556	3.061	0.0099	2.061	0.0041	1.061	0.00313	0.061	0.00579
	9.0612	-0.02706	8.0612	-0.02441	7.0612	-0.00932	6.0612	-0.02104	5.0612	0.01634	4.0612	-0.01685	3.0612	0.00958	2.0612	0.00281	1.0612	0.00378	0.0612	0.00595
	9.0614	-0.03049	8.0614	-0.03654	7.0614	-0.01116	6.0614	-0.02007	5.0614	0.01538	4.0614	-0.01427	3.0614	0.00796	2.0614	0.007	1.0614	0.00474	0.0614	0.00592
	9.0616	-0.0242	8.0616	-0.03192	7.0616	-0.01116	6.0616	-0.02168	5.0616	0.01538	4.0616	-0.0175	3.0616	0.00893	2.0616	0.00184	1.0616	0.00281	0.0616	0.00611
	9.0618	-0.02019	8.0618	-0.02153	7.0618	-0.01299	6.0618	-0.02201	5.0618	0.01409	4.0618	-0.01717	3.0618	0.00829	2.0618	0.00249	1.0618	0.00345	0.0618	0.00628
	9.062	-0.02649	8.062	-0.03134	7.062	-0.0107	6.062	-0.02265	5.062	0.01731	4.062	-0.01556	3.062	0.00829	2.062	0.00313	1.062	0.00474	0.062	0.00615
	9.0622	-0.02305	8.0622	-0.02499	7.0622	-0.01896	6.0622	-0.02104	5.0622	0.0157	4.0622	-0.01685	3.0622	0.00668	2.0622	0.00378	1.0622	0.00345	0.0622	0.00647
	9.0624	-0.02649	8.0624	-0.02788	7.0624	-0.0107	6.0624	-0.02265	5.0624	0.01924	4.0624	-0.01685	3.0624	0.007	2.0624	0.00603	1.0624	0.0041	0.0624	0.0065
	9.0626	-0.02534	8.0626	-0.02615	7.0626	-0.01483	6.0626	-0.02233	5.0626	0.01699	4.0626	-0.01846	3.0626	0.00635	2.0626	-0.00073647	1.0626	0.00378	0.0626	0.0064
	9.0628	-0.01218	8.0628	-0.03077	7.0628	-0.02126	6.0628	-0.02201	5.0628	0.02053	4.0628	-0.01459	3.0628	0.00539	2.0628	0.00249	1.0628	0.00184	0.0628	0.00624
	9.063	-0.0242	8.063	-0.02268	7.063	-0.00794	6.063	-0.01943	5.063	0.01924	4.063	-0.01653	3.063	0.01054	2.063	0.00281	1.063	0.00216	0.063	0.00624
	9.0632	-0.02706	8.0632	-0.02499	7.0632	-0.0084	6.0632	-0.02265	5.0632	0.02279	4.0632	-0.01621	3.0632	0.00378	2.0632	0.00732	1.0632	0.00442	0.0632	0.00618
	9.0634	-0.02935	8.0634	-0.02788	7.0634	-0.01621	6.0634	-0.02362	5.0634	0.02118	4.0634	-0.01814	3.0634	0.00668	2.0634	0.00345	1.0634	0.00345	0.0634	0.00637
	9.0636	-0.02363	8.0636	-0.02846	7.0636	-0.0208	6.0636	-0.02523	5.0636	0.02279	4.0636	-0.01685	3.0636	0.00378	2.0636	0.00345	1.0636	0.00442	0.0636	0.00628
	9.0638	-0.00875	8.0638	-0.02672	7.0638	-0.02126	6.0638	-0.02233	5.0638	0.02182	4.0638	-0.0175	3.0638	0.00506	2.0638	0.0041	1.0638	0.00378	0.0638	0.00611
	9.064	0.01414	8.064	-0.02153	7.064	-0.02034	6.064	-0.02072	5.064	0.02472	4.064	-0.0175	3.064	0.00506	2.064	0.00442	1.064	0.00249	0.064	0.00624
	9.0642	0.0067	8.0642	-0.01749	7.0642	-0.01529	6.0642	-0.01814	5.0642	0.02472	4.0642	-0.01846	3.0642	0.00087489	2.0642	0.00281	1.0642	0.0041	0.0642	0.00624
	9.0644	-0.01905	8.0644	-0.01864	7.0644	-0.01942	6.0644	-0.01717	5.0644	0.02762	4.0644	-0.01814	3.0644	0.00249	2.0644	0.0041	1.0644	0.00313	0.0644	0.00634
	9.0646	-0.00646	8.0646	-0.02557	7.0646	-0.01667	6.0646	-0.01685	5.0646	0.02472	4.0646	-0.01814	3.0646	0.00313	2.0646	0.00506	1.0646	0.00378	0.0646	0.00637
	9.0648	-0.00245	8.0648	-0.02268	7.0648	-0.01575	6.0648	-0.01492	5.0648	0.02182	4.0648	-0.01814	3.0648	0.00055261	2.0648	0.00442	1.0648	0.00313	0.0648	0.00657
	9.065	-0.00131	8.065	-0.02441	7.065	-0.01575	6.065	-0.01556	5.065	0.01957	4.065	-0.01911	3.065	0.00023034	2.065	0.00442	1.065	0.00474	0.065	0.00663
	9.0652	-0.00474	8.0652	-0.02557	7.0652	-0.01713	6.0652	-0.01685	5.0652	0.01989	4.0652	-0.02007	3.0652	0.00506	2.0652	0.00249	1.0652	0.00571	0.0652	0.00663
	9.0654	-0.01676	8.0654	-0.0221	7.0654	-0.01575	6.0654	-0.01782	5.0654	0.01892	4.0654	-0.02072	3.0654	0.00184	2.0654	0.00281	1.0654	0.00764	0.0654	0.0066
	9.0656	-0.0076	8.0656	-0.01864	7.0656	-0.01483	6.0656	-0.01846	5.0656	0.01957	4.0656	-0.01717	3.0656	0.0012	2.0656	0.00345	1.0656	0.00668	0.0656	0.00657
	9.0658	0.00441	8.0658	-0.01344	7.0658	-0.01713	6.0658	-0.01911	5.0658	0.0186	4.0658	-0.0204	3.0658	0.00023034	2.0658	0.00442	1.0658	0.00474	0.0658	0.00657
	9.066	-0.00417	8.066	-0.00998	7.066	-0.01804	6.066	-0.02104	5.066	0.01473	4.066	-0.02362	3.066	-0.00912	2.066	0.00506	1.066	0.00635	0.066	0.00663
	9.0662	-0.00131	8.0662	-0.02788	7.0662	-0.01942	6.0662	-0.01943	5.0662	0.01377	4.0662	-0.01911	3.0662	-0.00073647	2.0662	0.00539	1.0662	0.00635	0.0662	0.00653
	9.0664	-0.00302	8.0664	-0.02615	7.0664	-0.0208	6.0664	-0.01782	5.0664	0.0157	4.0664	-0.01782	3.0664	-0.00654	2.0664	0.00668	1.0664	0.00893	0.0664	0.00682
	9.0666	0.00441	8.0666	-0.01922	7.0666	-0.01942	6.0666	-0.02104	5.0666	0.01506	4.0666	-0.01878	3.0666	-0.00428	2.0666	0.00635	1.0666	0.0012	0.0666	0.00657
	9.0668	-0.00302	8.0668	-0.02095	7.0668	-0.01804	6.0668	-0.01588	5.0668	0.01473	4.0668	-0.01782	3.0668	-0.00654	2.0668	0.00861	1.0668	0.00796	0.0668	0.00673
	9.067	0.00040902	8.067	-0.0273	7.067	-0.02034	6.067	-0.01492	5.067	0.01409	4.067	-0.01331	3.067	-0.00783	2.067	0.00571	1.067	0.0041	0.067	0.00676
	9.0672	-0.00188	8.0672	-0.02672	7.0672	-0.01942	6.0672	-0.01492	5.0672	0.01538	4.0672	-0.01846	3.0672	-0.00557	2.0672	0.00216	1.0672	0.00345	0.0672	0.0065
	9.0674	-0.00818	8.0674	-0.02961	7.0674	-0.01804	6.0674	-0.01427	5.0674	0.01441	4.0674	-0.01717	3.0674	-0.00589	2.0674	0.00087489	1.0674	0.00442	0.0674	0.00692
	9.0676	0.00499	8.0676	-0.02384	7.0676	-0.01437	6.0676	-0.01427	5.0676	0.01634	4.0676	-0.02168	3.0676	-0.00912	2.0676	0.00055261	1.0676	0.00506	0.0676	0.00657
	9.0678	-0.00818	8.0678	-0.02095	7.0678	-0.01483	6.0678	-0.01105	5.0678	0.01538	4.0678	-0.01653	3.0678	-0.00847	2.0678	-9.19e-05	1.0678	0.00603	0.0678	0.0064
	9.068	-0.00302	8.068	-0.01344	7.068	-0.01024	6.068	-0.01459	5.068	0.01538	4.068	-0.01782	3.068	-0.00622	2.068	0.00184	1.068	0.00668	0.068	0.00628
	9.0682	-0.00474	8.0682	-0.02441	7.0682	-0.00794	6.0682	-0.01331	5.0682	0.01506	4.0682	-0.01846	3.0682	-0.01073	2.0682	-0.00106	1.0682	0.00603	0.0682	0.0066
	9.0684	-0.0076	8.0684	-0.03134	7.0684	-0.01116	6.0684	-0.01459	5.0684	0.01473	4.0684	-0.0204	3.0684	-0.01105	2.0684	-0.00138	1.0684	0.00474	0.0684	0.00634
	9.0686	-0.0036	8.0686	-0.02499	7.0686	-0.00381	6.0686	-0.01556	5.0686	0.01473	4.0686	-0.02072	3.0686	-0.01008	2.0686	0.00055261	1.0686	0.0041	0.0686	0.00679
	9.0688	-0.00016324	8.0688	-0.01518	7.0688	-0.00518	6.0688	-0.01556	5.0688	0.0128	4.0688	-0.01943	3.0688	-0.00912	2.0688	-0.00106	1.0688	0.00313	0.0688	0.00653
	9.069	-0.00188	8.069	-0.02615	7.069	-0.00381	6.069	-0.02458	5.069	0.01248	4.069	-0.02104	3.069	-0.01621	2.069	-0.00138	1.069	0.00216	0.069	0.00669
	9.0692	0.00957	8.0692	-0.03307	7.0692	0.00217	6.0692	-0.01911	5.0692	0.01215	4.0692	-0.02072	3.0692	-0.01492	2.0692	0.00023034	1.0692	0.00378	0.0692	0.00679
	9.0694	0.01987	8.0694	-0.02037	7.0694	-0.00105	6.0694	-0.02716	5.0694	0.01054	4.0694	-0.0204	3.0694	-0.00912	2.0694	0.00055261	1.0694	0.0012	0.0694	0.0065
	9.0696	-0.00474	8.0696	-0.02037	7.0696	0.00125	6.0696	-0.01943	5.0696	0.01377	4.0696	-0.01911	3.0696	-0.00944	2.0696	-0.0046	1.0696	0.00378	0.0696	0.00666
	9.0698	0.03017	8.0698	-0.0221	7.0698	-0.00472	6.0698	-0.01943	5.0698	0.01151	4.0698	-0.02201	3.0698	-0.00912	2.0698	-0.00299	1.0698	0.00152	0.0698	0.00657
	9.07	0.04676	8.07	-0.01344	7.07	0.00217	6.07	-0.01621	5.07	0.01215	4.07	-0.02136	3.07	-0.0104	2.07	0.00023034	1.07	0.00249	0.07	0.00634
	9.0702	0.0067	8.0702	-0.01691	7.0702	-0.00335	6.0702	-0.01814	5.0702	0.01183	4.0702	-0.02104	3.0702	-0.00944	2.0702	-0.00299	1.0702	0.00281	0.0702	0.00647
	9.0704	0.00155	8.0704	-0.01344	7.0704	-0.00197	6.0704	-0.02007	5.0704	0.01409	4.0704	-0.01911	3.0704	-0.01008	2.0704	-0.0017	1.0704	0.00055261	0.0704	0.00621
	9.0706	-0.00016324	8.0706	-0.00652	7.0706	-0.00518	6.0706	-0.02168	5.0706	0.01248	4.0706	-0.02168	3.0706	-0.01137	2.0706	-0.00073647	1.0706	0.00152	0.0706	0.0057
	9.0708	0.00213	8.0708	-0.03423	7.0708	-0.00656	6.0708	-0.01395	5.0708	0.01248	4.0708	-0.0175	3.0708	-0.01073	2.0708	-0.00235	1.0708	0.00055261	0.0708	0.0055
	9.071	-0.01619	8.071	-0.0094	7.071	-0.00243	6.071	-0.01105	5.071	0.01377	4.071	-0.01782	3.071	-0.01266	2.071	-0.00364	1.071	-9.19e-05	0.071	0.00521
	9.0712	0.04905	8.0712	0.00099002	7.0712	-0.0061	6.0712	-0.0204	5.0712	0.01409	4.0712	-0.01911	3.0712	-0.01298	2.0712	-0.00428	1.0712	-0.00073647	0.0712	0.00534
	9.0714	0.01414	8.0714	-0.01056	7.0714	0.00446	6.0714	-0.01621	5.0714	0.01441	4.0714	-0.01814	3.0714	-0.01363	2.0714	-0.00428	1.0714	-0.00073647	0.0714	0.00473
	9.0716	0.00785	8.0716	0.00965	7.0716	-0.00197	6.0716	-0.01653	5.0716	0.01344	4.0716	-0.01717	3.0716	-0.01492	2.0716	-0.00493	1.0716	-0.00106	0.0716	0.00505
	9.0718	0.01128	8.0718	-0.00247	7.0718	0.00584	6.0718	-0.01782	5.0718	0.01312	4.0718	-0.01782	3.0718	-0.01395	2.0718	-0.00138	1.0718	0.00023034	0.0718	0.0047
	9.072	0.01128	8.072	-0.00478	7.072	0.00722	6.072	-0.02168	5.072	0.01183	4.072	-0.01878	3.072	-0.01363	2.072	-0.00203	1.072	-0.00138	0.072	0.00428
	9.0722	0.02616	8.0722	-0.01229	7.0722	-0.00472	6.0722	-0.01459	5.0722	0.01151	4.0722	-0.01717	3.0722	-0.01363	2.0722	-0.00106	1.0722	-0.00364	0.0722	0.00421
	9.0724	0.00842	8.0724	-0.00421	7.0724	-0.00059037	6.0724	-0.01492	5.0724	0.01344	4.0724	-0.01911	3.0724	-0.01492	2.0724	-0.00138	1.0724	-9.19e-05	0.0724	0.00399
	9.0726	0.01357	8.0726	-0.0019	7.0726	0.00125	6.0726	-0.01492	5.0726	0.0128	4.0726	-0.01911	3.0726	-0.01492	2.0726	-0.00106	1.0726	-0.00106	0.0726	0.00399
	9.0728	0.04848	8.0728	-0.00767	7.0728	0.004	6.0728	-0.01395	5.0728	0.0128	4.0728	-0.01621	3.0728	-0.01169	2.0728	-0.00396	1.0728	-0.0004142	0.0728	0.00389
	9.073	0.0336	8.073	-0.00305	7.073	0.00217	6.073	-0.01137	5.073	0.0128	4.073	-0.01878	3.073	-0.01556	2.073	-0.00267	1.073	0.00055261	0.073	0.00357
	9.0732	0.0439	8.0732	0.00157	7.0732	0.00078765	6.0732	-0.01427	5.0732	0.01506	4.0732	-0.01911	3.0732	-0.01717	2.0732	-0.00396	1.0732	0.00055261	0.0732	0.00347
	9.0734	0.02673	8.0734	-0.00247	7.0734	-0.00151	6.0734	-0.01459	5.0734	0.01538	4.0734	-0.02007	3.0734	-0.01717	2.0734	-0.0017	1.0734	-0.0004142	0.0734	0.00305
	9.0736	0.02731	8.0736	0.00388	7.0736	-0.00335	6.0736	-0.01814	5.0736	0.01248	4.0736	-0.01814	3.0736	-0.01556	2.0736	-0.00138	1.0736	-0.00331	0.0736	0.00292
	9.0738	0.06507	8.0738	0.00445	7.0738	0.00032831	6.0738	-0.01202	5.0738	0.01699	4.0738	-0.01846	3.0738	-0.01427	2.0738	-0.00396	1.0738	-0.0017	0.0738	0.00263
	9.074	0.03417	8.074	0.00445	7.074	0.00032831	6.074	-0.00847	5.074	0.01312	4.074	-0.0175	3.074	-0.01717	2.074	-0.00428	1.074	-0.00073647	0.074	0.00231
	9.0742	0.02673	8.0742	0.00041266	7.0742	0.00217	6.0742	-0.00299	5.0742	0.0157	4.0742	-0.01717	3.0742	-0.01556	2.0742	-0.00525	1.0742	-9.19e-05	0.0742	0.00231
	9.0744	0.03532	8.0744	0.01138	7.0744	0.00492	6.0744	-0.00203	5.0744	0.01312	4.0744	-0.01846	3.0744	-0.01717	2.0744	-0.00428	1.0744	0.00184	0.0744	0.00212
	9.0746	0.03532	8.0746	0.01254	7.0746	0.00446	6.0746	-0.00396	5.0746	0.0128	4.0746	-0.01878	3.0746	-0.01717	2.0746	-0.00331	1.0746	-0.00106	0.0746	0.00199
	9.0748	0.03703	8.0748	0.0085	7.0748	0.00584	6.0748	-0.00267	5.0748	0.01699	4.0748	-0.01911	3.0748	-0.01363	2.0748	-0.00331	1.0748	-0.00203	0.0748	0.00196
	9.075	0.03474	8.075	0.00907	7.075	0.00676	6.075	-0.00331	5.075	0.01087	4.075	-0.01846	3.075	-0.01846	2.075	-0.00073647	1.075	-0.00267	0.075	0.0016
	9.0752	0.02788	8.0752	-0.00305	7.0752	0.00584	6.0752	-0.00106	5.0752	0.00603	4.0752	-0.01911	3.0752	-0.01653	2.0752	-0.00203	1.0752	-0.00299	0.0752	0.00141
	9.0754	0.02731	8.0754	0.01023	7.0754	0.00676	6.0754	-0.00428	5.0754	0.01054	4.0754	-0.01975	3.0754	-0.01524	2.0754	0.00152	1.0754	-0.00525	0.0754	0.00134
	9.0756	0.02902	8.0756	0.01369	7.0756	0.00768	6.0756	0.0012	5.0756	0.00925	4.0756	-0.01846	3.0756	-0.0175	2.0756	-9.19e-05	1.0756	-0.00138	0.0756	0.00118
	9.0758	0.03188	8.0758	0.00445	7.0758	0.00584	6.0758	-0.00138	5.0758	0.0099	4.0758	-0.0204	3.0758	-0.01878	2.0758	0.00313	1.0758	-0.0004142	0.0758	0.00060312
	9.076	0.02444	8.076	0.00503	7.076	0.0063	6.076	0.0012	5.076	0.00796	4.076	-0.01878	3.076	-0.02072	2.076	0.00055261	1.076	-9.19e-05	0.076	0.00079648
	9.0762	0.02902	8.0762	0.00503	7.0762	0.00952	6.0762	-0.0004142	5.0762	0.00732	4.0762	-0.01492	3.0762	-0.01975	2.0762	-9.19e-05	1.0762	-0.0004142	0.0762	0.00079648
	9.0764	0.02444	8.0764	0.00503	7.0764	0.00722	6.0764	-9.19e-05	5.0764	0.00635	4.0764	-0.01814	3.0764	-0.02072	2.0764	0.0012	1.0764	-0.00267	0.0764	0.00063535
	9.0766	0.02902	8.0766	0.00619	7.0766	0.00814	6.0766	0.00055261	5.0766	0.00571	4.0766	-0.01846	3.0766	-0.02168	2.0766	0.00378	1.0766	0.00055261	0.0766	0.00031308
	9.0768	0.02673	8.0768	0.00272	7.0768	0.00952	6.0768	-0.00203	5.0768	0.00668	4.0768	-0.01943	3.0768	-0.01975	2.0768	-0.00331	1.0768	-0.00138	0.0768	0.00018417
	9.077	0.02216	8.077	0.00503	7.077	0.0086	6.077	0.00055261	5.077	0.00603	4.077	-0.01814	3.077	-0.02201	2.077	-0.00428	1.077	-0.00299	0.077	0.00028085
	9.0772	0.02673	8.0772	-0.00247	7.0772	0.00768	6.0772	0.00184	5.0772	0.00668	4.0772	-0.01685	3.0772	-0.02168	2.0772	0.00184	1.0772	-0.00138	0.0772	0.00044199
	9.0774	0.02788	8.0774	0.00792	7.0774	0.00814	6.0774	0.00281	5.0774	0.00474	4.0774	-0.0175	3.0774	-0.01911	2.0774	-0.0046	1.0774	-0.00299	0.0774	0.00015194
	9.0776	0.03246	8.0776	-0.00074205	7.0776	0.01089	6.0776	-0.00073647	5.0776	0.00345	4.0776	-0.01395	3.0776	-0.0204	2.0776	-0.00364	1.0776	-0.00428	0.0776	-4.14e-05
	9.0778	0.05248	8.0778	0.01138	7.0778	0.00492	6.0778	0.00087489	5.0778	0.00184	4.0778	-0.01975	3.0778	-0.02265	2.0778	-0.00493	1.0778	-0.00428	0.0778	-0.00010587
	9.078	0.04791	8.078	0.00561	7.078	0.00492	6.078	-0.00106	5.078	0.00216	4.078	-0.01685	3.078	-0.02652	2.078	-0.00493	1.078	-0.00396	0.078	-0.00029924
	9.0782	0.03532	8.0782	-0.00247	7.0782	0.00354	6.0782	-0.00073647	5.0782	0.00345	4.0782	-0.01524	3.0782	-0.02523	2.0782	-0.00654	1.0782	-0.00525	0.0782	-0.00039592
	9.0784	0.04276	8.0784	0.00214	7.0784	0.0063	6.0784	0.00023034	5.0784	0.00442	4.0784	-0.0204	3.0784	-0.0262	2.0784	-0.00654	1.0784	-0.00428	0.0784	-0.00042815
	9.0786	0.03589	8.0786	0.00214	7.0786	0.0086	6.0786	0.00506	5.0786	0.00442	4.0786	-0.01621	3.0786	-0.02265	2.0786	-0.00428	1.0786	-0.00783	0.0786	-0.00052483
	9.0788	0.03703	8.0788	0.01081	7.0788	0.00722	6.0788	0.00184	5.0788	0.00216	4.0788	-0.02168	3.0788	-0.02652	2.0788	-0.00622	1.0788	-0.00493	0.0788	-0.0004926
	9.079	0.03703	8.079	0.01542	7.079	0.00768	6.079	-0.00396	5.079	0.00378	4.079	-0.01975	3.079	-0.03006	2.079	-0.00557	1.079	-0.00557	0.079	-0.00081487
	9.0792	0.0336	8.0792	0.00792	7.0792	0.00308	6.0792	-0.0104	5.0792	0.00216	4.0792	-0.02072	3.0792	-0.02362	2.0792	-0.00589	1.0792	-0.00686	0.0792	-0.00078264
	9.0794	0.04047	8.0794	0.00561	7.0794	0.00217	6.0794	-0.00525	5.0794	0.00184	4.0794	-0.01975	3.0794	-0.02394	2.0794	-0.00718	1.0794	-0.00428	0.0794	-0.00081487
	9.0796	0.04276	8.0796	0.0033	7.0796	0.00263	6.0796	-0.00493	5.0796	0.0041	4.0796	-0.01911	3.0796	-0.0233	2.0796	-0.00525	1.0796	-0.00589	0.0796	-0.00133
	9.0798	0.04562	8.0798	0.01831	7.0798	0.00446	6.0798	-0.00622	5.0798	0.00216	4.0798	-0.02104	3.0798	-0.02458	2.0798	-0.00654	1.0798	-0.00589	0.0798	-0.0014
	9.08	0.0542	8.08	0.01196	7.08	0.00125	6.08	-0.00203	5.08	0.00152	4.08	-0.01975	3.08	-0.02233	2.08	-0.00718	1.08	-0.00589	0.08	-0.00136
	9.0802	0.07023	8.0802	0.01023	7.0802	0.00722	6.0802	-0.00879	5.0802	-9.19e-05	4.0802	-0.01975	3.0802	-0.02426	2.0802	-0.00718	1.0802	-0.00622	0.0802	-0.00156
	9.0804	0.07137	8.0804	0.01427	7.0804	0.00125	6.0804	-0.0075	5.0804	0.00249	4.0804	-0.02104	3.0804	-0.02265	2.0804	-0.00622	1.0804	-0.00589	0.0804	-0.00188
	9.0806	0.06736	8.0806	0.0212	7.0806	0.00492	6.0806	-0.00879	5.0806	0.00313	4.0806	-0.02168	3.0806	-0.02136	2.0806	-0.00493	1.0806	-0.00686	0.0806	-0.00214
	9.0808	0.06965	8.0808	0.00561	7.0808	0.01089	6.0808	-0.00331	5.0808	0.00378	4.0808	-0.0175	3.0808	-0.02168	2.0808	-0.00686	1.0808	-0.00654	0.0808	-0.0023
	9.081	0.04962	8.081	0.03217	7.081	0.01273	6.081	-0.00428	5.081	0.00281	4.081	-0.01782	3.081	-0.02136	2.081	-0.00815	1.081	-0.00783	0.081	-0.00275
	9.0812	0.04276	8.0812	0.03275	7.0812	0.01227	6.0812	0.00087489	5.0812	0.00442	4.0812	-0.02104	3.0812	-0.02297	2.0812	-0.00686	1.0812	-0.00589	0.0812	-0.00281
	9.0814	0.09483	8.0814	0.03563	7.0814	0.02743	6.0814	-0.00396	5.0814	0.00249	4.0814	-0.02265	3.0814	-0.02233	2.0814	-0.00622	1.0814	-0.00686	0.0814	-0.00294
	9.0816	0.04333	8.0816	0.0339	7.0816	0.01778	6.0816	-0.00364	5.0816	0.00474	4.0816	-0.0204	3.0816	-0.02265	2.0816	-0.00686	1.0816	-0.00783	0.0816	-0.00291
	9.0818	0.04848	8.0818	0.03101	7.0818	0.01549	6.0818	-0.00622	5.0818	0.00313	4.0818	-0.02104	3.0818	-0.0262	2.0818	-0.00428	1.0818	-0.00847	0.0818	-0.00307
	9.082	0.04161	8.082	0.03101	7.082	0.01595	6.082	-0.00138	5.082	0.00216	4.082	-0.02136	3.082	-0.02136	2.082	-0.0046	1.082	-0.01008	0.082	-0.00333
	9.0822	0.06736	8.0822	0.02928	7.0822	0.01319	6.0822	0.00345	5.0822	0.00152	4.0822	-0.0204	3.0822	-0.02104	2.0822	-0.00525	1.0822	-0.00976	0.0822	-0.00359
	9.0824	0.07652	8.0824	0.01889	7.0824	0.01778	6.0824	0.00474	5.0824	0.00152	4.0824	-0.02201	3.0824	-0.02652	2.0824	-0.00557	1.0824	-0.00912	0.0824	-0.00365
	9.0826	0.08682	8.0826	0.02235	7.0826	0.01319	6.0826	-0.00267	5.0826	0.00055261	4.0826	-0.02104	3.0826	-0.02394	2.0826	-0.0046	1.0826	-0.01073	0.0826	-0.00372
	9.0828	0.04905	8.0828	0.01947	7.0828	0.01595	6.0828	0.00152	5.0828	0.00023034	4.0828	-0.02201	3.0828	-0.02233	2.0828	-0.00589	1.0828	-0.01137	0.0828	-0.00391
	9.083	0.06679	8.083	0.01369	7.083	0.0164	6.083	0.00378	5.083	-9.19e-05	4.083	-0.02491	3.083	-0.02491	2.083	-0.00783	1.083	-0.01008	0.083	-0.00433
	9.0832	0.05878	8.0832	0.01658	7.0832	0.01227	6.0832	0.00506	5.0832	-0.0017	4.0832	-0.02523	3.0832	-0.0233	2.0832	-0.00686	1.0832	-0.00847	0.0832	-0.00436
	9.0834	0.02502	8.0834	0.00734	7.0834	0.0086	6.0834	0.00474	5.0834	0.0012	4.0834	-0.02426	3.0834	-0.02458	2.0834	-0.00622	1.0834	-0.01202	0.0834	-0.00468
	9.0836	0.04562	8.0836	0.01254	7.0836	0.0086	6.0836	0.00603	5.0836	0.00023034	4.0836	-0.02458	3.0836	-0.02394	2.0836	-0.00654	1.0836	-0.00944	0.0836	-0.00475
	9.0838	0.05191	8.0838	0.0085	7.0838	0.00952	6.0838	-0.00073647	5.0838	0.0012	4.0838	-0.02813	3.0838	-0.02555	2.0838	-0.00783	1.0838	-0.01105	0.0838	-0.00513
	9.084	0.08053	8.084	0.01254	7.084	0.00906	6.084	0.00829	5.084	0.00055261	4.084	-0.02426	3.084	-0.02426	2.084	-0.00654	1.084	-0.00976	0.084	-0.00497
	9.0842	0.06736	8.0842	0.00907	7.0842	0.00768	6.0842	0.00796	5.0842	0.00055261	4.0842	-0.02716	3.0842	-0.02652	2.0842	-0.00493	1.0842	-0.01008	0.0842	-0.00536
	9.0844	0.06565	8.0844	0.01254	7.0844	0.00952	6.0844	0.00958	5.0844	-0.00073647	4.0844	-0.02845	3.0844	-0.0262	2.0844	-0.00364	1.0844	-0.00976	0.0844	-0.00539
	9.0846	0.05764	8.0846	0.00792	7.0846	0.00997	6.0846	0.00861	5.0846	-0.00203	4.0846	-0.02813	3.0846	-0.02362	2.0846	-0.00428	1.0846	-0.01266	0.0846	-0.00536
	9.0848	0.06565	8.0848	0.01138	7.0848	0.00952	6.0848	0.00539	5.0848	0.00023034	4.0848	-0.02523	3.0848	-0.02555	2.0848	-0.00364	1.0848	-0.01073	0.0848	-0.00571
	9.085	0.06565	8.085	0.01485	7.085	0.01043	6.085	0.00829	5.085	-0.00203	4.085	-0.02781	3.085	-0.02362	2.085	-0.00235	1.085	-0.01169	0.085	-0.00575
	9.0852	0.06507	8.0852	0.0085	7.0852	0.01089	6.0852	0.00668	5.0852	-0.00235	4.0852	-0.02781	3.0852	-0.02297	2.0852	-0.00364	1.0852	-0.01105	0.0852	-0.00604
	9.0854	0.06164	8.0854	0.01081	7.0854	0.00997	6.0854	0.00732	5.0854	-0.00299	4.0854	-0.02748	3.0854	-0.0204	2.0854	-0.0017	1.0854	-0.00815	0.0854	-0.006
	9.0856	0.06279	8.0856	0.01254	7.0856	0.00997	6.0856	0.00442	5.0856	-0.00493	4.0856	-0.02813	3.0856	-0.02362	2.0856	-0.00267	1.0856	-0.01169	0.0856	-0.00626
	9.0858	0.05592	8.0858	0.00734	7.0858	0.01135	6.0858	0.0041	5.0858	-0.00654	4.0858	-0.02781	3.0858	-0.02426	2.0858	-0.00299	1.0858	-0.00944	0.0858	-0.00652
	9.086	0.0542	8.086	0.00388	7.086	0.0086	6.086	0.00249	5.086	-0.00686	4.086	-0.02877	3.086	-0.02168	2.086	-0.0004142	1.086	-0.00912	0.086	-0.00668
	9.0862	0.0542	8.0862	-0.00305	7.0862	0.00676	6.0862	0.00378	5.0862	-0.00944	4.0862	-0.02684	3.0862	-0.02523	2.0862	-0.00557	1.0862	-0.00815	0.0862	-0.007
	9.0864	0.05306	8.0864	0.00157	7.0864	0.00584	6.0864	0.00216	5.0864	-0.00654	4.0864	-0.02684	3.0864	-0.02491	2.0864	-0.00267	1.0864	-0.00944	0.0864	-0.00697
	9.0866	0.05191	8.0866	-0.00594	7.0866	0.004	6.0866	0.00506	5.0866	-0.00783	4.0866	-0.02748	3.0866	-0.02716	2.0866	-0.00203	1.0866	-0.01105	0.0866	-0.00713
	9.0868	0.05191	8.0868	-0.00478	7.0868	0.00263	6.0868	0.00442	5.0868	-0.00815	4.0868	-0.02845	3.0868	-0.02587	2.0868	-0.00267	1.0868	-0.01169	0.0868	-0.00716
	9.087	0.04905	8.087	-0.00652	7.087	0.00217	6.087	0.0041	5.087	-0.00944	4.087	-0.02394	3.087	-0.02716	2.087	-0.00331	1.087	-0.01169	0.087	-0.00729
	9.0872	0.04447	8.0872	-0.00594	7.0872	0.00171	6.0872	0.00442	5.0872	-0.00976	4.0872	-0.02716	3.0872	-0.02684	2.0872	-0.00203	1.0872	-0.01137	0.0872	-0.00729
	9.0874	0.04505	8.0874	-0.00594	7.0874	0.00171	6.0874	0.00216	5.0874	-0.00976	4.0874	-0.03135	3.0874	-0.02491	2.0874	-0.00557	1.0874	-0.01427	0.0874	-0.00749
	9.0876	0.04333	8.0876	-0.01171	7.0876	0.00171	6.0876	0.00216	5.0876	-0.0104	4.0876	-0.02716	3.0876	-0.02748	2.0876	-0.00493	1.0876	-0.01234	0.0876	-0.00787
	9.0878	0.04333	8.0878	-0.01113	7.0878	-0.00059037	6.0878	0.0012	5.0878	-0.00944	4.0878	-0.02716	3.0878	-0.02684	2.0878	-0.00557	1.0878	-0.01137	0.0878	-0.00807
	9.088	0.04276	8.088	-0.00652	7.088	-0.00243	6.088	-0.00073647	5.088	-0.00815	4.088	-0.02587	3.088	-0.02587	2.088	-0.00493	1.088	-0.01266	0.088	-0.00826
	9.0882	0.04905	8.0882	-0.0019	7.0882	-0.00151	6.0882	0.00087489	5.0882	-0.01008	4.0882	-0.02684	3.0882	-0.02781	2.0882	-0.00525	1.0882	-0.01298	0.0882	-0.00816
	9.0884	0.03932	8.0884	-0.02268	7.0884	0.00032831	6.0884	0.00023034	5.0884	-0.01008	4.0884	-0.02458	3.0884	-0.02845	2.0884	-0.00686	1.0884	-0.01363	0.0884	-0.0081
	9.0886	0.0399	8.0886	-0.00709	7.0886	-0.00335	6.0886	-0.00396	5.0886	-0.00976	4.0886	-0.02555	3.0886	-0.02813	2.0886	-0.00912	1.0886	-0.01492	0.0886	-0.00829
	9.0888	0.0439	8.0888	-0.01344	7.0888	-0.00105	6.0888	-0.0046	5.0888	-0.01008	4.0888	-0.02587	3.0888	-0.02813	2.0888	-0.00718	1.0888	-0.01524	0.0888	-0.00845
	9.089	0.04505	8.089	-0.01113	7.089	-0.00427	6.089	-0.00976	5.089	-0.01105	4.089	-0.02491	3.089	-0.02845	2.089	-0.00654	1.089	-0.01556	0.089	-0.00855
	9.0892	0.04848	8.0892	-0.01922	7.0892	-0.0061	6.0892	-0.00976	5.0892	-0.01202	4.0892	-0.02523	3.0892	-0.02587	2.0892	-0.00654	1.0892	-0.01492	0.0892	-0.00874
	9.0894	0.05764	8.0894	-0.01691	7.0894	-0.00564	6.0894	-0.01202	5.0894	-0.01363	4.0894	-0.0262	3.0894	-0.02491	2.0894	-0.00815	1.0894	-0.01459	0.0894	-0.00887
	9.0896	0.05535	8.0896	-0.02095	7.0896	-0.00932	6.0896	-0.01363	5.0896	-0.01492	4.0896	-0.02523	3.0896	-0.02394	2.0896	-0.00815	1.0896	-0.01588	0.0896	-0.00903
	9.0898	0.06794	8.0898	-0.01229	7.0898	-0.01162	6.0898	-0.01105	5.0898	-0.01169	4.0898	-0.02233	3.0898	-0.02265	2.0898	-0.00879	1.0898	-0.01427	0.0898	-0.009
	9.09	0.05191	8.09	0.00099002	7.09	-0.00978	6.09	-0.00686	5.09	-0.01266	4.09	-0.02394	3.09	-0.01588	2.09	-0.0075	1.09	-0.01459	0.09	-0.00936
	9.0902	0.06679	8.0902	-0.00825	7.0902	-0.0107	6.0902	-0.01492	5.0902	-0.01363	4.0902	-0.02491	3.0902	-0.02136	2.0902	-0.01008	1.0902	-0.01234	0.0902	-0.00932
	9.0904	0.0748	8.0904	-0.01229	7.0904	-0.0084	6.0904	-0.01782	5.0904	-0.01427	4.0904	-0.02394	3.0904	-0.01975	2.0904	-0.0075	1.0904	-0.01395	0.0904	-0.00945
	9.0906	0.0439	8.0906	-0.00247	7.0906	-0.01024	6.0906	-0.01588	5.0906	-0.01331	4.0906	-0.02168	3.0906	-0.02233	2.0906	-0.00718	1.0906	-0.01492	0.0906	-0.00955
	9.0908	0.07766	8.0908	0.00272	7.0908	-0.00427	6.0908	-0.01492	5.0908	-0.01234	4.0908	-0.0262	3.0908	-0.02072	2.0908	-0.0075	1.0908	-0.01685	0.0908	-0.00952
	9.091	0.04962	8.091	-0.00536	7.091	-0.00978	6.091	-0.01459	5.091	-0.01331	4.091	-0.02555	3.091	-0.02136	2.091	-0.00654	1.091	-0.01588	0.091	-0.00961
	9.0912	0.08968	8.0912	-0.00363	7.0912	-0.00381	6.0912	-0.01331	5.0912	-0.01266	4.0912	-0.02523	3.0912	-0.02136	2.0912	-0.00718	1.0912	-0.01556	0.0912	-0.00968
	9.0914	0.09254	8.0914	0.00214	7.0914	-0.01667	6.0914	-0.01459	5.0914	-0.01234	4.0914	-0.02491	3.0914	-0.02201	2.0914	-0.00557	1.0914	-0.01814	0.0914	-0.00984
	9.0916	0.06507	8.0916	0.00157	7.0916	-0.00978	6.0916	-0.02007	5.0916	-0.01266	4.0916	-0.02458	3.0916	-0.02104	2.0916	-0.00654	1.0916	-0.01685	0.0916	-0.00977
	9.0918	0.08453	8.0918	0.00041266	7.0918	-0.00518	6.0918	-0.01588	5.0918	-0.01331	4.0918	-0.0233	3.0918	-0.02168	2.0918	-0.00557	1.0918	-0.01685	0.0918	-0.00994
	9.092	0.09483	8.092	-0.00305	7.092	-0.00564	6.092	-0.01331	5.092	-0.01459	4.092	-0.02265	3.092	-0.0204	2.092	-0.00557	1.092	-0.0175	0.092	-0.01019
	9.0922	0.03074	8.0922	-0.00478	7.0922	-0.0061	6.0922	-0.0175	5.0922	-0.01459	4.0922	-0.02394	3.0922	-0.0204	2.0922	-0.0075	1.0922	-0.01814	0.0922	-0.01032
	9.0924	0.05363	8.0924	-0.00074205	7.0924	-0.00289	6.0924	-0.02362	5.0924	-0.01459	4.0924	-0.02201	3.0924	-0.02072	2.0924	-0.00589	1.0924	-0.01782	0.0924	-0.01048
	9.0926	0.03131	8.0926	0.00503	7.0926	-0.00472	6.0926	-0.02201	5.0926	-0.01459	4.0926	-0.02265	3.0926	-0.02168	2.0926	-0.00654	1.0926	-0.01814	0.0926	-0.01045
	9.0928	0.07251	8.0928	-0.00132	7.0928	-0.00335	6.0928	-0.01395	5.0928	-0.01492	4.0928	-0.01814	3.0928	-0.02265	2.0928	-0.00718	1.0928	-0.01814	0.0928	-0.01058
	9.093	0.05306	8.093	0.00676	7.093	-0.00197	6.093	-0.01492	5.093	-0.01363	4.093	-0.02072	3.093	-0.02136	2.093	-0.00944	1.093	-0.01782	0.093	-0.01084
	9.0932	0.112	8.0932	0.00041266	7.0932	-0.00289	6.0932	-0.01427	5.0932	-0.01588	4.0932	-0.0204	3.0932	-0.02104	2.0932	-0.00944	1.0932	-0.01717	0.0932	-0.0109
	9.0934	0.08339	8.0934	-0.00594	7.0934	-0.00243	6.0934	-0.01169	5.0934	-0.01685	4.0934	-0.02072	3.0934	-0.02201	2.0934	-0.0075	1.0934	-0.01846	0.0934	-0.0111
	9.0936	0.04962	8.0936	-0.0019	7.0936	-0.00472	6.0936	-0.00396	5.0936	-0.01588	4.0936	-0.02168	3.0936	-0.02007	2.0936	-0.00589	1.0936	-0.0175	0.0936	-0.01135
	9.0938	0.0502	8.0938	-0.00305	7.0938	-0.00197	6.0938	-0.00815	5.0938	-0.01492	4.0938	-0.02233	3.0938	-0.02233	2.0938	-0.00912	1.0938	-0.01685	0.0938	-0.01142
	9.094	0.05363	8.094	-0.00074205	7.094	-0.00059037	6.094	-0.00944	5.094	-0.01621	4.094	-0.02168	3.094	-0.02362	2.094	-0.00622	1.094	-0.01685	0.094	-0.01155
	9.0942	0.04791	8.0942	-0.00709	7.0942	0.00032831	6.0942	-0.00589	5.0942	-0.01621	4.0942	-0.02233	3.0942	-0.02458	2.0942	-0.00718	1.0942	-0.01846	0.0942	-0.01151
	9.0944	0.04505	8.0944	-0.00132	7.0944	0.00171	6.0944	-0.0046	5.0944	-0.01588	4.0944	-0.02104	3.0944	-0.02426	2.0944	-0.0046	1.0944	-0.01685	0.0944	-0.01161
	9.0946	0.04161	8.0946	-0.00132	7.0946	0.00032831	6.0946	-0.00299	5.0946	-0.01782	4.0946	-0.02201	3.0946	-0.02072	2.0946	-0.00299	1.0946	-0.01943	0.0946	-0.01168
	9.0948	0.04047	8.0948	0.00157	7.0948	0.00263	6.0948	0.00023034	5.0948	-0.01846	4.0948	-0.02201	3.0948	-0.02136	2.0948	-0.00364	1.0948	-0.01878	0.0948	-0.0118
	9.095	0.03703	8.095	-0.00074205	7.095	-0.00013103	6.095	-0.00299	5.095	-0.01782	4.095	-0.02233	3.095	-0.02168	2.095	-0.0017	1.095	-0.20395	0.095	-0.01193
	9.0952	0.03474	8.0952	0.00041266	7.0952	0.00171	6.0952	-0.00428	5.0952	-0.0204	4.0952	-0.02136	3.0952	-0.02362	2.0952	-0.00364	1.0952	-0.01685	0.0952	-0.01184
	9.0954	0.03246	8.0954	-0.00998	7.0954	0.00217	6.0954	-0.00557	5.0954	-0.02104	4.0954	-0.0233	3.0954	-0.02523	2.0954	-0.00396	1.0954	-0.01846	0.0954	-0.01184
	9.0956	0.03417	8.0956	0.00099002	7.0956	0.00171	6.0956	-0.0046	5.0956	-0.02168	4.0956	-0.02362	3.0956	-0.02233	2.0956	-0.00364	1.0956	-0.01814	0.0956	-0.01203
	9.0958	0.0336	8.0958	-0.00132	7.0958	0.00263	6.0958	-0.00654	5.0958	-0.02362	4.0958	-0.02168	3.0958	-0.02523	2.0958	-0.0046	1.0958	-0.01621	0.0958	-0.01219
	9.096	0.02387	8.096	-0.00825	7.096	0.00125	6.096	-0.00718	5.096	-0.0233	4.096	-0.02233	3.096	-0.02458	2.096	-0.00364	1.096	-0.01975	0.096	-0.01222
	9.0962	0.03074	8.0962	-0.00247	7.0962	0.00171	6.0962	-0.00622	5.0962	-0.02426	4.0962	-0.02362	3.0962	-0.03038	2.0962	-0.00525	1.0962	-0.01943	0.0962	-0.01222
	9.0964	0.02788	8.0964	-0.01402	7.0964	0.00125	6.0964	-0.00654	5.0964	-0.02297	4.0964	-0.02072	3.0964	-0.02845	2.0964	-0.00589	1.0964	-0.01846	0.0964	-0.01226
	9.0966	0.03474	8.0966	-0.0094	7.0966	0.00032831	6.0966	-0.00493	5.0966	-0.02168	4.0966	-0.02136	3.0966	-0.02877	2.0966	-0.00331	1.0966	-0.01943	0.0966	-0.01232
	9.0968	0.03074	8.0968	-0.01171	7.0968	0.00032831	6.0968	-0.00589	5.0968	-0.02201	4.0968	-0.02072	3.0968	-0.02813	2.0968	-0.00331	1.0968	-0.01846	0.0968	-0.01209
	9.097	0.03246	8.097	-0.01287	7.097	-0.00013103	6.097	-0.00557	5.097	-0.02233	4.097	-0.0204	3.097	-0.02491	2.097	-0.00203	1.097	-0.01846	0.097	-0.01216
	9.0972	0.03017	8.0972	-0.01344	7.0972	0.00032831	6.0972	-0.00396	5.0972	-0.02136	4.0972	-0.02007	3.0972	-0.02555	2.0972	-0.00138	1.0972	-0.01975	0.0972	-0.01197
	9.0974	0.03188	8.0974	-0.01113	7.0974	-0.00013103	6.0974	-0.0046	5.0974	-0.02168	4.0974	-0.01975	3.0974	-0.02587	2.0974	-0.0017	1.0974	-0.20395	0.0974	-0.01197
	9.0976	0.03646	8.0976	-0.01691	7.0976	-0.00197	6.0976	-0.00493	5.0976	-0.02104	4.0976	-0.01943	3.0976	-0.02652	2.0976	-0.00396	1.0976	-0.20395	0.0976	-0.01209
	9.0978	0.03532	8.0978	-0.0221	7.0978	-0.00381	6.0978	-0.00944	5.0978	-0.0233	4.0978	-0.01556	3.0978	-0.02652	2.0978	-0.00331	1.0978	-0.01943	0.0978	-0.01209
	9.098	0.03818	8.098	-0.02095	7.098	-0.00656	6.098	-0.00879	5.098	-0.02523	4.098	-0.01878	3.098	-0.02587	2.098	-0.00557	1.098	-0.20073	0.098	-0.01219
	9.0982	0.03417	8.0982	-0.02961	7.0982	-0.00748	6.0982	-0.0046	5.0982	-0.02748	4.0982	-0.01459	3.0982	-0.02426	2.0982	-0.00718	1.0982	-0.20073	0.0982	-0.01222
	9.0984	0.03703	8.0984	-0.01229	7.0984	-0.0084	6.0984	-0.00718	5.0984	-0.02813	4.0984	-0.01105	3.0984	-0.02555	2.0984	-0.00783	1.0984	-0.20073	0.0984	-0.01209
	9.0986	0.03474	8.0986	-0.01864	7.0986	-0.00932	6.0986	-0.00331	5.0986	-0.02716	4.0986	-0.00879	3.0986	-0.03071	2.0986	-0.00976	1.0986	-0.2104	0.0986	-0.01226
	9.0988	0.03646	8.0988	-0.01806	7.0988	-0.00978	6.0988	-0.00525	5.0988	-0.02877	4.0988	-0.00976	3.0988	-0.0262	2.0988	-0.00557	1.0988	-0.20717	0.0988	-0.01216
	9.099	0.03703	8.099	-0.01806	7.099	-0.01529	6.099	-0.0017	5.099	-0.02684	4.099	-0.0046	3.099	-0.02877	2.099	-0.00203	1.099	-0.01846	0.099	-0.01219
	9.0992	0.04219	8.0992	-0.02326	7.0992	-0.01437	6.0992	-0.01234	5.0992	-0.02652	4.0992	-0.00912	3.0992	-0.02652	2.0992	0.00539	1.0992	-0.01556	0.0992	-0.0119
	9.0994	0.04962	8.0994	-0.02615	7.0994	-0.01437	6.0994	-0.01459	5.0994	-0.02716	4.0994	-0.01202	3.0994	-0.02362	2.0994	0.01473	1.0994	-0.0075	0.0994	-0.01071
	9.0996	0.04104	8.0996	-0.00998	7.0996	-0.01483	6.0996	-0.01331	5.0996	-0.02684	4.0996	-0.00879	3.0996	-0.02168	2.0996	0.02279	1.0996	0.00055261	0.0996	-0.008
	9.0998	0.05077	8.0998	0.016	7.0998	-0.01345	6.0998	-0.01685	5.0998	-0.02587	4.0998	-0.01073	3.0998	-0.01814	2.0998	0.0273	1.0998	0.01151	0.0998	-0.00343
	9.1	0.05649	8.1	0.04487	7.1	-0.00105	6.1	-0.01814	5.1	-0.0262	4.1	-0.00718	3.1	-0.01137	2.1	0.03181	1.1	0.01924	0.1	0.00254
	9.1002	0.05764	8.1002	0.06854	7.1002	0.02238	6.1002	-0.01717	5.1002	-0.02587	4.1002	-0.00944	3.1002	0.00603	2.1002	0.03794	1.1002	0.26334	0.1002	0.00901
	9.1004	0.06164	8.1004	0.08702	7.1004	0.0458	6.1004	-0.01653	5.1004	-0.0233	4.1004	-0.00783	3.1004	0.02762	2.1004	0.03987	1.1004	0.27946	0.1004	0.01414
	9.1006	0.06279	8.1006	0.10376	7.1006	0.05775	6.1006	-0.01137	5.1006	-0.01492	4.1006	-0.00686	3.1006	0.0331	2.1006	0.04084	1.1006	0.26979	0.1006	0.17458
	9.1008	0.05248	8.1008	0.11357	7.1008	0.06601	6.1008	0.00087489	5.1008	-0.00235	4.1008	-0.00879	3.1008	0.03278	2.1008	0.04051	1.1008	0.29235	0.1008	0.1952
	9.101	0.07137	8.101	0.12339	7.101	0.08117	6.101	0.01795	5.101	0.01731	4.101	-0.00815	3.101	0.04116	2.101	0.04309	1.101	0.3278	0.101	0.2081
	9.1012	0.07766	8.1012	0.15053	7.1012	0.09358	6.1012	0.0273	5.1012	0.02698	4.1012	-0.00654	3.1012	0.04245	2.1012	0.03987	1.1012	0.31491	0.1012	0.21422
	9.1014	0.07538	8.1014	0.17131	7.1014	0.09403	6.1014	0.03471	5.1014	0.03729	4.1014	-0.00622	3.1014	0.04342	2.1014	0.04019	1.1014	0.30524	0.1014	0.21196
	9.1016	0.05821	8.1016	0.17247	7.1016	0.11379	6.1016	0.04406	5.1016	0.04728	4.1016	-0.00783	3.1016	0.04438	2.1016	0.0389	1.1016	0.34391	0.1016	0.20229
	9.1018	0.07824	8.1018	0.17766	7.1018	0.1294	6.1018	0.05244	5.1018	0.05727	4.1018	-0.00879	3.1018	0.04406	2.1018	0.03697	1.1018	0.32135	0.1018	0.19263
	9.102	0.06679	8.102	0.1817	7.102	0.13216	6.102	0.05437	5.102	0.06726	4.102	-0.00589	3.102	0.0418	2.102	0.04051	1.102	0.33102	0.102	0.18811
	9.1022	0.05935	8.1022	0.19036	7.1022	0.13767	6.1022	0.06984	5.1022	0.08015	4.1022	-0.00718	3.1022	0.03697	2.1022	0.04309	1.1022	0.29879	0.1022	0.1865
	9.1024	0.06393	8.1024	2.0422	7.1024	0.14181	6.1024	0.07532	5.1024	0.0953	4.1024	-0.00654	3.1024	0.03633	2.1024	0.04342	1.1024	0.30846	0.1024	0.18264
	9.1026	0.06851	8.1026	2.1808	7.1026	0.15145	6.1026	0.08048	5.1026	0.10239	4.1026	-0.00589	3.1026	0.036	2.1026	0.04696	1.1026	0.31813	0.1026	0.18038
	9.1028	0.06736	8.1028	2.4175	7.1028	0.16294	6.1028	0.08595	5.1028	0.11238	4.1028	-0.00815	3.1028	0.04116	2.1028	0.04857	1.1028	0.33747	0.1028	0.18715
	9.103	0.0542	8.103	2.6022	7.103	0.18177	6.103	0.09369	5.103	0.11947	4.103	-0.01008	3.103	0.04406	2.103	0.52116	1.103	0.3568	0.103	0.19456
	9.1032	0.06736	8.1032	2.8505	7.1032	0.19739	6.1032	0.09433	5.1032	0.12592	4.1032	-0.01073	3.1032	0.04503	2.1032	0.54694	1.1032	0.36002	0.1032	0.20262
	9.1034	0.07709	8.1034	3.1276	7.1034	2.1806	6.1034	0.10013	5.1034	0.13784	4.1034	-0.00879	3.1034	0.04825	2.1034	0.57272	1.1034	0.36969	0.1034	0.21293
	9.1036	0.05592	8.1036	3.1854	7.1036	2.4011	6.1036	0.11174	5.1036	0.1546	4.1036	-0.00783	3.1036	0.52761	2.1036	0.57917	1.1036	0.37614	0.1036	0.21325
	9.1038	0.05764	8.1038	3.0353	7.1038	2.5389	6.1038	0.12205	5.1038	0.17812	4.1038	-0.01234	3.1038	0.56628	2.1038	0.60173	1.1038	0.41803	0.1038	0.211
	9.104	0.0708	8.104	2.7812	7.104	2.4975	6.104	0.13172	5.104	2.0519	4.104	-0.01137	3.104	0.60173	2.104	0.61784	1.104	0.41481	0.104	0.21261
	9.1042	0.08453	8.1042	2.5445	7.1042	2.3367	6.1042	0.15041	5.1042	0.19939	4.1042	-0.01234	3.1042	0.59851	2.1042	0.65007	1.1042	0.43092	0.1042	0.2081
	9.1044	0.09483	8.1044	2.1692	7.1044	2.1254	6.1044	0.16523	5.1044	0.18231	4.1044	-0.00815	3.1044	0.64362	2.1044	0.66618	1.1044	0.43737	0.1044	0.21035
	9.1046	0.11887	8.1046	0.18863	7.1046	0.1905	6.1046	0.17265	5.1046	0.15814	4.1046	-0.00718	3.1046	0.63718	2.1046	0.69519	1.1046	0.44059	0.1046	0.21325
	9.1048	0.13661	8.1048	0.16265	7.1048	0.16477	6.1048	0.16781	5.1048	0.13204	4.1048	-0.01008	3.1048	0.65651	2.1048	0.7113	1.1048	0.45348	0.1048	0.21937
	9.105	0.13432	8.105	0.15514	7.105	0.1441	6.105	0.15847	5.105	0.10368	4.105	-0.0075	3.105	0.68874	2.105	0.71775	1.105	0.45993	0.105	0.22808
	9.1052	0.15149	8.1052	0.14648	7.1052	0.13308	6.1052	0.14171	5.1052	0.075	4.1052	-0.00589	3.1052	0.72419	2.1052	0.71775	1.1052	0.45671	0.1052	0.23968
	9.1054	0.16236	8.1054	0.15226	7.1054	0.12757	6.1054	0.12785	5.1054	0.05308	4.1054	-0.00815	3.1054	0.71452	2.1054	0.71775	1.1054	0.44382	0.1054	0.24902
	9.1056	0.17552	8.1056	0.16438	7.1056	0.12848	6.1056	0.11109	5.1056	0.03439	4.1056	-0.00589	3.1056	0.70808	2.1056	0.72097	1.1056	0.44059	0.1056	0.25934
	9.1058	0.18697	8.1058	0.17997	7.1058	0.13308	6.1058	0.09981	5.1058	0.02376	4.1058	-0.00783	3.1058	0.71775	2.1058	0.72419	1.1058	0.45026	0.1058	0.26643
	9.106	0.1967	8.106	0.19498	7.106	0.14135	6.106	0.0924	5.106	0.02118	4.106	-0.00944	3.106	0.74997	2.106	0.7113	1.106	0.44382	0.106	0.27094
	9.1062	2.0356	8.1062	0.19729	7.1062	0.15145	6.1062	0.08724	5.1062	0.02505	4.1062	-0.01202	3.1062	0.7532	2.1062	0.74353	1.1062	0.43415	0.1062	0.27513
	9.1064	2.1902	8.1064	0.19498	7.1064	0.15972	6.1064	0.09111	5.1064	0.036	4.1064	-0.00944	3.1064	0.70808	2.1064	0.74353	1.1064	0.44382	0.1064	0.27706
	9.1066	2.213	8.1066	0.19845	7.1066	0.16248	6.1066	0.09691	5.1066	0.04664	4.1066	-0.01008	3.1066	0.75642	2.1066	0.76931	1.1066	0.45026	0.1066	0.27577
	9.1068	2.3103	8.1068	2.0249	7.1068	0.16018	6.1068	0.104	5.1068	0.05792	4.1068	-0.0075	3.1068	0.70485	2.1068	0.7822	1.1068	0.4696	0.1068	0.27416
	9.107	2.4591	8.107	2.0653	7.107	0.16385	6.107	0.10787	5.107	0.06565	4.107	-0.00106	3.107	0.70808	2.107	0.84021	1.107	0.46637	0.107	0.26772
	9.1072	2.6709	8.1072	0.19787	7.1072	0.16753	6.1072	0.11786	5.1072	0.07081	4.1072	-0.00493	3.1072	0.70485	2.1072	0.80476	1.1072	0.48249	0.1072	0.2632
	9.1074	2.8654	8.1074	2.0133	7.1074	0.16753	6.1074	0.11818	5.1074	0.07435	4.1074	-0.00718	3.1074	0.7532	2.1074	0.7822	1.1074	0.4986	0.1074	0.2603
	9.1076	3.1172	8.1076	0.19614	7.1076	0.17029	6.1076	0.11431	5.1076	0.07951	4.1076	-0.00267	3.1076	0.7532	2.1076	0.79187	1.1076	0.48571	0.1076	0.25966
	9.1078	3.4034	8.1078	0.18401	7.1078	0.16339	6.1078	0.11399	5.1078	0.08434	4.1078	-0.00203	3.1078	0.75642	2.1078	0.75964	1.1078	0.48249	0.1078	0.2632
	9.108	3.4606	8.108	0.17073	7.108	0.15605	6.108	0.11367	5.108	0.09208	4.108	-0.00267	3.108	0.74675	2.108	0.74675	1.108	0.47926	0.108	0.27223
	9.1082	3.329	8.1082	0.15399	7.1082	0.1464	6.1082	0.11464	5.1082	0.10175	4.1082	-0.00106	3.1082	0.82087	2.1082	0.72419	1.1082	0.4696	0.1082	0.27996
	9.1084	3.0657	8.1084	0.14648	7.1084	0.13537	6.1084	0.11303	5.1084	0.10916	4.1084	-9.19e-05	3.1084	0.83376	2.1084	0.71775	1.1084	0.45348	0.1084	0.28834
	9.1086	2.8025	8.1086	0.1332	7.1086	0.12619	6.1086	0.11045	5.1086	0.11109	4.1086	-0.0004142	3.1086	0.80798	2.1086	0.67585	1.1086	0.43092	0.1086	0.29446
	9.1088	2.5621	8.1088	0.12974	7.1088	0.11884	6.1088	0.09949	5.1088	0.10755	4.1088	-0.0004142	3.1088	0.7822	2.1088	0.68874	1.1088	0.42448	0.1088	0.29221
	9.109	2.2016	8.109	0.12454	7.109	0.11011	6.109	0.09401	5.109	0.09949	4.109	0.0012	3.109	0.7403	2.109	0.67585	1.109	0.40192	0.109	0.28737
	9.1092	2.0471	8.1092	0.13667	7.1092	0.10368	6.1092	0.08209	5.1092	0.08982	4.1092	-9.19e-05	3.1092	0.72097	2.1092	0.67263	1.1092	0.41159	0.1092	0.28222
	9.1094	2.0242	8.1094	0.13782	7.1094	0.10092	6.1094	0.07339	5.1094	0.07693	4.1094	0.0041	3.1094	0.70163	2.1094	0.6694	1.1094	0.41159	0.1094	0.27706
	9.1096	2.0528	8.1096	0.15284	7.1096	0.10873	6.1096	0.0721	5.1096	0.06597	4.1096	0.00249	3.1096	0.69196	2.1096	0.65974	1.1096	0.41159	0.1096	0.2719
	9.1098	2.0814	8.1098	0.17247	7.1098	0.12435	6.1098	0.06694	5.1098	0.0576	4.1098	0.00249	3.1098	0.68874	2.1098	0.63718	1.1098	0.40837	0.1098	0.26933
	9.11	2.2302	8.11	2.0191	7.11	0.1294	6.11	0.06694	5.11	0.05502	4.11	0.00216	3.11	0.78865	2.11	0.6404	1.11	0.40837	0.11	0.269
	9.1102	2.4534	8.1102	2.2616	7.1102	0.14686	6.1102	0.06597	5.1102	0.05727	4.1102	0.00345	3.1102	0.74675	2.1102	0.61462	1.1102	0.39547	0.1102	0.26836
	9.1104	2.6709	8.1104	2.6369	7.1104	0.1712	6.1104	0.07274	5.1104	0.05598	4.1104	0.0041	3.1104	0.7532	2.1104	0.57272	1.1104	0.39225	0.1104	0.269
	9.1106	2.8597	8.1106	2.9891	7.1106	0.19463	6.1106	0.08015	5.1106	0.05953	4.1106	0.00313	3.1106	0.7403	2.1106	0.53727	1.1106	0.37614	0.1106	0.27062
	9.1108	2.7739	8.1108	3.2258	7.1108	2.2219	6.1108	0.09047	5.1108	0.06469	4.1108	0.0012	3.1108	0.70485	2.1108	0.50827	1.1108	0.35358	0.1108	0.27029
	9.111	2.957	8.111	3.6299	7.111	2.4194	6.111	0.10529	5.111	0.07242	4.111	0.00216	3.111	0.65007	2.111	0.04599	1.111	0.31168	0.111	0.27029
	9.1112	3.0257	8.1112	4.0052	7.1112	2.7088	6.1112	0.11625	5.1112	0.0779	4.1112	0.00378	3.1112	0.59851	2.1112	0.04277	1.1112	0.26657	0.1112	0.26933
	9.1114	3.0486	8.1114	4.317	7.1114	2.9523	6.1114	0.13139	5.1114	0.08048	4.1114	0.0041	3.1114	0.56306	2.1114	0.04084	1.1114	0.22789	0.1114	0.26707
	9.1116	3.0772	8.1116	4.6692	7.1116	3.2462	6.1116	0.15041	5.1116	0.0808	4.1116	0.00474	3.1116	0.50505	2.1116	0.03794	1.1116	0.20211	0.1116	0.26417
	9.1118	3.0314	8.1118	5.0502	7.1118	3.5264	6.1118	0.16266	5.1118	0.08821	4.1118	0.00474	3.1118	0.04438	2.1118	0.03697	1.1118	0.01828	0.1118	0.2603
	9.112	2.7395	8.112	5.4313	7.112	3.7975	6.112	0.18296	5.112	0.09498	4.112	0.00506	3.112	0.04148	2.112	0.03633	1.112	0.01602	0.112	0.25547
	9.1122	2.8769	8.1122	5.9163	7.1122	4.1144	6.1122	0.1981	5.1122	0.10755	4.1122	0.00603	3.1122	0.03568	2.1122	0.03375	1.1122	0.01473	0.1122	0.24967
	9.1124	2.648	8.1124	6.3839	7.1124	4.4911	6.1124	2.1647	5.1124	0.11915	4.1124	0.00474	3.1124	0.03085	2.1124	0.03342	1.1124	0.01344	0.1124	0.24612
	9.1126	2.5392	8.1126	6.765	7.1126	4.8493	6.1126	2.4322	5.1126	0.13655	4.1126	0.00796	3.1126	0.02924	2.1126	0.03213	1.1126	0.01183	0.1126	0.23936
	9.1128	2.3275	8.1128	6.8978	7.1128	5.226	6.1128	2.6353	5.1128	0.15653	4.1128	0.00506	3.1128	0.02827	2.1128	0.03085	1.1128	0.01312	0.1128	0.22969
	9.113	2.2073	8.113	6.944	7.113	5.3592	6.113	2.8802	5.113	0.17683	4.113	0.00474	3.113	0.02601	2.113	0.03117	1.113	0.0128	0.113	0.2197
	9.1132	2.0929	8.1132	7.0941	7.1132	5.4603	6.1132	3.1412	5.1132	0.19553	4.1132	0.00345	3.1132	0.02472	2.1132	0.03117	1.1132	0.01151	0.1132	0.20745
	9.1134	2.0757	8.1134	7.071	7.1134	5.52	6.1134	3.4216	5.1134	2.139	4.1134	0.00442	3.1134	0.0273	2.1134	0.03181	1.1134	0.01087	0.1134	0.19456
	9.1136	2.1501	8.1136	7.1114	7.1136	5.5797	6.1136	3.6794	5.1136	2.313	4.1136	0.00216	3.1136	0.02988	2.1136	0.03246	1.1136	0.0099	0.1136	0.18328
	9.1138	2.0814	8.1138	7.071	7.1138	5.6302	6.1138	3.7858	5.1138	2.4387	4.1138	0.01377	3.1138	0.02698	2.1138	0.03568	1.1138	0.01087	0.1138	0.17361
	9.114	2.3103	8.114	7.0248	7.114	5.667	6.114	3.8631	5.114	2.5998	4.114	0.00861	3.114	0.0302	2.114	0.03761	1.114	0.00925	0.114	0.16588
	9.1142	2.4076	8.1142	6.9671	7.1142	5.5797	6.1142	3.9469	5.1142	2.7513	4.1142	0.00442	3.1142	0.03342	2.1142	0.03955	1.1142	0.01377	0.1142	0.15814
	9.1144	2.5278	8.1144	6.8978	7.1144	5.5384	6.1144	4.021	5.1144	2.8963	4.1144	0.00539	3.1144	0.03568	2.1144	0.04342	1.1144	0.01215	0.1144	0.15395
	9.1146	2.7052	8.1146	6.9093	7.1146	5.4695	6.1146	4.0468	5.1146	3.0864	4.1146	0.00281	3.1146	0.03987	2.1146	0.04825	1.1146	0.01377	0.1146	0.15009
	9.1148	3.0829	8.1148	6.8574	7.1148	5.4557	6.1148	4.0533	5.1148	3.2218	4.1148	0.00668	3.1148	0.04406	2.1148	0.51149	1.1148	0.01312	0.1148	0.01475
	9.115	3.2775	8.115	6.9613	7.115	5.4143	6.115	4.0339	5.115	3.3217	4.115	0.00378	3.115	0.04986	2.115	0.5405	1.115	0.01731	0.115	0.01423
	9.1152	3.6094	8.1152	7.146	7.1152	5.4741	6.1152	3.992	5.1152	3.4055	4.1152	0.00635	3.1152	0.53727	2.1152	0.56306	1.1152	0.01731	0.1152	0.01395
	9.1154	3.9814	8.1154	7.4636	7.1154	5.6302	6.1154	3.9598	5.1154	3.528	4.1154	0.00764	3.1154	0.57917	2.1154	0.59206	1.1154	0.01989	0.1154	0.01388
	9.1156	4.2389	8.1156	7.7465	7.1156	5.8048	6.1156	3.9147	5.1156	3.6021	4.1156	0.00732	3.1156	0.58239	2.1156	0.62751	1.1156	0.22789	0.1156	0.01362
	9.1158	4.5765	8.1158	7.9832	7.1158	6.0253	6.1158	3.9179	5.1158	3.7278	4.1158	0.00603	3.1158	0.65007	2.1158	0.65007	1.1158	0.24078	0.1158	0.01378
	9.116	4.9714	8.116	8.0929	7.116	6.2182	6.116	3.9501	5.116	3.7729	4.116	0.00474	3.116	0.67907	2.116	0.67263	1.116	0.26657	0.116	0.01427
	9.1162	5.309	8.1162	8.1564	7.1162	6.3652	6.1162	4.0404	5.1162	3.7568	4.1162	0.00732	3.1162	0.7532	2.1162	0.74675	1.1162	0.28912	0.1162	0.01469
	9.1164	5.6524	8.1164	8.3123	7.1164	6.4662	6.1164	4.1693	5.1164	3.731	4.1164	0.01377	3.1164	0.79831	2.1164	0.74997	1.1164	0.31168	0.1164	0.15266
	9.1166	6.0415	8.1166	8.5779	7.1166	6.5535	6.1166	4.295	5.1166	3.6601	4.1166	0.00925	3.1166	0.82087	2.1166	0.78542	1.1166	0.32457	0.1166	0.1604
	9.1168	6.4707	8.1168	8.7626	7.1168	6.7602	6.1168	4.411	5.1168	3.5763	4.1168	0.00506	3.1168	0.87244	2.1168	0.82732	1.1168	0.38581	0.1168	0.16942
	9.117	6.8942	8.117	8.8897	7.117	6.9623	6.117	4.5109	5.117	3.4893	4.117	0.01602	3.117	0.94334	2.117	0.87888	1.117	0.38258	0.117	0.17716
	9.1172	7.0773	8.1172	8.9012	7.1172	7.0909	6.1172	4.5624	5.1172	3.4023	4.1172	0.00829	3.1172	0.97879	2.1172	0.93367	1.1172	0.41481	0.1172	0.18683
	9.1174	7.1231	8.1174	8.8608	7.1174	7.169	6.1174	4.6462	5.1174	3.3475	4.1174	0.01667	3.1174	1.0497	2.1174	0.97556	1.1174	0.42448	0.1174	0.1952
	9.1176	7.2433	8.1176	8.8031	7.1176	7.1323	6.1176	4.7913	5.1176	3.3571	4.1176	0.01731	3.1176	1.0432	2.1176	1.0368	1.1176	0.46637	0.1176	0.20133
	9.1178	7.3005	8.1178	8.9359	7.1178	7.1093	6.1178	4.9459	5.1178	3.4184	4.1178	0.01989	3.1178	1.1721	2.1178	1.0819	1.1178	0.50182	0.1178	0.20745
	9.118	7.352	8.118	9.0744	7.118	7.1047	6.118	5.004	5.118	3.4248	4.118	0.02343	3.118	1.1431	2.118	1.1335	1.118	0.52438	0.118	0.21422
	9.1182	7.2547	8.1182	9.2534	7.1182	7.1507	6.1182	5.1039	5.1182	3.4313	4.1182	0.01602	3.1182	1.1689	2.1182	1.2108	1.1182	0.55016	0.1182	0.21841
	9.1184	7.1861	8.1184	9.6229	7.1184	7.3436	6.1184	5.1103	5.1184	3.5054	4.1184	0.02086	3.1184	1.1947	2.1184	1.243	1.1184	0.57917	0.1184	0.22743
	9.1186	7.0602	8.1186	10.085	7.1186	7.6376	6.1186	5.1135	5.1186	3.5924	4.1186	0.01409	3.1186	1.2205	2.1186	1.2366	1.1186	0.6114	0.1186	0.23484
	9.1188	6.9629	8.1188	10.431	7.1188	7.9407	6.1188	5.1135	5.1188	3.6697	4.1188	0.01215	3.1188	1.3204	2.1188	1.243	1.1188	0.63396	0.1188	0.24387
	9.119	6.9629	8.119	10.697	7.119	8.1704	6.119	5.2263	5.119	3.7697	4.119	0.01473	3.119	1.4171	2.119	1.2817	1.119	0.70163	0.119	0.25354
	9.1192	6.9457	8.1192	11.407	7.1192	8.3541	6.1192	5.2811	5.1192	3.8792	4.1192	0.01506	3.1192	1.4976	2.1192	1.3365	1.1192	0.74353	0.1192	0.26159
	9.1194	7.1117	8.1194	11.95	7.1194	8.6481	6.1194	5.5325	5.1194	3.9372	4.1194	0.01538	3.1194	1.6394	2.1194	1.3784	1.1194	0.77898	0.1194	0.27126
	9.1196	7.3749	8.1196	12.048	7.1196	9.3739	6.1196	5.6485	5.1196	3.905	4.1196	0.01699	3.1196	1.8102	2.1196	1.4171	1.1196	0.8112	0.1196	0.27738
	9.1198	7.6725	8.1198	11.765	7.1198	9.5576	6.1198	5.8257	5.1198	3.8244	4.1198	0.01795	3.1198	1.9553	2.1198	1.4976	1.1198	0.84665	0.1198	0.28641
	9.12	7.8442	8.12	11.234	7.12	9.3693	6.12	5.9031	5.12	3.7406	4.12	0.01731	3.12	2.0423	2.12	1.5557	1.12	0.87566	0.12	0.29382
	9.1202	8.239	8.1202	10.806	7.1202	8.9972	6.1202	6.1319	5.1202	3.6375	4.1202	0.0186	3.1202	2.0713	2.1202	1.6169	1.1202	0.89822	0.1202	0.29898
	9.1204	8.5137	8.1204	10.275	7.1204	8.616	6.1204	6.6636	5.1204	3.5795	4.1204	0.01924	3.1204	2.1164	2.1204	1.6846	1.1204	0.92722	0.1204	0.30542
	9.1206	8.6625	8.1206	10.085	7.1206	8.2117	6.1206	6.7055	5.1206	3.5666	4.1206	0.02053	3.1206	2.1132	2.1206	1.7361	1.1206	0.93044	0.1206	0.31316
	9.1208	8.7712	8.1208	9.9866	7.1208	7.9499	6.1208	6.6024	5.1208	3.5312	4.1208	0.0186	3.1208	2.1196	2.1208	1.8231	1.1208	0.94011	0.1208	0.31896
	9.121	9.1718	8.121	10.039	7.121	7.858	6.121	6.3382	5.121	3.5151	4.121	0.01731	3.121	2.1519	2.121	1.8521	1.121	0.95945	0.121	0.32669
	9.1212	9.4351	8.1212	9.9693	7.1212	7.8718	6.1212	6.0191	5.1212	3.5956	4.1212	0.01892	3.1212	2.197	2.1212	1.8779	1.1212	0.95945	0.1212	0.33314
	9.1214	9.6125	8.1214	9.9405	7.1214	7.8764	6.1214	5.7742	5.1214	3.6988	4.1214	0.01699	3.1214	2.284	2.1214	1.9166	1.1214	0.96267	0.1214	0.34216
	9.1216	9.6926	8.1216	9.9058	7.1216	7.8856	6.1216	5.6002	5.1216	3.8083	4.1216	0.01892	3.1216	2.3774	2.1216	1.9295	1.1216	0.99812	0.1216	0.35376
	9.1218	9.6754	8.1218	9.8712	7.1218	7.8994	6.1218	5.5164	5.1218	4.0049	4.1218	0.01892	3.1218	2.3484	2.1218	1.8554	1.1218	1.0175	0.1218	0.36569
	9.122	9.6525	8.122	9.8712	7.122	7.8672	6.122	5.4841	5.122	4.266	4.122	0.01924	3.122	2.3452	2.122	1.7941	1.122	1.0303	0.122	0.37793
	9.1222	9.6125	8.1222	9.8481	7.1222	7.8397	6.1222	5.3778	5.1222	4.4625	4.1222	0.01924	3.1222	2.3388	2.1222	1.7458	1.1222	1.0368	0.1222	0.39179
	9.1224	9.7098	8.1224	9.8539	7.1224	7.8029	6.1224	5.2811	5.1224	4.4496	4.1224	0.01795	3.1224	2.3388	2.1224	1.7039	1.1224	1.0336	0.1224	0.40339
	9.1226	9.9215	8.1226	9.8308	7.1226	7.7845	6.1226	5.323	5.1226	4.5721	4.1226	0.01989	3.1226	2.3323	2.1226	1.6942	1.1226	1.0432	0.1226	0.40565
	9.1228	10.339	8.1228	9.8019	7.1228	7.7891	6.1228	5.265	5.1228	4.7268	4.1228	0.0244	3.1228	2.2679	2.1228	1.6652	1.1228	1.0432	0.1228	0.40339
	9.123	10.728	8.123	9.8019	7.123	7.7754	6.123	5.2585	5.123	5.2908	4.123	0.02279	3.123	2.2389	2.123	1.6137	1.123	1.0626	0.123	0.40146
	9.1232	11.112	8.1232	9.6922	7.1232	7.7937	6.1232	5.2553	5.1232	5.3971	4.1232	0.02601	3.1232	2.1809	2.1232	1.5718	1.1232	1.1012	0.1232	0.39888
	9.1234	11.444	8.1234	9.5883	7.1234	7.7845	6.1234	5.2457	5.1234	5.5067	4.1234	0.01377	3.1234	2.1164	2.1234	1.5073	1.1234	1.1238	0.1234	0.39952
	9.1236	12.274	8.1236	9.4382	7.1236	7.8167	6.1236	5.2876	5.1236	5.555	4.1236	0.01731	3.1236	2.0777	2.1236	1.4557	1.1236	1.1657	0.1236	0.39985
	9.1238	12.714	8.1238	9.0744	7.1238	7.7662	6.1238	5.2392	5.1238	5.4261	4.1238	0.02053	3.1238	2.0358	2.1238	1.4139	1.1238	1.2205	0.1238	0.40404
	9.124	12.8	8.124	8.7626	7.124	7.7616	6.124	5.2489	5.124	5.2328	4.124	0.0186	3.124	2.0036	2.124	1.3848	1.124	1.2334	0.124	0.40629
	9.1242	12.617	8.1242	8.4913	7.1242	7.7478	6.1242	5.2811	5.1242	4.9556	4.1242	0.02021	3.1242	1.9875	2.1242	1.3752	1.1242	1.2753	0.1242	0.40823
	9.1244	12.623	8.1244	7.5502	7.1244	7.463	6.1244	5.2199	5.1244	4.6172	4.1244	0.01924	3.1244	1.9682	2.1244	1.3655	1.1244	1.3462	0.1244	0.41177
	9.1246	12.474	8.1246	7.5444	7.1246	7.4308	6.1246	5.1812	5.1246	4.2015	4.1246	0.02247	3.1246	1.9263	2.1246	1.343	1.1246	1.3397	0.1246	0.4137
	9.1248	12.48	8.1248	7.5502	7.1248	7.4033	6.1248	5.1232	5.1248	3.818	4.1248	0.01989	3.1248	1.9069	2.1248	1.3365	1.1248	1.2946	0.1248	0.42015
	9.125	12.445	8.125	7.3712	7.125	7.3895	6.125	4.9492	5.125	3.4313	4.125	0.02343	3.125	1.894	2.125	1.3397	1.125	1.2334	0.125	0.42273
	9.1252	12.348	8.1252	6.2454	7.1252	6.8107	6.1252	4.324	5.1252	3.0478	4.1252	0.02086	3.1252	1.8876	2.1252	1.3558	1.1252	1.1883	0.1252	0.41983
	9.1254	12.302	8.1254	4.138	7.1254	5.0055	6.1254	3.37	5.1254	2.6933	4.1254	0.0215	3.1254	1.8844	2.1254	1.3687	1.1254	1.1464	0.1254	0.41628
	9.1256	12.291	8.1256	2.6542	7.1256	3.577	6.1256	2.2518	5.1256	2.342	4.1256	0.02021	3.1256	1.8521	2.1256	1.3591	1.1256	1.1077	0.1256	0.41016
	9.1258	12.251	8.1258	0.16958	7.1258	2.1025	6.1258	0.18102	5.1258	0.19875	4.1258	0.0244	3.1258	1.836	2.1258	1.3816	1.1258	1.0561	0.1258	0.40629
	9.126	12.193	8.126	0.13436	7.126	0.14318	6.126	0.09498	5.126	0.16781	4.126	0.01989	3.126	1.8392	2.126	1.4106	1.126	1.0239	0.126	0.40178
	9.1262	12.176	8.1262	-0.0094	7.1262	0.05591	6.1262	0.02118	5.1262	0.13687	4.1262	0.02021	3.1262	1.8489	2.1262	1.4235	1.1262	0.94978	0.1262	0.3992
	9.1264	12.211	8.1264	-0.13469	7.1264	-0.04377	6.1264	-0.02136	5.1264	0.10561	4.1264	0.02569	3.1264	1.836	2.1264	1.4654	1.1264	0.924	0.1264	0.39759
	9.1266	12.193	8.1266	-2.6864	7.1266	-0.14023	6.1266	-0.06648	5.1266	0.07758	4.1266	0.02762	3.1266	1.8167	2.1266	1.4557	1.1266	0.90466	0.1266	0.39469
	9.1268	12.239	8.1268	-3.7891	7.1268	-2.2751	6.1268	-0.10773	5.1268	0.0447	4.1268	0.02762	3.1268	1.8199	2.1268	1.459	1.1268	0.89822	0.1268	0.38889
	9.127	12.216	8.127	-4.5512	7.127	-3.0835	6.127	-0.15156	5.127	0.01344	4.127	0.036	3.127	1.8264	2.127	1.4848	1.127	0.87244	0.127	0.38438
	9.1272	12.102	8.1272	-5.1344	7.1272	-3.699	6.1272	-0.19313	5.1272	-0.01588	4.1272	0.02891	3.1272	1.9069	2.1272	1.4783	1.1272	0.85954	0.1272	0.37471
	9.1274	12.102	8.1274	-5.5616	7.1274	-4.1675	6.1274	-2.318	5.1274	-0.04424	4.1274	0.03375	3.1274	1.9198	2.1274	1.4751	1.1274	0.84343	0.1274	0.36311
	9.1276	12.102	8.1276	-5.833	7.1276	-4.4615	6.1276	-2.7241	5.1276	-0.06906	4.1276	0.0302	3.1276	1.9005	2.1276	1.4848	1.1276	0.8241	0.1276	0.35827
	9.1278	12.022	8.1278	-5.9715	7.1278	-4.705	6.1278	-3.0915	5.1278	-0.0913	4.1278	0.03375	3.1278	1.9327	2.1278	1.4622	1.1278	0.84988	0.1278	0.35151
	9.128	12.05	8.128	-6.0639	7.128	-4.8474	6.128	-3.3783	5.128	-0.11547	4.128	0.02762	3.128	1.9134	2.128	1.4364	1.128	0.84988	0.128	0.34635
	9.1282	12.005	8.1282	-6.2256	7.1282	-4.9576	6.1282	-3.5781	5.1282	-0.14028	4.1282	0.02762	3.1282	1.9327	2.1282	1.4203	1.1282	0.84343	0.1282	0.34313
	9.1284	11.93	8.1284	-6.5027	7.1284	-5.0495	6.1284	-3.7135	5.1284	-0.16381	4.1284	0.0244	3.1284	1.8038	2.1284	1.3945	1.1284	0.82087	0.1284	0.33894
	9.1286	11.959	8.1286	-6.6586	7.1286	-5.1597	6.1286	-3.8037	5.1286	-0.18636	4.1286	0.02762	3.1286	1.749	2.1286	1.3816	1.1286	0.8112	0.1286	0.33571
	9.1288	11.982	8.1288	-6.6932	7.1288	-5.2608	6.1288	-3.8456	5.1288	-2.0731	4.1288	0.02472	3.1288	1.6556	2.1288	1.3784	1.1288	0.79831	0.1288	0.32959
	9.129	12.01	8.129	-6.8087	7.129	-5.3618	6.129	-3.9874	5.129	-2.2987	4.129	0.02569	3.129	1.6652	2.129	1.3816	1.129	0.80798	0.129	0.32508
	9.1292	12.096	8.1292	-6.8953	7.1292	-5.4032	6.1292	-3.9616	5.1292	-2.4373	4.1292	0.02472	3.1292	1.6491	2.1292	1.3687	1.1292	0.80798	0.1292	0.32089
	9.1294	12.096	8.1294	-6.8491	7.1294	-5.4445	6.1294	-3.9681	5.1294	-2.5791	4.1294	0.02537	3.1294	1.5975	2.1294	1.3623	1.1294	0.81443	0.1294	0.31702
	9.1296	11.713	8.1296	-6.9761	7.1296	-5.5272	6.1296	-3.9842	5.1296	-2.7789	4.1296	0.02182	3.1296	1.5782	2.1296	1.3526	1.1296	0.8112	0.1296	0.31444
	9.1298	10.809	8.1298	-7.1898	7.1298	-5.5961	6.1298	-4.0486	5.1298	-2.9078	4.1298	0.02118	3.1298	1.5653	2.1298	1.3752	1.1298	0.81443	0.1298	0.3109
	9.13	9.8128	8.13	-7.3456	7.13	-5.6972	6.13	-4.126	5.13	-3.0045	4.13	0.02247	3.13	1.5589	2.13	1.3494	1.13	0.7822	0.13	0.30961
	9.1302	9.561	8.1302	-7.4611	7.1302	-5.8304	6.1302	-4.0905	5.1302	-3.0657	4.1302	0.02247	3.1302	1.5331	2.1302	1.3333	1.1302	0.79831	0.1302	0.30542
	9.1304	8.7655	8.1304	-7.5881	7.1304	-6.0233	6.1304	-4.0873	5.1304	-3.1141	4.1304	0.01957	3.1304	1.5557	2.1304	1.3365	1.1304	0.79831	0.1304	0.30574
	9.1306	6.8312	8.1306	-7.6805	7.1306	-6.1427	6.1306	-4.1389	5.1306	-3.1141	4.1306	0.02215	3.1306	1.4848	2.1306	1.3494	1.1306	0.79187	0.1306	0.30832
	9.1308	4.5593	8.1308	-7.7902	7.1308	-6.253	6.1308	-4.2098	5.1308	-3.1656	4.1308	0.02021	3.1308	1.459	2.1308	1.3526	1.1308	0.77898	0.1308	0.30929
	9.131	2.6136	8.131	-7.8999	7.131	-6.3724	6.131	-4.2033	5.131	-3.1527	4.131	0.02537	3.131	1.4719	2.131	1.3397	1.131	0.7822	0.131	0.31541
	9.1312	0.09197	8.1312	-7.9115	7.1312	-6.4459	6.1312	-4.416	5.1312	-3.1173	4.1312	0.02376	3.1312	1.4106	2.1312	1.3139	1.1312	0.7403	0.1312	0.32411
	9.1314	-0.04823	8.1314	-7.9057	7.1314	-6.4872	6.1314	-4.4708	5.1314	-3.1398	4.1314	0.02601	3.1314	1.3848	2.1314	1.2849	1.1314	0.7532	0.1314	0.33281
	9.1316	-0.14495	8.1316	-7.9692	7.1316	-6.478	6.1316	-4.5772	5.1316	-3.1398	4.1316	0.02569	3.1316	1.3558	2.1316	1.2592	1.1316	0.74997	0.1316	0.34538
	9.1318	-2.3193	8.1318	-7.8364	7.1318	-6.4275	6.1318	-4.6287	5.1318	-3.1463	4.1318	0.02698	3.1318	1.3816	2.1318	1.1947	1.1318	0.75964	0.1318	0.36182
	9.132	-2.8916	8.132	-7.7613	7.132	-6.4183	6.132	-4.6739	5.132	-3.1495	4.132	0.02569	3.132	1.3365	2.132	1.1496	1.132	0.7532	0.132	0.37954
	9.1322	-3.3666	8.1322	-7.5824	7.1322	-6.3356	6.1322	-4.7673	5.1322	-3.2172	4.1322	0.02472	3.1322	1.3236	2.1322	1.1238	1.1322	0.7532	0.1322	0.3992
	9.1324	-3.687	8.1324	-7.4092	7.1324	-6.1841	6.1324	-4.7673	5.1324	-3.2784	4.1324	0.02408	3.1324	1.3011	2.1324	1.0851	1.1324	0.71775	0.1324	0.42821
	9.1326	-4.0705	8.1326	-7.2302	7.1326	-6.0187	6.1326	-4.7351	5.1326	-3.3397	4.1326	0.02505	3.1326	1.2849	2.1326	1.0432	1.1326	0.7113	0.1326	0.45721
	9.1328	-4.328	8.1328	-7.0281	7.1328	-5.8579	6.1328	-4.6771	5.1328	-3.4234	4.1328	0.02569	3.1328	1.3043	2.1328	0.9949	1.1328	0.6823	0.1328	0.4643
	9.133	-4.5855	8.133	-6.8895	7.133	-5.7201	6.133	-4.6158	5.133	-3.5233	4.133	0.02698	3.133	1.2398	2.133	0.953	1.133	0.67585	0.133	0.45334
	9.1332	-4.8487	8.1332	-6.7452	7.1332	-5.5685	6.1332	-4.5482	5.1332	-3.6039	4.1332	0.01828	3.1332	1.214	2.1332	0.92722	1.1332	0.67585	0.1332	0.43852
	9.1334	-5.049	8.1334	-6.5547	7.1334	-5.4399	6.1334	-4.4386	5.1334	-3.6555	4.1334	0.02472	3.1334	1.1496	2.1334	0.90466	1.1334	0.64685	0.1334	0.42369
	9.1336	-5.2493	8.1336	-6.393	7.1336	-5.3021	6.1336	-4.3	5.1336	-3.678	4.1336	0.02988	3.1336	1.1786	2.1336	0.86599	1.1336	0.62751	0.1336	0.40726
	9.1338	-5.3237	8.1338	-6.1794	7.1338	-5.1092	6.1338	-4.2259	5.1338	-3.6651	4.1338	0.0273	3.1338	1.1431	2.1338	0.84021	1.1338	0.6114	0.1338	0.38953
	9.134	-5.5526	8.134	-6.0812	7.134	-5.0036	6.134	-4.0454	5.134	-3.649	4.134	0.02505	3.134	1.1109	2.134	0.82732	1.134	0.58561	0.134	0.37439
	9.1342	-5.8044	8.1342	-5.9658	7.1342	-4.8657	6.1342	-3.981	5.1342	-3.5942	4.1342	0.02343	3.1342	1.0755	2.1342	0.79509	1.1342	0.57917	0.1342	0.35731
	9.1344	-6.0734	8.1344	-5.8214	7.1344	-4.7601	6.1344	-3.8617	5.1344	-3.6007	4.1344	0.02891	3.1344	1.0368	2.1344	0.77253	1.1344	0.55661	0.1344	0.33862
	9.1346	-6.4282	8.1346	-5.7059	7.1346	-4.6223	6.1346	-3.7199	5.1346	-3.5588	4.1346	0.02795	3.1346	0.9949	2.1346	0.73064	1.1346	0.54372	0.1346	0.32411
	9.1348	-6.5484	8.1348	-5.5962	7.1348	-4.5029	6.1348	-3.6361	5.1348	-3.5362	4.1348	0.02086	3.1348	0.94656	2.1348	0.69196	1.1348	0.50827	0.1348	0.31058
	9.135	-6.8231	8.135	-5.4865	7.135	-4.4202	6.135	-3.5362	5.135	-3.4557	4.135	0.02569	3.135	0.87888	2.135	0.67263	1.135	0.50505	0.135	0.29962
	9.1352	-6.9947	8.1352	-5.4288	7.1352	-4.3467	6.1352	-3.446	5.1352	-3.4138	4.1352	0.01506	3.1352	0.84665	2.1352	0.63396	1.1352	0.47604	0.1352	0.28705
	9.1354	-7.1664	8.1354	-5.3307	7.1354	-4.2824	6.1354	-3.3751	5.1354	-3.3654	4.1354	0.01183	3.1354	0.78865	2.1354	0.59206	1.1354	0.45348	0.1354	0.27771
	9.1356	-7.2637	8.1356	-5.1979	7.1356	-4.1859	6.1356	-3.2688	5.1356	-3.3139	4.1356	0.01312	3.1356	0.7403	2.1356	0.56306	1.1356	0.4696	0.1356	0.2661
	9.1358	-7.3267	8.1358	-5.2672	7.1358	-4.1492	6.1358	-3.2011	5.1358	-3.2623	4.1358	0.01151	3.1358	0.68874	2.1358	0.50182	1.1358	0.45348	0.1358	0.25901
	9.136	-7.3724	8.136	-5.2787	7.136	-4.1216	6.136	-3.1398	5.136	-3.2526	4.136	0.0128	3.136	0.58884	2.136	0.0476	1.136	0.43092	0.136	0.24967
	9.1362	-7.3324	8.1362	-5.4865	7.1362	-4.0849	6.1362	-3.0851	5.1362	-3.2043	4.1362	0.01087	3.1362	0.51794	2.1362	0.04309	1.1362	0.3987	0.1362	0.24064
	9.1364	-7.155	8.1364	-5.2036	7.1364	-4.0895	6.1364	-3.0818	5.1364	-3.1656	4.1364	0.01892	3.1364	0.04503	2.1364	0.03697	1.1364	0.39547	0.1364	0.2313
	9.1366	-7.2179	8.1366	-5.3076	7.1366	-4.1262	6.1366	-3.0142	5.1366	-3.1044	4.1366	0.02633	3.1366	0.03633	2.1366	0.03729	1.1366	0.37614	0.1366	0.22324
	9.1368	-6.949	8.1368	-5.3191	7.1368	-4.1675	6.1368	-2.9852	5.1368	-3.0432	4.1368	0.03149	3.1368	0.03052	2.1368	0.03568	1.1368	0.37292	0.1368	0.21615
	9.137	-6.7716	8.137	-5.2729	7.137	-4.1262	6.137	-2.9175	5.137	-2.9948	4.137	0.02472	3.137	0.02601	2.137	0.03149	1.137	0.35036	0.137	0.2081
	9.1372	-6.6113	8.1372	-5.1805	7.1372	-4.0941	6.1372	-2.969	5.1372	-2.9561	4.1372	0.03117	3.1372	0.02086	2.1372	0.02762	1.1372	0.3278	0.1372	0.20165
	9.1374	-6.3939	8.1374	-5.2614	7.1374	-4.0757	6.1374	-2.9723	5.1374	-2.94	4.1374	0.02537	3.1374	0.01119	2.1374	0.02601	1.1374	0.31168	0.1374	0.19101
	9.1376	-6.1936	8.1376	-5.1459	7.1376	-4.0665	6.1376	-2.9594	5.1376	-2.8691	4.1376	0.02633	3.1376	0.00184	2.1376	0.01795	1.1376	0.30202	0.1376	0.18102
	9.1378	-5.9933	8.1378	-5.1344	7.1378	-4.0481	6.1378	-2.9819	5.1378	-2.8562	4.1378	0.01795	3.1378	-0.00622	2.1378	0.01731	1.1378	0.29557	0.1378	0.17168
	9.138	-5.8159	8.138	-5.0824	7.138	-4.0435	6.138	-3.0367	5.138	-2.8305	4.138	0.02343	3.138	-0.00847	2.138	0.01344	1.138	0.2859	0.138	0.16491
	9.1382	-5.6556	8.1382	-5.0131	7.1382	-4.016	6.1382	-3.0045	5.1382	-2.8143	4.1382	0.02086	3.1382	-0.01588	2.1382	0.00925	1.1382	0.26979	0.1382	0.15943
	9.1384	-5.5469	8.1384	-4.9727	7.1384	-3.9608	6.1384	-3.0045	5.1384	-2.7757	4.1384	0.01924	3.1384	-0.02007	2.1384	0.00571	1.1384	0.26012	0.1384	0.15331
	9.1386	-5.4439	8.1386	-4.7995	7.1386	-3.9379	6.1386	-2.94	5.1386	-2.7402	4.1386	0.01538	3.1386	-0.02845	2.1386	0.00152	1.1386	0.23112	0.1386	0.15009
	9.1388	-5.2951	8.1388	-4.6956	7.1388	-3.869	6.1388	-2.9529	5.1388	-2.6951	4.1388	0.01538	3.1388	-0.03425	2.1388	-0.0017	1.1388	0.20856	0.1388	0.01478
	9.139	-5.1921	8.139	-4.5859	7.139	-3.8093	6.139	-2.9852	5.139	-2.6822	4.139	0.01441	3.139	-0.04295	2.139	-0.00493	1.139	0.215	0.139	0.0144
	9.1392	-4.9918	8.1392	-4.4877	7.1392	-3.7358	6.1392	-2.9078	5.1392	-2.6468	4.1392	0.0157	3.1392	-0.04811	2.1392	-0.00847	1.1392	0.01924	0.1392	0.01407
	9.1394	-4.9117	8.1394	-4.4127	7.1394	-3.6715	6.1394	-2.853	5.1394	-2.5984	4.1394	0.01473	3.1394	-0.55523	2.1394	-0.01331	1.1394	0.01892	0.1394	0.01391
	9.1396	-4.7801	8.1396	-4.3318	7.1396	-3.598	6.1396	-2.8337	5.1396	-2.5726	4.1396	0.01441	3.1396	-0.58423	2.1396	-0.01621	1.1396	0.01602	0.1396	0.01362
	9.1398	-4.534	8.1398	-4.2048	7.1398	-3.5291	6.1398	-2.7982	5.1398	-2.505	4.1398	0.01215	3.1398	-0.64546	2.1398	-0.01846	1.1398	0.01344	0.1398	0.01349
	9.14	-4.4253	8.14	-4.0605	7.14	-3.4418	6.14	-2.7596	5.14	-2.4663	4.14	0.01248	3.14	-0.67447	2.14	-0.02265	1.14	0.01409	0.14	0.0132
	9.1402	-4.3566	8.1402	-4.0085	7.1402	-3.3775	6.1402	-2.6854	5.1402	-2.3954	4.1402	0.00925	3.1402	-0.71958	2.1402	-0.02491	1.1402	0.01151	0.1402	0.01301
	9.1404	-4.2879	8.1404	-3.8699	7.1404	-3.281	6.1404	-2.5984	5.1404	-2.3567	4.1404	0.00893	3.1404	-0.77437	2.1404	-0.02877	1.1404	0.00958	0.1404	0.01282
	9.1406	-4.2021	8.1406	-3.7602	7.1406	-3.258	6.1406	-2.5469	5.1406	-2.2987	4.1406	0.0099	3.1406	-0.84849	2.1406	-0.03103	1.1406	0.00925	0.1406	0.01237
	9.1408	-4.1048	8.1408	-3.6967	7.1408	-3.157	6.1408	-2.5082	5.1408	-2.3084	4.1408	0.00764	3.1408	-0.8775	2.1408	-0.0349	1.1408	0.00603	0.1408	0.01253
	9.141	-4.0647	8.141	-3.5466	7.141	-3.1386	6.141	-2.4534	5.141	-2.3342	4.141	0.00732	3.141	-0.9065	2.141	-0.03748	1.141	0.00635	0.141	0.01211
	9.1412	-3.8187	8.1412	-3.5524	7.1412	-3.0513	6.1412	-2.4051	5.1412	-2.3567	4.1412	0.00571	3.1412	-0.97096	2.1412	-0.04199	1.1412	0.00539	0.1412	0.01179
	9.1414	-3.8816	8.1414	-3.4254	7.1414	-3.0192	6.1414	-2.3728	5.1414	-2.3019	4.1414	0.00442	3.1414	-0.99351	2.1414	-0.04585	1.1414	0.00378	0.1414	0.01156
	9.1416	-3.8644	8.1416	-3.333	7.1416	-2.9503	6.1416	-2.3471	5.1416	-2.2762	4.1416	0.00571	3.1416	-1.029	2.1416	-0.0494	1.1416	0.00281	0.1416	0.01114
	9.1418	-3.8988	8.1418	-3.2926	7.1418	-2.8355	6.1418	-2.2826	5.1418	-2.2375	4.1418	0.00442	3.1418	-1.058	2.1418	-0.51978	1.1418	0.00087489	0.1418	0.01063
	9.142	-3.8358	8.142	-3.1598	7.142	-2.7803	6.142	-2.2568	5.142	-2.1956	4.142	0.00603	3.142	-1.087	2.142	-0.523	1.142	-0.00073647	0.142	0.01027
	9.1422	-3.6928	8.1422	-3.1482	7.1422	-2.7206	6.1422	-2.2085	5.1422	-2.1988	4.1422	0.00571	3.1422	-1.0805	2.1422	-0.54878	1.1422	-0.00138	0.1422	0.01001
	9.1424	-3.6241	8.1424	-3.0847	7.1424	-2.6425	6.1424	-2.1344	5.1424	-2.1988	4.1424	0.00506	3.1424	-1.1418	2.1424	-0.55845	1.1424	-0.00396	0.1424	0.00927
	9.1426	-3.5669	8.1426	-2.9462	7.1426	-2.5736	6.1426	-2.115	5.1426	-2.173	4.1426	0.007	3.1426	-1.1675	2.1426	-0.57134	1.1426	-0.00493	0.1426	0.00869
	9.1428	-3.4982	8.1428	-2.9924	7.1428	-2.5415	6.1428	-2.028	5.1428	-2.144	4.1428	0.00764	3.1428	-1.2094	2.1428	-0.58745	1.1428	-0.00783	0.1428	0.00831
	9.143	-3.5783	8.143	-2.8942	7.143	-2.4955	6.143	-0.19829	5.143	-2.1054	4.143	0.00829	3.143	-1.2127	2.143	-0.58423	1.143	-0.00944	0.143	0.00785
	9.1432	-3.4581	8.1432	-2.8596	7.1432	-2.4404	6.1432	-0.19474	5.1432	-2.0409	4.1432	0.007	3.1432	-1.2288	2.1432	-0.58423	1.1432	-0.0104	0.1432	0.0075
	9.1434	-3.5898	8.1434	-2.8134	7.1434	-2.3807	6.1434	-0.18959	5.1434	-0.19893	4.1434	0.00764	3.1434	-1.2417	2.1434	-0.57456	1.1434	-0.01073	0.1434	0.00705
	9.1436	-3.6012	8.1436	-2.7499	7.1436	-2.321	6.1436	-0.18636	5.1436	-0.19539	4.1436	0.0041	3.1436	-1.2642	2.1436	-0.58745	1.1436	-0.01395	0.1436	0.00689
	9.1438	-3.3895	8.1438	-2.7037	7.1438	-2.2199	6.1438	-0.17927	5.1438	-0.18927	4.1438	0.00442	3.1438	-1.2384	2.1438	-0.57456	1.1438	-0.01492	0.1438	0.00676
	9.144	-3.2865	8.144	-2.6517	7.144	-2.1878	6.144	-0.17315	5.144	-0.18701	4.144	0.00603	3.144	-1.2707	2.144	-0.57778	1.144	-0.01524	0.144	0.0064
	9.1442	-3.275	8.1442	-2.5882	7.1442	-2.1235	6.1442	-0.16413	5.1442	-0.18443	4.1442	0.00249	3.1442	-1.2674	2.1442	-0.56812	1.1442	-0.01782	0.1442	0.00634
	9.1444	-3.275	8.1444	-2.5016	7.1444	-2.0867	6.1444	-0.16445	5.1444	-0.18701	4.1444	-0.0004142	3.1444	-1.261	2.1444	-0.57134	1.1444	-0.01943	0.1444	0.00602
	9.1446	-3.2521	8.1446	-2.4958	7.1446	-2.027	6.1446	-0.16187	5.1446	-0.18024	4.1446	0.00023034	3.1446	-1.2707	2.1446	-0.57778	1.1446	-0.20717	0.1446	0.00595
	9.1448	-3.2178	8.1448	-2.4266	7.1448	-0.19995	6.1448	-0.1551	5.1448	-0.17927	4.1448	-0.00073647	3.1448	-1.261	2.1448	-0.56489	1.1448	-0.21362	0.1448	0.00563
	9.145	-3.2292	8.145	-2.415	7.145	-0.19719	6.145	-0.15285	5.145	-0.17831	4.145	-0.00138	3.145	-1.2288	2.145	-0.58745	1.145	-0.22006	0.145	0.00544
	9.1452	-3.1033	8.1452	-2.363	7.1452	-0.19305	6.1452	-0.15091	5.1452	-0.18121	4.1452	-0.00267	3.1452	-1.2513	2.1452	-0.5939	1.1452	-0.24907	0.1452	0.00524
	9.1454	-3.2578	8.1454	-2.3804	7.1454	-0.18984	6.1454	-0.14769	5.1454	-0.17605	4.1454	-0.00944	3.1454	-1.2642	2.1454	-0.58745	1.1454	-0.24262	0.1454	0.00515
	9.1456	-3.1491	8.1456	-2.2591	7.1456	-0.18662	6.1456	-0.14769	5.1456	-0.17541	4.1456	-0.01234	3.1456	-1.2674	2.1456	-0.60357	1.1456	-0.27807	0.1456	0.00489
	9.1458	-3.1377	8.1458	-2.2533	7.1458	-0.18433	6.1458	-0.14221	5.1458	-0.17734	4.1458	-0.01105	3.1458	-1.2546	2.1458	-0.6229	1.1458	-0.3103	0.1458	0.0045
	9.146	-3.0518	8.146	-2.1898	7.146	-0.17973	6.146	-0.13931	5.146	-0.17154	4.146	-0.00815	3.146	-1.2803	2.146	-0.63902	1.146	-0.31997	0.146	0.00421
	9.1462	-3.0289	8.1462	-2.0513	7.1462	-0.17836	6.1462	-0.13835	5.1462	-0.16542	4.1462	-0.00944	3.1462	-1.2707	2.1462	-0.66158	1.1462	-0.32964	0.1462	0.00363
	9.1464	-2.9717	8.1464	-2.0282	7.1464	-0.1733	6.1464	-0.13706	5.1464	-0.16316	4.1464	-0.01427	3.1464	-1.2642	2.1464	-0.68413	1.1464	-0.29096	0.1464	0.0027
	9.1466	-2.8801	8.1466	-2.1321	7.1466	-0.17514	6.1466	-0.13577	5.1466	-0.15962	4.1466	-0.00525	3.1466	-1.319	2.1466	-0.70025	1.1466	-0.34253	0.1466	0.0016
	9.1468	-2.8057	8.1468	-2.1321	7.1468	-0.17468	6.1468	-0.12771	5.1468	-0.15768	4.1468	-0.00815	3.1468	-1.3287	2.1468	-0.73247	1.1468	-0.35542	0.1468	0.00024862
	9.147	-2.8744	8.147	-2.1841	7.147	-0.17147	6.147	-0.12868	5.147	-0.15543	4.147	-0.00331	3.147	-1.348	2.147	-0.75181	1.147	-0.37475	0.147	-0.00075042
	9.1472	-2.697	8.1472	-2.1436	7.1472	-0.17193	6.1472	-0.12739	5.1472	-0.15349	4.1472	-0.00589	3.1472	-1.3029	2.1472	-0.78726	1.1472	-0.36509	0.1472	-0.00217
	9.1474	-2.657	8.1474	-2.1032	7.1474	-0.17376	6.1474	-0.12513	5.1474	-0.15253	4.1474	-0.00364	3.1474	-1.3899	2.1474	-0.82916	1.1474	-0.39087	0.1474	-0.00333
	9.1476	-2.6226	8.1476	-2.0282	7.1476	-0.17009	6.1476	-0.12352	5.1476	-0.14898	4.1476	-0.01169	3.1476	-1.4415	2.1476	-0.83238	1.1476	-0.36186	0.1476	-0.00417
	9.1478	-2.6226	8.1478	-2.0744	7.1478	-0.17009	6.1478	-0.12384	5.1478	-0.14866	4.1478	-0.00622	3.1478	-1.464	2.1478	-0.83238	1.1478	-0.35219	0.1478	-0.00546
	9.148	-2.5311	8.148	-2.0686	7.148	-0.16733	6.148	-0.12384	5.148	-0.14318	4.148	-0.00815	3.148	-1.5317	2.148	-0.9065	1.148	-0.36831	0.148	-0.0062
	9.1482	-2.4738	8.1482	-2.1552	7.1482	-0.16963	6.1482	-0.11933	5.1482	-0.14028	4.1482	-0.01556	3.1482	-1.522	2.1482	-0.92262	1.1482	-0.3812	0.1482	-0.00681
	9.1484	-2.4109	8.1484	-2.0397	7.1484	-0.16917	6.1484	-0.11901	5.1484	-0.13867	4.1484	-0.01169	3.1484	-1.522	2.1484	-0.98707	1.1484	-0.34575	0.1484	-0.00739
	9.1486	-2.3823	8.1486	-0.19589	7.1486	-0.16733	6.1486	-0.11837	5.1486	-0.13545	4.1486	-0.01363	3.1486	-1.522	2.1486	-0.96773	1.1486	-0.40054	0.1486	-0.00794
	9.1488	-2.2678	8.1488	-0.193	7.1488	-0.16779	6.1488	-0.12256	5.1488	-0.13287	4.1488	-0.01169	3.1488	-1.5188	2.1488	-0.98707	1.1488	-0.36831	0.1488	-0.00829
	9.149	-2.1419	8.149	-0.18723	7.149	-0.16458	6.149	-0.13673	5.149	-0.13158	4.149	-0.01363	3.149	-1.5317	2.149	-1.029	1.149	-0.35542	0.149	-0.00839
	9.1492	-0.1976	8.1492	-0.18376	7.1492	-0.1586	6.1492	-0.1232	5.1492	-0.12868	4.1492	-0.01524	3.1492	-1.4995	2.1492	-1.0386	1.1492	-0.36509	0.1492	-0.00855
	9.1494	-0.19073	8.1494	-0.18723	7.1494	-0.15952	6.1494	-0.12449	5.1494	-0.1261	4.1494	-0.01427	3.1494	-1.4963	2.1494	-1.0451	1.1494	-0.36831	0.1494	-0.00881
	9.1496	-0.16727	8.1496	-0.1855	7.1496	-0.15447	6.1496	-0.12449	5.1496	-0.12513	4.1496	-0.01588	3.1496	-1.4737	2.1496	-1.0644	1.1496	-0.36831	0.1496	-0.00871
	9.1498	-0.15468	8.1498	-0.17915	7.1498	-0.15769	6.1498	-0.129	5.1498	-0.12449	4.1498	-0.01556	3.1498	-1.4737	2.1498	-1.0709	1.1498	-0.37798	0.1498	-0.0089
	9.15	-0.14266	8.15	-0.16818	7.15	-0.15585	6.15	-0.12223	5.15	-0.11965	4.15	-0.01621	3.15	-1.4479	2.15	-1.0644	1.15	-0.40054	0.15	-0.00881
	9.1502	-0.12778	8.1502	-0.16644	7.1502	-0.15401	6.1502	-0.11965	5.1502	-0.11611	4.1502	-0.01717	3.1502	-1.435	2.1502	-1.087	1.1502	-0.37798	0.1502	-0.009
	9.1504	-0.11691	8.1504	-0.15721	7.1504	-0.1508	6.1504	-0.11901	5.1504	-0.11256	4.1504	-0.01556	3.1504	-1.4189	2.1504	-1.0773	1.1504	-0.39409	0.1504	-0.009
	9.1506	-0.10489	8.1506	-0.15432	7.1506	-0.14758	6.1506	-0.12449	5.1506	-0.10741	4.1506	-0.01782	3.1506	-1.4544	2.1506	-1.0644	1.1506	-0.42632	0.1506	-0.00877
	9.1508	-0.09344	8.1508	-0.1497	7.1508	-0.14758	6.1508	-0.11353	5.1508	-0.10612	4.1508	-0.01943	3.1508	-1.4673	2.1508	-1.0515	1.1508	-0.39731	0.1508	-0.00913
	9.151	-0.08658	8.151	-0.14681	7.151	-0.14436	6.151	-0.11128	5.151	-0.10612	4.151	-0.01943	3.151	-1.4479	2.151	-1.0547	1.151	-0.40698	0.151	-0.009
	9.1512	-0.08028	8.1512	-0.14508	7.1512	-0.14023	6.1512	-0.11031	5.1512	-0.10419	4.1512	-0.01846	3.1512	-1.4479	2.1512	-1.0386	1.1512	-0.41987	0.1512	-0.00877
	9.1514	-0.07685	8.1514	-0.13989	7.1514	-0.14115	6.1514	-0.11031	5.1514	-0.10354	4.1514	-0.01846	3.1514	-1.406	2.1514	-1.0354	1.1514	-0.41343	0.1514	-0.0089
	9.1516	-0.07227	8.1516	-0.13989	7.1516	-0.1315	6.1516	-0.10934	5.1516	-0.10161	4.1516	-0.01878	3.1516	-1.4221	2.1516	-1.0386	1.1516	-0.42632	0.1516	-0.00877
	9.1518	-0.07284	8.1518	-0.137	7.1518	-0.12829	6.1518	-0.10547	5.1518	-0.10354	4.1518	-0.02072	3.1518	-1.4157	2.1518	-1.0483	1.1518	-0.41987	0.1518	-0.00848
	9.152	-0.07399	8.152	-0.13758	7.152	-0.12507	6.152	-0.10741	5.152	-0.10129	4.152	-0.02201	3.152	-1.3706	2.152	-1.0419	1.152	-0.44243	0.152	-0.00836
	9.1522	-0.07799	8.1522	-0.13007	7.1522	-0.12278	6.1522	-0.10257	5.1522	-0.10225	4.1522	-0.01943	3.1522	-1.3899	2.1522	-1.0225	1.1522	-0.44565	0.1522	-0.00845
	9.1524	-0.0654	8.1524	-0.12834	7.1524	-0.11864	6.1524	-0.10161	5.1524	-0.09967	4.1524	-0.01911	3.1524	-1.3577	2.1524	-1.0354	1.1524	-0.44565	0.1524	-0.00832
	9.1526	-0.06883	8.1526	-0.13296	7.1526	-0.11497	6.1526	-0.09742	5.1526	-0.09903	4.1526	-0.01717	3.1526	-1.3255	2.1526	-1.0161	1.1526	-0.44565	0.1526	-0.00816
	9.1528	-0.0757	8.1528	-0.12256	7.1528	-0.11313	6.1528	-0.09548	5.1528	-0.09742	4.1528	-0.01653	3.1528	-1.2739	2.1528	-1.0096	1.1528	-0.46499	0.1528	-0.00787
	9.153	-0.06426	8.153	-0.12083	7.153	-0.10624	6.153	-0.08388	5.153	-0.09484	4.153	-0.01878	3.153	-1.2803	2.153	-1.0096	1.153	-0.46821	0.153	-0.00758
	9.1532	-0.09115	8.1532	-0.12372	7.1532	-0.10256	6.1532	-0.09001	5.1532	-0.09355	4.1532	-0.01621	3.1532	-1.2739	2.1532	-0.99674	1.1532	-0.46177	0.1532	-0.00742
	9.1534	-0.08085	8.1534	-0.12083	7.1534	-0.10119	6.1534	-0.08195	5.1534	-0.09097	4.1534	-0.01524	3.1534	-1.2449	2.1534	-0.99029	1.1534	-0.4811	0.1534	-0.007
	9.1536	-0.07856	8.1536	-0.12256	7.1536	-0.09613	6.1536	-0.08002	5.1536	-0.08807	4.1536	-0.02072	3.1536	-1.2094	2.1536	-0.99996	1.1536	-0.48433	0.1536	-0.00671
	9.1538	-0.07399	8.1538	-0.11968	7.1538	-0.09246	6.1538	-0.07712	5.1538	-0.08678	4.1538	-0.01814	3.1538	-1.2062	2.1538	-0.97096	1.1538	-0.50689	0.1538	-0.00642
	9.154	-0.07341	8.154	-0.1139	7.154	-0.09108	6.154	-0.07099	5.154	-0.08517	4.154	-0.01717	3.154	-1.1869	2.154	-0.93551	1.154	-0.51333	0.154	-0.0062
	9.1542	-0.07914	8.1542	-0.11217	7.1542	-0.09016	6.1542	-0.07389	5.1542	-0.08163	4.1542	-0.01814	3.1542	-1.1708	2.1542	-0.9484	1.1542	-0.52622	0.1542	-0.00591
	9.1544	-0.09001	8.1544	-0.11159	7.1544	-0.08924	6.1544	-0.07196	5.1544	-0.08066	4.1544	-0.01524	3.1544	-1.1643	2.1544	-0.91939	1.1544	-0.53267	0.1544	-0.00565
	9.1546	-0.09688	8.1546	-0.10986	7.1546	-0.08741	6.1546	-0.07099	5.1546	-0.07937	4.1546	-0.0175	3.1546	-1.1579	2.1546	-0.90972	1.1546	-0.53267	0.1546	-0.00555
	9.1548	-0.1026	8.1548	-0.10929	7.1548	-0.08786	6.1548	-0.0726	5.1548	-0.07647	4.1548	-0.0204	3.1548	-1.1482	2.1548	-0.89683	1.1548	-0.51978	0.1548	-0.00546
	9.155	-0.11061	8.155	-0.10871	7.155	-0.08511	6.155	-0.06874	5.155	-0.07712	4.155	-0.02265	3.155	-1.1095	2.155	-0.88394	1.155	-0.523	0.155	-0.00529
	9.1552	-0.11462	8.1552	-0.09832	7.1552	-0.08465	6.1552	-0.07035	5.1552	-0.07615	4.1552	-0.0233	3.1552	-1.1772	2.1552	-0.8775	1.1552	-0.51978	0.1552	-0.00529
	9.1554	-0.11404	8.1554	-0.10236	7.1554	-0.08281	6.1554	-0.06938	5.1554	-0.07744	4.1554	-0.02072	3.1554	-1.1289	2.1554	-0.88072	1.1554	-0.523	0.1554	-0.00507
	9.1556	-0.11691	8.1556	-0.09658	7.1556	-0.08143	6.1556	-0.0697	5.1556	-0.07712	4.1556	-0.01846	3.1556	-1.1611	2.1556	-0.86138	1.1556	-0.53267	0.1556	-0.0051
	9.1558	-0.10489	8.1558	-0.09197	7.1558	-0.0796	6.1558	-0.06906	5.1558	-0.07583	4.1558	-0.02265	3.1558	-1.1418	2.1558	-0.87105	1.1558	-0.55523	0.1558	-0.00507
	9.156	-0.11233	8.156	-0.09427	7.156	-0.07822	6.156	-0.06584	5.156	-0.07454	4.156	-0.02523	3.156	-1.1675	2.156	-0.8775	1.156	-0.53589	0.156	-0.00504
	9.1562	-0.11061	8.1562	-0.10467	7.1562	-0.07638	6.1562	-0.0639	5.1562	-0.06874	4.1562	-0.02716	3.1562	-1.1901	2.1562	-0.86138	1.1562	-0.56489	0.1562	-0.00497
	9.1564	-0.11691	8.1564	-0.09601	7.1564	-0.0773	6.1564	-0.06358	5.1564	-0.07196	4.1564	-0.02491	3.1564	-1.2546	2.1564	-0.8775	1.1564	-0.56167	0.1564	-0.00507
	9.1566	-0.10489	8.1566	-0.10063	7.1566	-0.07271	6.1566	-0.06229	5.1566	-0.0697	4.1566	-0.02426	3.1566	-1.2481	2.1566	-0.86783	1.1566	-0.552	0.1566	-0.0051
	9.1568	-0.1026	8.1568	-0.09197	7.1568	-0.07225	6.1568	-0.06165	5.1568	-0.06712	4.1568	-0.02265	3.1568	-1.2674	2.1568	-0.87427	1.1568	-0.54234	0.1568	-0.00513
	9.157	-0.09516	8.157	-0.09427	7.157	-0.07179	6.157	-0.06422	5.157	-0.06648	4.157	-0.01846	3.157	-1.29	2.157	-0.88072	1.157	-0.52622	0.157	-0.0051
	9.1572	-0.09573	8.1572	-0.09543	7.1572	-0.07133	6.1572	-0.05778	5.1572	-0.06584	4.1572	-0.01943	3.1572	-1.3093	2.1572	-0.86783	1.1572	-0.54556	0.1572	-0.00497
	9.1574	-0.0923	8.1574	-0.09081	7.1574	-0.06903	6.1574	-0.05778	5.1574	-0.06422	4.1574	-0.02104	3.1574	-1.3029	2.1574	-0.85816	1.1574	-0.50689	0.1574	-0.00488
	9.1576	-0.08371	8.1576	-0.0758	7.1576	-0.06765	6.1576	-0.05681	5.1576	-0.06487	4.1576	-0.01878	3.1576	-1.2803	2.1576	-0.85816	1.1576	-0.552	0.1576	-0.00513
	9.1578	-0.07914	8.1578	-0.09254	7.1578	-0.07041	6.1578	-0.05939	5.1578	-0.06326	4.1578	-0.01717	3.1578	-1.2836	2.1578	-0.89361	1.1578	-0.51333	0.1578	-0.00507
	9.158	-0.0717	8.158	-0.08388	7.158	-0.07087	6.158	-0.05649	5.158	-0.061	4.158	-0.01975	3.158	-1.261	2.158	-0.90972	1.158	-0.54556	0.158	-0.00526
	9.1582	-0.07055	8.1582	-0.09312	7.1582	-0.07455	6.1582	-0.05456	5.1582	-0.06358	4.1582	-0.02136	3.1582	-1.2513	2.1582	-0.90328	1.1582	-0.56167	0.1582	-0.00526
	9.1584	-0.07227	8.1584	-0.09081	7.1584	-0.07684	6.1584	-0.05713	5.1584	-0.06165	4.1584	-0.02168	3.1584	-1.2642	2.1584	-0.94195	1.1584	-0.53589	0.1584	-0.00552
	9.1586	-0.07341	8.1586	-0.08042	7.1586	-0.07592	6.1586	-0.05456	5.1586	-0.06068	4.1586	-0.0233	3.1586	-1.2739	2.1586	-0.95162	1.1586	-0.54234	0.1586	-0.00575
	9.1588	-0.07399	8.1588	-0.08504	7.1588	-0.0796	6.1588	-0.05294	5.1588	-0.05939	4.1588	-0.02362	3.1588	-1.29	2.1588	-0.93873	1.1588	-0.53589	0.1588	-0.00568
	9.159	-0.07399	8.159	-0.08273	7.159	-0.08006	6.159	-0.05778	5.159	-0.06036	4.159	-0.02394	3.159	-1.2578	2.159	-0.93873	1.159	-0.54234	0.159	-0.00581
	9.1592	-0.0654	8.1592	-0.07349	7.1592	-0.08052	6.1592	-0.0552	5.1592	-0.0581	4.1592	-0.02684	3.1592	-1.2094	2.1592	-0.92906	1.1592	-0.54878	0.1592	-0.00597
	9.1594	-0.05911	8.1594	-0.08157	7.1594	-0.07684	6.1594	-0.0552	5.1594	-0.06036	4.1594	-0.0262	3.1594	-1.1901	2.1594	-0.92906	1.1594	-0.58423	0.1594	-0.0062
	9.1596	-0.05052	8.1596	-0.08677	7.1596	-0.07317	6.1596	-0.05713	5.1596	-0.05907	4.1596	-0.02168	3.1596	-1.2191	2.1596	-0.91939	1.1596	-0.57134	0.1596	-0.00639
	9.1598	-0.04423	8.1598	-0.08273	7.1598	-0.0796	6.1598	-0.0523	5.1598	-0.05874	4.1598	-0.0233	3.1598	-1.1837	2.1598	-0.94517	1.1598	-0.57456	0.1598	-0.00658
	9.16	-0.03049	8.16	-0.07522	7.16	-0.07638	6.16	-0.05327	5.16	-0.05713	4.16	-0.02491	3.16	-1.1675	2.16	-0.94195	1.16	-0.58745	0.16	-0.00678
	9.1602	-0.02363	8.1602	-0.07926	7.1602	-0.0773	6.1602	-0.0581	5.1602	-0.05391	4.1602	-0.02716	3.1602	-1.1095	2.1602	-0.95162	1.1602	-0.58745	0.1602	-0.00697
	9.1604	-0.01218	8.1604	-0.07638	7.1604	-0.0773	6.1604	-0.05713	5.1604	-0.05327	4.1604	-0.02652	3.1604	-1.0966	2.1604	-0.95484	1.1604	-0.57456	0.1604	-0.0071
	9.1606	-0.00531	8.1606	-0.06714	7.1606	-0.07638	6.1606	-0.0552	5.1606	-0.05327	4.1606	-0.02781	3.1606	-1.0999	2.1606	-0.94517	1.1606	-0.58101	0.1606	-0.00716
	9.1608	0.00098129	8.1608	-0.06079	7.1608	-0.07363	6.1608	-0.04908	5.1608	-0.05101	4.1608	-0.02748	3.1608	-1.1192	2.1608	-0.94517	1.1608	-0.58101	0.1608	-0.00745
	9.161	0.01472	8.161	-0.05675	7.161	-0.075	6.161	-0.05069	5.161	-0.05101	4.161	-0.02781	3.161	-1.1128	2.161	-0.9484	1.161	-0.58745	0.161	-0.00778
	9.1612	0.017	8.1612	-0.05848	7.1612	-0.06949	6.1612	-0.04972	5.1612	-0.05069	4.1612	-0.02845	3.1612	-1.0805	2.1612	-0.93228	1.1612	-0.5939	0.1612	-0.00752
	9.1614	0.01987	8.1614	-0.05675	7.1614	-0.06857	6.1614	-0.05101	5.1614	-0.05037	4.1614	-0.03071	3.1614	-1.0451	2.1614	-0.92906	1.1614	-0.58745	0.1614	-0.00758
	9.1616	0.01872	8.1616	-0.06194	7.1616	-0.06674	6.1616	-0.05166	5.1616	-0.05037	4.1616	-0.02748	3.1616	-1.0515	2.1616	-0.93228	1.1616	-0.60034	0.1616	-0.00768
	9.1618	0.02216	8.1618	-0.0579	7.1618	-0.06352	6.1618	-0.04392	5.1618	-0.0494	4.1618	-0.02781	3.1618	-1.0129	2.1618	-0.92906	1.1618	-0.60034	0.1618	-0.0079
	9.162	0.02502	8.162	-0.0579	7.162	-0.06352	6.162	-0.05133	5.162	-0.04843	4.162	-0.02684	3.162	-1.029	2.162	-0.91939	1.162	-0.5939	0.162	-0.00797
	9.1622	0.03017	8.1622	-0.06425	7.1622	-0.05939	6.1622	-0.04908	5.1622	-0.04811	4.1622	-0.02716	3.1622	-0.99029	2.1622	-0.90006	1.1622	-0.5939	0.1622	-0.00807
	9.1624	0.03074	8.1624	-0.05848	7.1624	-0.06168	6.1624	-0.04779	5.1624	-0.04811	4.1624	-0.02491	3.1624	-0.9774	2.1624	-0.90006	1.1624	-0.59068	0.1624	-0.00819
	9.1626	0.01929	8.1626	-0.05617	7.1626	-0.05663	6.1626	-0.04876	5.1626	-0.04811	4.1626	-0.02426	3.1626	-0.98707	2.1626	-0.89039	1.1626	-0.5939	0.1626	-0.00819
	9.1628	0.02444	8.1628	-0.05559	7.1628	-0.05525	6.1628	-0.04424	5.1628	-0.04876	4.1628	-0.02233	3.1628	-0.96773	2.1628	-0.89039	1.1628	-0.59712	0.1628	-0.00816
	9.163	0.017	8.163	-0.0527	7.163	-0.0525	6.163	-0.04231	5.163	-0.04908	4.163	-0.0204	3.163	-0.95484	2.163	-0.89039	1.163	-0.59712	0.163	-0.00803
	9.1632	0.01586	8.1632	-0.04866	7.1632	-0.04928	6.1632	-0.04134	5.1632	-0.04811	4.1632	-0.01975	3.1632	-0.96773	2.1632	-0.8775	1.1632	-0.59712	0.1632	-0.00826
	9.1634	0.01758	8.1634	-0.03885	7.1634	-0.04377	6.1634	-0.03458	5.1634	-0.04618	4.1634	-0.01846	3.1634	-0.92906	2.1634	-0.89361	1.1634	-0.57778	0.1634	-0.00836
	9.1636	0.0027	8.1636	-0.04924	7.1636	-0.03826	6.1636	-0.03619	5.1636	-0.04585	4.1636	-0.01846	3.1636	-0.93228	2.1636	-0.84849	1.1636	-0.58423	0.1636	-0.00839
	9.1638	-0.0036	8.1638	-0.0452	7.1638	-0.03412	6.1638	-0.03586	5.1638	-0.04489	4.1638	-0.02201	3.1638	-0.98062	2.1638	-0.85816	1.1638	-0.60679	0.1638	-0.00832
	9.164	-0.00417	8.164	-0.04751	7.164	-0.03366	6.164	-0.03264	5.164	-0.04199	4.164	-0.01846	3.164	-0.9065	2.164	-0.81627	1.164	-0.58745	0.164	-0.00842
	9.1642	-0.00531	8.1642	-0.04231	7.1642	-0.02999	6.1642	-0.02781	5.1642	-0.04102	4.1642	-0.01782	3.1642	-0.90006	2.1642	-0.81949	1.1642	-0.59712	0.1642	-0.00816
	9.1644	-0.0139	8.1644	-0.04058	7.1644	-0.02999	6.1644	-0.02845	5.1644	-0.0407	4.1644	-0.0204	3.1644	-0.90006	2.1644	-0.79048	1.1644	-0.58101	0.1644	-0.0081
	9.1646	-0.01962	8.1646	-0.04058	7.1646	-0.02861	6.1646	-0.02716	5.1646	-0.04134	4.1646	-0.01588	3.1646	-0.8775	2.1646	-0.76792	1.1646	-0.60357	0.1646	-0.00797
	9.1648	-0.02534	8.1648	-0.04231	7.1648	-0.02815	6.1648	-0.02845	5.1648	-0.04263	4.1648	-0.02104	3.1648	-0.85494	2.1648	-0.75826	1.1648	-0.61968	0.1648	-0.008
	9.165	-0.03049	8.165	-0.03885	7.165	-0.02723	6.165	-0.02748	5.165	-0.04263	4.165	-0.02201	3.165	-0.84849	2.165	-0.75826	1.165	-0.61968	0.165	-0.00774
	9.1652	-0.03736	8.1652	-0.03596	7.1652	-0.02723	6.1652	-0.02748	5.1652	-0.04167	4.1652	-0.0233	3.1652	-0.81627	2.1652	-0.7357	1.1652	-0.58101	0.1652	-0.00774
	9.1654	-0.03564	8.1654	-0.04173	7.1654	-0.02769	6.1654	-0.02297	5.1654	-0.0436	4.1654	-0.02265	3.1654	-0.86783	2.1654	-0.75181	1.1654	-0.59068	0.1654	-0.0079
	9.1656	-0.03736	8.1656	-0.04116	7.1656	-0.02723	6.1656	-0.02716	5.1656	-0.04424	4.1656	-0.02265	3.1656	-0.96451	2.1656	-0.73247	1.1656	-0.56167	0.1656	-0.00739
	9.1658	-0.04938	8.1658	-0.03943	7.1658	-0.02677	6.1658	-0.0262	5.1658	-0.04005	4.1658	-0.02201	3.1658	-0.96129	2.1658	-0.76792	1.1658	-0.56167	0.1658	-0.00742
	9.166	-0.03622	8.166	-0.03827	7.166	-0.02677	6.166	-0.0291	5.166	-0.04295	4.166	-0.02297	3.166	-0.95806	2.166	-0.73892	1.166	-0.59712	0.166	-0.00742
	9.1662	-0.03393	8.1662	-0.04173	7.1662	-0.03045	6.1662	-0.02587	5.1662	-0.03941	4.1662	-0.02491	3.1662	-0.93228	2.1662	-0.7357	1.1662	-0.57778	0.1662	-0.00723
	9.1664	-0.03622	8.1664	-0.04	7.1664	-0.03274	6.1664	-0.02297	5.1664	-0.04038	4.1664	-0.02716	3.1664	-0.8775	2.1664	-0.72281	1.1664	-0.52944	0.1664	-0.00697
	9.1666	-0.0282	8.1666	-0.04	7.1666	-0.03137	6.1666	-0.02587	5.1666	-0.03683	4.1666	-0.02458	3.1666	-0.80982	2.1666	-0.71314	1.1666	-0.523	0.1666	-0.00697
	9.1668	-0.02935	8.1668	-0.03596	7.1668	-0.03137	6.1668	-0.02716	5.1668	-0.0378	4.1668	-0.01621	3.1668	-0.75826	2.1668	-0.68736	1.1668	-0.54556	0.1668	-0.00655
	9.167	-0.03278	8.167	-0.03538	7.167	-0.03045	6.167	-0.02845	5.167	-0.03619	4.167	-0.01427	3.167	-0.74537	2.167	-0.68413	1.167	-0.55523	0.167	-0.00642
	9.1672	-0.02706	8.1672	-0.03423	7.1672	-0.02999	6.1672	-0.0262	5.1672	-0.03586	4.1672	-0.01878	3.1672	-0.72925	2.1672	-0.69703	1.1672	-0.56489	0.1672	-0.0062
	9.1674	-0.02649	8.1674	-0.04058	7.1674	-0.02953	6.1674	-0.02265	5.1674	-0.03361	4.1674	-0.01395	3.1674	-0.68091	2.1674	-0.70347	1.1674	-0.552	0.1674	-0.00581
	9.1676	-0.02706	8.1676	-0.03712	7.1676	-0.02769	6.1676	-0.02265	5.1676	-0.03168	4.1676	-0.02007	3.1676	-0.61968	2.1676	-0.69703	1.1676	-0.53267	0.1676	-0.00555
	9.1678	-0.02305	8.1678	-0.02846	7.1678	-0.02861	6.1678	-0.02458	5.1678	-0.032	4.1678	-0.02104	3.1678	-0.62935	2.1678	-0.6938	1.1678	-0.52622	0.1678	-0.00536
	9.168	-0.01962	8.168	-0.03077	7.168	-0.02815	6.168	-0.02362	5.168	-0.02942	4.168	-0.0204	3.168	-0.60679	2.168	-0.68091	1.168	-0.53911	0.168	-0.00484
	9.1682	-0.01848	8.1682	-0.03134	7.1682	-0.03091	6.1682	-0.02201	5.1682	-0.0291	4.1682	-0.02168	3.1682	-0.61646	2.1682	-0.67124	1.1682	-0.552	0.1682	-0.00484
	9.1684	-0.01905	8.1684	-0.03596	7.1684	-0.03274	6.1684	-0.01846	5.1684	-0.02845	4.1684	-0.02265	3.1684	-0.65513	2.1684	-0.64546	1.1684	-0.552	0.1684	-0.00455
	9.1686	-0.01733	8.1686	-0.03307	7.1686	-0.03458	6.1686	-0.02104	5.1686	-0.02748	4.1686	-0.02233	3.1686	-0.62935	2.1686	-0.61323	1.1686	-0.54878	0.1686	-0.00442
	9.1688	-0.0179	8.1688	-0.0325	7.1688	-0.0355	6.1688	-0.02362	5.1688	-0.02748	4.1688	-0.02265	3.1688	-0.61001	2.1688	-0.59712	1.1688	-0.56489	0.1688	-0.00394
	9.169	-0.0139	8.169	-0.03538	7.169	-0.03504	6.169	-0.01878	5.169	-0.02652	4.169	-0.02362	3.169	-0.552	2.169	-0.57134	1.169	-0.53589	0.169	-0.00365
	9.1692	-0.00531	8.1692	-0.02961	7.1692	-0.03366	6.1692	-0.02168	5.1692	-0.02716	4.1692	-0.02265	3.1692	-0.50366	2.1692	-0.5939	1.1692	-0.51333	0.1692	-0.00368
	9.1694	0.00556	8.1694	-0.0273	7.1694	-0.03688	6.1694	-0.03006	5.1694	-0.0262	4.1694	-0.02587	3.1694	-0.04457	2.1694	-0.5939	1.1694	-0.51011	0.1694	-0.00326
	9.1696	0.00957	8.1696	-0.03192	7.1696	-0.03642	6.1696	-0.02426	5.1696	-0.0262	4.1696	-0.02201	3.1696	-0.04618	2.1696	-0.64224	1.1696	-0.53911	0.1696	-0.00297
	9.1698	0.02788	8.1698	-0.03077	7.1698	-0.03688	6.1698	-0.02362	5.1698	-0.02813	4.1698	-0.01782	3.1698	-0.0465	2.1698	-0.71314	1.1698	-0.51011	0.1698	-0.00272
	9.17	0.03818	8.17	-0.02384	7.17	-0.03596	6.17	-0.02265	5.17	-0.02877	4.17	-0.00944	3.17	-0.04747	2.17	-0.72281	1.17	-0.50044	0.17	-0.00249
	9.1702	0.05306	8.1702	-0.01691	7.1702	-0.03504	6.1702	-0.0262	5.1702	-0.02555	4.1702	0.00442	3.1702	-0.04618	2.1702	-0.71958	1.1702	-0.48755	0.1702	-0.00227
	9.1704	0.05935	8.1704	-0.01575	7.1704	-0.03688	6.1704	-0.02233	5.1704	-0.02458	4.1704	0.02053	3.1704	-0.04553	2.1704	-0.6938	1.1704	-0.48433	0.1704	-0.00194
	9.1706	0.07023	8.1706	-0.01749	7.1706	-0.02999	6.1706	-0.02136	5.1706	-0.02523	4.1706	0.03181	3.1706	-0.04843	2.1706	-0.67769	1.1706	-0.49077	0.1706	-0.00185
	9.1708	0.06336	8.1708	-0.00767	7.1708	-0.02999	6.1708	-0.02136	5.1708	-0.02426	4.1708	0.04438	3.1708	-0.04811	2.1708	-0.68091	1.1708	-0.46821	0.1708	-0.00133
	9.171	0.05649	8.171	-0.00767	7.171	-0.03045	6.171	-0.02426	5.171	-0.02426	4.171	0.05147	3.171	-0.04843	2.171	-0.5939	1.171	-0.47466	0.171	-0.00143
	9.1712	0.05535	8.1712	-0.00074205	7.1712	-0.03045	6.1712	-0.02362	5.1712	-0.0233	4.1712	0.05695	3.1712	-0.04843	2.1712	-0.56489	1.1712	-0.47144	0.1712	-0.00114
	9.1714	0.06221	8.1714	-0.01287	7.1714	-0.03366	6.1714	-0.02265	5.1714	-0.02233	4.1714	0.06211	3.1714	-0.04489	2.1714	-0.53589	1.1714	-0.45854	0.1714	-0.00104
	9.1716	0.07366	8.1716	-0.01229	7.1716	-0.03045	6.1716	-0.02201	5.1716	-0.02297	4.1716	0.0663	3.1716	-0.04457	2.1716	-0.51333	1.1716	-0.44565	0.1716	-0.00058928
	9.1718	0.07938	8.1718	-0.01402	7.1718	-0.02631	6.1718	-0.02555	5.1718	-0.02652	4.1718	0.06791	3.1718	-0.0436	2.1718	-0.04553	1.1718	-0.44565	0.1718	-0.00062151
	9.172	0.07309	8.172	-0.01575	7.172	-0.0231	6.172	-0.01846	5.172	-0.02877	4.172	0.07339	3.172	-0.04134	2.172	-0.04457	1.172	-0.45532	0.172	-0.0004926
	9.1722	0.0605	8.1722	-0.01518	7.1722	-0.02034	6.1722	-0.01943	5.1722	-0.0291	4.1722	0.08144	3.1722	-0.04102	2.1722	-0.0465	1.1722	-0.42309	0.1722	-0.00017033
	9.1724	0.06393	8.1724	-0.01691	7.1724	-0.0254	6.1724	-0.02426	5.1724	-0.02716	4.1724	0.08434	3.1724	-0.04005	2.1724	-0.0494	1.1724	-0.43921	0.1724	-7.36e-05
	9.1726	0.0502	8.1726	-0.0146	7.1726	-0.02126	6.1726	-0.02104	5.1726	-0.02684	4.1726	0.08402	3.1726	-0.03876	2.1726	-0.0494	1.1726	-0.41987	0.1726	-0.00029924
	9.1728	0.05477	8.1728	-0.01287	7.1728	-0.02172	6.1728	-0.01911	5.1728	-0.02394	4.1728	0.08789	3.1728	-0.03973	2.1728	-0.04843	1.1728	-0.42632	0.1728	-0.00107
	9.173	0.04619	8.173	-0.01287	7.173	-0.01851	6.173	-0.01137	5.173	-0.0204	4.173	0.09659	3.173	-0.04038	2.173	-0.04747	1.173	-0.41343	0.173	-0.00194
	9.1732	0.0336	8.1732	-0.00883	7.1732	-0.01575	6.1732	-0.01717	5.1732	-0.02072	4.1732	0.10658	3.1732	-0.03844	2.1732	-0.04424	1.1732	-0.41987	0.1732	-0.00268
	9.1734	0.03646	8.1734	-0.01056	7.1734	-0.01299	6.1734	-0.01298	5.1734	-0.02007	4.1734	0.11593	3.1734	-0.03619	2.1734	-0.04038	1.1734	-0.42954	0.1734	-0.00343
	9.1736	0.04333	8.1736	-0.01171	7.1736	-0.00564	6.1736	-0.01331	5.1736	-0.0204	4.1736	0.12688	3.1736	-0.03586	2.1736	-0.03715	1.1736	-0.43599	0.1736	-0.0042
	9.1738	0.03188	8.1738	-0.01344	7.1738	0.00032831	6.1738	-0.01202	5.1738	-0.02201	4.1738	0.13752	3.1738	-0.03586	2.1738	-0.03683	1.1738	-0.41343	0.1738	-0.00455
	9.174	0.04562	8.174	-0.00767	7.174	0.00125	6.174	-0.00879	5.174	-0.01975	4.174	0.14751	3.174	-0.032	2.174	-0.03586	1.174	-0.40376	0.174	-0.00529
	9.1742	0.03818	8.1742	-0.01056	7.1742	0.00078765	6.1742	-0.00589	5.1742	-0.02072	4.1742	0.1517	3.1742	-0.0349	2.1742	-0.03522	1.1742	-0.37153	0.1742	-0.00562
	9.1744	0.03703	8.1744	-0.00767	7.1744	0.00492	6.1744	-0.00654	5.1744	-0.02072	4.1744	0.15105	3.1744	-0.03458	2.1744	-0.03619	1.1744	-0.37475	0.1744	-0.00645
	9.1746	0.02902	8.1746	-0.00652	7.1746	0.00308	6.1746	-0.00622	5.1746	-0.01943	4.1746	0.1459	3.1746	-0.03425	2.1746	-0.0378	1.1746	-0.33286	0.1746	-0.00694
	9.1748	0.02902	8.1748	-0.00363	7.1748	0.00263	6.1748	-0.00525	5.1748	-0.01911	4.1748	0.13945	3.1748	-0.04005	2.1748	-0.0378	1.1748	-0.35542	0.1748	-0.0071
	9.175	0.01872	8.175	-0.00767	7.175	0.00308	6.175	-0.0017	5.175	-0.01943	4.175	0.12978	3.175	-0.03651	2.175	-0.04038	1.175	-0.31997	0.175	-0.00745
	9.1752	0.01243	8.1752	-0.0001647	7.1752	0.00308	6.1752	-0.00589	5.1752	-0.02104	4.1752	0.11657	3.1752	-0.03844	2.1752	-0.03812	1.1752	-0.3103	0.1752	-0.00781
	9.1754	0.01014	8.1754	-0.00594	7.1754	0.00492	6.1754	-0.00557	5.1754	-0.02104	4.1754	0.09949	3.1754	-0.04424	2.1754	-0.03812	1.1754	-0.3103	0.1754	-0.00819
	9.1756	0.01414	8.1756	0.00561	7.1756	0.00492	6.1756	-0.00557	5.1756	-0.0204	4.1756	0.08757	3.1756	-0.04295	2.1756	-0.03844	1.1756	-0.31675	0.1756	-0.00842
	9.1758	0.01014	8.1758	0.00041266	7.1758	0.00354	6.1758	-0.00847	5.1758	-0.02007	4.1758	0.07596	3.1758	-0.04005	2.1758	-0.03812	1.1758	-0.32319	0.1758	-0.00871
	9.176	0.00957	8.176	0.00503	7.176	0.004	6.176	-0.00589	5.176	-0.02007	4.176	0.06114	3.176	-0.0407	2.176	-0.03973	1.176	-0.30063	0.176	-0.00897
	9.1762	0.01128	8.1762	0.0085	7.1762	0.00446	6.1762	-0.00622	5.1762	-0.01911	4.1762	0.05083	3.1762	-0.04328	2.1762	-0.0378	1.1762	-0.2813	0.1762	-0.00907
	9.1764	0.00899	8.1764	-0.00074205	7.1764	0.00538	6.1764	-0.00654	5.1764	-0.02007	4.1764	0.04728	3.1764	-0.03586	2.1764	-0.03393	1.1764	-0.28774	0.1764	-0.00936
	9.1766	0.013	8.1766	-0.00594	7.1766	0.00492	6.1766	-0.00589	5.1766	-0.01814	4.1766	0.0447	3.1766	-0.03715	2.1766	-0.03393	1.1766	-0.28452	0.1766	-0.00968
	9.1768	0.01643	8.1768	0.00214	7.1768	0.00354	6.1768	-0.00493	5.1768	-0.0204	4.1768	0.04503	3.1768	-0.03522	2.1768	-0.032	1.1768	-0.27485	0.1768	-0.00965
	9.177	0.01758	8.177	-0.01402	7.177	0.00584	6.177	-0.0017	5.177	-0.01975	4.177	0.05051	3.177	-0.0349	2.177	-0.03264	1.177	-0.27163	0.177	-0.00974
	9.1772	0.017	8.1772	-0.00074205	7.1772	0.0063	6.1772	-0.00428	5.1772	-0.01814	4.1772	0.05502	3.1772	-0.03973	2.1772	-0.02974	1.1772	-0.27485	0.1772	-0.00981
	9.1774	0.01758	8.1774	-0.00074205	7.1774	0.00814	6.1774	-0.00267	5.1774	-0.01524	4.1774	0.0576	3.1774	-0.03844	2.1774	-0.03006	1.1774	-0.26518	0.1774	-0.00974
	9.1776	0.02559	8.1776	-0.0019	7.1776	0.00538	6.1776	-0.00364	5.1776	-0.01814	4.1776	0.05502	3.1776	-0.03909	2.1776	-0.02813	1.1776	-0.2684	0.1776	-0.00987
	9.1778	0.02616	8.1778	-0.0019	7.1778	0.00722	6.1778	-0.00267	5.1778	-0.01846	4.1778	0.05308	3.1778	-0.03941	2.1778	-0.02781	1.1778	-0.28452	0.1778	-0.00994
	9.178	0.03589	8.178	-0.00132	7.178	0.00263	6.178	-0.00235	5.178	-0.01717	4.178	0.05212	3.178	-0.03876	2.178	-0.02781	1.178	-0.32641	0.178	-0.0099
	9.1782	0.03703	8.1782	-0.0094	7.1782	-0.00105	6.1782	-0.0017	5.1782	-0.01459	4.1782	0.05437	3.1782	-0.03844	2.1782	-0.03168	1.1782	-0.39409	0.1782	-0.01006
	9.1784	0.03188	8.1784	-0.0146	7.1784	-0.00197	6.1784	-0.00267	5.1784	-0.01459	4.1784	0.05824	3.1784	-0.03619	2.1784	-0.03232	1.1784	-0.43599	0.1784	-0.01042
	9.1786	0.03474	8.1786	-0.00421	7.1786	-0.00289	6.1786	-0.00203	5.1786	-0.01298	4.1786	0.06469	3.1786	-0.03683	2.1786	-0.02813	1.1786	-0.42309	0.1786	-0.01084
	9.1788	0.04276	8.1788	-0.00363	7.1788	-0.0084	6.1788	-0.00235	5.1788	-0.01492	4.1788	0.07178	3.1788	-0.0407	2.1788	-0.03393	1.1788	-0.4102	0.1788	-0.01135
	9.179	0.03074	8.179	0.00792	7.179	-0.00886	6.179	-0.00622	5.179	-0.01363	4.179	0.07822	3.179	-0.03554	2.179	-0.03393	1.179	-0.40698	0.179	-0.01171
	9.1792	0.03474	8.1792	-0.0019	7.1792	-0.01575	6.1792	-0.00557	5.1792	-0.01331	4.1792	0.08467	3.1792	-0.03425	2.1792	-0.03715	1.1792	-0.3812	0.1792	-0.01226
	9.1794	0.03761	8.1794	0.00907	7.1794	-0.01162	6.1794	-0.00299	5.1794	-0.01266	4.1794	0.08563	3.1794	-0.03619	2.1794	-0.03619	1.1794	-0.35219	0.1794	-0.01277
	9.1796	0.04562	8.1796	-0.0019	7.1796	-0.00978	6.1796	-0.00493	5.1796	-0.01234	4.1796	0.07887	3.1796	-0.03554	2.1796	-0.03554	1.1796	-0.32641	0.1796	-0.01306
	9.1798	0.04676	8.1798	-0.00305	7.1798	-0.0107	6.1798	-0.0075	5.1798	-0.01234	4.1798	0.07242	3.1798	-0.03264	2.1798	-0.03683	1.1798	-0.31352	0.1798	-0.01371
	9.18	0.05878	8.18	0.01369	7.18	-0.00978	6.18	-0.00235	5.18	-0.01234	4.18	0.06275	3.18	-0.032	2.18	-0.03393	1.18	-0.29096	0.18	-0.01409
	9.1802	0.06164	8.1802	0.00388	7.1802	-0.00381	6.1802	-0.00718	5.1802	-0.00976	4.1802	0.05244	3.1802	-0.03458	2.1802	-0.03296	1.1802	-0.27485	0.1802	-0.01483
	9.1804	0.07595	8.1804	0.00503	7.1804	-0.00105	6.1804	-0.00525	5.1804	-0.01073	4.1804	0.04148	3.1804	-0.03296	2.1804	-0.02748	1.1804	-0.25551	0.1804	-0.15188
	9.1806	0.08224	8.1806	0.00907	7.1806	-0.00197	6.1806	-0.00589	5.1806	-0.00815	4.1806	0.03697	3.1806	-0.02974	2.1806	-0.0262	1.1806	-0.26196	0.1806	-0.15543
	9.1808	0.06679	8.1808	0.00676	7.1808	-0.00013103	6.1808	-0.00299	5.1808	-0.0075	4.1808	0.03407	3.1808	-0.03232	2.1808	-0.03296	1.1808	-0.25874	0.1808	-0.15897
	9.181	0.06565	8.181	-0.00247	7.181	-0.00289	6.181	0.00055261	5.181	-0.00718	4.181	0.02891	3.181	-0.032	2.181	-0.02942	1.181	-0.26518	0.181	-0.16155
	9.1812	0.07309	8.1812	0.01312	7.1812	-0.00013103	6.1812	-0.00879	5.1812	-0.00493	4.1812	0.02633	3.1812	-0.02974	2.1812	-0.0262	1.1812	-0.2813	0.1812	-0.16316
	9.1814	0.08625	8.1814	0.00619	7.1814	0.00078765	6.1814	-0.00654	5.1814	-0.00557	4.1814	0.02376	3.1814	-0.02716	2.1814	-0.03006	1.1814	-0.26196	0.1814	-0.16445
	9.1816	0.08282	8.1816	0.00792	7.1816	-0.00243	6.1816	-0.00879	5.1816	-0.00815	4.1816	0.0273	3.1816	-0.02845	2.1816	-0.032	1.1816	-0.2394	0.1816	-0.168
	9.1818	0.07023	8.1818	0.00676	7.1818	-0.00105	6.1818	-0.01234	5.1818	-0.00815	4.1818	0.02827	3.1818	-0.03168	2.1818	-0.02845	1.1818	-0.22973	0.1818	-0.17122
	9.182	0.05306	8.182	0.00561	7.182	-0.00013103	6.182	-0.01105	5.182	-0.01073	4.182	0.03117	3.182	-0.02748	2.182	-0.03103	1.182	-0.22329	0.182	-0.17057
	9.1822	0.06851	8.1822	0.0033	7.1822	-0.00243	6.1822	-0.00815	5.1822	-0.00976	4.1822	0.03504	3.1822	-0.03038	2.1822	-0.0291	1.1822	-0.22651	0.1822	-0.17283
	9.1824	0.06736	8.1824	0.00388	7.1824	-0.00013103	6.1824	-0.00428	5.1824	-0.00525	4.1824	0.04084	3.1824	-0.02942	2.1824	-0.02877	1.1824	-0.2394	0.1824	-0.17251
	9.1826	0.05878	8.1826	0.00157	7.1826	-0.00059037	6.1826	-0.00396	5.1826	-0.00589	4.1826	0.04567	3.1826	-0.03103	2.1826	-0.02716	1.1826	-0.2394	0.1826	-0.17444
	9.1828	0.08053	8.1828	0.00272	7.1828	-0.00059037	6.1828	-0.00557	5.1828	-0.00428	4.1828	0.05179	3.1828	-0.02974	2.1828	-0.02652	1.1828	-0.25551	0.1828	-0.17573
	9.183	0.08568	8.183	0.00157	7.183	0.00308	6.183	-0.00718	5.183	0.00023034	4.183	0.05824	3.183	-0.0291	2.183	-0.02458	1.183	-0.26518	0.183	-0.17637
	9.1832	0.07366	8.1832	0.00214	7.1832	0.00308	6.1832	-0.00525	5.1832	0.0012	4.1832	0.06307	3.1832	-0.03038	2.1832	-0.02491	1.1832	-0.23295	0.1832	-0.17573
	9.1834	0.08625	8.1834	0.00214	7.1834	0.00492	6.1834	-0.00331	5.1834	0.00345	4.1834	0.07371	3.1834	-0.02845	2.1834	-0.02587	1.1834	-0.27485	0.1834	-0.17766
	9.1836	0.07709	8.1836	0.00214	7.1836	0.01043	6.1836	-0.00138	5.1836	-0.00428	4.1836	0.08595	3.1836	-0.02684	2.1836	-0.02523	1.1836	-0.27163	0.1836	-0.17702
	9.1838	0.0748	8.1838	0.00388	7.1838	0.01043	6.1838	0.00023034	5.1838	0.00023034	4.1838	0.09337	3.1838	-0.02942	2.1838	-0.0233	1.1838	-0.28774	0.1838	-0.17637
	9.184	0.06221	8.184	0.00388	7.184	0.01319	6.184	-9.19e-05	5.184	-0.0017	4.184	0.10561	3.184	-0.02877	2.184	-0.0291	1.184	-0.26518	0.184	-0.17315
	9.1842	0.06565	8.1842	0.00041266	7.1842	0.01135	6.1842	0.00023034	5.1842	-0.00267	4.1842	0.11238	3.1842	-0.02748	2.1842	-0.02845	1.1842	-0.2684	0.1842	-0.17347
	9.1844	0.0645	8.1844	0.00503	7.1844	0.01227	6.1844	-0.00073647	5.1844	0.00023034	4.1844	0.12044	3.1844	-0.02748	2.1844	-0.02877	1.1844	-0.25874	0.1844	-0.17283
	9.1846	0.04734	8.1846	0.00561	7.1846	0.01549	6.1846	-0.0017	5.1846	0.00087489	4.1846	0.12463	3.1846	-0.02652	2.1846	-0.02781	1.1846	-0.21362	0.1846	-0.17057
	9.1848	0.0542	8.1848	0.00561	7.1848	0.01503	6.1848	-0.00106	5.1848	-0.00203	4.1848	0.13397	3.1848	-0.02845	2.1848	-0.02426	1.1848	-0.20073	0.1848	-0.16896
	9.185	0.0336	8.185	0.01023	7.185	0.01365	6.185	-0.00073647	5.185	-0.0017	4.185	0.1401	3.185	-0.02587	2.185	-0.02684	1.185	-0.21362	0.185	-0.16735
	9.1852	0.03532	8.1852	0.00619	7.1852	0.01411	6.1852	-0.0004142	5.1852	0.00055261	4.1852	0.15363	3.1852	-0.0291	2.1852	-0.02426	1.1852	-0.20717	0.1852	-0.16767
	9.1854	0.0399	8.1854	0.00676	7.1854	0.01365	6.1854	-0.0017	5.1854	-0.0017	4.1854	0.16394	3.1854	-0.02813	2.1854	-0.02362	1.1854	-0.01911	0.1854	-0.16477
	9.1856	0.03131	8.1856	0.00734	7.1856	0.01457	6.1856	0.00087489	5.1856	-0.00364	4.1856	0.17361	3.1856	-0.02781	2.1856	-0.02426	1.1856	-0.01814	0.1856	-0.16252
	9.1858	0.03131	8.1858	0.01023	7.1858	0.01457	6.1858	0.00152	5.1858	-0.00654	4.1858	0.19101	3.1858	-0.02587	2.1858	-0.02362	1.1858	-0.01911	0.1858	-0.16316
	9.186	0.03074	8.186	0.01196	7.186	0.01319	6.186	-0.0004142	5.186	-0.0075	4.186	2.0777	3.186	-0.02781	2.186	-0.02297	1.186	-0.21362	0.186	-0.15994
	9.1862	0.02788	8.1862	0.00965	7.1862	0.01181	6.1862	0.00152	5.1862	-0.00879	4.1862	2.2356	3.1862	-0.03006	2.1862	-0.02362	1.1862	-0.01911	0.1862	-0.15962
	9.1864	0.03474	8.1864	0.01889	7.1864	0.01135	6.1864	-0.00106	5.1864	-0.00686	4.1864	2.3355	3.1864	-0.03103	2.1864	-0.02136	1.1864	-0.20073	0.1864	-0.15865
	9.1866	0.03589	8.1866	0.01254	7.1866	0.01135	6.1866	-9.19e-05	5.1866	-0.00847	4.1866	2.5096	3.1866	-0.02781	2.1866	-0.02394	1.1866	-0.01911	0.1866	-0.15736
	9.1868	0.03703	8.1868	0.00619	7.1868	0.01227	6.1868	0.00152	5.1868	-0.00815	4.1868	2.5708	3.1868	-0.02491	2.1868	-0.02297	1.1868	-0.01846	0.1868	-0.1551
	9.187	0.03646	8.187	0.0033	7.187	0.01227	6.187	-0.00235	5.187	-0.00718	4.187	2.6643	3.187	-0.03232	2.187	-0.0233	1.187	-0.21362	0.187	-0.15317
	9.1872	0.03703	8.1872	0.00965	7.1872	0.01319	6.1872	0.00216	5.1872	-0.00622	4.1872	2.8447	3.1872	-0.0291	2.1872	-0.02394	1.1872	-0.24907	0.1872	-0.15156
	9.1874	0.03589	8.1874	0.00503	7.1874	0.01319	6.1874	0.00345	5.1874	-0.00589	4.1874	2.8866	3.1874	-0.03071	2.1874	-0.02265	1.1874	-0.23618	0.1874	-0.0149
	9.1876	0.03246	8.1876	0.01542	7.1876	0.01457	6.1876	-0.0004142	5.1876	-0.00686	4.1876	2.9801	3.1876	-0.03103	2.1876	-0.0204	1.1876	-0.23295	0.1876	-0.01467
	9.1878	0.0336	8.1878	0.01254	7.1878	0.01181	6.1878	0.0012	5.1878	-0.00815	4.1878	3.051	3.1878	-0.02555	2.1878	-0.02007	1.1878	-0.24907	0.1878	-0.01451
	9.188	0.03017	8.188	0.01081	7.188	0.01319	6.188	0.00474	5.188	-0.00622	4.188	3.1799	3.188	-0.02813	2.188	-0.0204	1.188	-0.25551	0.188	-0.01425
	9.1882	0.03246	8.1882	0.01138	7.1882	0.00676	6.1882	0.00378	5.1882	-0.00654	4.1882	3.3314	3.1882	-0.02813	2.1882	-0.02072	1.1882	-0.24585	0.1882	-0.01413
	9.1884	0.0296	8.1884	0.00561	7.1884	0.00538	6.1884	0.00474	5.1884	-0.00589	4.1884	3.3475	3.1884	-0.02748	2.1884	-0.02362	1.1884	-0.23295	0.1884	-0.0138
	9.1886	0.03474	8.1886	-0.00247	7.1886	0.00538	6.1886	0.00152	5.1886	-0.00654	4.1886	3.3378	3.1886	-0.0262	2.1886	-0.02136	1.1886	-0.2394	0.1886	-0.01387
	9.1888	0.03303	8.1888	0.00676	7.1888	0.00354	6.1888	0.0012	5.1888	-0.00686	4.1888	3.3443	3.1888	-0.02684	2.1888	-0.02104	1.1888	-0.25229	0.1888	-0.01348
	9.189	0.0336	8.189	0.00157	7.189	0.004	6.189	-0.00267	5.189	-0.00557	4.189	3.2991	3.189	-0.02716	2.189	-0.02168	1.189	-0.2394	0.189	-0.01367
	9.1892	0.02845	8.1892	0.00157	7.1892	0.00308	6.1892	0.00055261	5.1892	-0.00525	4.1892	3.2411	3.1892	-0.0262	2.1892	-0.02201	1.1892	-0.22006	0.1892	-0.01338
	9.1894	0.04161	8.1894	0.00792	7.1894	0.004	6.1894	0.00184	5.1894	-0.00525	4.1894	3.1799	3.1894	-0.02491	2.1894	-0.02136	1.1894	-0.23618	0.1894	-0.01345
	9.1896	0.05706	8.1896	0.00676	7.1896	0.00952	6.1896	0.00055261	5.1896	-0.00622	4.1896	3.1026	3.1896	-0.01975	2.1896	-0.01911	1.1896	-0.22973	0.1896	-0.01342
	9.1898	0.07766	8.1898	0.0085	7.1898	0.00997	6.1898	0.00023034	5.1898	-0.00299	4.1898	3.0123	3.1898	-0.01782	2.1898	-0.01814	1.1898	-0.25874	0.1898	-0.01329
	9.19	0.06794	8.19	0.01254	7.19	0.00722	6.19	-0.0017	5.19	-0.0004142	4.19	2.9221	3.19	-0.0233	2.19	-0.02136	1.19	-0.24262	0.19	-0.01329
	9.1902	0.06679	8.1902	0.01138	7.1902	0.00584	6.1902	-0.00138	5.1902	0.00378	4.1902	2.8447	3.1902	-0.02168	2.1902	-0.02072	1.1902	-0.22651	0.1902	-0.01335
	9.1904	0.07595	8.1904	0.01138	7.1904	0.0063	6.1904	-0.00073647	5.1904	0.00152	4.1904	2.7835	3.1904	-0.02007	2.1904	-0.01975	1.1904	-0.22006	0.1904	-0.01293
	9.1906	0.07309	8.1906	0.01831	7.1906	0.01181	6.1906	-9.19e-05	5.1906	0.00571	4.1906	2.6933	3.1906	-0.01814	2.1906	-0.01878	1.1906	-0.24585	0.1906	-0.01296
	9.1908	0.07137	8.1908	0.01773	7.1908	0.00952	6.1908	-0.0017	5.1908	0.0012	4.1908	2.661	3.1908	-0.01492	2.1908	-0.02007	1.1908	-0.25874	0.1908	-0.01306
	9.191	0.08453	8.191	0.016	7.191	0.01089	6.191	-0.00073647	5.191	0.00345	4.191	2.6256	3.191	-0.01459	2.191	-0.0204	1.191	-0.23295	0.191	-0.01303
	9.1912	0.09083	8.1912	0.01312	7.1912	0.0086	6.1912	0.00603	5.1912	0.00184	4.1912	2.6191	3.1912	-0.01459	2.1912	-0.02072	1.1912	-0.22006	0.1912	-0.0128
	9.1914	0.08968	8.1914	0.02004	7.1914	0.00263	6.1914	-0.00073647	5.1914	0.00023034	4.1914	2.6353	3.1914	-0.01524	2.1914	-0.01782	1.1914	-0.22973	0.1914	-0.01271
	9.1916	0.08282	8.1916	0.01831	7.1916	0.00997	6.1916	0.00184	5.1916	0.00184	4.1916	2.69	3.1916	-0.01556	2.1916	-0.02104	1.1916	-0.22006	0.1916	-0.0128
	9.1918	0.06851	8.1918	0.01427	7.1918	0.01549	6.1918	0.00184	5.1918	0.00506	4.1918	2.7255	3.1918	-0.01782	2.1918	-0.01846	1.1918	-0.21362	0.1918	-0.01277
	9.192	0.07423	8.192	0.01773	7.192	0.01273	6.192	-9.19e-05	5.192	0.007	4.192	2.7513	3.192	-0.01395	2.192	-0.02104	1.192	-0.26196	0.192	-0.01271
	9.1922	0.05764	8.1922	0.01254	7.1922	0.01503	6.1922	-0.00235	5.1922	0.00023034	4.1922	2.7706	3.1922	-0.01556	2.1922	-0.01943	1.1922	-0.24585	0.1922	-0.01296
	9.1924	0.06794	8.1924	0.02004	7.1924	0.01365	6.1924	-0.00203	5.1924	0.00668	4.1924	2.8286	3.1924	-0.01427	2.1924	-0.01717	1.1924	-0.24262	0.1924	-0.01293
	9.1926	0.07538	8.1926	0.01773	7.1926	0.01457	6.1926	0.0012	5.1926	0.01377	4.1926	2.8899	3.1926	-0.01331	2.1926	-0.01782	1.1926	-0.2394	0.1926	-0.01293
	9.1928	0.07881	8.1928	0.01889	7.1928	0.01457	6.1928	0.00249	5.1928	0.00861	4.1928	2.9962	3.1928	-0.01298	2.1928	-0.01782	1.1928	-0.24585	0.1928	-0.013
	9.193	0.07251	8.193	0.01831	7.193	0.01365	6.193	0.00249	5.193	0.00281	4.193	2.9898	3.193	-0.01395	2.193	-0.01717	1.193	-0.22329	0.193	-0.01309
	9.1932	0.08224	8.1932	0.016	7.1932	0.01595	6.1932	0.00345	5.1932	0.01215	4.1932	3.0155	3.1932	-0.01524	2.1932	-0.01717	1.1932	-0.22651	0.1932	-0.01296
	9.1934	0.07652	8.1934	0.01196	7.1934	0.01916	6.1934	0.00313	5.1934	0.01151	4.1934	2.9833	3.1934	-0.01588	2.1934	-0.01459	1.1934	-0.21684	0.1934	-0.01303
	9.1936	0.06679	8.1936	0.01542	7.1936	0.02467	6.1936	0.00474	5.1936	0.01957	4.1936	2.8866	3.1936	-0.01395	2.1936	-0.01556	1.1936	-0.21362	0.1936	-0.0129
	9.1938	0.0708	8.1938	0.01369	7.1938	0.02421	6.1938	0.00603	5.1938	0.0128	4.1938	2.7932	3.1938	-0.01524	2.1938	-0.01459	1.1938	-0.01846	0.1938	-0.013
	9.194	0.07309	8.194	0.01542	7.194	0.02559	6.194	0.0041	5.194	0.00796	4.194	2.719	3.194	-0.01298	2.194	-0.01395	1.194	-0.01943	0.194	-0.01309
	9.1942	0.06908	8.1942	0.01081	7.1942	0.02605	6.1942	0.00281	5.1942	0.00829	4.1942	2.5773	3.1942	-0.01363	2.1942	-0.0104	1.1942	-0.2104	0.1942	-0.013
	9.1944	0.07881	8.1944	0.01369	7.1944	0.02743	6.1944	0.00829	5.1944	0.01087	4.1944	2.4741	3.1944	-0.01459	2.1944	-0.01331	1.1944	-0.01653	0.1944	-0.01303
	9.1946	0.06507	8.1946	0.01485	7.1946	0.02697	6.1946	0.007	5.1946	0.00861	4.1946	2.4322	3.1946	-0.01266	2.1946	-0.01202	1.1946	-0.01878	0.1946	-0.01296
	9.1948	0.0605	8.1948	0.01369	7.1948	0.02835	6.1948	0.00732	5.1948	0.01183	4.1948	2.3936	3.1948	-0.01395	2.1948	-0.01105	1.1948	-0.2104	0.1948	-0.01313
	9.195	0.04619	8.195	0.01427	7.195	0.02697	6.195	0.01312	5.195	0.01441	4.195	2.3194	3.195	-0.01105	2.195	-0.01234	1.195	-0.20717	0.195	-0.01293
	9.1952	0.04161	8.1952	0.02235	7.1952	0.02789	6.1952	0.00861	5.1952	0.0099	4.1952	2.3388	3.1952	-0.01331	2.1952	-0.0104	1.1952	-0.01943	0.1952	-0.01306
	9.1954	0.04104	8.1954	0.01427	7.1954	0.02651	6.1954	0.007	5.1954	0.00861	4.1954	2.3388	3.1954	-0.01588	2.1954	-0.0104	1.1954	-0.21362	0.1954	-0.013
	9.1956	0.04219	8.1956	0.01889	7.1956	0.02835	6.1956	0.007	5.1956	0.00668	4.1956	2.3452	3.1956	-0.01331	2.1956	-0.0075	1.1956	-0.01846	0.1956	-0.0129
	9.1958	0.04505	8.1958	0.02004	7.1958	0.02973	6.1958	0.00603	5.1958	0.0041	4.1958	2.3678	3.1958	-0.01008	2.1958	-0.01105	1.1958	-0.01911	0.1958	-0.01287
	9.196	0.04333	8.196	0.01312	7.196	0.02927	6.196	0.007	5.196	0.00442	4.196	2.4097	3.196	-0.01459	2.196	-0.01169	1.196	-0.01846	0.196	-0.013
	9.1962	0.04333	8.1962	0.016	7.1962	0.02835	6.1962	0.00829	5.1962	0.00378	4.1962	2.4322	3.1962	-0.01653	2.1962	-0.01137	1.1962	-0.2104	0.1962	-0.01313
	9.1964	0.04676	8.1964	0.01485	7.1964	0.03064	6.1964	0.00829	5.1964	0.00506	4.1964	2.5289	3.1964	-0.01685	2.1964	-0.00976	1.1964	-0.20717	0.1964	-0.01316
	9.1966	0.04676	8.1966	0.01542	7.1966	0.02743	6.1966	0.00829	5.1966	0.00152	4.1966	2.6159	3.1966	-0.01266	2.1966	-0.01073	1.1966	-0.01846	0.1966	-0.01303
	9.1968	0.04505	8.1968	0.01889	7.1968	0.02927	6.1968	0.00861	5.1968	0.00474	4.1968	2.6127	3.1968	-0.01492	2.1968	-0.00847	1.1968	-0.01814	0.1968	-0.013
	9.197	0.04219	8.197	0.01369	7.197	0.03064	6.197	0.01183	5.197	0.00506	4.197	2.603	3.197	-0.01814	2.197	-0.00686	1.197	-0.01814	0.197	-0.013
	9.1972	0.04734	8.1972	0.0033	7.1972	0.02927	6.1972	0.00861	5.1972	0.00539	4.1972	2.5966	3.1972	-0.01814	2.1972	-0.00783	1.1972	-0.01782	0.1972	-0.01293
	9.1974	0.0502	8.1974	0.01081	7.1974	0.03019	6.1974	0.00861	5.1974	0.00571	4.1974	2.6707	3.1974	-0.01653	2.1974	-0.00589	1.1974	-0.01975	0.1974	-0.01284
	9.1976	0.05248	8.1976	0.02177	7.1976	0.03156	6.1976	0.0099	5.1976	0.00571	4.1976	2.6804	3.1976	-0.01588	2.1976	-0.00622	1.1976	-0.01975	0.1976	-0.01313
	9.1978	0.05248	8.1978	0.016	7.1978	0.03202	6.1978	0.00925	5.1978	0.00603	4.1978	2.7287	3.1978	-0.01459	2.1978	-0.00879	1.1978	-0.01911	0.1978	-0.01303
	9.198	0.04562	8.198	0.0085	7.198	0.02927	6.198	0.01022	5.198	0.00829	4.198	2.8673	3.198	-0.01459	2.198	-0.00557	1.198	-0.2104	0.198	-0.01296
	9.1982	0.04734	8.1982	0.01312	7.1982	0.02651	6.1982	0.0099	5.1982	0.01087	4.1982	3.1896	3.1982	-0.01524	2.1982	-0.00718	1.1982	-0.20073	0.1982	-0.01296
	9.1984	0.04333	8.1984	0.00388	7.1984	0.02192	6.1984	0.01119	5.1984	0.01183	4.1984	3.196	3.1984	-0.01331	2.1984	-0.00525	1.1984	-0.01878	0.1984	-0.01303
	9.1986	0.04734	8.1986	0.00272	7.1986	0.02605	6.1986	0.00958	5.1986	0.01151	4.1986	3.1735	3.1986	-0.01653	2.1986	-0.00654	1.1986	-0.20717	0.1986	-0.01296
	9.1988	0.04791	8.1988	0.00734	7.1988	0.02605	6.1988	0.00958	5.1988	0.01344	4.1988	3.1606	3.1988	-0.01653	2.1988	-0.00847	1.1988	-0.20073	0.1988	-0.01316
	9.199	0.04619	8.199	0.01196	7.199	0.02238	6.199	0.0099	5.199	0.0128	4.199	3.0897	3.199	-0.01814	2.199	-0.00686	1.199	-0.20073	0.199	-0.01322
	9.1992	0.04962	8.1992	0.01081	7.1992	0.02559	6.1992	0.01087	5.1992	0.01377	4.1992	2.993	3.1992	-0.01234	2.1992	-0.0075	1.1992	-0.01975	0.1992	-0.01306
	9.1994	0.05077	8.1994	0.00965	7.1994	0.02192	6.1994	0.00668	5.1994	0.01441	4.1994	2.8286	3.1994	-0.01524	2.1994	-0.0075	1.1994	-0.20073	0.1994	-0.01325
	9.1996	0.05477	8.1996	0.01369	7.1996	0.01411	6.1996	0.0099	5.1996	0.01506	4.1996	2.6224	3.1996	-0.01105	2.1996	-0.00654	1.1996	-0.01975	0.1996	-0.01325
	9.1998	0.05306	8.1998	0.00272	7.1998	0.021	6.1998	0.00764	5.1998	0.01763	4.1998	2.3742	3.1998	-0.01202	2.1998	-0.00654	1.1998	-0.22329	0.1998	-0.01342
	9.2	0.06107	8.2	0.00792	7.2	0.01549	6.2	0.00635	5.2	0.01989	4.2	2.1164	3.2	-0.01169	2.2	-0.00525	1.2	-0.21362	0.2	-0.01342
	9.2002	0.07366	8.2002	-0.0001647	7.2002	0.00997	6.2002	0.00829	5.2002	0.02279	4.2002	0.18586	3.2002	-0.00944	2.2002	-0.00557	1.2002	-0.01975	0.2002	-0.01342
	9.2004	0.09483	8.2004	0.00503	7.2004	0.00768	6.2004	0.00539	5.2004	0.02827	4.2004	0.15879	3.2004	-0.00944	2.2004	-0.00686	1.2004	-0.21362	0.2004	-0.01355
	9.2006	0.08167	8.2006	0.00272	7.2006	0.01273	6.2006	0.00925	5.2006	0.02956	4.2006	0.13268	3.2006	-0.00879	2.2006	-0.00557	1.2006	-0.01975	0.2006	-0.01371
	9.2008	0.07824	8.2008	0.00792	7.2008	0.00997	6.2008	0.00345	5.2008	0.02376	4.2008	0.10819	3.2008	-0.00622	2.2008	-0.00557	1.2008	-0.20717	0.2008	-0.01358
	9.201	0.07309	8.201	0.00965	7.201	0.00952	6.201	0.00603	5.201	0.02988	4.201	0.08305	3.201	-0.00428	2.201	-0.00364	1.201	-0.01878	0.201	-0.01371
	9.2012	0.07137	8.2012	0.01081	7.2012	0.00538	6.2012	0.00345	5.2012	0.03504	4.2012	0.06243	3.2012	-0.00686	2.2012	-0.00364	1.2012	-0.21684	0.2012	-0.01384
	9.2014	0.07652	8.2014	0.01485	7.2014	0.00814	6.2014	0.00539	5.2014	0.03471	4.2014	0.03923	3.2014	-0.00396	2.2014	-0.00299	1.2014	-0.01878	0.2014	-0.01361
	9.2016	0.07595	8.2016	0.01658	7.2016	0.00814	6.2016	0.00249	5.2016	0.03439	4.2016	0.02118	3.2016	-0.00589	2.2016	-0.0004142	1.2016	-0.20073	0.2016	-0.01387
	9.2018	0.07881	8.2018	0.01716	7.2018	0.00997	6.2018	-0.0004142	5.2018	0.03342	4.2018	0.00474	3.2018	-0.0046	2.2018	-9.19e-05	1.2018	-0.01975	0.2018	-0.01396
	9.202	0.0708	8.202	0.01716	7.202	0.01595	6.202	0.00506	5.202	0.03439	4.202	-0.01234	3.202	-0.00428	2.202	-0.0017	1.202	-0.20395	0.202	-0.01396
	9.2022	0.07023	8.2022	0.01773	7.2022	0.00814	6.2022	0.00442	5.2022	0.03536	4.2022	-0.02491	3.2022	-0.00428	2.2022	0.00023034	1.2022	-0.01943	0.2022	-0.01406
	9.2024	0.06794	8.2024	0.02235	7.2024	0.01824	6.2024	0.0041	5.2024	0.02343	4.2024	-0.03876	3.2024	-0.00557	2.2024	-0.0017	1.2024	-0.01878	0.2024	-0.014
	9.2026	0.06164	8.2026	0.01947	7.2026	0.00997	6.2026	0.00378	5.2026	0.03439	4.2026	-0.05004	3.2026	-0.00364	2.2026	-0.00235	1.2026	-0.01846	0.2026	-0.01425
	9.2028	0.06507	8.2028	0.01831	7.2028	0.01365	6.2028	-0.00428	5.2028	0.02215	4.2028	-0.06165	3.2028	-0.00331	2.2028	-0.00106	1.2028	-0.01975	0.2028	-0.01419
	9.203	0.05992	8.203	0.0212	7.203	0.0086	6.203	0.0041	5.203	0.03504	4.203	-0.0697	3.203	-0.00235	2.203	-0.00106	1.203	-0.01975	0.203	-0.01396
	9.2032	0.0748	8.2032	0.01658	7.2032	0.01089	6.2032	0.00764	5.2032	0.03568	4.2032	-0.08292	3.2032	-0.0046	2.2032	-0.00106	1.2032	-0.0175	0.2032	-0.01429
	9.2034	0.06622	8.2034	0.02582	7.2034	0.01411	6.2034	0.00925	5.2034	0.03665	4.2034	-0.09581	3.2034	-0.00557	2.2034	0.00313	1.2034	-0.01588	0.2034	-0.0147
	9.2036	0.06794	8.2036	0.02293	7.2036	0.01135	6.2036	0.00861	5.2036	0.03697	4.2036	-0.11289	3.2036	-0.00396	2.2036	0.00152	1.2036	-0.0175	0.2036	-0.01438
	9.2038	0.06565	8.2038	0.0212	7.2038	0.01227	6.2038	0.0099	5.2038	0.0389	4.2038	-0.12707	3.2038	-0.00396	2.2038	0.00506	1.2038	-0.01878	0.2038	-0.01451
	9.204	0.06107	8.204	0.02351	7.204	0.01089	6.204	0.00925	5.204	0.04019	4.204	-0.1406	3.204	-0.0075	2.204	0.00345	1.204	-0.01685	0.204	-0.01467
	9.2042	0.0542	8.2042	0.02466	7.2042	0.01227	6.2042	0.00796	5.2042	0.0418	4.2042	-0.15091	3.2042	-0.00331	2.2042	0.00474	1.2042	-0.01814	0.2042	-0.01477
	9.2044	0.05821	8.2044	0.02351	7.2044	0.00722	6.2044	0.01087	5.2044	0.03342	4.2044	-0.158	3.2044	-0.0017	2.2044	0.00796	1.2044	-0.01717	0.2044	-0.01451
	9.2046	0.05535	8.2046	0.02524	7.2046	0.01227	6.2046	0.01054	5.2046	0.03278	4.2046	-0.16284	3.2046	-0.00364	2.2046	0.01054	1.2046	-0.01782	0.2046	-0.01477
	9.2048	0.04505	8.2048	0.02177	7.2048	0.01457	6.2048	0.00958	5.2048	0.03987	4.2048	-0.16574	3.2048	-0.00138	2.2048	0.00635	1.2048	-0.01588	0.2048	-0.01477
	9.205	0.03818	8.205	0.02639	7.205	0.01319	6.205	0.01054	5.205	0.03794	4.205	-0.17541	3.205	-0.00331	2.205	0.00603	1.205	-0.01621	0.205	-0.015
	9.2052	0.04047	8.2052	0.03101	7.2052	0.01595	6.2052	0.01054	5.2052	0.03568	4.2052	-0.17863	3.2052	-0.00396	2.2052	0.00764	1.2052	-0.01459	0.2052	-0.15059
	9.2054	0.04505	8.2054	0.0339	7.2054	0.01732	6.2054	0.01312	5.2054	0.02795	4.2054	-0.18346	3.2054	-0.00525	2.2054	0.00539	1.2054	-0.01653	0.2054	-0.01467
	9.2056	0.04047	8.2056	0.03852	7.2056	0.0187	6.2056	0.01634	5.2056	0.0244	4.2056	-0.18862	3.2056	-0.00364	2.2056	0.00668	1.2056	-0.01169	0.2056	-0.01493
	9.2058	0.03875	8.2058	0.03679	7.2058	0.01732	6.2058	0.01248	5.2058	0.02053	4.2058	-0.19797	3.2058	-0.00783	2.2058	0.00829	1.2058	-0.01588	0.2058	-0.1522
	9.206	0.04047	8.206	0.03332	7.206	0.02605	6.206	0.01248	5.206	0.01989	4.206	-2.028	3.206	-0.0004142	2.206	0.00539	1.206	-0.01459	0.206	-0.15188
	9.2062	0.04562	8.2062	0.03505	7.2062	0.02927	6.2062	0.01473	5.2062	0.02021	4.2062	-2.1086	3.2062	-0.00525	2.2062	0.00668	1.2062	-0.01878	0.2062	-0.15349
	9.2064	0.03932	8.2064	0.03275	7.2064	0.03019	6.2064	0.01441	5.2064	0.02053	4.2064	-2.1408	3.2064	-0.00235	2.2064	0.00635	1.2064	-0.01492	0.2064	-0.15414
	9.2066	0.04161	8.2066	0.03217	7.2066	0.02651	6.2066	0.01473	5.2066	0.01989	4.2066	-2.1537	3.2066	-0.00525	2.2066	0.007	1.2066	-0.01427	0.2066	-0.15349
	9.2068	0.0336	8.2068	0.0287	7.2068	0.0233	6.2068	0.0128	5.2068	0.01828	4.2068	-2.231	3.2068	-0.00622	2.2068	0.01119	1.2068	-0.01556	0.2068	-0.15478
	9.207	0.04161	8.207	0.02408	7.207	0.02651	6.207	0.01763	5.207	0.01763	4.207	-2.2729	3.207	-0.00493	2.207	0.00958	1.207	-0.01685	0.207	-0.15414
	9.2072	0.0399	8.2072	0.0287	7.2072	0.02789	6.2072	0.01602	5.2072	0.01699	4.2072	-2.2794	3.2072	-0.00331	2.2072	0.00603	1.2072	-0.01588	0.2072	-0.1551
	9.2074	0.04104	8.2074	0.02639	7.2074	0.02192	6.2074	0.01699	5.2074	0.01506	4.2074	-2.2665	3.2074	-0.00428	2.2074	0.0099	1.2074	-0.01717	0.2074	-0.15156
	9.2076	0.04734	8.2076	0.02524	7.2076	0.02559	6.2076	0.01795	5.2076	0.01602	4.2076	-2.2053	3.2076	-0.00718	2.2076	0.00764	1.2076	-0.20073	0.2076	-0.15414
	9.2078	0.03875	8.2078	0.02639	7.2078	0.03019	6.2078	0.01892	5.2078	0.01473	4.2078	-2.2246	3.2078	-0.0075	2.2078	0.00861	1.2078	-0.01814	0.2078	-0.1551
	9.208	0.04047	8.208	0.03505	7.208	0.02973	6.208	0.01634	5.208	0.01441	4.208	-2.2665	3.208	-0.00331	2.208	0.00764	1.208	-0.01911	0.208	-0.15285
	9.2082	0.03818	8.2082	0.03275	7.2082	0.03202	6.2082	0.01795	5.2082	0.01409	4.2082	-2.3245	3.2082	-0.00718	2.2082	0.00668	1.2082	-0.01943	0.2082	-0.15156
	9.2084	0.03875	8.2084	0.03217	7.2084	0.02375	6.2084	0.01699	5.2084	0.01667	4.2084	-2.2858	3.2084	-0.00493	2.2084	0.00539	1.2084	-0.20073	0.2084	-0.15124
	9.2086	0.03932	8.2086	0.03217	7.2086	0.02927	6.2086	0.01924	5.2086	0.01409	4.2086	-2.3277	3.2086	0.0012	2.2086	0.00378	1.2086	-0.2104	0.2086	-0.1522
	9.2088	0.04333	8.2088	0.02177	7.2088	0.03937	6.2088	0.01892	5.2088	0.0128	4.2088	-2.2987	3.2088	-0.00557	2.2088	0.00249	1.2088	-0.01878	0.2088	-0.1522
	9.209	0.04562	8.209	0.02813	7.209	0.03708	6.209	0.02343	5.209	0.0128	4.209	-2.2923	3.209	-0.00493	2.209	0.00281	1.209	-0.01975	0.209	-0.15317
	9.2092	0.04505	8.2092	0.02351	7.2092	0.03524	6.2092	0.02053	5.2092	0.01377	4.2092	-2.26	3.2092	-0.00654	2.2092	0.00184	1.2092	-0.01878	0.2092	-0.15478
	9.2094	0.04676	8.2094	0.03275	7.2094	0.04121	6.2094	0.02279	5.2094	0.01409	4.2094	-2.2117	3.2094	-0.00235	2.2094	0.00313	1.2094	-0.20073	0.2094	-0.15446
	9.2096	0.05134	8.2096	0.03679	7.2096	0.03662	6.2096	0.02118	5.2096	0.01377	4.2096	-2.1795	3.2096	-0.0017	2.2096	0.0012	1.2096	-0.01943	0.2096	-0.15446
	9.2098	0.05306	8.2098	0.03332	7.2098	0.03478	6.2098	0.02118	5.2098	0.01377	4.2098	-2.1505	3.2098	-0.0017	2.2098	0.00281	1.2098	-0.01717	0.2098	-0.15414
	9.21	0.0542	8.21	0.03159	7.21	0.03799	6.21	0.01989	5.21	0.02021	4.21	-2.1182	3.21	-0.0004142	2.21	0.00216	1.21	-0.01975	0.21	-0.15865
	9.2102	0.05878	8.2102	0.04487	7.2102	0.03983	6.2102	0.02086	5.2102	0.02537	4.2102	-2.0828	3.2102	-0.00073647	2.2102	0.00313	1.2102	-0.01878	0.2102	-0.15962
	9.2104	0.05306	8.2104	0.03794	7.2104	0.04075	6.2104	0.02279	5.2104	0.02762	4.2104	-2.0667	3.2104	-9.19e-05	2.2104	0.00184	1.2104	-0.01621	0.2104	-0.16058
	9.2106	0.05935	8.2106	0.03621	7.2106	0.03799	6.2106	0.02021	5.2106	0.02956	4.2106	-2.0925	3.2106	0.00216	2.2106	0.00281	1.2106	-0.01814	0.2106	-0.16187
	9.2108	0.06965	8.2108	0.03563	7.2108	0.03524	6.2108	0.02247	5.2108	0.02859	4.2108	-2.0925	3.2108	0.00571	2.2108	0.00313	1.2108	-0.01782	0.2108	-0.16381
	9.211	0.08968	8.211	0.03679	7.211	0.03662	6.211	0.0186	5.211	0.03052	4.211	-2.0602	3.211	0.00313	2.211	0.00345	1.211	-0.01685	0.211	-0.16348
	9.2112	0.08167	8.2112	0.03679	7.2112	0.03432	6.2112	0.02279	5.2112	0.0302	4.2112	-2.0796	3.2112	0.00313	2.2112	0.00378	1.2112	-0.01878	0.2112	-0.16606
	9.2114	0.0645	8.2114	0.04314	7.2114	0.03662	6.2114	0.02569	5.2114	0.02311	4.2114	-2.0763	3.2114	0.00378	2.2114	0.00249	1.2114	-0.01846	0.2114	-0.16477
	9.2116	0.06965	8.2116	0.04314	7.2116	0.03432	6.2116	0.02311	5.2116	0.03085	4.2116	-2.1086	3.2116	0.00313	2.2116	0.00345	1.2116	-0.01846	0.2116	-0.16638
	9.2118	0.07766	8.2118	0.0466	7.2118	0.03616	6.2118	0.02537	5.2118	0.03568	4.2118	-2.1215	3.2118	0.00313	2.2118	0.00249	1.2118	-0.01846	0.2118	-0.16735
	9.212	0.07023	8.212	0.05122	7.212	0.03524	6.212	0.02311	5.212	0.03375	4.212	-2.1311	3.212	0.00313	2.212	0.00152	1.212	-0.0175	0.212	-0.16703
	9.2122	0.06393	8.2122	0.0414	7.2122	0.03616	6.2122	0.01924	5.2122	0.03504	4.2122	-2.1408	3.2122	0.00539	2.2122	0.00603	1.2122	-0.01717	0.2122	-0.16735
	9.2124	0.07194	8.2124	0.04429	7.2124	0.03845	6.2124	0.02215	5.2124	0.03342	4.2124	-2.1344	3.2124	0.00345	2.2124	0.00442	1.2124	-0.01685	0.2124	-0.17218
	9.2126	0.07023	8.2126	0.04314	7.2126	0.04213	6.2126	0.02118	5.2126	0.03407	4.2126	-2.1182	3.2126	0.00378	2.2126	0.00345	1.2126	-0.0175	0.2126	-0.168
	9.2128	0.06794	8.2128	0.04025	7.2128	0.04167	6.2128	0.01989	5.2128	0.0331	4.2128	-2.0667	3.2128	0.00506	2.2128	0.00313	1.2128	-0.01814	0.2128	-0.1738
	9.213	0.07538	8.213	0.05295	7.213	0.0357	6.213	0.02215	5.213	0.03407	4.213	-2.0119	3.213	0.00378	2.213	0.00506	1.213	-0.0175	0.213	-0.17476
	9.2132	0.07366	8.2132	0.04949	7.2132	0.03616	6.2132	0.02182	5.2132	0.03471	4.2132	-0.197	3.2132	0.00281	2.2132	0.00378	1.2132	-0.01492	0.2132	-0.17541
	9.2134	0.1017	8.2134	0.05064	7.2134	0.0357	6.2134	0.02053	5.2134	0.036	4.2134	-0.19152	3.2134	0.00313	2.2134	0.00893	1.2134	-0.01717	0.2134	-0.17863
	9.2136	0.08396	8.2136	0.04833	7.2136	0.04121	6.2136	0.02408	5.2136	0.03536	4.2136	-0.18798	3.2136	0.00313	2.2136	0.00796	1.2136	-0.01782	0.2136	-0.18056
	9.2138	0.06736	8.2138	0.0466	7.2138	0.03983	6.2138	0.0244	5.2138	0.03794	4.2138	-0.18089	3.2138	0.007	2.2138	0.01054	1.2138	-0.01782	0.2138	-0.18089
	9.214	0.06679	8.214	0.04718	7.214	0.04075	6.214	0.02311	5.214	0.03471	4.214	-0.1854	3.214	0.00249	2.214	0.01087	1.214	-0.0175	0.214	-0.18185
	9.2142	0.06393	8.2142	0.04314	7.2142	0.04213	6.2142	0.02376	5.2142	0.03439	4.2142	-0.18508	3.2142	0.00345	2.2142	0.01087	1.2142	-0.01492	0.2142	-0.18379
	9.2144	0.06336	8.2144	0.04256	7.2144	0.03708	6.2144	0.02601	5.2144	0.03278	4.2144	-0.18185	3.2144	0.00378	2.2144	0.01183	1.2144	-0.01556	0.2144	-0.18346
	9.2146	0.0645	8.2146	0.03852	7.2146	0.03616	6.2146	0.02505	5.2146	0.03181	4.2146	-0.18185	3.2146	0.00474	2.2146	0.01215	1.2146	-0.01943	0.2146	-0.18508
	9.2148	0.05992	8.2148	0.04602	7.2148	0.03708	6.2148	0.02762	5.2148	0.0302	4.2148	-0.18121	3.2148	0.00442	2.2148	0.01183	1.2148	-0.01782	0.2148	-0.18411
	9.215	0.05477	8.215	0.03967	7.215	0.03983	6.215	0.02666	5.215	0.03052	4.215	-0.18379	3.215	0.00249	2.215	0.01312	1.215	-0.01717	0.215	-0.18475
	9.2152	0.05706	8.2152	0.03679	7.2152	0.03799	6.2152	0.02633	5.2152	0.02827	4.2152	-0.17541	3.2152	0.00442	2.2152	0.01215	1.2152	-0.01621	0.2152	-0.18636
	9.2154	0.0542	8.2154	0.04487	7.2154	0.03662	6.2154	0.02633	5.2154	0.02505	4.2154	-0.17154	3.2154	0.00055261	2.2154	0.01377	1.2154	-0.01588	0.2154	-0.18798
	9.2156	0.05764	8.2156	0.03736	7.2156	0.04167	6.2156	0.02505	5.2156	0.02215	4.2156	-0.16445	3.2156	0.00216	2.2156	0.01344	1.2156	-0.01653	0.2156	-0.18927
	9.2158	0.05649	8.2158	0.04083	7.2158	0.03845	6.2158	0.02569	5.2158	0.02053	4.2158	-0.16252	3.2158	0.00152	2.2158	0.0128	1.2158	-0.01524	0.2158	-0.19217
	9.216	0.05649	8.216	0.03852	7.216	0.03799	6.216	0.02472	5.216	0.01667	4.216	-0.15543	3.216	0.00023034	2.216	0.0128	1.216	-0.01621	0.216	-0.19378
	9.2162	0.05535	8.2162	0.05411	7.2162	0.03845	6.2162	0.02666	5.2162	0.01634	4.2162	-0.15446	3.2162	0.00152	2.2162	0.01409	1.2162	-0.0175	0.2162	-0.1941
	9.2164	0.05477	8.2164	0.03679	7.2164	0.03845	6.2164	0.02666	5.2164	0.0157	4.2164	-0.15253	3.2164	-0.00106	2.2164	0.01248	1.2164	-0.01588	0.2164	-0.18991
	9.2166	0.05821	8.2166	0.03679	7.2166	0.04213	6.2166	0.02472	5.2166	0.01667	4.2166	-0.14866	3.2166	0.00087489	2.2166	0.0128	1.2166	-0.21362	0.2166	-0.19152
	9.2168	0.05706	8.2168	0.03736	7.2168	0.03937	6.2168	0.02408	5.2168	0.01699	4.2168	-0.15027	3.2168	0.00216	2.2168	0.01312	1.2168	-0.01782	0.2168	-0.18927
	9.217	0.05821	8.217	0.0391	7.217	0.03799	6.217	0.02601	5.217	0.0157	4.217	-0.15446	3.217	0.0012	2.217	0.01312	1.217	-0.01782	0.217	-0.18733
	9.2172	0.0605	8.2172	0.03563	7.2172	0.04489	6.2172	0.0244	5.2172	0.0157	4.2172	-0.15704	3.2172	0.00023034	2.2172	0.01377	1.2172	-0.01653	0.2172	-0.18379
	9.2174	0.05935	8.2174	0.03448	7.2174	0.04167	6.2174	0.0244	5.2174	0.01731	4.2174	-0.14963	3.2174	0.00216	2.2174	0.01506	1.2174	-0.0175	0.2174	-0.18024
	9.2176	0.06794	8.2176	0.03794	7.2176	0.04121	6.2176	0.02472	5.2176	0.0157	4.2176	-0.14415	3.2176	-0.0004142	2.2176	0.01022	1.2176	-0.01717	0.2176	-0.1796
	9.2178	0.05992	8.2178	0.03736	7.2178	0.04397	6.2178	0.02569	5.2178	0.01506	4.2178	-0.14705	3.2178	-0.0004142	2.2178	0.01151	1.2178	-0.01846	0.2178	-0.17541
	9.218	0.06107	8.218	0.0391	7.218	0.0481	6.218	0.02505	5.218	0.01924	4.218	-0.14673	3.218	0.00281	2.218	0.01215	1.218	-0.01878	0.218	-0.17895
	9.2182	0.05764	8.2182	0.03967	7.2182	0.04718	6.2182	0.02601	5.2182	0.02182	4.2182	-0.15285	3.2182	0.00281	2.2182	0.0099	1.2182	-0.01911	0.2182	-0.17509
	9.2184	0.04848	8.2184	0.03679	7.2184	0.0504	6.2184	0.02601	5.2184	0.02311	4.2184	-0.15349	3.2184	0.00184	2.2184	0.00861	1.2184	-0.01911	0.2184	-0.1796
	9.2186	0.05878	8.2186	0.04545	7.2186	0.04902	6.2186	0.02827	5.2186	0.01957	4.2186	-0.15285	3.2186	0.00055261	2.2186	0.01022	1.2186	-0.01782	0.2186	-0.18024
	9.2188	0.05649	8.2188	0.0518	7.2188	0.05361	6.2188	0.02601	5.2188	0.0215	4.2188	-0.1551	3.2188	0.00249	2.2188	0.007	1.2188	-0.01911	0.2188	-0.18024
	9.219	0.05764	8.219	0.0466	7.219	0.05591	6.219	0.02827	5.219	0.02311	4.219	-0.15575	3.219	0.0012	2.219	0.00506	1.219	-0.01975	0.219	-0.18121
	9.2192	0.05878	8.2192	0.05006	7.2192	0.06418	6.2192	0.02859	5.2192	0.02053	4.2192	-0.1551	3.2192	0.00313	2.2192	0.0041	1.2192	-0.01943	0.2192	-0.18314
	9.2194	0.06221	8.2194	0.05468	7.2194	0.05912	6.2194	0.02698	5.2194	0.02086	4.2194	-0.15607	3.2194	0.00152	2.2194	0.00442	1.2194	-0.01943	0.2194	-0.18346
	9.2196	0.05878	8.2196	0.06103	7.2196	0.07061	6.2196	0.0302	5.2196	0.02118	4.2196	-0.15607	3.2196	0.00539	2.2196	0.00313	1.2196	-0.20395	0.2196	-0.18346
	9.2198	0.0605	8.2198	0.06277	7.2198	0.06969	6.2198	0.02472	5.2198	0.02247	4.2198	-0.15382	3.2198	0.0012	2.2198	0.00087489	1.2198	-0.20073	0.2198	-0.1854
	9.22	0.06908	8.22	0.07027	7.22	0.07474	6.22	0.02601	5.22	0.02472	4.22	-0.15285	3.22	0.00378	2.22	0.00345	1.22	-0.01782	0.22	-0.18669
	9.2202	0.0645	8.2202	0.06681	7.2202	0.07888	6.2202	0.02698	5.2202	0.02795	4.2202	-0.15575	3.2202	0.00506	2.2202	0.00281	1.2202	-0.20073	0.2202	-0.18894
	9.2204	0.05764	8.2204	0.07893	7.2204	0.08301	6.2204	0.03117	5.2204	0.03149	4.2204	-0.15414	3.2204	0.00668	2.2204	0.00249	1.2204	-0.01782	0.2204	-0.18991
	9.2206	0.06107	8.2206	0.08067	7.2206	0.08347	6.2206	0.03052	5.2206	0.0331	4.2206	-0.15478	3.2206	0.007	2.2206	0.00249	1.2206	-0.01814	0.2206	-0.19217
	9.2208	0.06622	8.2208	0.07836	7.2208	0.08117	6.2208	0.0331	5.2208	0.03794	4.2208	-0.16252	3.2208	0.00861	2.2208	0.00216	1.2208	-0.20395	0.2208	-0.19088
	9.221	0.06622	8.221	0.07431	7.221	0.08025	6.221	0.03665	5.221	0.03858	4.221	-0.16477	3.221	0.00861	2.221	0.00216	1.221	-0.01911	0.221	-0.1941
	9.2212	0.06279	8.2212	0.07258	7.2212	0.07934	6.2212	0.03826	5.2212	0.03923	4.2212	-0.16574	3.2212	0.01087	2.2212	0.00474	1.2212	-0.01975	0.2212	-0.197
	9.2214	0.06794	8.2214	0.07258	7.2214	0.07612	6.2214	0.04148	5.2214	0.03858	4.2214	-0.16348	3.2214	0.00958	2.2214	0.00184	1.2214	-0.01685	0.2214	-0.19732
	9.2216	0.06965	8.2216	0.07431	7.2216	0.07336	6.2216	0.0418	5.2216	0.03955	4.2216	-0.16219	3.2216	0.00893	2.2216	0.0041	1.2216	-0.01943	0.2216	-0.19893
	9.2218	0.06736	8.2218	0.06796	7.2218	0.07153	6.2218	0.04309	5.2218	0.03955	4.2218	-0.1551	3.2218	0.01054	2.2218	0.00281	1.2218	-0.01911	0.2218	-0.19539
	9.222	0.0708	8.222	0.05873	7.222	0.07153	6.222	0.04148	5.222	0.03987	4.222	-0.15317	3.222	0.01087	2.222	0.00216	1.222	-0.20073	0.222	-0.20151
	9.2222	0.06965	8.2222	0.06103	7.2222	0.06969	6.2222	0.04051	5.2222	0.03987	4.2222	-0.14963	3.2222	0.01022	2.2222	0.00442	1.2222	-0.20395	0.2222	-0.20312
	9.2224	0.07366	8.2224	0.05873	7.2224	0.06739	6.2224	0.0389	5.2224	0.04051	4.2224	-0.14479	3.2224	0.01022	2.2224	0.00249	1.2224	-0.20073	0.2224	-0.2057
	9.2226	0.0708	8.2226	0.05699	7.2226	0.0605	6.2226	0.03923	5.2226	0.03858	4.2226	-0.13931	3.2226	0.00668	2.2226	0.00216	1.2226	-0.20073	0.2226	-0.20796
	9.2228	0.07309	8.2228	0.05237	7.2228	0.05958	6.2228	0.03794	5.2228	0.04051	4.2228	-0.13126	3.2228	0.00958	2.2228	0.00249	1.2228	-0.22329	0.2228	-0.20409
	9.223	0.07538	8.223	0.05122	7.223	0.04718	6.223	0.03761	5.223	0.03826	4.223	-0.11901	3.223	0.00925	2.223	0.0012	1.223	-0.01911	0.223	-0.21054
	9.2232	0.07366	8.2232	0.04718	7.2232	0.05178	6.2232	0.03181	5.2232	0.04051	4.2232	-0.11579	3.2232	0.00925	2.2232	0.00474	1.2232	-0.01975	0.2232	-0.21247
	9.2234	0.07137	8.2234	0.04487	7.2234	0.05132	6.2234	0.03246	5.2234	0.04051	4.2234	-0.11579	3.2234	0.01022	2.2234	0.00474	1.2234	-0.01878	0.2234	-0.21569
	9.2236	0.06851	8.2236	0.04487	7.2236	0.0458	6.2236	0.03278	5.2236	0.03923	4.2236	-0.1174	3.2236	0.01087	2.2236	0.007	1.2236	-0.01878	0.2236	-0.21279
	9.2238	0.07309	8.2238	0.04487	7.2238	0.03891	6.2238	0.02859	5.2238	0.0389	4.2238	-0.11321	3.2238	0.0128	2.2238	0.00635	1.2238	-0.20073	0.2238	-0.21569
	9.224	0.07023	8.224	0.03621	7.224	0.03937	6.224	0.02795	5.224	0.04277	4.224	-0.11095	3.224	0.01054	2.224	0.007	1.224	-0.01975	0.224	-0.21601
	9.2242	0.07652	8.2242	0.03332	7.2242	0.03891	6.2242	0.02666	5.2242	0.04309	4.2242	-0.10709	3.2242	0.00925	2.2242	0.00829	1.2242	-0.01814	0.2242	-0.2173
	9.2244	0.07366	8.2244	0.04256	7.2244	0.03248	6.2244	0.02601	5.2244	0.04116	4.2244	-0.10547	3.2244	0.0099	2.2244	0.00829	1.2244	-0.01846	0.2244	-0.21795
	9.2246	0.08224	8.2246	0.03563	7.2246	0.03386	6.2246	0.02601	5.2246	0.03794	4.2246	-0.11063	3.2246	0.0099	2.2246	0.00893	1.2246	-0.01556	0.2246	-0.21891
	9.2248	0.08625	8.2248	0.03621	7.2248	0.03386	6.2248	0.02472	5.2248	0.03826	4.2248	-0.10096	3.2248	0.01022	2.2248	0.00958	1.2248	-0.01685	0.2248	-0.21763
	9.225	0.08396	8.225	0.03448	7.225	0.03432	6.225	0.02182	5.225	0.03858	4.225	-0.09935	3.225	0.007	2.225	0.00732	1.225	-0.01588	0.225	-0.21988
	9.2252	0.08968	8.2252	0.03563	7.2252	0.0311	6.2252	0.01892	5.2252	0.03117	4.2252	-0.10064	3.2252	0.00603	2.2252	0.00732	1.2252	-0.01653	0.2252	-0.21924
	9.2254	0.08568	8.2254	0.02928	7.2254	0.03248	6.2254	0.02247	5.2254	0.0302	4.2254	-0.09355	3.2254	0.00732	2.2254	0.00732	1.2254	-0.01621	0.2254	-0.21891
	9.2256	0.08167	8.2256	0.03332	7.2256	0.03156	6.2256	0.01989	5.2256	0.02505	4.2256	-0.09871	3.2256	0.00635	2.2256	0.00732	1.2256	-0.01782	0.2256	-0.21956
	9.2258	0.08511	8.2258	0.02235	7.2258	0.03019	6.2258	0.01828	5.2258	0.02215	4.2258	-0.09194	3.2258	0.00442	2.2258	0.00635	1.2258	-0.01685	0.2258	-0.21988
	9.226	0.07137	8.226	0.02235	7.226	0.03294	6.226	0.01828	5.226	0.0157	4.226	-0.08614	3.226	0.00603	2.226	0.00668	1.226	-0.01685	0.226	-0.2202
	9.2262	0.07251	8.2262	0.01831	7.2262	0.0334	6.2262	0.01989	5.2262	0.01441	4.2262	-0.08549	3.2262	0.0041	2.2262	0.00764	1.2262	-0.01782	0.2262	-0.22085
	9.2264	0.06736	8.2264	0.01716	7.2264	0.03202	6.2264	0.01731	5.2264	0.01248	4.2264	-0.08549	3.2264	0.00506	2.2264	0.007	1.2264	-0.01717	0.2264	-0.22214
	9.2266	0.06279	8.2266	0.01947	7.2266	0.0311	6.2266	0.01699	5.2266	0.01248	4.2266	-0.08678	3.2266	0.00378	2.2266	0.00861	1.2266	-0.01621	0.2266	-0.22117
	9.2268	0.05649	8.2268	0.01658	7.2268	0.03019	6.2268	0.01763	5.2268	0.0128	4.2268	-0.08259	3.2268	0.00345	2.2268	0.00732	1.2268	-0.01782	0.2268	-0.22117
	9.227	0.05306	8.227	0.01658	7.227	0.03248	6.227	0.01634	5.227	0.01312	4.227	-0.07421	3.227	0.00345	2.227	0.00539	1.227	-0.01846	0.227	-0.22117
	9.2272	0.05477	8.2272	0.01081	7.2272	0.02835	6.2272	0.01538	5.2272	0.01022	4.2272	-0.07454	3.2272	0.00184	2.2272	0.00635	1.2272	-0.0175	0.2272	-0.22149
	9.2274	0.04619	8.2274	0.01254	7.2274	0.03156	6.2274	0.01538	5.2274	0.00732	4.2274	-0.07003	3.2274	0.00539	2.2274	0.00668	1.2274	-0.01782	0.2274	-0.22246
	9.2276	0.04333	8.2276	0.01196	7.2276	0.02375	6.2276	0.01312	5.2276	0.01022	4.2276	-0.07035	3.2276	0.00313	2.2276	0.00539	1.2276	-0.01814	0.2276	-0.22149
	9.2278	0.03932	8.2278	0.00676	7.2278	0.02927	6.2278	0.01377	5.2278	0.00539	4.2278	-0.07421	3.2278	0.0012	2.2278	0.00442	1.2278	-0.01878	0.2278	-0.2173
	9.228	0.03417	8.228	0.0085	7.228	0.02605	6.228	0.0128	5.228	0.007	4.228	-0.07679	3.228	0.00055261	2.228	0.00474	1.228	-0.01943	0.228	-0.22181
	9.2282	0.03303	8.2282	0.00676	7.2282	0.02789	6.2282	0.01215	5.2282	0.007	4.2282	-0.07647	3.2282	-9.19e-05	2.2282	0.00378	1.2282	-0.01846	0.2282	-0.22149
	9.2284	0.03474	8.2284	0.00965	7.2284	0.02375	6.2284	0.01215	5.2284	0.00539	4.2284	-0.07873	3.2284	0.0041	2.2284	0.0041	1.2284	-0.20395	0.2284	-0.2231
	9.2286	0.02616	8.2286	0.00619	7.2286	0.02697	6.2286	0.01119	5.2286	0.0041	4.2286	-0.07808	3.2286	0.00378	2.2286	0.00313	1.2286	-0.01782	0.2286	-0.22439
	9.2288	0.02788	8.2288	0.00561	7.2288	0.02927	6.2288	0.01344	5.2288	0.00313	4.2288	-0.0755	3.2288	0.00378	2.2288	0.00216	1.2288	-0.20073	0.2288	-0.22633
	9.229	0.02216	8.229	-0.0019	7.229	0.02651	6.229	0.00893	5.229	0.00442	4.229	-0.07389	3.229	0.00216	2.229	-0.00106	1.229	-0.20717	0.229	-0.22987
	9.2292	0.02559	8.2292	0.00157	7.2292	0.03202	6.2292	0.01215	5.2292	0.00216	4.2292	-0.07421	3.2292	0.00474	2.2292	-0.00138	1.2292	-0.2104	0.2292	-0.22858
	9.2294	0.01987	8.2294	0.00561	7.2294	0.02835	6.2294	0.00925	5.2294	0.0041	4.2294	-0.07421	3.2294	0.00442	2.2294	-0.00138	1.2294	-0.20395	0.2294	-0.2289
	9.2296	0.01529	8.2296	0.0033	7.2296	0.02789	6.2296	0.01054	5.2296	0.00152	4.2296	-0.07389	3.2296	0.00506	2.2296	-0.0004142	1.2296	-0.21362	0.2296	-0.22858
	9.2298	0.017	8.2298	0.00041266	7.2298	0.02651	6.2298	0.0128	5.2298	0.00442	4.2298	-0.0726	3.2298	0.00635	2.2298	-0.00073647	1.2298	-0.2104	0.2298	-0.23019
	9.23	0.00499	8.23	-0.00074205	7.23	0.02513	6.23	0.00893	5.23	0.00861	4.23	-0.07196	3.23	0.00571	2.23	-0.00073647	1.23	-0.22329	0.23	-0.22987
	9.2302	0.01014	8.2302	0.00561	7.2302	0.02789	6.2302	0.00668	5.2302	0.01119	4.2302	-0.06906	3.2302	0.00571	2.2302	-0.00106	1.2302	-0.20717	0.2302	-0.23052
	9.2304	0.0067	8.2304	0.00445	7.2304	0.02238	6.2304	0.00764	5.2304	0.01344	4.2304	-0.06616	3.2304	0.00668	2.2304	-0.00073647	1.2304	-0.20395	0.2304	-0.22794
	9.2306	0.00957	8.2306	0.00272	7.2306	0.021	6.2306	0.00506	5.2306	0.01441	4.2306	-0.06809	3.2306	0.00668	2.2306	-0.0017	1.2306	-0.2104	0.2306	-0.2289
	9.2308	0.00098129	8.2308	0.00388	7.2308	0.02192	6.2308	0.00732	5.2308	0.01409	4.2308	-0.05971	3.2308	0.00925	2.2308	-0.00203	1.2308	-0.20395	0.2308	-0.22665
	9.231	0.00728	8.231	0.00272	7.231	0.021	6.231	0.00635	5.231	0.01602	4.231	-0.05713	3.231	0.00925	2.231	-0.00203	1.231	-0.20395	0.231	-0.22633
	9.2312	-0.00188	8.2312	-0.00421	7.2312	0.02467	6.2312	0.00732	5.2312	0.01441	4.2312	-0.05681	3.2312	0.00893	2.2312	-0.00364	1.2312	-0.21362	0.2312	-0.22826
	9.2314	-0.00073551	8.2314	0.00734	7.2314	0.01732	6.2314	0.00668	5.2314	0.01667	4.2314	-0.05488	3.2314	0.00861	2.2314	-0.00138	1.2314	-0.23295	0.2314	-0.22472
	9.2316	-0.00073551	8.2316	0.00503	7.2316	0.01457	6.2316	0.00506	5.2316	0.01699	4.2316	-0.05166	3.2316	0.00958	2.2316	-0.00331	1.2316	-0.21684	0.2316	-0.22568
	9.2318	-0.00188	8.2318	0.00503	7.2318	0.01778	6.2318	0.00571	5.2318	0.01699	4.2318	-0.05423	3.2318	0.00635	2.2318	-0.00073647	1.2318	-0.2104	0.2318	-0.22375
	9.232	-0.0036	8.232	0.00157	7.232	0.01549	6.232	0.00506	5.232	0.0186	4.232	-0.05327	3.232	0.00861	2.232	-0.00267	1.232	-0.22651	0.232	-0.22375
	9.2322	-0.00589	8.2322	-0.00132	7.2322	0.01273	6.2322	0.00474	5.2322	0.01763	4.2322	-0.05262	3.2322	0.00925	2.2322	-0.0017	1.2322	-0.21362	0.2322	-0.21698
	9.2324	-0.0076	8.2324	-0.00132	7.2324	0.01365	6.2324	0.00474	5.2324	0.01763	4.2324	-0.05069	3.2324	0.00829	2.2324	-0.00106	1.2324	-0.20073	0.2324	-0.21827
	9.2326	-0.00818	8.2326	-0.00132	7.2326	0.00722	6.2326	0.00378	5.2326	0.01473	4.2326	-0.05327	3.2326	0.00958	2.2326	-0.00267	1.2326	-0.20395	0.2326	-0.21569
	9.2328	-0.0076	8.2328	-0.00305	7.2328	0.00538	6.2328	0.0041	5.2328	0.01183	4.2328	-0.05101	3.2328	0.00732	2.2328	-0.00364	1.2328	-0.20395	0.2328	-0.22149
	9.233	-0.00989	8.233	-0.00536	7.233	0.00492	6.233	0.00506	5.233	0.01344	4.233	-0.04618	3.233	0.01119	2.233	-0.00364	1.233	-0.20717	0.233	-0.21924
	9.2332	-0.01218	8.2332	-0.00594	7.2332	0.00584	6.2332	0.00345	5.2332	0.01344	4.2332	-0.04102	3.2332	0.00571	2.2332	-0.00203	1.2332	-0.20717	0.2332	-0.21763
	9.2334	-0.01504	8.2334	-0.00536	7.2334	0.00446	6.2334	0.00378	5.2334	0.0157	4.2334	-0.03715	3.2334	0.00506	2.2334	-0.00138	1.2334	-0.01975	0.2334	-0.21763
	9.2336	-0.01962	8.2336	-0.0094	7.2336	0.00032831	6.2336	0.00345	5.2336	0.01538	4.2336	-0.03812	3.2336	0.00732	2.2336	-0.00138	1.2336	-0.01653	0.2336	-0.21601
	9.2338	-0.01161	8.2338	-0.0094	7.2338	-0.00197	6.2338	0.00281	5.2338	0.01538	4.2338	-0.03554	3.2338	0.00796	2.2338	-0.00073647	1.2338	-0.22329	0.2338	-0.20989
	9.234	-0.02019	8.234	-0.01806	7.234	-0.00427	6.234	0.00055261	5.234	0.01312	4.234	-0.04102	3.234	0.00668	2.234	-0.00138	1.234	-0.01911	0.234	-0.21472
	9.2342	-0.02305	8.2342	-0.0198	7.2342	-0.0061	6.2342	-0.00235	5.2342	0.01151	4.2342	-0.03361	3.2342	0.00506	2.2342	-0.00428	1.2342	-0.01653	0.2342	-0.21054
	9.2344	-0.01962	8.2344	-0.02499	7.2344	-0.00886	6.2344	-0.0004142	5.2344	0.01119	4.2344	-0.04457	3.2344	0.00378	2.2344	0.00055261	1.2344	-0.01846	0.2344	-0.2115
	9.2346	-0.02363	8.2346	-0.02499	7.2346	-0.00748	6.2346	-0.00138	5.2346	0.01183	4.2346	-0.0378	3.2346	0.00281	2.2346	0.00152	1.2346	-0.01846	0.2346	-0.2086
	9.2348	-0.0242	8.2348	-0.02846	7.2348	-0.01345	6.2348	-9.19e-05	5.2348	0.01054	4.2348	-0.04102	3.2348	0.00571	2.2348	0.00023034	1.2348	-0.01685	0.2348	-0.20538
	9.235	-0.02592	8.235	-0.02672	7.235	-0.01483	6.235	-0.00331	5.235	0.007	4.235	-0.04392	3.235	0.00313	2.235	-0.00106	1.235	-0.01621	0.235	-0.2057
	9.2352	-0.0242	8.2352	-0.02788	7.2352	-0.01483	6.2352	-0.00493	5.2352	0.00668	4.2352	-0.04102	3.2352	0.00184	2.2352	-0.0004142	1.2352	-0.0175	0.2352	-0.2057
	9.2354	-0.01962	8.2354	-0.03134	7.2354	-0.01759	6.2354	-0.00428	5.2354	0.00281	4.2354	-0.03683	3.2354	0.0012	2.2354	-0.00106	1.2354	-0.01685	0.2354	-0.20312
	9.2356	-0.02248	8.2356	-0.03423	7.2356	-0.01988	6.2356	-0.00557	5.2356	-0.00073647	4.2356	-0.04392	3.2356	-9.19e-05	2.2356	-0.00073647	1.2356	-0.01653	0.2356	-0.20087
	9.2358	-0.02878	8.2358	-0.03596	7.2358	-0.02126	6.2358	-0.00589	5.2358	-0.00396	4.2358	-0.04424	3.2358	0.00249	2.2358	-9.19e-05	1.2358	-0.01717	0.2358	-0.20022
	9.236	-0.02878	8.236	-0.03596	7.236	-0.0208	6.236	-0.00847	5.236	-0.00557	4.236	-0.03458	3.236	-0.00203	2.236	-0.00331	1.236	-0.01814	0.236	-0.19958
	9.2362	-0.0282	8.2362	-0.03943	7.2362	-0.02585	6.2362	-0.00976	5.2362	-0.00654	4.2362	-0.03748	3.2362	-0.00138	2.2362	-0.00267	1.2362	-0.01524	0.2362	-0.19474
	9.2364	-0.03736	8.2364	-0.03885	7.2364	-0.02218	6.2364	-0.01105	5.2364	-0.00718	4.2364	-0.03361	3.2364	0.00249	2.2364	-0.00299	1.2364	-0.01556	0.2364	-0.19442
	9.2366	-0.04079	8.2366	-0.04173	7.2366	-0.02264	6.2366	-0.01169	5.2366	-0.00976	4.2366	-0.03103	3.2366	-0.00106	2.2366	-0.0017	1.2366	-0.01524	0.2366	-0.18862
	9.2368	-0.03107	8.2368	-0.04866	7.2368	-0.02264	6.2368	-0.01427	5.2368	-0.0075	4.2368	-0.03329	3.2368	-0.0017	2.2368	-0.00106	1.2368	-0.01459	0.2368	-0.18862
	9.237	-0.04595	8.237	-0.04635	7.237	-0.02448	6.237	-0.01331	5.237	-0.00686	4.237	-0.02652	3.237	-0.00589	2.237	0.0012	1.237	-0.01588	0.237	-0.18636
	9.2372	-0.04823	8.2372	-0.04404	7.2372	-0.02402	6.2372	-0.01653	5.2372	-0.00718	4.2372	-0.02394	3.2372	-0.00203	2.2372	-0.00235	1.2372	-0.01685	0.2372	-0.18379
	9.2374	-0.04079	8.2374	-0.0452	7.2374	-0.02448	6.2374	-0.01524	5.2374	-0.00686	4.2374	-0.02684	3.2374	-0.00073647	2.2374	-0.0017	1.2374	-0.0175	0.2374	-0.18314
	9.2376	-0.05338	8.2376	-0.04751	7.2376	-0.02585	6.2376	-0.01717	5.2376	-0.00718	4.2376	-0.03522	3.2376	-0.0046	2.2376	-0.00364	1.2376	-0.01556	0.2376	-0.18153
	9.2378	-0.04766	8.2378	-0.04693	7.2378	-0.0254	6.2378	-0.01782	5.2378	-0.0075	4.2378	-0.03071	3.2378	-0.00299	2.2378	-0.00396	1.2378	-0.01524	0.2378	-0.17895
	9.238	-0.04995	8.238	-0.05097	7.238	-0.02723	6.238	-0.01717	5.238	-0.00299	4.238	-0.03264	3.238	-0.00299	2.238	-0.00267	1.238	-0.01878	0.238	-0.17509
	9.2382	-0.06369	8.2382	-0.04982	7.2382	-0.02172	6.2382	-0.01878	5.2382	-0.00396	4.2382	-0.03264	3.2382	-0.0004142	2.2382	-0.00267	1.2382	-0.20395	0.2382	-0.17509
	9.2384	-0.05853	8.2384	-0.0504	7.2384	-0.02126	6.2384	-0.01717	5.2384	-0.00203	4.2384	-0.03522	3.2384	-0.00364	2.2384	-0.00428	1.2384	-0.21684	0.2384	-0.17412
	9.2386	-0.0614	8.2386	-0.04173	7.2386	-0.02172	6.2386	-0.01878	5.2386	-0.00396	4.2386	-0.03812	3.2386	-0.00396	2.2386	-0.0046	1.2386	-0.20073	0.2386	-0.17347
	9.2388	-0.05682	8.2388	-0.04866	7.2388	-0.01804	6.2388	-0.01846	5.2388	-0.00364	4.2388	-0.03941	3.2388	-0.00138	2.2388	-0.00557	1.2388	-0.01782	0.2388	-0.1738
	9.239	-0.06197	8.239	-0.04173	7.239	-0.02172	6.239	-0.01975	5.239	-0.00267	4.239	-0.03715	3.239	-0.0017	2.239	-0.00525	1.239	-0.01943	0.239	-0.17057
	9.2392	-0.06311	8.2392	-0.04	7.2392	-0.01896	6.2392	-0.01975	5.2392	-0.00525	4.2392	-0.03973	3.2392	-0.00073647	2.2392	-0.00718	1.2392	-0.01975	0.2392	-0.17025
	9.2394	-0.05796	8.2394	-0.04809	7.2394	-0.02218	6.2394	-0.01911	5.2394	-0.00428	4.2394	-0.03748	3.2394	-0.00267	2.2394	-0.01234	1.2394	-0.01943	0.2394	-0.16864
	9.2396	-0.06597	8.2396	-0.04404	7.2396	-0.01621	6.2396	-0.01975	5.2396	-0.00622	4.2396	-0.03715	3.2396	-0.00267	2.2396	-0.0075	1.2396	-0.20073	0.2396	-0.16574
	9.2398	-0.06483	8.2398	-0.04809	7.2398	-0.01345	6.2398	-0.01943	5.2398	-0.00493	4.2398	-0.0378	3.2398	-9.19e-05	2.2398	-0.0075	1.2398	-0.01814	0.2398	-0.16348
	9.24	-0.06712	8.24	-0.04231	7.24	-0.01713	6.24	-0.02104	5.24	-0.00106	4.24	-0.04167	3.24	-9.19e-05	2.24	-0.00847	1.24	-0.01943	0.24	-0.16671
	9.2402	-0.07055	8.2402	-0.04635	7.2402	-0.01713	6.2402	-0.02136	5.2402	0.00152	4.2402	-0.03844	3.2402	0.00023034	2.2402	-0.00622	1.2402	-0.22329	0.2402	-0.16606
	9.2404	-0.07399	8.2404	-0.04347	7.2404	-0.01575	6.2404	-0.02072	5.2404	0.00442	4.2404	-0.04134	3.2404	-0.0004142	2.2404	-0.00912	1.2404	-0.01621	0.2404	-0.16735
	9.2406	-0.07513	8.2406	-0.03769	7.2406	-0.01759	6.2406	-0.01943	5.2406	0.00829	4.2406	-0.04134	3.2406	0.00184	2.2406	-0.01073	1.2406	-0.21362	0.2406	-0.16928
	9.2408	-0.07227	8.2408	-0.04173	7.2408	-0.01851	6.2408	-0.01943	5.2408	0.01119	4.2408	-0.03844	3.2408	0.00378	2.2408	-0.0075	1.2408	-0.20073	0.2408	-0.16961
	9.241	-0.07399	8.241	-0.03885	7.241	-0.01988	6.241	-0.02458	5.241	0.0157	4.241	-0.03619	3.241	0.00152	2.241	-0.00912	1.241	-0.20073	0.241	-0.17057
	9.2412	-0.07284	8.2412	-0.03423	7.2412	-0.01988	6.2412	-0.02362	5.2412	0.01377	4.2412	-0.03844	3.2412	0.00345	2.2412	-0.00944	1.2412	-0.2104	0.2412	-0.16832
	9.2414	-0.07799	8.2414	-0.03596	7.2414	-0.01942	6.2414	-0.02233	5.2414	0.01377	4.2414	-0.03619	3.2414	0.00378	2.2414	-0.00783	1.2414	-0.01943	0.2414	-0.1709
	9.2416	-0.06998	8.2416	-0.03769	7.2416	-0.02264	6.2416	-0.02072	5.2416	0.01667	4.2416	-0.0378	3.2416	0.00345	2.2416	-0.00589	1.2416	-0.01943	0.2416	-0.17025
	9.2418	-0.07112	8.2418	-0.03481	7.2418	-0.0208	6.2418	-0.02168	5.2418	0.01377	4.2418	-0.03522	3.2418	0.00635	2.2418	-0.0075	1.2418	-0.2104	0.2418	-0.168
	9.242	-0.06826	8.242	-0.03769	7.242	-0.01116	6.242	-0.02233	5.242	0.0186	4.242	-0.03619	3.242	0.007	2.242	-0.00783	1.242	-0.20073	0.242	-0.16961
	9.2422	-0.06769	8.2422	-0.03712	7.2422	-0.01667	6.2422	-0.02007	5.2422	0.01602	4.2422	-0.03361	3.2422	0.00442	2.2422	-0.00718	1.2422	-0.01975	0.2422	-0.17154
	9.2424	-0.07227	8.2424	-0.03019	7.2424	-0.01575	6.2424	-0.01975	5.2424	0.01312	4.2424	-0.03232	3.2424	0.00378	2.2424	-0.00847	1.2424	-0.01943	0.2424	-0.16961
	9.2426	-0.07284	8.2426	-0.03712	7.2426	-0.0208	6.2426	-0.02233	5.2426	0.01538	4.2426	-0.03135	3.2426	0.00571	2.2426	-0.00847	1.2426	-0.01975	0.2426	-0.1709
	9.2428	-0.07227	8.2428	-0.03654	7.2428	-0.02264	6.2428	-0.02072	5.2428	0.01473	4.2428	-0.02362	3.2428	0.00442	2.2428	-0.00912	1.2428	-0.20073	0.2428	-0.16928
	9.243	-0.07055	8.243	-0.03769	7.243	-0.02448	6.243	-0.02136	5.243	0.01731	4.243	-0.0233	3.243	0.00539	2.243	-0.00783	1.243	-0.01975	0.243	-0.16703
	9.2432	-0.07399	8.2432	-0.03596	7.2432	-0.0254	6.2432	-0.01846	5.2432	0.01667	4.2432	-0.02458	3.2432	0.00442	2.2432	-0.0075	1.2432	-0.01975	0.2432	-0.16767
	9.2434	-0.07513	8.2434	-0.03769	7.2434	-0.02356	6.2434	-0.01782	5.2434	0.01763	4.2434	-0.03103	3.2434	0.00474	2.2434	-0.00525	1.2434	-0.01524	0.2434	-0.16606
	9.2436	-0.07627	8.2436	-0.03769	7.2436	-0.0254	6.2436	-0.01717	5.2436	0.0128	4.2436	-0.03006	3.2436	0.00184	2.2436	-0.0075	1.2436	-0.01782	0.2436	-0.16348
	9.2438	-0.07971	8.2438	-0.03654	7.2438	-0.02631	6.2438	-0.0175	5.2438	0.01602	4.2438	-0.02652	3.2438	0.00152	2.2438	-0.0075	1.2438	-0.01717	0.2438	-0.16187
	9.244	-0.07742	8.244	-0.04	7.244	-0.02723	6.244	-0.01846	5.244	0.0186	4.244	-0.03103	3.244	0.00216	2.244	-0.00654	1.244	-0.01524	0.244	-0.16026
	9.2442	-0.07513	8.2442	-0.04347	7.2442	-0.02999	6.2442	-0.01911	5.2442	0.0215	4.2442	-0.0204	3.2442	0.00216	2.2442	-0.00686	1.2442	-0.01588	0.2442	-0.15736
	9.2444	-0.0757	8.2444	-0.04462	7.2444	-0.03045	6.2444	-0.01975	5.2444	0.01634	4.2444	-0.02523	3.2444	0.00313	2.2444	-0.00718	1.2444	-0.01685	0.2444	-0.15446
	9.2446	-0.07227	8.2446	-0.04	7.2446	-0.02953	6.2446	-0.01878	5.2446	0.01795	4.2446	-0.02458	3.2446	0.00539	2.2446	-0.00815	1.2446	-0.01459	0.2446	-0.15382
	9.2448	-0.0717	8.2448	-0.03943	7.2448	-0.02999	6.2448	-0.01975	5.2448	0.0215	4.2448	-0.0204	3.2448	0.00216	2.2448	-0.00879	1.2448	-0.01556	0.2448	-0.15188
	9.245	-0.07284	8.245	-0.03943	7.245	-0.03137	6.245	-0.01911	5.245	0.01506	4.245	-0.02458	3.245	0.00281	2.245	-0.00622	1.245	-0.01524	0.245	-0.15091
	9.2452	-0.06483	8.2452	-0.04635	7.2452	-0.02815	6.2452	-0.01975	5.2452	0.01183	4.2452	-0.02942	3.2452	-0.00073647	2.2452	-0.00718	1.2452	-0.01524	0.2452	-0.01483
	9.2454	-0.07341	8.2454	-0.03885	7.2454	-0.02631	6.2454	-0.0204	5.2454	0.00829	4.2454	-0.02781	3.2454	-0.00235	2.2454	-0.00589	1.2454	-0.01717	0.2454	-0.01464
	9.2456	-0.06883	8.2456	-0.03943	7.2456	-0.02723	6.2456	-0.02072	5.2456	-0.00396	4.2456	-0.02458	3.2456	-0.0017	2.2456	-0.00364	1.2456	-0.01685	0.2456	-0.01425
	9.2458	-0.06826	8.2458	-0.04231	7.2458	-0.02631	6.2458	-0.01975	5.2458	-0.0075	4.2458	-0.03393	3.2458	-0.00235	2.2458	-0.0075	1.2458	-0.01621	0.2458	-0.01422
	9.246	-0.07227	8.246	-0.04289	7.246	-0.03045	6.246	-0.02168	5.246	-0.01234	4.246	-0.0378	3.246	-0.0046	2.246	-0.00654	1.246	-0.01621	0.246	-0.014
	9.2462	-0.06941	8.2462	-0.04635	7.2462	-0.02723	6.2462	-0.0204	5.2462	-0.01363	4.2462	-0.02716	3.2462	-0.0046	2.2462	-0.00525	1.2462	-0.01427	0.2462	-0.01348
	9.2464	-0.06941	8.2464	-0.04924	7.2464	-0.03045	6.2464	-0.0204	5.2464	-0.01363	4.2464	-0.0262	3.2464	-0.00557	2.2464	-0.00718	1.2464	-0.01588	0.2464	-0.01351
	9.2466	-0.07055	8.2466	-0.0504	7.2466	-0.03183	6.2466	-0.02201	5.2466	-0.01653	4.2466	-0.02458	3.2466	-0.00557	2.2466	-0.00686	1.2466	-0.01363	0.2466	-0.01316
	9.2468	-0.06426	8.2468	-0.05617	7.2468	-0.02953	6.2468	-0.02297	5.2468	-0.01556	4.2468	-0.02491	3.2468	-0.00815	2.2468	-0.00879	1.2468	-0.01298	0.2468	-0.01306
	9.247	-0.06483	8.247	-0.0527	7.247	-0.02769	6.247	-0.02265	5.247	-0.01556	4.247	-0.02201	3.247	-0.00589	2.247	-0.00622	1.247	-0.01363	0.247	-0.01271
	9.2472	-0.06941	8.2472	-0.04924	7.2472	-0.03137	6.2472	-0.02104	5.2472	-0.01427	4.2472	-0.02168	3.2472	-0.00686	2.2472	-0.00622	1.2472	-0.01331	0.2472	-0.01255
	9.2474	-0.06426	8.2474	-0.05213	7.2474	-0.02953	6.2474	-0.02136	5.2474	-0.01685	4.2474	-0.02201	3.2474	-0.00428	2.2474	-0.00686	1.2474	-0.01492	0.2474	-0.01206
	9.2476	-0.07055	8.2476	-0.0527	7.2476	-0.02907	6.2476	-0.0233	5.2476	-0.01331	4.2476	-0.0291	3.2476	-0.00654	2.2476	-0.00912	1.2476	-0.01427	0.2476	-0.01187
	9.2478	-0.06483	8.2478	-0.05328	7.2478	-0.03229	6.2478	-0.02168	5.2478	-0.01524	4.2478	-0.02426	3.2478	-0.00686	2.2478	-0.00622	1.2478	-0.01331	0.2478	-0.01187
	9.248	-0.06254	8.248	-0.05444	7.248	-0.02999	6.248	-0.02072	5.248	-0.01524	4.248	-0.02072	3.248	-0.00686	2.248	-0.00364	1.248	-0.01459	0.248	-0.01158
	9.2482	-0.06769	8.2482	-0.06021	7.2482	-0.03366	6.2482	-0.02362	5.2482	-0.01459	4.2482	-0.02233	3.2482	-0.00815	2.2482	-0.00654	1.2482	-0.01588	0.2482	-0.01145
	9.2484	-0.06426	8.2484	-0.05444	7.2484	-0.03688	6.2484	-0.02104	5.2484	-0.01234	4.2484	-0.02297	3.2484	-0.00847	2.2484	-0.00879	1.2484	-0.01395	0.2484	-0.01084
	9.2486	-0.06655	8.2486	-0.05675	7.2486	-0.03045	6.2486	-0.02362	5.2486	-0.01588	4.2486	-0.0262	3.2486	-0.0075	2.2486	-0.00493	1.2486	-0.01459	0.2486	-0.01106
	9.2488	-0.06655	8.2488	-0.04982	7.2488	-0.03137	6.2488	-0.02265	5.2488	-0.01492	4.2488	-0.02587	3.2488	-0.00815	2.2488	-0.00557	1.2488	-0.0175	0.2488	-0.01106
	9.249	-0.06655	8.249	-0.05848	7.249	-0.03229	6.249	-0.02426	5.249	-0.01169	4.249	-0.02362	3.249	-0.00686	2.249	-0.00815	1.249	-0.01814	0.249	-0.01084
	9.2492	-0.0717	8.2492	-0.04924	7.2492	-0.03229	6.2492	-0.02684	5.2492	-0.01008	4.2492	-0.02394	3.2492	-0.00654	2.2492	-0.00686	1.2492	-0.01846	0.2492	-0.01061
	9.2494	-0.06655	8.2494	-0.0579	7.2494	-0.02815	6.2494	-0.02394	5.2494	-0.01169	4.2494	-0.02426	3.2494	-0.00589	2.2494	-0.00815	1.2494	-0.01975	0.2494	-0.01048
	9.2496	-0.06597	8.2496	-0.05501	7.2496	-0.0332	6.2496	-0.02748	5.2496	-0.01073	4.2496	-0.02394	3.2496	-0.0046	2.2496	-0.00879	1.2496	-0.01975	0.2496	-0.01035
	9.2498	-0.06197	8.2498	-0.05155	7.2498	-0.03366	6.2498	-0.02587	5.2498	-0.00912	4.2498	-0.02458	3.2498	-0.01008	2.2498	-0.00879	1.2498	-0.01943	0.2498	-0.01026
	9.25	-0.06483	8.25	-0.05097	7.25	-0.03229	6.25	-0.02491	5.25	-9.19e-05	4.25	-0.02491	3.25	-0.0046	2.25	-0.0075	1.25	-0.01975	0.25	-0.01013
	9.2502	-0.07055	8.2502	-0.04693	7.2502	-0.03229	6.2502	-0.02426	5.2502	0.01119	4.2502	-0.02458	3.2502	-0.00364	2.2502	-0.00589	1.2502	-0.01846	0.2502	-0.01013
	9.2504	-0.06426	8.2504	-0.05328	7.2504	-0.02999	6.2504	-0.02684	5.2504	0.0128	4.2504	-0.02458	3.2504	-0.00235	2.2504	-0.00815	1.2504	-0.01943	0.2504	-0.01
	9.2506	-0.06426	8.2506	-0.04924	7.2506	-0.03183	6.2506	-0.02652	5.2506	0.01054	4.2506	-0.02362	3.2506	-0.00203	2.2506	-0.00912	1.2506	-0.01975	0.2506	-0.01
	9.2508	-0.06426	8.2508	-0.04809	7.2508	-0.02953	6.2508	-0.02491	5.2508	0.01763	4.2508	-0.02426	3.2508	0.00281	2.2508	-0.00815	1.2508	-0.01782	0.2508	-0.00987
	9.251	-0.06769	8.251	-0.04635	7.251	-0.02815	6.251	-0.02974	5.251	0.01602	4.251	-0.02362	3.251	0.00184	2.251	-0.00654	1.251	-0.01878	0.251	-0.0099
	9.2512	-0.06655	8.2512	-0.03943	7.2512	-0.02907	6.2512	-0.02426	5.2512	0.01731	4.2512	-0.02426	3.2512	0.00216	2.2512	-0.0075	1.2512	-0.01782	0.2512	-0.00965
	9.2514	-0.06025	8.2514	-0.03885	7.2514	-0.02815	6.2514	-0.02362	5.2514	0.02086	4.2514	-0.02555	3.2514	0.00087489	2.2514	-0.00428	1.2514	-0.01846	0.2514	-0.00965
	9.2516	-0.0614	8.2516	-0.03769	7.2516	-0.02907	6.2516	-0.02555	5.2516	0.01473	4.2516	-0.02136	3.2516	0.00249	2.2516	-0.00686	1.2516	-0.01814	0.2516	-0.00968
	9.2518	-0.05968	8.2518	-0.03596	7.2518	-0.02769	6.2518	-0.02523	5.2518	0.01957	4.2518	-0.02265	3.2518	0.00055261	2.2518	-0.00783	1.2518	-0.01814	0.2518	-0.00965
	9.252	-0.0654	8.252	-0.03712	7.252	-0.02907	6.252	-0.02813	5.252	0.02053	4.252	-0.02233	3.252	0.0012	2.252	-0.00654	1.252	-0.01975	0.252	-0.00932
	9.2522	-0.06025	8.2522	-0.03712	7.2522	-0.02769	6.2522	-0.02652	5.2522	0.01763	4.2522	-0.02362	3.2522	0.0012	2.2522	-0.00718	1.2522	-0.01878	0.2522	-0.00952
	9.2524	-0.06311	8.2524	-0.03654	7.2524	-0.0254	6.2524	-0.02458	5.2524	0.02021	4.2524	-0.02265	3.2524	0.00216	2.2524	-0.00718	1.2524	-0.01975	0.2524	-0.00929
	9.2526	-0.06254	8.2526	-0.03943	7.2526	-0.0254	6.2526	-0.02168	5.2526	0.0157	4.2526	-0.02007	3.2526	0.00152	2.2526	-0.00718	1.2526	-0.01717	0.2526	-0.00961
	9.2528	-0.06254	8.2528	-0.03654	7.2528	-0.02631	6.2528	-0.02104	5.2528	0.01344	4.2528	-0.02458	3.2528	0.00378	2.2528	-0.00686	1.2528	-0.01943	0.2528	-0.00961
	9.253	-0.05911	8.253	-0.03596	7.253	-0.0254	6.253	-0.02265	5.253	0.02021	4.253	-0.02684	3.253	-9.19e-05	2.253	-0.00654	1.253	-0.01878	0.253	-0.00958
	9.2532	-0.06826	8.2532	-0.03192	7.2532	-0.02448	6.2532	-0.01943	5.2532	0.02053	4.2532	-0.02491	3.2532	-0.00073647	2.2532	-0.00654	1.2532	-0.01621	0.2532	-0.00971
	9.2534	-0.0654	8.2534	-0.03769	7.2534	-0.02264	6.2534	-0.01846	5.2534	0.01795	4.2534	-0.02265	3.2534	-0.00106	2.2534	-0.00428	1.2534	-0.01685	0.2534	-0.00958
	9.2536	-0.07456	8.2536	-0.03538	7.2536	-0.02677	6.2536	-0.01846	5.2536	0.01924	4.2536	-0.02233	3.2536	-0.0017	2.2536	-0.00428	1.2536	-0.01588	0.2536	-0.00952
	9.2538	-0.06426	8.2538	-0.04116	7.2538	-0.03045	6.2538	-0.01459	5.2538	0.01634	4.2538	-0.02394	3.2538	0.00023034	2.2538	-0.00299	1.2538	-0.0175	0.2538	-0.00958
	9.254	-0.07284	8.254	-0.0452	7.254	-0.03688	6.254	-0.01814	5.254	0.01989	4.254	-0.02684	3.254	0.00023034	2.254	-0.00203	1.254	-0.01588	0.254	-0.00952
	9.2542	-0.06941	8.2542	-0.04404	7.2542	-0.03183	6.2542	-0.02168	5.2542	0.01409	4.2542	-0.01878	3.2542	0.00023034	2.2542	-0.00267	1.2542	-0.0175	0.2542	-0.00952
	9.2544	-0.07227	8.2544	-0.04462	7.2544	-0.03412	6.2544	-0.01298	5.2544	0.01763	4.2544	-0.01621	3.2544	0.0012	2.2544	-0.00364	1.2544	-0.01524	0.2544	-0.00942
	9.2546	-0.07341	8.2546	-0.04116	7.2546	-0.03137	6.2546	-0.01814	5.2546	0.01312	4.2546	-0.01524	3.2546	-0.00138	2.2546	-0.0017	1.2546	-0.01588	0.2546	-0.00929
	9.2548	-0.07399	8.2548	-0.04635	7.2548	-0.03366	6.2548	-0.0175	5.2548	0.01022	4.2548	-0.01621	3.2548	-9.19e-05	2.2548	-0.00235	1.2548	-0.01524	0.2548	-0.00939
	9.255	-0.07856	8.255	-0.04231	7.255	-0.0332	6.255	-0.01911	5.255	0.01054	4.255	-0.01878	3.255	-0.00073647	2.255	-0.00138	1.255	-0.01524	0.255	-0.00926
	9.2552	-0.07341	8.2552	-0.04693	7.2552	-0.03137	6.2552	-0.01846	5.2552	0.00668	4.2552	-0.01653	3.2552	-0.00428	2.2552	-9.19e-05	1.2552	-0.01588	0.2552	-0.00903
	9.2554	-0.07399	8.2554	-0.03827	7.2554	-0.03458	6.2554	-0.01911	5.2554	0.00345	4.2554	-0.02265	3.2554	-0.00235	2.2554	0.00055261	1.2554	-0.01524	0.2554	-0.00932
	9.2556	-0.07284	8.2556	-0.04635	7.2556	-0.03229	6.2556	-0.0204	5.2556	-0.00203	4.2556	-0.02781	3.2556	-0.00557	2.2556	-0.00106	1.2556	-0.01395	0.2556	-0.00936
	9.2558	-0.06769	8.2558	-0.04866	7.2558	-0.03412	6.2558	-0.02136	5.2558	-0.00686	4.2558	-0.02201	3.2558	-0.00364	2.2558	-0.0004142	1.2558	-0.01492	0.2558	-0.00916
	9.256	-0.07112	8.256	-0.04866	7.256	-0.03688	6.256	-0.02072	5.256	-0.00783	4.256	-0.0233	3.256	-0.00493	2.256	-0.00106	1.256	-0.01427	0.256	-0.00923
	9.2562	-0.06883	8.2562	-0.04924	7.2562	-0.03274	6.2562	-0.02136	5.2562	-0.01073	4.2562	-0.02684	3.2562	-0.00525	2.2562	-0.00396	1.2562	-0.01459	0.2562	-0.00961
	9.2564	-0.06941	8.2564	-0.04693	7.2564	-0.02861	6.2564	-0.02168	5.2564	-0.01137	4.2564	-0.01363	3.2564	-0.00622	2.2564	-0.0017	1.2564	-0.01363	0.2564	-0.00926
	9.2566	-0.06712	8.2566	-0.04809	7.2566	-0.03366	6.2566	-0.02072	5.2566	-0.01105	4.2566	-0.01459	3.2566	-0.00654	2.2566	-0.0004142	1.2566	-0.01395	0.2566	-0.00932
	9.2568	-0.06769	8.2568	-0.05328	7.2568	-0.03183	6.2568	-0.02136	5.2568	-0.01298	4.2568	-0.01782	3.2568	-0.00654	2.2568	-0.00235	1.2568	-0.01395	0.2568	-0.00929
	9.257	-0.07055	8.257	-0.0527	7.257	-0.03045	6.257	-0.02201	5.257	-0.01008	4.257	-0.02168	3.257	-0.00815	2.257	-9.19e-05	1.257	-0.01363	0.257	-0.009
	9.2572	-0.06941	8.2572	-0.05213	7.2572	-0.03274	6.2572	-0.01911	5.2572	-0.00879	4.2572	-0.02555	3.2572	-0.00783	2.2572	-0.00235	1.2572	-0.01782	0.2572	-0.00894
	9.2574	-0.06655	8.2574	-0.05501	7.2574	-0.03091	6.2574	-0.02104	5.2574	-0.00557	4.2574	-0.02233	3.2574	-0.00879	2.2574	-9.19e-05	1.2574	-0.0175	0.2574	-0.00926
	9.2576	-0.06883	8.2576	-0.05097	7.2576	-0.03091	6.2576	-0.01975	5.2576	-0.00912	4.2576	-0.02136	3.2576	-0.00783	2.2576	-0.00073647	1.2576	-0.01395	0.2576	-0.00858
	9.2578	-0.07284	8.2578	-0.0527	7.2578	-0.02494	6.2578	-0.02136	5.2578	-0.0104	4.2578	-0.02265	3.2578	-0.00815	2.2578	-0.00106	1.2578	-0.01427	0.2578	-0.00881
	9.258	-0.07341	8.258	-0.04866	7.258	-0.02723	6.258	-0.01685	5.258	-0.00331	4.258	-0.01782	3.258	-0.00815	2.258	-0.0004142	1.258	-0.01524	0.258	-0.00871
	9.2582	-0.06941	8.2582	-0.05097	7.2582	-0.03274	6.2582	-0.0204	5.2582	0.00055261	4.2582	-0.01202	3.2582	-0.00525	2.2582	-0.0004142	1.2582	-0.01556	0.2582	-0.00871
	9.2584	-0.07055	8.2584	-0.04866	7.2584	-0.02861	6.2584	-0.01975	5.2584	-0.0017	4.2584	-0.00654	3.2584	-0.00622	2.2584	-0.00267	1.2584	-0.01588	0.2584	-0.00881
	9.2586	-0.0717	8.2586	-0.04404	7.2586	-0.03229	6.2586	-0.02104	5.2586	-0.0017	4.2586	-0.01073	3.2586	-0.00428	2.2586	-0.00428	1.2586	-0.01459	0.2586	-0.00881
	9.2588	-0.07341	8.2588	-0.05155	7.2588	-0.02907	6.2588	-0.02136	5.2588	-9.19e-05	4.2588	-0.00944	3.2588	-0.0046	2.2588	-0.00267	1.2588	-0.01588	0.2588	-0.00865
	9.259	-0.07513	8.259	-0.04578	7.259	-0.02723	6.259	-0.02201	5.259	0.00184	4.259	-0.00815	3.259	-0.00589	2.259	-0.00331	1.259	-0.01653	0.259	-0.00836
	9.2592	-0.07627	8.2592	-0.04116	7.2592	-0.02677	6.2592	-0.02104	5.2592	-9.19e-05	4.2592	-0.00783	3.2592	-0.00525	2.2592	-0.0046	1.2592	-0.01621	0.2592	-0.00842
	9.2594	-0.07227	8.2594	-0.0452	7.2594	-0.03045	6.2594	-0.01846	5.2594	0.00345	4.2594	-0.00783	3.2594	-0.00557	2.2594	-0.00331	1.2594	-0.01621	0.2594	-0.00832
	9.2596	-0.07685	8.2596	-0.04	7.2596	-0.02723	6.2596	-0.02072	5.2596	-9.19e-05	4.2596	-0.00815	3.2596	-0.0046	2.2596	-0.00267	1.2596	-0.01492	0.2596	-0.00826
	9.2598	-0.07856	8.2598	-0.04693	7.2598	-0.02585	6.2598	-0.02072	5.2598	0.00055261	4.2598	-0.00879	3.2598	-0.00493	2.2598	-0.00493	1.2598	-0.01492	0.2598	-0.00816
	9.26	-0.07742	8.26	-0.04635	7.26	-0.02631	6.26	-0.02104	5.26	-9.19e-05	4.26	-0.00815	3.26	-0.00493	2.26	-0.0046	1.26	-0.01524	0.26	-0.00813
	9.2602	-0.07399	8.2602	-0.04173	7.2602	-0.02585	6.2602	-0.02072	5.2602	0.007	4.2602	-0.00718	3.2602	-0.00622	2.2602	-0.00428	1.2602	-0.01685	0.2602	-0.00794
	9.2604	-0.07513	8.2604	-0.04173	7.2604	-0.02769	6.2604	-0.01878	5.2604	0.0157	4.2604	-0.00944	3.2604	-0.0017	2.2604	-0.00396	1.2604	-0.01556	0.2604	-0.00781
	9.2606	-0.07112	8.2606	-0.04173	7.2606	-0.02631	6.2606	-0.02297	5.2606	0.01344	4.2606	-0.01008	3.2606	-0.00138	2.2606	-0.00557	1.2606	-0.01621	0.2606	-0.00794
	9.2608	-0.07399	8.2608	-0.03596	7.2608	-0.02264	6.2608	-0.02072	5.2608	0.01119	4.2608	-0.00879	3.2608	-0.00106	2.2608	-0.00299	1.2608	-0.01621	0.2608	-0.00758
	9.261	-0.06941	8.261	-0.03712	7.261	-0.02907	6.261	-0.01911	5.261	0.02118	4.261	-0.00912	3.261	-9.19e-05	2.261	-0.00589	1.261	-0.01524	0.261	-0.00749
	9.2612	-0.06769	8.2612	-0.0325	7.2612	-0.02356	6.2612	-0.02136	5.2612	0.01924	4.2612	-0.0104	3.2612	0.0012	2.2612	-0.00299	1.2612	-0.01588	0.2612	-0.00732
	9.2614	-0.06311	8.2614	-0.0325	7.2614	-0.0208	6.2614	-0.02104	5.2614	0.02021	4.2614	-0.00783	3.2614	0.00023034	2.2614	-0.00493	1.2614	-0.01556	0.2614	-0.00723
	9.2616	-0.06483	8.2616	-0.03423	7.2616	-0.0231	6.2616	-0.02168	5.2616	0.02118	4.2616	-0.00815	3.2616	-0.00073647	2.2616	-0.00203	1.2616	-0.01459	0.2616	-0.0072
	9.2618	-0.06712	8.2618	-0.03077	7.2618	-0.02494	6.2618	-0.02136	5.2618	0.02569	4.2618	-0.01105	3.2618	0.00087489	2.2618	-0.0017	1.2618	-0.01556	0.2618	-0.00681
	9.262	-0.06311	8.262	-0.03019	7.262	-0.02172	6.262	-0.02233	5.262	0.02472	4.262	-0.0046	3.262	0.0012	2.262	-0.00525	1.262	-0.01202	0.262	-0.00674
	9.2622	-0.06769	8.2622	-0.02903	7.2622	-0.02585	6.2622	-0.02072	5.2622	0.02666	4.2622	-0.00686	3.2622	-0.00106	2.2622	-0.00396	1.2622	-0.01524	0.2622	-0.00691
	9.2624	-0.0654	8.2624	-0.02903	7.2624	-0.02218	6.2624	-0.01846	5.2624	0.02924	4.2624	-0.00622	3.2624	-0.00073647	2.2624	-0.00493	1.2624	-0.01459	0.2624	-0.00687
	9.2626	-0.06369	8.2626	-0.02672	7.2626	-0.0208	6.2626	-0.01846	5.2626	0.03246	4.2626	-0.00493	3.2626	-9.19e-05	2.2626	-0.00428	1.2626	-0.01492	0.2626	-0.00694
	9.2628	-0.06369	8.2628	-0.02846	7.2628	-0.0231	6.2628	-0.02007	5.2628	0.03987	4.2628	-0.00912	3.2628	-0.0004142	2.2628	-0.00493	1.2628	-0.01459	0.2628	-0.00636
	9.263	-0.06311	8.263	-0.02846	7.263	-0.0231	6.263	-0.01363	5.263	0.03987	4.263	-0.00912	3.263	-9.19e-05	2.263	-0.0046	1.263	-0.01298	0.263	-0.00616
	9.2632	-0.05682	8.2632	-0.02903	7.2632	-0.0231	6.2632	-0.01588	5.2632	0.04245	4.2632	-0.01169	3.2632	-0.00106	2.2632	-0.0046	1.2632	-0.01588	0.2632	-0.0061
	9.2634	-0.05682	8.2634	-0.02672	7.2634	-0.01345	6.2634	-0.01556	5.2634	0.04245	4.2634	-0.00718	3.2634	-9.19e-05	2.2634	-0.00138	1.2634	-0.01524	0.2634	-0.00623
	9.2636	-0.06597	8.2636	-0.02903	7.2636	-0.01942	6.2636	-0.01653	5.2636	0.05502	4.2636	-0.00267	3.2636	-0.0004142	2.2636	-0.00073647	1.2636	-0.01331	0.2636	-0.00613
	9.2638	-0.06311	8.2638	-0.02441	7.2638	-0.01896	6.2638	-0.01556	5.2638	0.05598	4.2638	-0.00299	3.2638	0.00152	2.2638	0.00087489	1.2638	-0.01331	0.2638	-0.00613
	9.264	-0.06082	8.264	-0.0273	7.264	-0.01759	6.264	-0.01685	5.264	0.06082	4.264	-0.01202	3.264	-0.00396	2.264	-0.0004142	1.264	-0.01169	0.264	-0.00591
	9.2642	-0.06197	8.2642	-0.02788	7.2642	-0.01621	6.2642	-0.01685	5.2642	0.05888	4.2642	-0.01363	3.2642	-0.00106	2.2642	0.00184	1.2642	-0.01395	0.2642	-0.00578
	9.2644	-0.0654	8.2644	-0.02846	7.2644	-0.01942	6.2644	-0.01524	5.2644	0.05534	4.2644	-0.01266	3.2644	-0.00073647	2.2644	0.00023034	1.2644	-0.01137	0.2644	-0.00591
	9.2646	-0.05968	8.2646	-0.02788	7.2646	-0.01713	6.2646	-0.01492	5.2646	0.05051	4.2646	-0.01653	3.2646	-0.0004142	2.2646	0.00345	1.2646	-0.01202	0.2646	-0.00587
	9.2648	-0.06254	8.2648	-0.02672	7.2648	-0.01437	6.2648	-0.01105	5.2648	0.04438	4.2648	-0.00557	3.2648	-0.00235	2.2648	0.00055261	1.2648	-0.01202	0.2648	-0.00571
	9.265	-0.06426	8.265	-0.02384	7.265	-0.01575	6.265	-0.01492	5.265	0.04084	4.265	-0.00944	3.265	-9.19e-05	2.265	0.00152	1.265	-0.01105	0.265	-0.00578
	9.2652	-0.05911	8.2652	-0.02846	7.2652	-0.01713	6.2652	-0.01395	5.2652	0.03987	4.2652	-9.19e-05	3.2652	-0.00428	2.2652	0.00055261	1.2652	-0.01169	0.2652	-0.00555
	9.2654	-0.0614	8.2654	-0.02326	7.2654	-0.01713	6.2654	-0.01395	5.2654	0.03117	4.2654	-0.00879	3.2654	-0.0046	2.2654	0.00023034	1.2654	-0.01105	0.2654	-0.00558
	9.2656	-0.05853	8.2656	-0.02268	7.2656	-0.01483	6.2656	-0.01395	5.2656	0.02666	4.2656	-0.01008	3.2656	-0.00654	2.2656	0.00184	1.2656	-0.01266	0.2656	-0.00539
	9.2658	-0.0551	8.2658	-0.02615	7.2658	-0.01391	6.2658	-0.01653	5.2658	0.02505	4.2658	-0.00976	3.2658	-0.00589	2.2658	0.00281	1.2658	-0.01234	0.2658	-0.00539
	9.266	-0.05453	8.266	-0.02557	7.266	-0.01207	6.266	-0.01234	5.266	0.0215	4.266	-0.01202	3.266	-0.00815	2.266	0.00023034	1.266	-0.01169	0.266	-0.00523
	9.2662	-0.05739	8.2662	-0.02557	7.2662	-0.00978	6.2662	-0.01234	5.2662	0.02118	4.2662	-0.00912	3.2662	-0.00879	2.2662	0.0012	1.2662	-0.0104	0.2662	-0.00529
	9.2664	-0.05739	8.2664	-0.02384	7.2664	-0.00748	6.2664	-0.01202	5.2664	0.02118	4.2664	-0.00815	3.2664	-0.00654	2.2664	0.00152	1.2664	-0.01169	0.2664	-0.00497
	9.2666	-0.05796	8.2666	-0.03134	7.2666	-0.0061	6.2666	-0.01298	5.2666	0.02215	4.2666	-0.00815	3.2666	-0.00847	2.2666	0.00184	1.2666	-0.01137	0.2666	-0.00513
	9.2668	-0.0551	8.2668	-0.0273	7.2668	-0.01116	6.2668	-0.01169	5.2668	0.02086	4.2668	-0.00654	3.2668	-0.00718	2.2668	0.00216	1.2668	-0.01073	0.2668	-0.00488
	9.267	-0.05567	8.267	-0.02903	7.267	-0.00794	6.267	-0.01169	5.267	0.01957	4.267	-0.0075	3.267	-0.00525	2.267	0.0041	1.267	-0.01008	0.267	-0.00465
	9.2672	-0.05396	8.2672	-0.0198	7.2672	-0.00886	6.2672	-0.01008	5.2672	0.01828	4.2672	-0.00783	3.2672	-0.00976	2.2672	0.00249	1.2672	-0.0104	0.2672	-0.00446
	9.2674	-0.05453	8.2674	-0.02615	7.2674	-0.00932	6.2674	-0.00976	5.2674	0.01892	4.2674	0.00635	3.2674	-0.00847	2.2674	0.00313	1.2674	-0.01105	0.2674	-0.00442
	9.2676	-0.05796	8.2676	-0.03019	7.2676	-0.00472	6.2676	-0.00847	5.2676	0.01602	4.2676	-0.0046	3.2676	-0.0104	2.2676	0.00249	1.2676	-0.01105	0.2676	-0.00452
	9.2678	-0.06025	8.2678	-0.03077	7.2678	-0.00472	6.2678	-0.00912	5.2678	0.01731	4.2678	-0.00364	3.2678	-0.00976	2.2678	0.00216	1.2678	-0.00976	0.2678	-0.00433
	9.268	-0.05567	8.268	-0.03019	7.268	-0.00059037	6.268	-0.00847	5.268	0.01699	4.268	-0.0017	3.268	-0.01008	2.268	0.00313	1.268	-0.01105	0.268	-0.00413
	9.2682	-0.05682	8.2682	-0.02846	7.2682	-0.00564	6.2682	-0.00654	5.2682	0.01763	4.2682	0.00087489	3.2682	-0.00912	2.2682	0.00249	1.2682	-0.01105	0.2682	-0.00394
	9.2684	-0.05396	8.2684	-0.03134	7.2684	-0.00289	6.2684	-0.00815	5.2684	0.01602	4.2684	0.0041	3.2684	-0.00847	2.2684	0.00184	1.2684	-0.01169	0.2684	-0.00362
	9.2686	-0.05853	8.2686	-0.03019	7.2686	0.00308	6.2686	-0.00879	5.2686	0.01312	4.2686	0.00249	3.2686	-0.00976	2.2686	0.00055261	1.2686	-0.01234	0.2686	-0.00349
	9.2688	-0.05224	8.2688	-0.02788	7.2688	-0.00932	6.2688	-0.00686	5.2688	0.01119	4.2688	0.00442	3.2688	-0.00783	2.2688	-0.00203	1.2688	-0.01234	0.2688	-0.00343
	9.269	-0.05453	8.269	-0.02846	7.269	0.00125	6.269	-0.00879	5.269	0.01183	4.269	0.00442	3.269	-0.00686	2.269	-0.00428	1.269	-0.01137	0.269	-0.00336
	9.2692	-0.05224	8.2692	-0.0273	7.2692	0.00171	6.2692	-0.00686	5.2692	0.00861	4.2692	0.00506	3.2692	-0.00557	2.2692	-0.00267	1.2692	-0.01395	0.2692	-0.00326
	9.2694	-0.0511	8.2694	-0.02672	7.2694	0.00354	6.2694	-0.00879	5.2694	0.00893	4.2694	0.00603	3.2694	-0.0075	2.2694	-0.0046	1.2694	-0.01331	0.2694	-0.00307
	9.2696	-0.05052	8.2696	-0.0273	7.2696	0.00538	6.2696	-0.00815	5.2696	0.00861	4.2696	0.00635	3.2696	-0.00718	2.2696	-0.00267	1.2696	-0.01202	0.2696	-0.00297
	9.2698	-0.04938	8.2698	-0.02557	7.2698	0.00263	6.2698	-0.00976	5.2698	0.00861	4.2698	0.01054	3.2698	-0.00589	2.2698	-0.0017	1.2698	-0.01073	0.2698	-0.00291
	9.27	-0.05224	8.27	-0.02615	7.27	0.00906	6.27	-0.00912	5.27	0.01763	4.27	0.00635	3.27	-0.00428	2.27	-0.00235	1.27	-0.01169	0.27	-0.00265
	9.2702	-0.05567	8.2702	-0.02557	7.2702	0.004	6.2702	-0.00879	5.2702	0.01538	4.2702	0.00861	3.2702	-0.00557	2.2702	-0.00299	1.2702	-0.01008	0.2702	-0.00256
	9.2704	-0.05052	8.2704	-0.02788	7.2704	0.0063	6.2704	-0.01298	5.2704	0.01731	4.2704	0.00861	3.2704	-0.00525	2.2704	-0.00138	1.2704	-0.01105	0.2704	-0.00259
	9.2706	-0.05338	8.2706	-0.0221	7.2706	0.00354	6.2706	-0.01202	5.2706	0.0215	4.2706	0.00732	3.2706	-0.00267	2.2706	-0.00331	1.2706	-0.01202	0.2706	-0.00262
	9.2708	-0.05052	8.2708	-0.02153	7.2708	0.00217	6.2708	-0.0104	5.2708	0.02472	4.2708	0.00635	3.2708	-9.19e-05	2.2708	-0.00106	1.2708	-0.01073	0.2708	-0.00227
	9.271	-0.05281	8.271	-0.01518	7.271	0.00171	6.271	-0.00847	5.271	0.02472	4.271	0.00442	3.271	-0.00073647	2.271	-0.0017	1.271	-0.0104	0.271	-0.00239
	9.2712	-0.05167	8.2712	-0.0221	7.2712	0.00676	6.2712	-0.00944	5.2712	0.02472	4.2712	0.00635	3.2712	-0.0017	2.2712	-0.00106	1.2712	-0.0104	0.2712	-0.00201
	9.2714	-0.04881	8.2714	-0.01344	7.2714	0.00768	6.2714	-0.00622	5.2714	0.02408	4.2714	0.00603	3.2714	-9.19e-05	2.2714	-0.0004142	1.2714	-0.01073	0.2714	-0.00207
	9.2716	-0.04881	8.2716	-0.01229	7.2716	0.00814	6.2716	-0.0075	5.2716	0.02472	4.2716	0.00506	3.2716	-9.19e-05	2.2716	-9.19e-05	1.2716	-0.00718	0.2716	-0.00191
	9.2718	-0.05167	8.2718	-0.01344	7.2718	0.00997	6.2718	-0.00718	5.2718	0.02247	4.2718	0.00571	3.2718	0.00152	2.2718	-0.00203	1.2718	-0.00944	0.2718	-0.0021
	9.272	-0.05281	8.272	-0.00825	7.272	0.01089	6.272	-0.0075	5.272	0.02376	4.272	0.00603	3.272	-0.00073647	2.272	-0.0004142	1.272	-0.00912	0.272	-0.00194
	9.2722	-0.04823	8.2722	-0.00421	7.2722	0.01181	6.2722	-0.00718	5.2722	0.02537	4.2722	0.01022	3.2722	-0.00106	2.2722	-0.0017	1.2722	-0.01105	0.2722	-0.00198
	9.2724	-0.04995	8.2724	-0.00883	7.2724	0.00814	6.2724	-0.01234	5.2724	0.02182	4.2724	0.01151	3.2724	-9.19e-05	2.2724	-0.00203	1.2724	-0.00976	0.2724	-0.00181
	9.2726	-0.04709	8.2726	-0.00652	7.2726	0.01549	6.2726	-0.00622	5.2726	0.02118	4.2726	0.00668	3.2726	0.00023034	2.2726	0.00023034	1.2726	-0.01105	0.2726	-0.00204
	9.2728	-0.04766	8.2728	-0.00709	7.2728	0.01043	6.2728	-0.00622	5.2728	0.02053	4.2728	0.00442	3.2728	0.00087489	2.2728	0.00023034	1.2728	-0.01008	0.2728	-0.00175
	9.273	-0.04881	8.273	-0.00247	7.273	0.0086	6.273	-0.00428	5.273	0.02118	4.273	0.00313	3.273	-0.00073647	2.273	-0.0004142	1.273	-0.00944	0.273	-0.00159
	9.2732	-0.0551	8.2732	-0.00536	7.2732	0.01411	6.2732	-0.00331	5.2732	0.02021	4.2732	0.00281	3.2732	0.00152	2.2732	-0.0004142	1.2732	-0.00847	0.2732	-0.00172
	9.2734	-0.0511	8.2734	-0.01287	7.2734	0.00676	6.2734	-0.00364	5.2734	0.02021	4.2734	0.00313	3.2734	-0.00331	2.2734	0.00281	1.2734	-0.00718	0.2734	-0.00169
	9.2736	-0.05224	8.2736	-0.00421	7.2736	0.01043	6.2736	-0.00106	5.2736	0.02182	4.2736	0.00023034	3.2736	-0.00364	2.2736	0.00506	1.2736	-0.00879	0.2736	-0.00172
	9.2738	-0.0448	8.2738	-0.00305	7.2738	0.00997	6.2738	-0.00235	5.2738	0.02472	4.2738	0.00378	3.2738	-0.00203	2.2738	0.00474	1.2738	-0.00847	0.2738	-0.00152
	9.274	-0.04881	8.274	-0.00825	7.274	0.01273	6.274	-0.00428	5.274	0.0244	4.274	0.00442	3.274	-0.00299	2.274	0.00539	1.274	-0.00718	0.274	-0.00169
	9.2742	-0.05338	8.2742	-0.00478	7.2742	0.01135	6.2742	-0.0017	5.2742	0.02666	4.2742	0.00249	3.2742	-0.00364	2.2742	0.00378	1.2742	-0.00815	0.2742	-0.00146
	9.2744	-0.05224	8.2744	-0.00536	7.2744	0.00952	6.2744	-0.00235	5.2744	0.02505	4.2744	0.00442	3.2744	-0.00364	2.2744	-0.0004142	1.2744	-0.01008	0.2744	-0.00162
	9.2746	-0.04709	8.2746	-0.00478	7.2746	0.01411	6.2746	0.0012	5.2746	0.02633	4.2746	0.00635	3.2746	-0.00235	2.2746	0.00184	1.2746	-0.01073	0.2746	-0.00143
	9.2748	-0.04251	8.2748	-0.00536	7.2748	0.01135	6.2748	0.00055261	5.2748	0.02537	4.2748	0.00635	3.2748	-0.00428	2.2748	0.007	1.2748	-0.00912	0.2748	-0.00149
	9.275	-0.04766	8.275	-0.00074205	7.275	0.01089	6.275	0.00087489	5.275	0.01892	4.275	0.00764	3.275	-0.0046	2.275	0.00571	1.275	-0.00654	0.275	-0.00136
	9.2752	-0.03507	8.2752	-0.00709	7.2752	0.01043	6.2752	0.00152	5.2752	0.02086	4.2752	0.00958	3.2752	-0.00718	2.2752	0.00474	1.2752	-0.00944	0.2752	-0.00136
	9.2754	-0.03908	8.2754	-0.0019	7.2754	0.01135	6.2754	0.0012	5.2754	0.01473	4.2754	0.00764	3.2754	-0.00589	2.2754	0.00378	1.2754	-0.00622	0.2754	-0.0014
	9.2756	-0.03736	8.2756	-0.0094	7.2756	0.00768	6.2756	0.0041	5.2756	0.01119	4.2756	0.01054	3.2756	-0.00944	2.2756	0.0041	1.2756	-0.00815	0.2756	-0.00133
	9.2758	-0.04079	8.2758	-0.00825	7.2758	0.00814	6.2758	0.00152	5.2758	0.00732	4.2758	0.01054	3.2758	-0.00847	2.2758	0.0041	1.2758	-0.00718	0.2758	-0.00114
	9.276	-0.03336	8.276	-0.00998	7.276	0.00906	6.276	0.00539	5.276	0.00249	4.276	0.00958	3.276	-0.01395	2.276	0.00249	1.276	-0.0075	0.276	-0.00133
	9.2762	-0.04194	8.2762	-0.01922	7.2762	0.00814	6.2762	0.00184	5.2762	0.00023034	4.2762	0.00474	3.2762	-0.00976	2.2762	0.00281	1.2762	-0.00654	0.2762	-0.0011
	9.2764	-0.03965	8.2764	-0.01113	7.2764	0.00952	6.2764	0.00216	5.2764	-0.00138	4.2764	0.00635	3.2764	-0.00944	2.2764	0.00184	1.2764	-0.00557	0.2764	-0.00127
	9.2766	-0.03622	8.2766	-0.01575	7.2766	0.00906	6.2766	0.00152	5.2766	-9.19e-05	4.2766	0.007	3.2766	-0.0104	2.2766	0.00216	1.2766	-0.00654	0.2766	-0.00097601
	9.2768	-0.03679	8.2768	-0.01402	7.2768	0.01135	6.2768	0.00087489	5.2768	-9.19e-05	4.2768	0.00281	3.2768	-0.01137	2.2768	0.00216	1.2768	-0.00622	0.2768	-0.00101
	9.277	-0.03908	8.277	-0.01171	7.277	0.0086	6.277	0.00023034	5.277	-0.00203	4.277	0.00539	3.277	-0.0075	2.277	0.00184	1.277	-0.00622	0.277	-0.00078264
	9.2772	-0.03507	8.2772	-0.00883	7.2772	0.00997	6.2772	0.00216	5.2772	-0.00299	4.2772	0.00345	3.2772	-0.01137	2.2772	0.00281	1.2772	-0.00557	0.2772	-0.00078264
	9.2774	-0.03965	8.2774	-0.01287	7.2774	0.01043	6.2774	0.00249	5.2774	-0.00106	4.2774	0.0099	3.2774	-0.01266	2.2774	0.00023034	1.2774	-0.00557	0.2774	-0.00068596
	9.2776	-0.04079	8.2776	-0.01229	7.2776	0.00997	6.2776	0.00313	5.2776	-0.00299	4.2776	0.00087489	3.2776	-0.01331	2.2776	-0.00718	1.2776	-0.00589	0.2776	-0.00058928
	9.2778	-0.04251	8.2778	-0.01344	7.2778	0.00906	6.2778	0.00087489	5.2778	-0.00396	4.2778	0.0012	3.2778	-0.01169	2.2778	-0.01105	1.2778	-0.00589	0.2778	-0.00046037
	9.278	-0.04251	8.278	-0.00998	7.278	0.01457	6.278	0.00313	5.278	0.00184	4.278	0.00539	3.278	-0.01459	2.278	-0.0004142	1.278	-0.00622	0.278	-7.36e-05
	9.2782	-0.04423	8.2782	-0.00478	7.2782	0.01916	6.2782	0.00216	5.2782	0.00313	4.2782	0.00506	3.2782	-0.00879	2.2782	-0.0004142	1.2782	-0.00493	0.2782	-0.00026701
	9.2784	-0.03736	8.2784	-0.01056	7.2784	0.0187	6.2784	0.00055261	5.2784	0.00345	4.2784	0.00893	3.2784	-0.01105	2.2784	-0.0017	1.2784	-0.00622	0.2784	-7.36e-05
	9.2786	-0.03908	8.2786	-0.01287	7.2786	0.01503	6.2786	0.00249	5.2786	0.0012	4.2786	0.01119	3.2786	-0.01105	2.2786	-0.00203	1.2786	-0.0046	0.2786	-7.36e-05
	9.2788	-0.04022	8.2788	-0.01056	7.2788	0.0187	6.2788	0.0012	5.2788	0.00184	4.2788	0.00732	3.2788	-0.01202	2.2788	-0.00493	1.2788	-0.00525	0.2788	-0.00010587
	9.279	-0.03278	8.279	-0.01171	7.279	0.01962	6.279	0.00184	5.279	-0.0017	4.279	0.00958	3.279	-0.01331	2.279	-0.00718	1.279	-0.00686	0.279	2.3e-05
	9.2792	-0.03965	8.2792	-0.00998	7.2792	0.02008	6.2792	0.00055261	5.2792	0.00184	4.2792	0.00958	3.2792	-0.01298	2.2792	-0.00589	1.2792	-0.00589	0.2792	5.53e-05
	9.2794	-0.03793	8.2794	-0.00998	7.2794	0.0187	6.2794	0.00055261	5.2794	0.00249	4.2794	0.0099	3.2794	-0.0104	2.2794	-0.00686	1.2794	-0.00654	0.2794	-9.19e-06
	9.2796	-0.03793	8.2796	-0.00594	7.2796	0.0164	6.2796	0.00055261	5.2796	0.00378	4.2796	0.01054	3.2796	-0.00879	2.2796	-0.00879	1.2796	-0.00622	0.2796	0.00015194
	9.2798	-0.03507	8.2798	-0.01229	7.2798	0.0187	6.2798	-0.00331	5.2798	0.00539	4.2798	0.01054	3.2798	-0.01073	2.2798	-0.00718	1.2798	-0.00428	0.2798	0.00028085
	9.28	-0.03336	8.28	-0.00998	7.28	0.01732	6.28	-0.00589	5.28	0.00313	4.28	0.00732	3.28	-0.0075	2.28	-0.00493	1.28	-0.00557	0.28	0.00028085
	9.2802	-0.02992	8.2802	-0.01171	7.2802	0.01732	6.2802	-0.00138	5.2802	0.01215	4.2802	0.01119	3.2802	-0.01008	2.2802	-0.00589	1.2802	-0.00235	0.2802	0.00028085
	9.2804	-0.03507	8.2804	-0.0094	7.2804	0.01411	6.2804	-0.00589	5.2804	0.01699	4.2804	0.01119	3.2804	-0.00879	2.2804	-0.00493	1.2804	-0.00364	0.2804	0.00050644
	9.2806	-0.03507	8.2806	-0.00536	7.2806	0.01549	6.2806	-0.00267	5.2806	0.02118	4.2806	0.01151	3.2806	-0.0104	2.2806	-0.00622	1.2806	-0.00493	0.2806	0.00024862
	9.2808	-0.03107	8.2808	-0.00652	7.2808	0.01457	6.2808	0.00023034	5.2808	0.02086	4.2808	0.01087	3.2808	-0.00589	2.2808	-0.00557	1.2808	-0.0046	0.2808	0.00050644
	9.281	-0.02706	8.281	-0.00247	7.281	0.01411	6.281	-0.00235	5.281	0.02601	4.281	0.01119	3.281	-0.00428	2.281	-0.00718	1.281	-0.00557	0.281	0.00063535
	9.2812	-0.02706	8.2812	-0.01575	7.2812	0.01365	6.2812	-0.00073647	5.2812	0.02698	4.2812	0.01344	3.2812	-0.00783	2.2812	-0.00493	1.2812	-0.00235	0.2812	0.00057089
	9.2814	-0.01962	8.2814	-0.00247	7.2814	0.01457	6.2814	-0.00396	5.2814	0.0244	4.2814	0.01215	3.2814	-0.00428	2.2814	-0.00686	1.2814	-0.00428	0.2814	0.00089317
	9.2816	-0.02248	8.2816	-0.00247	7.2816	0.01273	6.2816	-0.00299	5.2816	0.02762	4.2816	0.01344	3.2816	-0.00364	2.2816	-0.0046	1.2816	-0.00428	0.2816	0.00060312
	9.2818	-0.02019	8.2818	-0.00247	7.2818	0.00952	6.2818	-0.00525	5.2818	0.02311	4.2818	0.01248	3.2818	-0.00589	2.2818	-0.00557	1.2818	-0.00396	0.2818	0.00082871
	9.282	-0.01619	8.282	-0.00594	7.282	0.01135	6.282	-0.00364	5.282	0.02376	4.282	0.01119	3.282	-0.00557	2.282	-0.00525	1.282	-0.0046	0.282	0.00102
	9.2822	-0.01619	8.2822	-0.00363	7.2822	0.01365	6.2822	-0.00525	5.2822	0.02343	4.2822	0.01248	3.2822	-0.00589	2.2822	-0.00622	1.2822	-0.0046	0.2822	0.00092539
	9.2824	-0.01275	8.2824	-0.00247	7.2824	0.01319	6.2824	-0.00396	5.2824	0.02118	4.2824	0.01054	3.2824	-0.00783	2.2824	-0.00589	1.2824	-0.00396	0.2824	0.00112
	9.2826	-0.01447	8.2826	-0.00652	7.2826	0.00584	6.2826	-0.0046	5.2826	0.02086	4.2826	0.01183	3.2826	-0.00783	2.2826	-0.00686	1.2826	-0.00589	0.2826	0.00082871
	9.2828	-0.01218	8.2828	-0.00652	7.2828	0.00722	6.2828	-0.00589	5.2828	0.02376	4.2828	0.01054	3.2828	-0.00622	2.2828	-0.00525	1.2828	-0.00235	0.2828	0.00125
	9.283	-0.01504	8.283	-0.00998	7.283	-0.00013103	6.283	-0.00203	5.283	0.02666	4.283	0.007	3.283	-0.00428	2.283	-0.00686	1.283	-0.00331	0.283	0.00125
	9.2832	-0.0139	8.2832	-0.01518	7.2832	0.004	6.2832	-0.00331	5.2832	0.02601	4.2832	0.00764	3.2832	-0.00815	2.2832	-0.00879	1.2832	-0.00428	0.2832	0.00122
	9.2834	-0.01619	8.2834	-0.0094	7.2834	0.00171	6.2834	-0.00718	5.2834	0.0244	4.2834	0.00861	3.2834	-0.00976	2.2834	-0.00525	1.2834	-0.0017	0.2834	0.00102
	9.2836	-0.0179	8.2836	-0.00883	7.2836	-0.00335	6.2836	-0.00493	5.2836	0.02569	4.2836	0.007	3.2836	-0.00912	2.2836	-0.00267	1.2836	-0.00299	0.2836	0.00157
	9.2838	-0.01333	8.2838	-0.01056	7.2838	0.00032831	6.2838	-0.00557	5.2838	0.02891	4.2838	0.00571	3.2838	-0.00847	2.2838	-0.00525	1.2838	-0.00428	0.2838	0.00163
	9.284	-0.01218	8.284	-0.01056	7.284	-0.00013103	6.284	-0.0075	5.284	0.02795	4.284	0.007	3.284	-0.01105	2.284	-0.00203	1.284	-0.00331	0.284	0.00147
	9.2842	-0.01218	8.2842	-0.01402	7.2842	-0.00059037	6.2842	-0.00783	5.2842	0.03085	4.2842	0.00796	3.2842	-0.0075	2.2842	-0.00235	1.2842	-0.00428	0.2842	0.0017
	9.2844	-0.0139	8.2844	-0.01402	7.2844	-0.00243	6.2844	-0.00622	5.2844	0.03246	4.2844	0.00958	3.2844	-0.00815	2.2844	-0.00073647	1.2844	-0.00299	0.2844	0.00186
	9.2846	-0.01447	8.2846	-0.0146	7.2846	-0.00564	6.2846	-0.00622	5.2846	0.03246	4.2846	0.00764	3.2846	-0.00944	2.2846	-0.0017	1.2846	-0.00557	0.2846	0.00176
	9.2848	-0.00989	8.2848	-0.01402	7.2848	-0.00564	6.2848	-0.00396	5.2848	0.03246	4.2848	0.00829	3.2848	-0.00815	2.2848	-0.00073647	1.2848	-0.00203	0.2848	0.00192
	9.285	-0.01218	8.285	-0.00998	7.285	-0.00243	6.285	-0.0017	5.285	0.0331	4.285	0.00925	3.285	-0.00944	2.285	0.00087489	1.285	-0.0017	0.285	0.00212
	9.2852	-0.0076	8.2852	-0.01864	7.2852	-0.0084	6.2852	-0.00686	5.2852	0.02924	4.2852	0.00861	3.2852	-0.01492	2.2852	-0.00203	1.2852	-0.00267	0.2852	0.00173
	9.2854	-0.00875	8.2854	-0.01402	7.2854	-0.0084	6.2854	-0.00654	5.2854	0.02376	4.2854	0.007	3.2854	-0.01459	2.2854	-0.00138	1.2854	-0.0017	0.2854	0.00234
	9.2856	-0.00703	8.2856	-0.01518	7.2856	-0.00886	6.2856	-0.0075	5.2856	0.01989	4.2856	0.007	3.2856	-0.01266	2.2856	-0.00235	1.2856	-0.00138	0.2856	0.00238
	9.2858	-0.00818	8.2858	-0.01806	7.2858	-0.00886	6.2858	-0.00622	5.2858	0.01763	4.2858	0.00668	3.2858	-0.01202	2.2858	-0.00106	1.2858	-0.00106	0.2858	0.00218
	9.286	-0.01275	8.286	-0.02788	7.286	-0.0061	6.286	-0.0075	5.286	0.01441	4.286	0.00829	3.286	-0.01556	2.286	-0.00235	1.286	-0.00106	0.286	0.00234
	9.2862	-0.00531	8.2862	-0.02615	7.2862	-0.00794	6.2862	-0.00879	5.2862	0.01409	4.2862	0.00539	3.2862	-0.01717	2.2862	-0.00686	1.2862	-0.00235	0.2862	0.00254
	9.2864	-0.00589	8.2864	-0.02557	7.2864	-0.00932	6.2864	-0.00976	5.2864	0.0128	4.2864	0.00732	3.2864	-0.01943	2.2864	-0.00267	1.2864	-0.00235	0.2864	0.00247
	9.2866	-0.00932	8.2866	-0.02557	7.2866	-0.00748	6.2866	-0.00944	5.2866	0.01183	4.2866	0.00668	3.2866	-0.01524	2.2866	-0.00589	1.2866	-0.00138	0.2866	0.0026
	9.2868	-0.00703	8.2868	-0.02788	7.2868	-0.0084	6.2868	-0.01073	5.2868	0.01634	4.2868	0.0099	3.2868	-0.01878	2.2868	-0.00686	1.2868	-0.0017	0.2868	0.00247
	9.287	-0.00818	8.287	-0.02788	7.287	-0.01116	6.287	-0.00847	5.287	0.01377	4.287	0.00635	3.287	-0.01975	2.287	-0.00331	1.287	-0.00106	0.287	0.00228
	9.2872	-0.00589	8.2872	-0.03019	7.2872	-0.01162	6.2872	-0.00976	5.2872	0.01441	4.2872	0.00668	3.2872	-0.02265	2.2872	-0.00428	1.2872	-0.0075	0.2872	0.00279
	9.2874	-0.00703	8.2874	-0.02672	7.2874	-0.00794	6.2874	-0.01105	5.2874	0.01377	4.2874	0.00539	3.2874	-0.02007	2.2874	-0.0046	1.2874	-0.00654	0.2874	0.00244
	9.2876	-0.00646	8.2876	-0.02903	7.2876	-0.01024	6.2876	-0.00944	5.2876	0.01312	4.2876	0.00603	3.2876	-0.02072	2.2876	-9.19e-05	1.2876	0.00087489	0.2876	0.00247
	9.2878	-0.01218	8.2878	-0.03134	7.2878	-0.01207	6.2878	-0.01234	5.2878	0.01377	4.2878	0.00539	3.2878	-0.01846	2.2878	-0.00299	1.2878	-0.00299	0.2878	0.00244
	9.288	-0.00932	8.288	-0.02903	7.288	-0.0084	6.288	-0.01073	5.288	0.01634	4.288	0.01022	3.288	-0.01943	2.288	-0.00364	1.288	-0.00299	0.288	0.0026
	9.2882	-0.0076	8.2882	-0.02961	7.2882	-0.01253	6.2882	-0.0104	5.2882	0.01473	4.2882	0.00668	3.2882	-0.02007	2.2882	-0.01298	1.2882	-0.00396	0.2882	0.0026
	9.2884	-0.00818	8.2884	-0.03769	7.2884	-0.01345	6.2884	-0.01202	5.2884	0.0186	4.2884	0.01344	3.2884	-0.02136	2.2884	-0.00912	1.2884	-0.00331	0.2884	0.00267
	9.2886	-0.00875	8.2886	-0.03019	7.2886	-0.01116	6.2886	-0.01169	5.2886	0.01989	4.2886	0.00893	3.2886	-0.01814	2.2886	-0.00428	1.2886	-0.00396	0.2886	0.00267
	9.2888	-0.01161	8.2888	-0.03192	7.2888	-0.0107	6.2888	-0.01234	5.2888	0.01763	4.2888	0.0128	3.2888	-0.02104	2.2888	-0.00686	1.2888	-0.0046	0.2888	0.00292
	9.289	-0.00589	8.289	-0.03134	7.289	-0.01207	6.289	-0.01653	5.289	0.02118	4.289	0.0128	3.289	-0.02168	2.289	-0.00976	1.289	-0.00364	0.289	0.00286
	9.2892	-0.00875	8.2892	-0.03365	7.2892	-0.00794	6.2892	-0.01331	5.2892	0.02053	4.2892	0.01151	3.2892	-0.02136	2.2892	-0.00912	1.2892	-0.0046	0.2892	0.00325
	9.2894	-0.00646	8.2894	-0.02788	7.2894	-0.01207	6.2894	-0.01814	5.2894	0.01892	4.2894	0.01183	3.2894	-0.0204	2.2894	-0.00912	1.2894	-0.00396	0.2894	0.00308
	9.2896	-0.0076	8.2896	-0.03307	7.2896	-0.01207	6.2896	-0.01588	5.2896	0.01924	4.2896	0.01022	3.2896	-0.01653	2.2896	-0.01073	1.2896	-0.00396	0.2896	0.00325
	9.2898	-0.0139	8.2898	-0.03019	7.2898	-0.00978	6.2898	-0.01363	5.2898	0.02053	4.2898	0.01087	3.2898	-0.01846	2.2898	-0.00654	1.2898	-0.0046	0.2898	0.00321
	9.29	-0.00932	8.29	-0.02846	7.29	-0.01253	6.29	-0.01234	5.29	0.03117	4.29	0.01151	3.29	-0.01621	2.29	-0.00912	1.29	-0.00299	0.29	0.00344
	9.2902	-0.0139	8.2902	-0.03077	7.2902	-0.01024	6.2902	-0.01492	5.2902	0.03213	4.2902	0.00958	3.2902	-0.01878	2.2902	-0.01008	1.2902	-0.00364	0.2902	0.00344
	9.2904	-0.01161	8.2904	-0.02961	7.2904	-0.01345	6.2904	-0.01782	5.2904	0.036	4.2904	0.01248	3.2904	-0.01814	2.2904	-0.01105	1.2904	-0.00396	0.2904	0.0036
	9.2906	-0.01218	8.2906	-0.02846	7.2906	-0.01162	6.2906	-0.0175	5.2906	0.04277	4.2906	0.01119	3.2906	-0.01717	2.2906	-0.01137	1.2906	-0.00331	0.2906	0.0037
	9.2908	-0.00531	8.2908	-0.02268	7.2908	-0.0107	6.2908	-0.01717	5.2908	0.04696	4.2908	0.00861	3.2908	-0.01459	2.2908	-0.01202	1.2908	-0.00428	0.2908	0.00383
	9.291	-0.0139	8.291	-0.03019	7.291	-0.00886	6.291	-0.01621	5.291	0.03568	4.291	0.007	3.291	-0.0175	2.291	-0.01298	1.291	-0.00396	0.291	0.00395
	9.2912	-0.00589	8.2912	-0.02384	7.2912	-0.01162	6.2912	-0.01427	5.2912	0.04535	4.2912	0.00893	3.2912	-0.01459	2.2912	-0.01363	1.2912	-0.00299	0.2912	0.00402
	9.2914	-0.00932	8.2914	-0.02095	7.2914	-0.01299	6.2914	-0.01492	5.2914	0.04503	4.2914	0.00796	3.2914	-0.01363	2.2914	-0.0104	1.2914	-0.00203	0.2914	0.00431
	9.2916	-0.01333	8.2916	-0.02095	7.2916	-0.01299	6.2916	-0.01459	5.2916	0.04728	4.2916	0.00925	3.2916	-0.01331	2.2916	-0.01234	1.2916	-0.00299	0.2916	0.00431
	9.2918	-0.01218	8.2918	-0.01922	7.2918	-0.0107	6.2918	-0.01685	5.2918	0.04406	4.2918	0.00764	3.2918	-0.01685	2.2918	-0.01234	1.2918	-0.00203	0.2918	0.00424
	9.292	-0.0139	8.292	-0.01113	7.292	-0.01253	6.292	-0.01524	5.292	0.04116	4.292	0.00925	3.292	-0.01459	2.292	-0.01202	1.292	-0.00396	0.292	0.00431
	9.2922	-0.01619	8.2922	-0.01806	7.2922	-0.01207	6.2922	-0.01492	5.2922	0.04438	4.2922	0.00829	3.2922	-0.01395	2.2922	-0.01234	1.2922	-0.00428	0.2922	0.00441
	9.2924	-0.0139	8.2924	-0.01806	7.2924	-0.01116	6.2924	-0.01556	5.2924	0.04503	4.2924	0.00764	3.2924	-0.01169	2.2924	-0.01202	1.2924	-0.00396	0.2924	0.00431
	9.2926	-0.01218	8.2926	-0.0146	7.2926	-0.01116	6.2926	-0.01363	5.2926	0.04342	4.2926	0.00603	3.2926	-0.01556	2.2926	-0.01395	1.2926	-0.00364	0.2926	0.00479
	9.2928	-0.01905	8.2928	-0.01633	7.2928	-0.00886	6.2928	-0.01234	5.2928	0.04342	4.2928	0.00506	3.2928	-0.01427	2.2928	-0.01363	1.2928	-0.00364	0.2928	0.00447
	9.293	-0.01619	8.293	-0.01806	7.293	-0.01299	6.293	-0.00879	5.293	0.04599	4.293	0.00313	3.293	-0.01685	2.293	-0.01234	1.293	-0.00299	0.293	0.00473
	9.2932	-0.02134	8.2932	-0.01806	7.2932	-0.01162	6.2932	-0.01202	5.2932	0.0418	4.2932	0.00313	3.2932	-0.01459	2.2932	-0.01298	1.2932	-0.00396	0.2932	0.00499
	9.2934	-0.02134	8.2934	-0.02095	7.2934	-0.01162	6.2934	-0.00525	5.2934	0.04309	4.2934	0.00216	3.2934	-0.01621	2.2934	-0.01169	1.2934	-0.00557	0.2934	0.00466
	9.2936	-0.02305	8.2936	-0.02095	7.2936	-0.01759	6.2936	-0.01073	5.2936	0.04535	4.2936	0.00216	3.2936	-0.01524	2.2936	-0.00879	1.2936	-0.00073647	0.2936	0.00495
	9.2938	-0.02363	8.2938	-0.0198	7.2938	-0.01804	6.2938	-0.00976	5.2938	0.04696	4.2938	0.00506	3.2938	-0.01556	2.2938	-0.00912	1.2938	-0.00203	0.2938	0.00482
	9.294	-0.02592	8.294	-0.02037	7.294	-0.01942	6.294	-0.01105	5.294	0.0418	4.294	0.00184	3.294	-0.01169	2.294	-0.00976	1.294	-0.00106	0.294	0.00531
	9.2942	-0.02992	8.2942	-0.02961	7.2942	-0.01851	6.2942	-0.01105	5.2942	0.04342	4.2942	0.00313	3.2942	-0.01653	2.2942	-0.00976	1.2942	-0.00203	0.2942	0.00515
	9.2944	-0.03507	8.2944	-0.02037	7.2944	-0.01851	6.2944	-0.01137	5.2944	0.0447	4.2944	0.00313	3.2944	-0.01427	2.2944	-0.00847	1.2944	-0.00235	0.2944	0.00515
	9.2946	-0.02935	8.2946	-0.02153	7.2946	-0.01851	6.2946	-0.00847	5.2946	0.04374	4.2946	0.00345	3.2946	-0.01653	2.2946	-0.00847	1.2946	-0.00299	0.2946	0.00528
	9.2948	-0.0282	8.2948	-0.02095	7.2948	-0.01896	6.2948	-0.01073	5.2948	0.04148	4.2948	0.0041	3.2948	-0.01814	2.2948	-0.00718	1.2948	-0.00428	0.2948	0.0056
	9.295	-0.03221	8.295	-0.01749	7.295	-0.01759	6.295	-0.01105	5.295	0.03987	4.295	0.00442	3.295	-0.01685	2.295	-0.00557	1.295	-0.0004142	0.295	0.00563
	9.2952	-0.02706	8.2952	-0.02095	7.2952	-0.01851	6.2952	-0.00847	5.2952	0.036	4.2952	0.00216	3.2952	-0.0204	2.2952	-0.00783	1.2952	-0.00331	0.2952	0.00537
	9.2954	-0.0282	8.2954	-0.01633	7.2954	-0.01529	6.2954	-0.00557	5.2954	0.03439	4.2954	0.0041	3.2954	-0.01717	2.2954	-0.00783	1.2954	-0.00299	0.2954	0.00563
	9.2956	-0.02076	8.2956	-0.02268	7.2956	-0.01621	6.2956	-0.00912	5.2956	0.02762	4.2956	0.00378	3.2956	-0.02168	2.2956	-0.00686	1.2956	-0.00138	0.2956	0.00566
	9.2958	-0.02706	8.2958	-0.0198	7.2958	-0.01667	6.2958	-0.00847	5.2958	0.02118	4.2958	0.00313	3.2958	-0.02233	2.2958	-0.00783	1.2958	-0.00299	0.2958	0.00576
	9.296	-0.02191	8.296	-0.02384	7.296	-0.01575	6.296	-0.00493	5.296	0.02021	4.296	0.00313	3.296	-0.02394	2.296	-0.00879	1.296	-9.19e-05	0.296	0.00566
	9.2962	-0.0282	8.2962	-0.02557	7.2962	-0.01713	6.2962	-0.00654	5.2962	0.01924	4.2962	0.00378	3.2962	-0.02297	2.2962	-0.0075	1.2962	-0.00073647	0.2962	0.00595
	9.2964	-0.02706	8.2964	-0.02672	7.2964	-0.02034	6.2964	-0.00815	5.2964	0.01699	4.2964	0.00087489	3.2964	-0.02072	2.2964	-0.00912	1.2964	-0.00235	0.2964	0.00576
	9.2966	-0.02592	8.2966	-0.02672	7.2966	-0.01851	6.2966	-0.00622	5.2966	0.01763	4.2966	0.00345	3.2966	-0.02555	2.2966	-0.01008	1.2966	-0.00331	0.2966	0.00595
	9.2968	-0.02706	8.2968	-0.02788	7.2968	-0.01529	6.2968	-0.00364	5.2968	0.01634	4.2968	0.00152	3.2968	-0.02426	2.2968	-0.00589	1.2968	-0.00106	0.2968	0.00599
	9.297	-0.02248	8.297	-0.02499	7.297	-0.01713	6.297	-0.00654	5.297	0.01538	4.297	0.00087489	3.297	-0.02362	2.297	-0.00783	1.297	-0.0004142	0.297	0.00657
	9.2972	-0.02534	8.2972	-0.02615	7.2972	-0.01299	6.2972	-0.00879	5.2972	0.01538	4.2972	-0.0004142	3.2972	-0.02458	2.2972	-0.00783	1.2972	-0.00106	0.2972	0.00628
	9.2974	-0.0242	8.2974	-0.01864	7.2974	-0.01299	6.2974	-0.00718	5.2974	0.01473	4.2974	0.00345	3.2974	-0.02748	2.2974	-0.00589	1.2974	-0.00138	0.2974	0.00637
	9.2976	-0.02592	8.2976	-0.03596	7.2976	-0.01437	6.2976	-0.00847	5.2976	0.01151	4.2976	-0.00138	3.2976	-0.02491	2.2976	-0.00815	1.2976	-0.0017	0.2976	0.00624
	9.2978	-0.02592	8.2978	-0.02961	7.2978	-0.01253	6.2978	-0.00783	5.2978	0.01312	4.2978	-0.0017	3.2978	-0.02555	2.2978	-0.00847	1.2978	-0.00138	0.2978	0.00624
	9.298	-0.02706	8.298	-0.02326	7.298	-0.01253	6.298	-0.00686	5.298	0.02021	4.298	-9.19e-05	3.298	-0.02104	2.298	-0.01008	1.298	-0.00299	0.298	0.00631
	9.2982	-0.03107	8.2982	-0.03192	7.2982	-0.00978	6.2982	-0.00718	5.2982	0.01892	4.2982	0.00474	3.2982	-0.02458	2.2982	-0.0104	1.2982	-0.00299	0.2982	0.00663
	9.2984	-0.02763	8.2984	-0.02615	7.2984	-0.01299	6.2984	-0.00686	5.2984	0.02053	4.2984	0.00539	3.2984	-0.02265	2.2984	-0.0104	1.2984	-0.00203	0.2984	0.00634
	9.2986	-0.03221	8.2986	-0.02557	7.2986	-0.0084	6.2986	-0.00847	5.2986	0.02247	4.2986	0.007	3.2986	-0.0262	2.2986	-0.0104	1.2986	-0.00203	0.2986	0.00647
	9.2988	-0.03221	8.2988	-0.02788	7.2988	-0.00886	6.2988	-0.00912	5.2988	0.02118	4.2988	0.0041	3.2988	-0.02652	2.2988	-0.01073	1.2988	-0.00428	0.2988	0.0065
	9.299	-0.02992	8.299	-0.02672	7.299	-0.00794	6.299	-0.0075	5.299	0.01957	4.299	0.00571	3.299	-0.02362	2.299	-0.01363	1.299	-0.00557	0.299	0.00653
	9.2992	-0.02763	8.2992	-0.02441	7.2992	-0.00932	6.2992	-0.00686	5.2992	0.02053	4.2992	0.00474	3.2992	-0.02362	2.2992	-0.01492	1.2992	-0.00396	0.2992	0.00663
	9.2994	-0.03107	8.2994	-0.01518	7.2994	-0.00472	6.2994	-0.01008	5.2994	0.02247	4.2994	0.00474	3.2994	-0.02458	2.2994	-0.01588	1.2994	-0.00203	0.2994	0.00653
	9.2996	-0.0282	8.2996	-0.02499	7.2996	-0.00702	6.2996	-0.01073	5.2996	0.02215	4.2996	0.00732	3.2996	-0.02491	2.2996	-0.01492	1.2996	-0.00235	0.2996	0.0066
	9.2998	-0.02878	8.2998	-0.02615	7.2998	-0.0084	6.2998	-0.01202	5.2998	0.02053	4.2998	0.00539	3.2998	-0.02362	2.2998	-0.01492	1.2998	-0.00267	0.2998	0.0066
	9.3	-0.02763	8.3	-0.02557	7.3	-0.0061	6.3	-0.0104	5.3	0.0186	4.3	0.0041	3.3	-0.0233	2.3	-0.01105	1.3	-0.0046	0.3	0.00657
	9.3002	-0.02992	8.3002	-0.0273	7.3002	-0.00472	6.3002	-0.0104	5.3002	0.02311	4.3002	0.00635	3.3002	-0.02362	2.3002	-0.01492	1.3002	-9.19e-05	0.3002	0.00673
	9.3004	-0.02592	8.3004	-0.02268	7.3004	-0.0061	6.3004	-0.01202	5.3004	0.02537	4.3004	0.0041	3.3004	-0.02072	2.3004	-0.01524	1.3004	-0.00589	0.3004	0.00647
	9.3006	-0.02305	8.3006	-0.01922	7.3006	-0.00518	6.3006	-0.01266	5.3006	0.02795	4.3006	0.00539	3.3006	-0.01846	2.3006	-0.01653	1.3006	-0.00331	0.3006	0.00647
	9.3008	-0.01848	8.3008	-0.01749	7.3008	-0.00427	6.3008	-0.01266	5.3008	0.02827	4.3008	0.00442	3.3008	-0.01846	2.3008	-0.01556	1.3008	-0.0017	0.3008	0.00647
	9.301	-0.01962	8.301	-0.0146	7.301	-0.00381	6.301	-0.01266	5.301	0.03375	4.301	0.00442	3.301	-0.0175	2.301	-0.01556	1.301	-0.00331	0.301	0.00657
	9.3012	-0.01561	8.3012	-0.01344	7.3012	-0.00105	6.3012	-0.01234	5.3012	0.03117	4.3012	0.00474	3.3012	-0.01846	2.3012	-0.01556	1.3012	-0.00428	0.3012	0.00657
	9.3014	-0.02248	8.3014	-0.01344	7.3014	-0.00335	6.3014	-0.00815	5.3014	0.03246	4.3014	0.00378	3.3014	-0.01588	2.3014	-0.01427	1.3014	0.00087489	0.3014	0.0066
	9.3016	-0.01619	8.3016	-0.00825	7.3016	-0.00197	6.3016	-0.0104	5.3016	0.02891	4.3016	0.00281	3.3016	-0.01492	2.3016	-0.01266	1.3016	-0.00267	0.3016	0.00705
	9.3018	-0.01504	8.3018	-0.00652	7.3018	-0.0061	6.3018	-0.01105	5.3018	0.03536	4.3018	0.00249	3.3018	-0.0175	2.3018	-0.01363	1.3018	-0.0017	0.3018	0.00657
	9.302	-0.01447	8.302	-0.00883	7.302	-0.00197	6.302	-0.01137	5.302	0.02827	4.302	0.00216	3.302	-0.01524	2.302	-0.01459	1.302	-0.00235	0.302	0.00647
	9.3022	0.00098129	8.3022	-0.00709	7.3022	0.00125	6.3022	-0.01137	5.3022	0.03117	4.3022	0.00281	3.3022	-0.01524	2.3022	-0.01524	1.3022	-0.00203	0.3022	0.00727
	9.3024	-0.00531	8.3024	-0.00478	7.3024	-0.00105	6.3024	-0.0075	5.3024	0.0244	4.3024	0.00184	3.3024	-0.01556	2.3024	-0.01524	1.3024	-0.00267	0.3024	0.00653
	9.3026	-0.00474	8.3026	-0.00363	7.3026	0.00263	6.3026	-0.00912	5.3026	0.02633	4.3026	0.00023034	3.3026	-0.01556	2.3026	-0.01653	1.3026	-0.00235	0.3026	0.0064
	9.3028	0.00384	8.3028	-0.0001647	7.3028	0.00446	6.3028	-0.00944	5.3028	0.02376	4.3028	-0.00428	3.3028	-0.01717	2.3028	-0.01169	1.3028	-0.00203	0.3028	0.00628
	9.303	0.00384	8.303	0.00561	7.303	0.00492	6.303	-0.00364	5.303	0.02666	4.303	0.0012	3.303	-0.01395	2.303	-0.01266	1.303	-0.00203	0.303	0.00624
	9.3032	0.00155	8.3032	0.00445	7.3032	0.0063	6.3032	-0.00493	5.3032	0.02053	4.3032	-0.00364	3.3032	-0.01588	2.3032	-0.01363	1.3032	-0.00299	0.3032	0.00663
	9.3034	0.00899	8.3034	0.00734	7.3034	0.00125	6.3034	-0.0046	5.3034	0.02891	4.3034	-0.00073647	3.3034	-0.01556	2.3034	-0.01202	1.3034	0.00055261	0.3034	0.00657
	9.3036	0.00213	8.3036	0.00561	7.3036	0.004	6.3036	-0.00525	5.3036	0.02343	4.3036	-0.00364	3.3036	-0.01363	2.3036	-0.01008	1.3036	-0.0004142	0.3036	0.00602
	9.3038	0.00384	8.3038	0.00734	7.3038	0.0086	6.3038	-0.0046	5.3038	0.02279	4.3038	-0.00557	3.3038	-0.01653	2.3038	-0.00976	1.3038	-0.00331	0.3038	0.00644
	9.304	0.00556	8.304	0.00907	7.304	0.0063	6.304	-0.00203	5.304	0.02924	4.304	-0.00589	3.304	-0.01524	2.304	-0.00815	1.304	-0.00073647	0.304	0.00589
	9.3042	0.00728	8.3042	0.01023	7.3042	0.00768	6.3042	-0.00428	5.3042	0.02762	4.3042	-0.00622	3.3042	-0.01588	2.3042	-0.00912	1.3042	-9.19e-05	0.3042	0.00576
	9.3044	0.00556	8.3044	0.00676	7.3044	0.00906	6.3044	-0.00235	5.3044	0.02827	4.3044	-0.00396	3.3044	-0.01459	2.3044	-0.00783	1.3044	-9.19e-05	0.3044	0.00576
	9.3046	0.00499	8.3046	0.01254	7.3046	0.01043	6.3046	-0.00203	5.3046	0.02472	4.3046	-0.0075	3.3046	-0.01685	2.3046	-0.00686	1.3046	-9.19e-05	0.3046	0.00628
	9.3048	0.00899	8.3048	0.01138	7.3048	0.01043	6.3048	-9.19e-05	5.3048	0.02279	4.3048	-0.00557	3.3048	-0.01556	2.3048	-0.00718	1.3048	-9.19e-05	0.3048	0.00576
	9.305	0.00785	8.305	0.01369	7.305	0.01043	6.305	-0.00364	5.305	0.01731	4.305	-0.00944	3.305	-0.0175	2.305	-0.00622	1.305	-9.19e-05	0.305	0.00618
	9.3052	0.013	8.3052	0.01658	7.3052	0.01319	6.3052	-0.00203	5.3052	0.01634	4.3052	-0.00783	3.3052	-0.01717	2.3052	-0.0075	1.3052	0.0012	0.3052	0.00582
	9.3054	0.01758	8.3054	0.01312	7.3054	0.01687	6.3054	-0.00557	5.3054	0.01248	4.3054	-0.00654	3.3054	-0.01846	2.3054	-0.00815	1.3054	0.00087489	0.3054	0.00592
	9.3056	0.017	8.3056	0.0212	7.3056	0.01595	6.3056	-0.00203	5.3056	0.00539	4.3056	-0.00976	3.3056	-0.02072	2.3056	-0.00718	1.3056	0.00055261	0.3056	0.00592
	9.3058	0.02044	8.3058	0.01773	7.3058	0.01732	6.3058	-0.0017	5.3058	0.00249	4.3058	-0.00847	3.3058	-0.02104	2.3058	-0.0046	1.3058	0.00023034	0.3058	0.00608
	9.306	0.02559	8.306	0.02351	7.306	0.02192	6.306	-0.00073647	5.306	0.00055261	4.306	-0.00912	3.306	-0.01846	2.306	-0.00686	1.306	-0.00073647	0.306	0.00582
	9.3062	0.02559	8.3062	0.01658	7.3062	0.0233	6.3062	0.00055261	5.3062	-0.0004142	4.3062	-0.01202	3.3062	-0.02233	2.3062	-0.0075	1.3062	0.00055261	0.3062	0.00573
	9.3064	0.03074	8.3064	0.01716	7.3064	0.02284	6.3064	0.00442	5.3064	-0.00203	4.3064	-0.01169	3.3064	-0.02136	2.3064	-0.00718	1.3064	0.00023034	0.3064	0.0066
	9.3066	0.03131	8.3066	0.02004	7.3066	0.02789	6.3066	0.00281	5.3066	-0.00106	4.3066	-0.01169	3.3066	-0.01943	2.3066	-0.00718	1.3066	0.0041	0.3066	0.00647
	9.3068	0.03131	8.3068	0.01542	7.3068	0.02651	6.3068	0.00281	5.3068	-0.00138	4.3068	-0.00654	3.3068	-0.02362	2.3068	-0.00331	1.3068	0.00023034	0.3068	0.00637
	9.307	0.03131	8.307	0.01542	7.307	0.02559	6.307	0.00378	5.307	-0.00493	4.307	-0.00944	3.307	-0.02458	2.307	-0.00493	1.307	-9.19e-05	0.307	0.00608
	9.3072	0.03703	8.3072	0.02466	7.3072	0.02513	6.3072	0.00378	5.3072	-0.00267	4.3072	-0.01169	3.3072	-0.02104	2.3072	-0.00654	1.3072	0.00087489	0.3072	0.0064
	9.3074	0.03589	8.3074	0.01658	7.3074	0.02513	6.3074	0.00442	5.3074	-0.00428	4.3074	-0.01234	3.3074	-0.02233	2.3074	-0.00525	1.3074	0.00087489	0.3074	0.00666
	9.3076	0.02845	8.3076	0.02639	7.3076	0.02605	6.3076	0.0041	5.3076	-0.00235	4.3076	-0.01202	3.3076	-0.02168	2.3076	-0.00235	1.3076	0.00184	0.3076	0.00611
	9.3078	0.03761	8.3078	0.01485	7.3078	0.02697	6.3078	0.00539	5.3078	-0.00428	4.3078	-0.01137	3.3078	-0.02072	2.3078	-0.00589	1.3078	0.00055261	0.3078	0.00669
	9.308	0.03074	8.308	0.01716	7.308	0.0233	6.308	0.00378	5.308	-0.00267	4.308	-0.01073	3.308	-0.02233	2.308	-0.00557	1.308	-0.00299	0.308	0.00621
	9.3082	0.03188	8.3082	0.01542	7.3082	0.02927	6.3082	0.00442	5.3082	-0.00428	4.3082	-0.00686	3.3082	-0.02394	2.3082	-0.00299	1.3082	-0.0017	0.3082	0.00631
	9.3084	0.03131	8.3084	0.016	7.3084	0.03294	6.3084	0.00796	5.3084	-0.00557	4.3084	-0.00525	3.3084	-0.02072	2.3084	-0.00589	1.3084	-0.00073647	0.3084	0.00621
	9.3086	0.02731	8.3086	0.01369	7.3086	0.02789	6.3086	0.00635	5.3086	-0.00815	4.3086	-0.00622	3.3086	-0.01943	2.3086	-0.00654	1.3086	-0.0017	0.3086	0.00618
	9.3088	0.02444	8.3088	0.01196	7.3088	0.02973	6.3088	0.00925	5.3088	-0.00557	4.3088	-0.0075	3.3088	-0.02136	2.3088	-0.00944	1.3088	-9.19e-05	0.3088	0.00653
	9.309	0.0233	8.309	0.00965	7.309	0.02789	6.309	0.0128	5.309	-0.0046	4.309	-0.00589	3.309	-0.01782	2.309	-0.00912	1.309	0.00023034	0.309	0.0066
	9.3092	0.02044	8.3092	0.00619	7.3092	0.02789	6.3092	0.00732	5.3092	-0.00654	4.3092	-0.00622	3.3092	-0.01911	2.3092	-0.00976	1.3092	-0.00073647	0.3092	0.0066
	9.3094	0.02444	8.3094	0.00445	7.3094	0.03019	6.3094	0.00313	5.3094	-0.00654	4.3094	-0.00718	3.3094	-0.01621	2.3094	-0.01202	1.3094	-0.00073647	0.3094	0.00663
	9.3096	0.02044	8.3096	0.00561	7.3096	0.02835	6.3096	0.00829	5.3096	-0.00912	4.3096	-0.00589	3.3096	-0.01717	2.3096	-0.00847	1.3096	-0.00073647	0.3096	0.00653
	9.3098	0.017	8.3098	0.00561	7.3098	0.02697	6.3098	0.00893	5.3098	-0.00525	4.3098	-0.00654	3.3098	-0.01492	2.3098	-0.00944	1.3098	-0.00203	0.3098	0.00686
	9.31	0.01586	8.31	-0.00305	7.31	0.0233	6.31	0.01022	5.31	-0.00525	4.31	-0.00686	3.31	-0.01685	2.31	-0.01202	1.31	0.00023034	0.31	0.00682
	9.3102	0.01586	8.3102	0.00157	7.3102	0.0233	6.3102	0.01054	5.3102	-0.00073647	4.3102	-0.00783	3.3102	-0.01492	2.3102	-0.00879	1.3102	-0.0004142	0.3102	0.00692
	9.3104	0.01414	8.3104	0.00388	7.3104	0.02054	6.3104	0.01409	5.3104	0.00023034	4.3104	-0.00879	3.3104	-0.01524	2.3104	-0.0104	1.3104	-0.00299	0.3104	0.00702
	9.3106	-0.00016324	8.3106	-0.00767	7.3106	0.02054	6.3106	0.01183	5.3106	0.00216	4.3106	-0.00589	3.3106	-0.01363	2.3106	-0.00686	1.3106	-9.19e-05	0.3106	0.00698
	9.3108	0.00842	8.3108	0.00157	7.3108	0.02008	6.3108	0.01344	5.3108	0.007	4.3108	-0.00912	3.3108	-0.01459	2.3108	-0.01008	1.3108	-9.19e-05	0.3108	0.00705
	9.311	0.00728	8.311	-0.00132	7.311	0.01595	6.311	0.00635	5.311	0.00829	4.311	-0.0104	3.311	-0.01137	2.311	-0.00912	1.311	0.00055261	0.311	0.00705
	9.3112	0.01815	8.3112	0.00561	7.3112	0.01778	6.3112	0.01215	5.3112	0.00571	4.3112	-0.00944	3.3112	-0.01073	2.3112	-0.00944	1.3112	-0.00203	0.3112	0.00708
	9.3114	0.01014	8.3114	0.00734	7.3114	0.01595	6.3114	0.01151	5.3114	0.007	4.3114	-0.00718	3.3114	-0.01073	2.3114	-0.00815	1.3114	0.00023034	0.3114	0.00692
	9.3116	0.01071	8.3116	0.00619	7.3116	0.01595	6.3116	0.01248	5.3116	0.00925	4.3116	-0.00912	3.3116	-0.01073	2.3116	-0.00847	1.3116	-9.19e-05	0.3116	0.00724
	9.3118	0.00785	8.3118	0.00388	7.3118	0.01916	6.3118	0.01119	5.3118	0.00796	4.3118	-0.00976	3.3118	-0.01169	2.3118	-0.00944	1.3118	-0.00138	0.3118	0.00724
	9.312	0.00556	8.312	0.01196	7.312	0.01503	6.312	0.00893	5.312	0.007	4.312	-0.00815	3.312	-0.01137	2.312	-0.00815	1.312	-0.0004142	0.312	0.00724
	9.3122	0.00499	8.3122	-0.0019	7.3122	0.01365	6.3122	0.00925	5.3122	0.00796	4.3122	-0.00815	3.3122	-0.01137	2.3122	-0.00815	1.3122	-0.00073647	0.3122	0.00744
	9.3124	0.013	8.3124	0.00214	7.3124	0.01227	6.3124	0.01119	5.3124	0.00216	4.3124	-0.0104	3.3124	-0.01331	2.3124	-0.00815	1.3124	-9.19e-05	0.3124	0.0075
	9.3126	0.00613	8.3126	0.00157	7.3126	0.01043	6.3126	0.00958	5.3126	0.00313	4.3126	-0.0104	3.3126	-0.01137	2.3126	-0.00783	1.3126	-0.0004142	0.3126	0.00737
	9.3128	0.01014	8.3128	0.00157	7.3128	0.0063	6.3128	0.00925	5.3128	0.00732	4.3128	-0.01298	3.3128	-0.01073	2.3128	-0.01073	1.3128	-0.00331	0.3128	0.0075
	9.313	0.00040902	8.313	0.00157	7.313	0.00722	6.313	0.01022	5.313	0.00506	4.313	-0.0175	3.313	-0.01169	2.313	-0.00783	1.313	-0.0017	0.313	0.00756
	9.3132	-0.0036	8.3132	-0.00305	7.3132	0.00308	6.3132	0.00829	5.3132	0.00506	4.3132	-0.0175	3.3132	-0.01008	2.3132	-0.00912	1.3132	-0.00203	0.3132	0.00782
	9.3134	-0.00131	8.3134	0.00041266	7.3134	0.00032831	6.3134	0.00732	5.3134	0.0012	4.3134	-0.01846	3.3134	-0.00815	2.3134	-0.00686	1.3134	0.00152	0.3134	0.0075
	9.3136	0.00327	8.3136	-0.00305	7.3136	-0.00289	6.3136	0.00764	5.3136	-9.19e-05	4.3136	-0.01975	3.3136	-0.01234	2.3136	-0.00557	1.3136	0.00216	0.3136	0.00744
	9.3138	-0.00302	8.3138	-0.00247	7.3138	-0.00427	6.3138	0.00861	5.3138	0.00087489	4.3138	-0.01782	3.3138	-0.01137	2.3138	-0.00525	1.3138	0.00152	0.3138	0.00734
	9.314	-0.00589	8.314	0.00676	7.314	-0.00564	6.314	0.00732	5.314	0.00055261	4.314	-0.0175	3.314	-0.01459	2.314	-0.00235	1.314	0.00378	0.314	0.00785
	9.3142	-0.00932	8.3142	-0.00825	7.3142	-0.00656	6.3142	0.00861	5.3142	0.00055261	4.3142	-0.01814	3.3142	-0.01298	2.3142	-0.00364	1.3142	0.00152	0.3142	0.00747
	9.3144	-0.0076	8.3144	-0.00825	7.3144	-0.00702	6.3144	0.00893	5.3144	-0.00235	4.3144	-0.01685	3.3144	-0.01073	2.3144	-0.00364	1.3144	0.00184	0.3144	0.00747
	9.3146	-0.01104	8.3146	-0.00883	7.3146	-0.00381	6.3146	0.00732	5.3146	-0.00106	4.3146	-0.02104	3.3146	-0.01169	2.3146	-0.00299	1.3146	0.00055261	0.3146	0.00756
	9.3148	-0.00589	8.3148	-0.01056	7.3148	-0.01024	6.3148	0.00764	5.3148	-0.00267	4.3148	-0.01911	3.3148	-0.01169	2.3148	-0.00267	1.3148	-9.19e-05	0.3148	0.00756
	9.315	-0.0036	8.315	-0.00536	7.315	-0.01024	6.315	0.00829	5.315	-0.0004142	4.315	-0.01975	3.315	-0.01202	2.315	-0.00815	1.315	0.00184	0.315	0.0075
	9.3152	0.0027	8.3152	-0.00825	7.3152	-0.01116	6.3152	0.00378	5.3152	-0.0075	4.3152	-0.01814	3.3152	-0.01524	2.3152	-0.00138	1.3152	0.00023034	0.3152	0.0074
	9.3154	0.00556	8.3154	-0.01056	7.3154	-0.01483	6.3154	0.00345	5.3154	-0.01331	4.3154	-0.01911	3.3154	-0.01459	2.3154	-0.0017	1.3154	0.00345	0.3154	0.00769
	9.3156	0.00728	8.3156	-0.01518	7.3156	-0.01253	6.3156	0.00313	5.3156	-0.01363	4.3156	-0.01814	3.3156	-0.01588	2.3156	-0.00073647	1.3156	0.00249	0.3156	0.00782
	9.3158	0.00556	8.3158	-0.01518	7.3158	-0.00978	6.3158	0.00345	5.3158	-0.01556	4.3158	-0.01685	3.3158	-0.01524	2.3158	-0.0017	1.3158	0.00152	0.3158	0.00773
	9.316	0.0067	8.316	-0.01691	7.316	-0.00702	6.316	0.00184	5.316	-0.0175	4.316	-0.01943	3.316	-0.01492	2.316	-0.0017	1.316	0.00249	0.316	0.00744
	9.3162	0.00499	8.3162	-0.01691	7.3162	-0.00978	6.3162	0.00216	5.3162	-0.01975	4.3162	-0.01878	3.3162	-0.01588	2.3162	-0.00267	1.3162	0.00249	0.3162	0.00753
	9.3164	0.0067	8.3164	-0.01749	7.3164	-0.01116	6.3164	0.00055261	5.3164	-0.01911	4.3164	-0.01911	3.3164	-0.01621	2.3164	-0.00203	1.3164	0.00474	0.3164	0.0076
	9.3166	0.00899	8.3166	-0.01633	7.3166	-0.00748	6.3166	0.00216	5.3166	-0.02104	4.3166	-0.01717	3.3166	-0.01556	2.3166	-0.0017	1.3166	0.00313	0.3166	0.0075
	9.3168	0.00899	8.3168	-0.01922	7.3168	-0.00932	6.3168	-0.00073647	5.3168	-0.02297	4.3168	-0.00944	3.3168	-0.01556	2.3168	0.00055261	1.3168	0.00249	0.3168	0.00773
	9.317	0.00842	8.317	-0.01633	7.317	-0.00932	6.317	-0.00203	5.317	-0.02168	4.317	-0.00589	3.317	-0.01363	2.317	-0.0004142	1.317	0.00313	0.317	0.00779
	9.3172	0.00842	8.3172	-0.01806	7.3172	-0.01024	6.3172	-0.00235	5.3172	-0.02072	4.3172	-0.00364	3.3172	-0.0175	2.3172	-0.00525	1.3172	0.00152	0.3172	0.00792
	9.3174	0.00899	8.3174	-0.02672	7.3174	-0.01391	6.3174	-0.00331	5.3174	-0.02297	4.3174	-0.0004142	3.3174	-0.01556	2.3174	-0.00235	1.3174	0.00023034	0.3174	0.00805
	9.3176	0.00842	8.3176	-0.02095	7.3176	-0.01024	6.3176	-0.00299	5.3176	-0.02104	4.3176	0.00216	3.3176	-0.01459	2.3176	-0.00525	1.3176	0.00345	0.3176	0.00837
	9.3178	0.01071	8.3178	-0.01749	7.3178	-0.00932	6.3178	-0.00073647	5.3178	-0.02587	4.3178	0.00635	3.3178	-0.01395	2.3178	-0.00138	1.3178	0.00184	0.3178	0.00805
	9.318	0.0067	8.318	-0.02153	7.318	-0.01116	6.318	-0.00428	5.318	-0.02136	4.318	0.01119	3.318	-0.01556	2.318	-0.00203	1.318	0.00281	0.318	0.00811
	9.3182	0.00957	8.3182	-0.02441	7.3182	-0.00427	6.3182	-0.00364	5.3182	-0.02233	4.3182	0.01506	3.3182	-0.01685	2.3182	-0.00589	1.3182	0.00281	0.3182	0.00808
	9.3184	0.01758	8.3184	-0.02037	7.3184	0.00032831	6.3184	-0.0046	5.3184	-0.02136	4.3184	0.01957	3.3184	-0.01685	2.3184	-0.00073647	1.3184	0.00087489	0.3184	0.00818
	9.3186	0.00842	8.3186	-0.02037	7.3186	-0.00059037	6.3186	-0.00686	5.3186	-0.02394	4.3186	0.01634	3.3186	-0.01427	2.3186	-0.0017	1.3186	0.0012	0.3186	0.00805
	9.3188	0.00957	8.3188	-0.0221	7.3188	0.00263	6.3188	-0.0075	5.3188	-0.02362	4.3188	0.01828	3.3188	-0.01524	2.3188	-0.00299	1.3188	-0.00106	0.3188	0.00808
	9.319	0.01071	8.319	-0.0221	7.319	0.00171	6.319	-0.00879	5.319	-0.02458	4.319	0.01957	3.319	-0.01008	2.319	-0.00654	1.319	-0.00106	0.319	0.00811
	9.3192	0.00785	8.3192	-0.02384	7.3192	-0.00151	6.3192	-0.00815	5.3192	-0.02201	4.3192	0.01892	3.3192	-0.01459	2.3192	-0.00235	1.3192	-0.0004142	0.3192	0.00837
	9.3194	0.00728	8.3194	-0.0146	7.3194	-0.00197	6.3194	-0.01008	5.3194	-0.02265	4.3194	0.01731	3.3194	-0.01363	2.3194	-0.00331	1.3194	-0.00203	0.3194	0.00824
	9.3196	0.00613	8.3196	-0.02153	7.3196	-0.00013103	6.3196	-0.01234	5.3196	-0.02265	4.3196	0.0186	3.3196	-0.01363	2.3196	-0.00493	1.3196	-0.00203	0.3196	0.00856
	9.3198	-0.00016324	8.3198	-0.01344	7.3198	-0.00013103	6.3198	-0.01266	5.3198	-0.02201	4.3198	0.01795	3.3198	-0.01459	2.3198	-0.00654	1.3198	0.0012	0.3198	0.00847
	9.32	0.00384	8.32	-0.01864	7.32	-0.0061	6.32	-0.01459	5.32	-0.0233	4.32	0.01763	3.32	-0.01363	2.32	-0.0046	1.32	0.00152	0.32	0.00827
	9.3202	0.00213	8.3202	-0.02268	7.3202	-0.00013103	6.3202	-0.01363	5.3202	-0.0204	4.3202	0.01763	3.3202	-0.01266	2.3202	-0.00428	1.3202	-0.00106	0.3202	0.00831
	9.3204	0.00556	8.3204	-0.01749	7.3204	-0.00564	6.3204	-0.01234	5.3204	-0.01266	4.3204	0.01731	3.3204	-0.01298	2.3204	-0.0017	1.3204	0.00055261	0.3204	0.00821
	9.3206	0.00613	8.3206	-0.00421	7.3206	-0.00472	6.3206	-0.01685	5.3206	-0.01331	4.3206	0.01634	3.3206	-0.01008	2.3206	-0.00331	1.3206	-0.00073647	0.3206	0.00824
	9.3208	0.00499	8.3208	-0.01749	7.3208	-0.00381	6.3208	-0.01717	5.3208	-0.01298	4.3208	0.01473	3.3208	-0.00718	2.3208	-0.00331	1.3208	-9.19e-05	0.3208	0.00821
	9.321	0.00441	8.321	-0.01575	7.321	-0.00656	6.321	-0.01782	5.321	-0.01427	4.321	0.01506	3.321	-0.00783	2.321	-0.00299	1.321	0.00055261	0.321	0.00808
	9.3212	0.00613	8.3212	-0.01344	7.3212	-0.00518	6.3212	-0.01556	5.3212	-0.01266	4.3212	0.01409	3.3212	-0.00557	2.3212	-0.00428	1.3212	0.00023034	0.3212	0.00821
	9.3214	0.01243	8.3214	-0.01287	7.3214	-0.01024	6.3214	-0.01427	5.3214	-0.00718	4.3214	0.01215	3.3214	-0.00686	2.3214	-0.00235	1.3214	0.00152	0.3214	0.00843
	9.3216	0.00899	8.3216	-0.00883	7.3216	-0.00656	6.3216	-0.01653	5.3216	-0.00879	4.3216	0.01022	3.3216	-0.00525	2.3216	-0.00493	1.3216	-9.19e-05	0.3216	0.00834
	9.3218	0.01357	8.3218	-0.0094	7.3218	-0.00335	6.3218	-0.01298	5.3218	-0.00944	4.3218	0.01151	3.3218	-0.00493	2.3218	-0.00557	1.3218	0.00087489	0.3218	0.00837
	9.322	0.01071	8.322	-0.00998	7.322	-0.01575	6.322	-0.01459	5.322	-0.01008	4.322	0.01054	3.322	-0.00525	2.322	-0.00267	1.322	0.00023034	0.322	0.00827
	9.3222	0.013	8.3222	-0.01344	7.3222	-0.00886	6.3222	-0.01524	5.3222	-0.00944	4.3222	0.01151	3.3222	-0.00493	2.3222	-0.00267	1.3222	0.00055261	0.3222	0.00831
	9.3224	0.01472	8.3224	-0.00998	7.3224	-0.00886	6.3224	-0.01298	5.3224	-0.01234	4.3224	0.0099	3.3224	-0.00622	2.3224	-0.00106	1.3224	-9.19e-05	0.3224	0.0084
	9.3226	0.01243	8.3226	-0.01056	7.3226	-0.01207	6.3226	-0.01395	5.3226	-0.01266	4.3226	0.00893	3.3226	-0.00493	2.3226	-0.00364	1.3226	-9.19e-05	0.3226	0.00831
	9.3228	0.0233	8.3228	-0.01287	7.3228	-0.0061	6.3228	-0.00815	5.3228	-0.01685	4.3228	0.00281	3.3228	-0.00493	2.3228	0.00216	1.3228	0.0012	0.3228	0.00843
	9.323	0.01243	8.323	-0.00998	7.323	-0.01345	6.323	-0.01073	5.323	-0.01395	4.323	0.00087489	3.323	-0.00331	2.323	-0.00299	1.323	0.00023034	0.323	0.00818
	9.3232	0.01472	8.3232	-0.01806	7.3232	-0.01024	6.3232	-0.01266	5.3232	-0.01105	4.3232	0.00249	3.3232	-0.00493	2.3232	-0.00267	1.3232	-0.00364	0.3232	0.00789
	9.3234	0.00842	8.3234	-0.01056	7.3234	-0.01162	6.3234	-0.00912	5.3234	-0.01298	4.3234	0.00668	3.3234	-0.00718	2.3234	-0.00106	1.3234	0.00184	0.3234	0.0074
	9.3236	0.00957	8.3236	-0.00825	7.3236	-0.01667	6.3236	-0.00622	5.3236	-0.00976	4.3236	-0.0004142	3.3236	-0.00686	2.3236	0.00184	1.3236	-0.00138	0.3236	0.0074
	9.3238	0.00613	8.3238	-0.00998	7.3238	-0.01942	6.3238	-0.0104	5.3238	-0.0104	4.3238	0.00184	3.3238	-0.00557	2.3238	-0.00106	1.3238	0.00281	0.3238	0.00724
	9.324	0.00556	8.324	-0.01229	7.324	-0.01713	6.324	-0.00976	5.324	-0.00944	4.324	-0.0017	3.324	-0.00654	2.324	0.00506	1.324	0.00313	0.324	0.00702
	9.3242	0.00785	8.3242	-0.01806	7.3242	-0.01483	6.3242	-0.01008	5.3242	-0.01169	4.3242	-0.00331	3.3242	-0.00364	2.3242	0.00281	1.3242	0.00345	0.3242	0.00698
	9.3244	0.00441	8.3244	-0.0094	7.3244	-0.01253	6.3244	-0.00912	5.3244	-0.01395	4.3244	-0.00331	3.3244	-0.0046	2.3244	0.00249	1.3244	0.00313	0.3244	0.0066
	9.3246	0.00441	8.3246	-0.01229	7.3246	-0.01896	6.3246	-0.00944	5.3246	-0.01363	4.3246	-0.00718	3.3246	-0.00557	2.3246	0.00635	1.3246	0.00378	0.3246	0.0064
	9.3248	0.00613	8.3248	-0.00998	7.3248	-0.01575	6.3248	-0.00944	5.3248	-0.01846	4.3248	-0.00525	3.3248	-0.0046	2.3248	0.00249	1.3248	0.00216	0.3248	0.00592
	9.325	0.00899	8.325	-0.00767	7.325	-0.01713	6.325	-0.00686	5.325	-0.01363	4.325	-0.00589	3.325	-0.00493	2.325	0.00571	1.325	0.00216	0.325	0.00566
	9.3252	0.00785	8.3252	-0.00767	7.3252	-0.01391	6.3252	-0.01105	5.3252	-0.01556	4.3252	-0.00686	3.3252	-0.00783	2.3252	0.00216	1.3252	0.00184	0.3252	0.00547
	9.3254	0.00499	8.3254	-0.00767	7.3254	-0.01575	6.3254	-0.00944	5.3254	-0.01943	4.3254	-0.00428	3.3254	-0.00783	2.3254	0.00345	1.3254	-0.0017	0.3254	0.00528
	9.3256	0.00899	8.3256	-0.01171	7.3256	-0.01621	6.3256	-0.00718	5.3256	-0.02587	4.3256	-0.00299	3.3256	-0.01008	2.3256	0.00442	1.3256	0.00184	0.3256	0.00505
	9.3258	0.00957	8.3258	-0.01287	7.3258	-0.01759	6.3258	-0.00944	5.3258	-0.03006	4.3258	0.00055261	3.3258	-0.00944	2.3258	0.00474	1.3258	0.0012	0.3258	0.0046
	9.326	0.0067	8.326	-0.01344	7.326	-0.01667	6.326	-0.01266	5.326	-0.03168	4.326	0.00087489	3.326	-0.01105	2.326	0.00378	1.326	0.0012	0.326	0.00412
	9.3262	0.00785	8.3262	-0.01402	7.3262	-0.01345	6.3262	-0.00815	5.3262	-0.03458	4.3262	0.00023034	3.3262	-0.01105	2.3262	0.00378	1.3262	0.00055261	0.3262	0.00389
	9.3264	0.00899	8.3264	-0.02268	7.3264	-0.01529	6.3264	-0.00686	5.3264	-0.03329	4.3264	0.00184	3.3264	-0.01234	2.3264	0.00249	1.3264	0.00216	0.3264	0.00376
	9.3266	0.00613	8.3266	-0.0146	7.3266	-0.02126	6.3266	-0.01073	5.3266	-0.03264	4.3266	-0.00106	3.3266	-0.01395	2.3266	0.00378	1.3266	0.00281	0.3266	0.0036
	9.3268	0.0027	8.3268	-0.02153	7.3268	-0.01759	6.3268	-0.01298	5.3268	-0.03329	4.3268	0.00378	3.3268	-0.01266	2.3268	0.00442	1.3268	0.00216	0.3268	0.00328
	9.327	0.00728	8.327	-0.02268	7.327	-0.01713	6.327	-0.01331	5.327	-0.03361	4.327	0.00571	3.327	-0.01266	2.327	0.00345	1.327	0.00345	0.327	0.00318
	9.3272	0.00327	8.3272	-0.02326	7.3272	-0.01391	6.3272	-0.01202	5.3272	-0.03264	4.3272	0.00249	3.3272	-0.01395	2.3272	0.00281	1.3272	0.0012	0.3272	0.00302
	9.3274	-0.00302	8.3274	-0.02557	7.3274	-0.0208	6.3274	-0.01137	5.3274	-0.03361	4.3274	0.00506	3.3274	-0.01266	2.3274	0.00442	1.3274	0.00184	0.3274	0.0026
	9.3276	0.00213	8.3276	-0.02557	7.3276	-0.01851	6.3276	-0.01266	5.3276	-0.03619	4.3276	0.0041	3.3276	-0.01459	2.3276	0.00281	1.3276	0.0012	0.3276	0.00263
	9.3278	-0.00245	8.3278	-0.02268	7.3278	-0.01621	6.3278	-0.01234	5.3278	-0.03683	4.3278	0.00281	3.3278	-0.01202	2.3278	0.00474	1.3278	0.00249	0.3278	0.00221
	9.328	-0.00016324	8.328	-0.02441	7.328	-0.01851	6.328	-0.01298	5.328	-0.03135	4.328	0.00571	3.328	-0.01169	2.328	0.00442	1.328	0.00152	0.328	0.00231
	9.3282	-0.00073551	8.3282	-0.0273	7.3282	-0.01667	6.3282	-0.01427	5.3282	-0.03425	4.3282	0.00603	3.3282	-0.01266	2.3282	0.00345	1.3282	0.00152	0.3282	0.00202
	9.3284	-0.00016324	8.3284	-0.02326	7.3284	-0.01575	6.3284	-0.00783	5.3284	-0.03683	4.3284	0.00861	3.3284	-0.01105	2.3284	0.00184	1.3284	0.00345	0.3284	0.00176
	9.3286	-0.00073551	8.3286	-0.02788	7.3286	-0.01529	6.3286	-0.01331	5.3286	-0.03458	4.3286	0.00829	3.3286	-0.01073	2.3286	-0.0017	1.3286	-9.19e-05	0.3286	0.00173
	9.3288	-0.00131	8.3288	-0.02961	7.3288	-0.01942	6.3288	-0.01427	5.3288	-0.03619	4.3288	0.00732	3.3288	-0.01298	2.3288	0.00087489	1.3288	0.00023034	0.3288	0.0016
	9.329	0.00499	8.329	-0.02326	7.329	-0.01667	6.329	-0.01008	5.329	-0.03651	4.329	0.00668	3.329	-0.01459	2.329	-0.00203	1.329	0.00087489	0.329	0.00144
	9.3292	-0.0036	8.3292	-0.02961	7.3292	-0.01575	6.3292	-0.01621	5.3292	-0.03586	4.3292	0.00668	3.3292	-0.01363	2.3292	-9.19e-05	1.3292	-0.00106	0.3292	0.00147
	9.3294	-0.00016324	8.3294	-0.02846	7.3294	-0.01529	6.3294	-0.01621	5.3294	-0.03586	4.3294	0.00474	3.3294	-0.01202	2.3294	-0.00267	1.3294	0.00023034	0.3294	0.00118
	9.3296	-0.00932	8.3296	-0.0325	7.3296	-0.01575	6.3296	-0.01814	5.3296	-0.03651	4.3296	0.00603	3.3296	-0.01008	2.3296	-0.00106	1.3296	-9.19e-05	0.3296	0.00105
	9.3298	-0.00245	8.3298	-0.02903	7.3298	-0.01988	6.3298	-0.01685	5.3298	-0.03586	4.3298	0.00474	3.3298	-0.01266	2.3298	-9.19e-05	1.3298	0.00055261	0.3298	0.00086094
	9.33	-0.00245	8.33	-0.02846	7.33	-0.0208	6.33	-0.01782	5.33	-0.03264	4.33	0.00571	3.33	-0.00847	2.33	0.00023034	1.33	0.00023034	0.33	0.00086094
	9.3302	-0.00531	8.3302	-0.02961	7.3302	-0.01575	6.3302	-0.01363	5.3302	-0.02974	4.3302	0.00442	3.3302	-0.00944	2.3302	-0.00106	1.3302	-9.19e-05	0.3302	0.00073203
	9.3304	-0.00703	8.3304	-0.02384	7.3304	-0.01942	6.3304	-0.01911	5.3304	-0.02104	4.3304	0.00313	3.3304	-0.0075	2.3304	-0.00138	1.3304	-0.00073647	0.3304	0.00079648
	9.3306	0.013	8.3306	-0.01402	7.3306	-0.02034	6.3306	-0.01814	5.3306	-0.02297	4.3306	0.00216	3.3306	-0.00654	2.3306	-0.00331	1.3306	-0.0017	0.3306	0.00050644
	9.3308	-0.00531	8.3308	-0.02903	7.3308	-0.01942	6.3308	-0.02072	5.3308	-0.01911	4.3308	-9.19e-05	3.3308	-0.00944	2.3308	-0.00267	1.3308	0.00055261	0.3308	0.00053867
	9.331	0.00441	8.331	-0.0198	7.331	-0.02172	6.331	-0.02362	5.331	-0.0204	4.331	0.00087489	3.331	-0.00396	2.331	-0.00203	1.331	-9.19e-05	0.331	0.00040976
	9.3312	-0.00417	8.3312	-0.02326	7.3312	-0.02126	6.3312	-0.0204	5.3312	-0.02072	4.3312	0.00184	3.3312	-0.00493	2.3312	-9.19e-05	1.3312	0.0012	0.3312	0.0002164
	9.3314	-0.0036	8.3314	-0.01922	7.3314	-0.0231	6.3314	-0.02072	5.3314	-0.01782	4.3314	0.00216	3.3314	-0.00686	2.3314	-0.0004142	1.3314	-0.00138	0.3314	0.00018417
	9.3316	-0.00474	8.3316	-0.01864	7.3316	-0.02264	6.3316	-0.01878	5.3316	-0.0465	4.3316	-0.00203	3.3316	-0.00525	2.3316	-0.0004142	1.3316	0.0012	0.3316	-7.36e-05
	9.3318	-0.0036	8.3318	-0.01691	7.3318	-0.02264	6.3318	-0.02104	5.3318	-0.01492	4.3318	0.00152	3.3318	-0.0046	2.3318	-0.00203	1.3318	-0.0004142	0.3318	-4.14e-05
	9.332	-0.00188	8.332	-0.0221	7.332	-0.02494	6.332	-0.02426	5.332	-0.01556	4.332	-0.0004142	3.332	-0.00557	2.332	-0.00331	1.332	-0.0017	0.332	-0.00017033
	9.3322	-0.00818	8.3322	-0.02037	7.3322	-0.02448	6.3322	-0.01975	5.3322	-0.03006	4.3322	0.00442	3.3322	-0.00396	2.3322	-0.00073647	1.3322	-9.19e-05	0.3322	-0.00026701
	9.3324	-0.00131	8.3324	-0.02095	7.3324	-0.03137	6.3324	-0.01814	5.3324	-0.01846	4.3324	0.0012	3.3324	-0.00589	2.3324	-0.00138	1.3324	-0.0004142	0.3324	-0.00029924
	9.3326	-0.00016324	8.3326	-0.02153	7.3326	-0.01988	6.3326	-0.02007	5.3326	-0.03361	4.3326	0.00216	3.3326	-0.00589	2.3326	-0.00106	1.3326	-9.19e-05	0.3326	-0.00042815
	9.3328	-0.00245	8.3328	-0.0198	7.3328	-0.0231	6.3328	-0.02684	5.3328	-0.02362	4.3328	0.0012	3.3328	-0.00525	2.3328	-0.0004142	1.3328	0.00023034	0.3328	-0.00094378
	9.333	-0.00589	8.333	-0.01864	7.333	-0.02264	6.333	-0.01878	5.333	-0.02136	4.333	-0.0004142	3.333	-0.00557	2.333	-0.00331	1.333	-9.19e-05	0.333	-0.00101
	9.3332	-0.00531	8.3332	-0.01749	7.3332	-0.02448	6.3332	-0.01975	5.3332	-0.01911	4.3332	-0.00138	3.3332	-0.00783	2.3332	-0.00299	1.3332	-9.19e-05	0.3332	-0.00104
	9.3334	-0.00531	8.3334	-0.02153	7.3334	-0.02218	6.3334	-0.02072	5.3334	-0.01588	4.3334	0.00087489	3.3334	-0.00783	2.3334	-0.00235	1.3334	0.00281	0.3334	-0.00104
	9.3336	-0.0036	8.3336	-0.02153	7.3336	-0.02999	6.3336	-0.01846	5.3336	-0.0204	4.3336	0.0012	3.3336	-0.00686	2.3336	0.00152	1.3336	0.0012	0.3336	-0.0012
	9.3338	-0.01161	8.3338	-0.02326	7.3338	-0.02631	6.3338	-0.01846	5.3338	-0.01685	4.3338	0.00087489	3.3338	-0.00654	2.3338	0.00184	1.3338	-0.0017	0.3338	-0.00114
	9.334	-0.00474	8.334	-0.02441	7.334	-0.02953	6.334	-0.01846	5.334	-0.01975	4.334	-0.00073647	3.334	-0.00428	2.334	0.00378	1.334	0.00023034	0.334	-0.00149
	9.3342	-0.0139	8.3342	-0.0221	7.3342	-0.02907	6.3342	-0.01621	5.3342	-0.01975	4.3342	0.00216	3.3342	-0.00589	2.3342	0.007	1.3342	-0.00235	0.3342	-0.00117
	9.3344	0.0027	8.3344	-0.02384	7.3344	-0.02723	6.3344	-0.01556	5.3344	-0.02168	4.3344	0.00281	3.3344	-0.00976	2.3344	0.0041	1.3344	0.00023034	0.3344	-0.0012
	9.3346	-0.00646	8.3346	-0.02326	7.3346	-0.03091	6.3346	-0.01459	5.3346	-0.02394	4.3346	0.00023034	3.3346	-0.00686	2.3346	0.00378	1.3346	-0.00138	0.3346	-0.0013
	9.3348	-0.01676	8.3348	-0.02384	7.3348	-0.02815	6.3348	-0.01685	5.3348	-0.02265	4.3348	0.00442	3.3348	-0.00589	2.3348	0.00281	1.3348	0.00023034	0.3348	-0.00156
	9.335	-0.01275	8.335	-0.02268	7.335	-0.03091	6.335	-0.01685	5.335	-0.0262	4.335	0.00184	3.335	-0.00815	2.335	0.00442	1.335	-0.00138	0.335	-0.0014
	9.3352	-0.00932	8.3352	-0.02672	7.3352	-0.02631	6.3352	-0.01524	5.3352	-0.03168	4.3352	0.00152	3.3352	-0.01105	2.3352	0.00378	1.3352	-0.00235	0.3352	-0.00149
	9.3354	-0.01161	8.3354	-0.02499	7.3354	-0.02815	6.3354	-0.01459	5.3354	-0.03168	4.3354	0.00249	3.3354	-0.0075	2.3354	0.0041	1.3354	-0.00138	0.3354	-0.00136
	9.3356	-0.01104	8.3356	-0.02326	7.3356	-0.03045	6.3356	-0.01653	5.3356	-0.03554	4.3356	0.00184	3.3356	-0.01008	2.3356	0.00442	1.3356	-0.00203	0.3356	-0.00146
	9.3358	-0.01275	8.3358	-0.02441	7.3358	-0.03045	6.3358	-0.01459	5.3358	-0.03941	4.3358	0.00378	3.3358	-0.00686	2.3358	0.00474	1.3358	-0.00267	0.3358	-0.00146
	9.336	-0.01104	8.336	-0.02384	7.336	-0.02907	6.336	-0.01717	5.336	-0.04295	4.336	-9.19e-05	3.336	-0.00976	2.336	0.00313	1.336	-0.00138	0.336	-0.00146
	9.3362	-0.01104	8.3362	-0.02903	7.3362	-0.03091	6.3362	-0.01588	5.3362	-0.0407	4.3362	0.00281	3.3362	-0.01105	2.3362	0.00216	1.3362	-0.00235	0.3362	-0.00181
	9.3364	-0.01046	8.3364	-0.02903	7.3364	-0.02907	6.3364	-0.01427	5.3364	-0.04457	4.3364	0.00313	3.3364	-0.0104	2.3364	0.00216	1.3364	-0.00267	0.3364	-0.0013
	9.3366	-0.01275	8.3366	-0.03423	7.3366	-0.02907	6.3366	-0.01814	5.3366	-0.04618	4.3366	0.00184	3.3366	-0.01331	2.3366	0.00184	1.3366	-0.00203	0.3366	-0.00156
	9.3368	-0.01046	8.3368	-0.03077	7.3368	-0.02815	6.3368	-0.01427	5.3368	-0.04457	4.3368	0.00249	3.3368	-0.01363	2.3368	0.00506	1.3368	-0.00299	0.3368	-0.00152
	9.337	-0.01046	8.337	-0.03481	7.337	-0.02494	6.337	-0.0175	5.337	-0.04553	4.337	0.00313	3.337	-0.0104	2.337	0.00603	1.337	-0.00235	0.337	-0.00152
	9.3372	-0.00932	8.3372	-0.0325	7.3372	-0.02815	6.3372	-0.01459	5.3372	-0.04682	4.3372	0.00216	3.3372	-0.01073	2.3372	0.00216	1.3372	-0.0017	0.3372	-0.00156
	9.3374	-0.01275	8.3374	-0.03712	7.3374	-0.02861	6.3374	-0.01459	5.3374	-0.04585	4.3374	0.00345	3.3374	-0.01008	2.3374	0.00249	1.3374	-0.00525	0.3374	-0.00172
	9.3376	-0.01218	8.3376	-0.03019	7.3376	-0.03274	6.3376	-0.01331	5.3376	-0.04521	4.3376	0.00442	3.3376	-0.01105	2.3376	-0.0004142	1.3376	-0.00267	0.3376	-0.00143
	9.3378	-0.01504	8.3378	-0.02268	7.3378	-0.03274	6.3378	-0.01427	5.3378	-0.04424	4.3378	0.00442	3.3378	-0.01266	2.3378	0.00249	1.3378	-0.00396	0.3378	-0.00162
	9.338	-0.01218	8.338	-0.0273	7.338	-0.02861	6.338	-0.01717	5.338	-0.04102	4.338	0.00603	3.338	-0.00944	2.338	-9.19e-05	1.338	-0.00299	0.338	-0.00152
	9.3382	-0.0139	8.3382	-0.03423	7.3382	-0.02861	6.3382	-0.01782	5.3382	-0.03876	4.3382	0.00893	3.3382	-0.0104	2.3382	0.00055261	1.3382	-0.00299	0.3382	-0.00169
	9.3384	-0.01218	8.3384	-0.03538	7.3384	-0.03642	6.3384	-0.01492	5.3384	-0.03844	4.3384	0.01183	3.3384	-0.01266	2.3384	0.00087489	1.3384	-0.00299	0.3384	-0.00172
	9.3386	-0.01504	8.3386	-0.03134	7.3386	-0.02861	6.3386	-0.01685	5.3386	-0.03941	4.3386	0.01473	3.3386	-0.01073	2.3386	0.00023034	1.3386	-0.00138	0.3386	-0.00159
	9.3388	-0.0139	8.3388	-0.03192	7.3388	-0.04331	6.3388	-0.01395	5.3388	-0.03812	4.3388	0.01215	3.3388	-0.01008	2.3388	-0.00106	1.3388	-0.00428	0.3388	-0.00159
	9.339	-0.01218	8.339	-0.02441	7.339	-0.02769	6.339	-0.01363	5.339	-0.0378	4.339	0.01312	3.339	-0.01169	2.339	-0.00299	1.339	-0.0046	0.339	-0.00178
	9.3392	-0.01161	8.3392	-0.03365	7.3392	-0.0254	6.3392	-0.01621	5.3392	-0.03683	4.3392	0.01248	3.3392	-0.00879	2.3392	-0.00299	1.3392	-0.00428	0.3392	-0.00194
	9.3394	-0.01561	8.3394	-0.03654	7.3394	-0.04009	6.3394	-0.02072	5.3394	-0.03683	4.3394	0.01215	3.3394	-0.01008	2.3394	-0.00138	1.3394	-0.00557	0.3394	-0.00191
	9.3396	-0.01218	8.3396	-0.03827	7.3396	-0.02631	6.3396	-0.02007	5.3396	-0.03619	4.3396	0.01344	3.3396	-0.00686	2.3396	-0.00331	1.3396	-0.00879	0.3396	-0.00188
	9.3398	-0.0076	8.3398	-0.02037	7.3398	-0.02769	6.3398	-0.02072	5.3398	-0.03844	4.3398	0.0128	3.3398	-0.00815	2.3398	-0.00331	1.3398	-0.00718	0.3398	-0.00233
	9.34	-0.01275	8.34	-0.02384	7.34	-0.02999	6.34	-0.02201	5.34	-0.03683	4.34	0.01087	3.34	-0.00718	2.34	-0.00267	1.34	-0.00396	0.34	-0.00204
	9.3402	-0.0076	8.3402	-0.03307	7.3402	-0.02723	6.3402	-0.01556	5.3402	-0.03619	4.3402	0.01377	3.3402	-0.00364	2.3402	-9.19e-05	1.3402	-0.00654	0.3402	-0.00207
	9.3404	-0.00589	8.3404	-0.01864	7.3404	-0.02907	6.3404	-0.02362	5.3404	-0.03812	4.3404	0.01409	3.3404	-0.00525	2.3404	-0.00331	1.3404	-0.00557	0.3404	-0.00223
	9.3406	-0.00417	8.3406	-0.01633	7.3406	-0.02769	6.3406	-0.02233	5.3406	-0.05327	4.3406	0.01312	3.3406	-0.00718	2.3406	-0.00589	1.3406	-0.00557	0.3406	-0.00207
	9.3408	-0.00589	8.3408	-0.01633	7.3408	-0.03045	6.3408	-0.0233	5.3408	-0.0407	4.3408	0.01506	3.3408	-0.00493	2.3408	-0.00589	1.3408	-0.00428	0.3408	-0.0022
	9.341	-0.00474	8.341	-0.01344	7.341	-0.02815	6.341	-0.02265	5.341	-0.04811	4.341	0.01215	3.341	-0.00525	2.341	-0.00331	1.341	-0.00622	0.341	-0.00227
	9.3412	-0.00016324	8.3412	-0.01749	7.3412	-0.02999	6.3412	-0.02072	5.3412	-0.02523	4.3412	0.01473	3.3412	-0.00331	2.3412	-0.0046	1.3412	-0.00557	0.3412	-0.0022
	9.3414	-0.0036	8.3414	-0.02153	7.3414	-0.02631	6.3414	-0.02136	5.3414	-0.02007	4.3414	0.0128	3.3414	-0.00364	2.3414	-0.00396	1.3414	-0.00589	0.3414	-0.00252
	9.3416	-0.00589	8.3416	-0.02095	7.3416	-0.02999	6.3416	-0.01911	5.3416	-0.02007	4.3416	0.01215	3.3416	-0.00299	2.3416	-0.00331	1.3416	-0.00364	0.3416	-0.00265
	9.3418	-0.00131	8.3418	-0.0221	7.3418	-0.03091	6.3418	-0.01911	5.3418	-0.0175	4.3418	0.01248	3.3418	-0.00396	2.3418	-0.00525	1.3418	-0.00589	0.3418	-0.00252
	9.342	-0.0036	8.342	-0.01864	7.342	-0.03366	6.342	-0.02072	5.342	-0.01943	4.342	0.01151	3.342	-0.0046	2.342	-0.00106	1.342	-0.00589	0.342	-0.00262
	9.3422	-0.00703	8.3422	-0.0221	7.3422	-0.02861	6.3422	-0.02265	5.3422	-0.02168	4.3422	0.01151	3.3422	-0.00364	2.3422	-0.00364	1.3422	-0.00589	0.3422	-0.00272
	9.3424	-0.00417	8.3424	-0.02153	7.3424	-0.03366	6.3424	-0.02168	5.3424	-0.01782	4.3424	0.01215	3.3424	-0.0046	2.3424	-0.00299	1.3424	-0.00589	0.3424	-0.00301
	9.3426	-0.00417	8.3426	-0.0198	7.3426	-0.05204	6.3426	-0.02136	5.3426	-0.0262	4.3426	0.0128	3.3426	-0.00203	2.3426	-0.00267	1.3426	-0.00622	0.3426	-0.0031
	9.3428	-0.00417	8.3428	-0.02037	7.3428	-0.04377	6.3428	-0.01524	5.3428	-0.01943	4.3428	0.00603	3.3428	-0.0046	2.3428	-0.00299	1.3428	-0.00847	0.3428	-0.00314
	9.343	-0.00531	8.343	-0.02095	7.343	-0.03872	6.343	-0.01169	5.343	-0.01975	4.343	0.00474	3.343	-0.0046	2.343	-0.00299	1.343	-0.00493	0.343	-0.00359
	9.3432	-0.00245	8.3432	-0.02384	7.3432	-0.03229	6.3432	-0.01395	5.3432	-0.0204	4.3432	0.00184	3.3432	-0.00299	2.3432	-0.00299	1.3432	-0.00557	0.3432	-0.00372
	9.3434	-0.00703	8.3434	-0.01922	7.3434	-0.02999	6.3434	-0.01685	5.3434	-0.02233	4.3434	0.00345	3.3434	-0.00428	2.3434	-0.00331	1.3434	-0.00525	0.3434	-0.00346
	9.3436	-0.00818	8.3436	-0.02153	7.3436	-0.02999	6.3436	-0.01814	5.3436	-0.01911	4.3436	0.00378	3.3436	-0.00557	2.3436	-0.00364	1.3436	-0.00525	0.3436	-0.00384
	9.3438	-0.00932	8.3438	-0.02095	7.3438	-0.02999	6.3438	-0.01202	5.3438	-0.01943	4.3438	0.00313	3.3438	-0.00493	2.3438	-0.00267	1.3438	-0.0017	0.3438	-0.00372
	9.344	-0.00646	8.344	-0.01864	7.344	-0.03137	6.344	-0.01363	5.344	-0.01911	4.344	0.00216	3.344	-0.00493	2.344	-0.00203	1.344	-0.00525	0.344	-0.00378
	9.3442	-0.00989	8.3442	-0.01806	7.3442	-0.02356	6.3442	-0.01331	5.3442	-0.0204	4.3442	0.00345	3.3442	-0.00493	2.3442	-0.0004142	1.3442	-0.00525	0.3442	-0.00368
	9.3444	-0.00474	8.3444	-0.01922	7.3444	-0.03091	6.3444	-0.01492	5.3444	-0.02104	4.3444	0.00281	3.3444	-0.00525	2.3444	-0.0017	1.3444	-0.00654	0.3444	-0.00384
	9.3446	-0.00875	8.3446	-0.01806	7.3446	-0.02815	6.3446	-0.01653	5.3446	-0.04553	4.3446	0.00249	3.3446	-0.00235	2.3446	0.00087489	1.3446	-0.00815	0.3446	-0.00368
	9.3448	-0.00474	8.3448	-0.02037	7.3448	-0.02815	6.3448	-0.01331	5.3448	-0.03586	4.3448	0.00249	3.3448	-0.00428	2.3448	-0.00203	1.3448	-0.00428	0.3448	-0.00362
	9.345	-0.01218	8.345	-0.02037	7.345	-0.03183	6.345	-0.01395	5.345	-0.04779	4.345	0.00378	3.345	-0.00589	2.345	-0.0017	1.345	-0.00654	0.345	-0.00368
	9.3452	-0.0179	8.3452	-0.01922	7.3452	-0.03366	6.3452	-0.01459	5.3452	-0.0494	4.3452	0.00087489	3.3452	-0.00589	2.3452	-0.0017	1.3452	-0.00493	0.3452	-0.00384
	9.3454	-0.0179	8.3454	-0.0198	7.3454	-0.03137	6.3454	-0.01169	5.3454	-0.03973	4.3454	0.00184	3.3454	-0.00686	2.3454	-0.00203	1.3454	-0.00557	0.3454	-0.00384
	9.3456	-0.0139	8.3456	-0.0146	7.3456	-0.03366	6.3456	-0.01492	5.3456	-0.03554	4.3456	0.00184	3.3456	-0.00879	2.3456	0.00184	1.3456	-0.00493	0.3456	-0.00372
	9.3458	-0.01561	8.3458	-0.01749	7.3458	-0.03045	6.3458	-0.01459	5.3458	-0.04102	4.3458	-9.19e-05	3.3458	-0.01008	2.3458	-0.00203	1.3458	-0.00654	0.3458	-0.00368
	9.346	-0.01504	8.346	-0.02326	7.346	-0.02907	6.346	-0.01298	5.346	-0.04005	4.346	0.0012	3.346	-0.00944	2.346	-0.00267	1.346	-0.00557	0.346	-0.0041
	9.3462	-0.01561	8.3462	-0.01806	7.3462	-0.03183	6.3462	-0.01331	5.3462	-0.04295	4.3462	-0.0004142	3.3462	-0.00912	2.3462	-0.0017	1.3462	-0.00525	0.3462	-0.00388
	9.3464	-0.0179	8.3464	-0.01749	7.3464	-0.03274	6.3464	-0.01331	5.3464	-0.04199	4.3464	0.00023034	3.3464	-0.0104	2.3464	-0.0017	1.3464	-0.00622	0.3464	-0.00394
	9.3466	-0.01619	8.3466	-0.02903	7.3466	-0.03458	6.3466	-0.01459	5.3466	-0.04199	4.3466	0.00313	3.3466	-0.01105	2.3466	-0.00138	1.3466	-0.00525	0.3466	-0.00404
	9.3468	-0.01962	8.3468	-0.02788	7.3468	-0.03183	6.3468	-0.01331	5.3468	-0.04424	4.3468	-0.00106	3.3468	-0.01202	2.3468	-0.00235	1.3468	-0.00557	0.3468	-0.00381
	9.347	-0.0179	8.347	-0.03134	7.347	-0.03045	6.347	-0.01588	5.347	-0.04489	4.347	-0.00331	3.347	-0.01008	2.347	-0.00106	1.347	-0.00557	0.347	-0.00413
	9.3472	-0.0179	8.3472	-0.02037	7.3472	-0.02999	6.3472	-0.01331	5.3472	-0.04199	4.3472	-0.00203	3.3472	-0.01234	2.3472	-0.0017	1.3472	-0.00525	0.3472	-0.00417
	9.3474	-0.01447	8.3474	-0.02326	7.3474	-0.02677	6.3474	-0.01298	5.3474	-0.04263	4.3474	-0.00364	3.3474	-0.01202	2.3474	-0.00299	1.3474	-0.00493	0.3474	-0.00423
	9.3476	-0.01218	8.3476	-0.01922	7.3476	-0.03091	6.3476	-0.01234	5.3476	-0.04295	4.3476	-0.00364	3.3476	-0.01266	2.3476	-0.00267	1.3476	-0.00493	0.3476	-0.0043
	9.3478	-0.0179	8.3478	-0.0273	7.3478	-0.03137	6.3478	-0.01492	5.3478	-0.04231	4.3478	-0.0017	3.3478	-0.01105	2.3478	-0.00203	1.3478	-0.00493	0.3478	-0.00413
	9.348	-0.02076	8.348	-0.02903	7.348	-0.02815	6.348	-0.01073	5.348	-0.04102	4.348	-0.0017	3.348	-0.01169	2.348	0.00055261	1.348	-0.00493	0.348	-0.00404
	9.3482	-0.01046	8.3482	-0.0198	7.3482	-0.05755	6.3482	-0.01524	5.3482	-0.04134	4.3482	-0.00138	3.3482	-0.0075	2.3482	-0.00331	1.3482	-0.00493	0.3482	-0.00417
	9.3484	-0.0139	8.3484	-0.0198	7.3484	-0.0525	6.3484	-0.01524	5.3484	-0.04424	4.3484	0.00378	3.3484	-0.01073	2.3484	-0.00428	1.3484	-0.00622	0.3484	-0.00436
	9.3486	-0.01161	8.3486	-0.03134	7.3486	-0.03688	6.3486	-0.01621	5.3486	-0.04263	4.3486	0.00023034	3.3486	-0.00976	2.3486	-0.00299	1.3486	-0.00557	0.3486	-0.00459
	9.3488	-0.01275	8.3488	-0.03134	7.3488	-0.05479	6.3488	-0.01524	5.3488	-0.04263	4.3488	0.00023034	3.3488	-0.00976	2.3488	-0.0046	1.3488	-0.00622	0.3488	-0.00455
	9.349	-0.0179	8.349	-0.03077	7.349	-0.04652	6.349	-0.01653	5.349	-0.04199	4.349	-0.00138	3.349	-0.01073	2.349	-0.00686	1.349	-0.00557	0.349	-0.00481
	9.3492	-0.01333	8.3492	-0.02672	7.3492	-0.0502	6.3492	-0.01298	5.3492	-0.04263	4.3492	-0.00106	3.3492	-0.00879	2.3492	-0.0075	1.3492	-0.00879	0.3492	-0.00471
	9.3494	-0.02134	8.3494	-0.02384	7.3494	-0.04882	6.3494	-0.01556	5.3494	-0.04134	4.3494	-0.00235	3.3494	-0.00912	2.3494	-0.00686	1.3494	-0.00622	0.3494	-0.00488
	9.3496	-0.01104	8.3496	-0.02788	7.3496	-0.05709	6.3496	-0.01556	5.3496	-0.04295	4.3496	-0.00235	3.3496	-0.00654	2.3496	-0.00589	1.3496	-0.00686	0.3496	-0.00484
	9.3498	-0.01275	8.3498	-0.02788	7.3498	-0.0603	6.3498	-0.01878	5.3498	-0.03876	4.3498	-0.00267	3.3498	-0.0046	2.3498	-0.00557	1.3498	-0.00654	0.3498	-0.00494
	9.35	-0.00818	8.35	-0.01691	7.35	-0.06674	6.35	-0.01975	5.35	-0.04779	4.35	-0.00654	3.35	-0.00589	2.35	-0.00557	1.35	-0.00783	0.35	-0.00529
	9.3502	-0.00016324	8.3502	-0.03077	7.3502	-0.05341	6.3502	-0.02136	5.3502	-0.05617	4.3502	-0.00364	3.3502	-0.00493	2.3502	-0.00718	1.3502	-0.0075	0.3502	-0.00494
	9.3504	0.00384	8.3504	-0.02384	7.3504	-0.04744	6.3504	-0.0204	5.3504	-0.04392	4.3504	-0.00718	3.3504	-0.00203	2.3504	-0.00718	1.3504	-0.00622	0.3504	-0.00517
	9.3506	0.00613	8.3506	-0.0146	7.3506	-0.0649	6.3506	-0.01975	5.3506	-0.04714	4.3506	-0.00364	3.3506	-0.00364	2.3506	-0.00815	1.3506	-0.00847	0.3506	-0.00513
	9.3508	0.00098129	8.3508	-0.02672	7.3508	-0.03412	6.3508	-0.02104	5.3508	-0.04392	4.3508	-0.00654	3.3508	-0.00396	2.3508	-0.00815	1.3508	-0.00783	0.3508	-0.00517
	9.351	0.00155	8.351	-0.00594	7.351	-0.05204	6.351	-0.02072	5.351	-0.0378	4.351	-0.01105	3.351	-0.00267	2.351	-0.00686	1.351	-0.00718	0.351	-0.0051
	9.3512	-0.00016324	8.3512	-0.02268	7.3512	-0.05158	6.3512	-0.02136	5.3512	-0.04199	4.3512	-0.00686	3.3512	-0.00331	2.3512	-0.0075	1.3512	-0.00815	0.3512	-0.0051
	9.3514	0.00098129	8.3514	-0.0221	7.3514	-0.0626	6.3514	-0.01621	5.3514	-0.0378	4.3514	-0.01266	3.3514	-0.00138	2.3514	-0.00718	1.3514	-0.0075	0.3514	-0.00529
	9.3516	0.00040902	8.3516	-0.0198	7.3516	-0.05663	6.3516	-0.01524	5.3516	-0.03425	4.3516	-0.00847	3.3516	-0.00364	2.3516	-0.00783	1.3516	-0.0075	0.3516	-0.00529
	9.3518	-0.00417	8.3518	-0.02095	7.3518	-0.05571	6.3518	-0.01524	5.3518	-0.0233	4.3518	-0.00686	3.3518	-0.00267	2.3518	-0.00589	1.3518	-0.00654	0.3518	-0.00536
	9.352	0.00040902	8.352	-0.02268	7.352	-0.07546	6.352	-0.01556	5.352	-0.01202	4.352	-0.00718	3.352	-0.00331	2.352	-0.00783	1.352	-0.00686	0.352	-0.00558
	9.3522	0.00040902	8.3522	-0.0198	7.3522	-0.06674	6.3522	-0.01588	5.3522	-0.02587	4.3522	-0.00718	3.3522	-0.00235	2.3522	-0.00879	1.3522	-0.0075	0.3522	-0.00558
	9.3524	-0.00188	8.3524	-0.01691	7.3524	-0.06444	6.3524	-0.01814	5.3524	-0.0262	4.3524	-0.00879	3.3524	-0.0017	2.3524	-0.00879	1.3524	-0.00718	0.3524	-0.00546
	9.3526	-0.00188	8.3526	-0.01691	7.3526	-0.06444	6.3526	-0.01395	5.3526	-0.03973	4.3526	-0.0104	3.3526	-0.00138	2.3526	-0.00686	1.3526	-0.00654	0.3526	-0.00549
	9.3528	-0.00417	8.3528	-0.01749	7.3528	-0.06582	6.3528	-0.01943	5.3528	-0.02362	4.3528	-0.0104	3.3528	-0.00267	2.3528	-0.00912	1.3528	-0.00783	0.3528	-0.00565
	9.353	-0.00302	8.353	-0.0146	7.353	-0.05525	6.353	-0.01008	5.353	-0.04618	4.353	-0.01459	3.353	0.00055261	2.353	-0.00815	1.353	-0.0075	0.353	-0.0061
	9.3532	-0.00589	8.3532	-0.01633	7.3532	-0.0502	6.3532	-0.01137	5.3532	-0.02394	4.3532	-0.01685	3.3532	-0.00364	2.3532	-0.00879	1.3532	-0.00686	0.3532	-0.00623
	9.3534	-0.00245	8.3534	-0.01691	7.3534	-0.03688	6.3534	-0.0075	5.3534	-0.02684	4.3534	-0.01492	3.3534	-0.00299	2.3534	-0.00783	1.3534	-0.00783	0.3534	-0.00616
	9.3536	-0.00245	8.3536	-0.0146	7.3536	-0.04055	6.3536	-0.0075	5.3536	-0.0349	4.3536	-0.01717	3.3536	-0.00299	2.3536	-0.00557	1.3536	-0.00654	0.3536	-0.00652
	9.3538	-0.0036	8.3538	-0.01691	7.3538	-0.03366	6.3538	-0.00847	5.3538	-0.03361	4.3538	-0.0175	3.3538	-0.00203	2.3538	-0.00557	1.3538	-0.00976	0.3538	-0.00633
	9.354	-0.00703	8.354	-0.01806	7.354	-0.02402	6.354	-0.00654	5.354	-0.03329	4.354	-0.01524	3.354	-0.00235	2.354	-0.00493	1.354	-0.01105	0.354	-0.00655
	9.3542	-0.00131	8.3542	-0.0198	7.3542	-0.02402	6.3542	-0.01073	5.3542	-0.02877	4.3542	-0.0175	3.3542	-0.0004142	2.3542	-0.00299	1.3542	-0.00654	0.3542	-0.00645
	9.3544	0.00899	8.3544	-0.01691	7.3544	-0.0208	6.3544	-0.01266	5.3544	-0.05713	4.3544	-0.01685	3.3544	-0.00203	2.3544	-0.00428	1.3544	-0.01202	0.3544	-0.00658
	9.3546	-0.00875	8.3546	-0.01633	7.3546	-0.02494	6.3546	-0.01621	5.3546	-0.04038	4.3546	-0.01717	3.3546	-9.19e-05	2.3546	-0.00525	1.3546	-0.01008	0.3546	-0.00649
	9.3548	-0.01161	8.3548	-0.01749	7.3548	-0.02264	6.3548	-0.01202	5.3548	-0.04199	4.3548	-0.01717	3.3548	-0.00203	2.3548	-0.0046	1.3548	-0.0075	0.3548	-0.00665
	9.355	-0.00417	8.355	-0.0146	7.355	-0.02264	6.355	-0.01234	5.355	-0.03586	4.355	-0.01653	3.355	-0.00203	2.355	-0.00428	1.355	-0.00718	0.355	-0.00649
	9.3552	-0.01962	8.3552	-0.01402	7.3552	-0.02356	6.3552	-0.01169	5.3552	-0.0407	4.3552	-0.01685	3.3552	-0.00106	2.3552	-0.00299	1.3552	-0.00847	0.3552	-0.00645
	9.3554	-0.01962	8.3554	-0.01344	7.3554	-0.02264	6.3554	-0.01073	5.3554	-0.03876	4.3554	-0.0175	3.3554	0.00152	2.3554	-0.00557	1.3554	-0.00944	0.3554	-0.00652
	9.3556	-0.0139	8.3556	-0.01229	7.3556	-0.01896	6.3556	-0.01008	5.3556	-0.03425	4.3556	-0.01814	3.3556	-0.00364	2.3556	-0.00557	1.3556	-0.00847	0.3556	-0.00655
	9.3558	-0.01905	8.3558	-0.01402	7.3558	-0.02034	6.3558	-0.00815	5.3558	-0.04424	4.3558	-0.01685	3.3558	-0.00331	2.3558	-0.00364	1.3558	-0.00783	0.3558	-0.00649
	9.356	-0.01275	8.356	-0.00767	7.356	-0.02172	6.356	-0.00686	5.356	-0.03941	4.356	-0.01588	3.356	-0.00073647	2.356	-0.00557	1.356	-0.01073	0.356	-0.00655
	9.3562	-0.01447	8.3562	0.00676	7.3562	-0.0231	6.3562	-0.01008	5.3562	-0.03941	4.3562	-0.02104	3.3562	-0.00428	2.3562	-0.00589	1.3562	-0.00783	0.3562	-0.00671
	9.3564	-0.01504	8.3564	-0.00536	7.3564	-0.0208	6.3564	-0.00847	5.3564	-0.0378	4.3564	-0.01943	3.3564	-0.00654	2.3564	-0.00686	1.3564	-0.00912	0.3564	-0.00658
	9.3566	-0.00989	8.3566	-0.00652	7.3566	-0.02585	6.3566	-0.00944	5.3566	-0.03844	4.3566	-0.02458	3.3566	-0.00428	2.3566	-0.00622	1.3566	-0.00879	0.3566	-0.00649
	9.3568	-0.01275	8.3568	0.0033	7.3568	-0.02631	6.3568	-0.00944	5.3568	-0.03973	4.3568	-0.02265	3.3568	-0.00428	2.3568	-0.00557	1.3568	-0.00847	0.3568	-0.00668
	9.357	-0.00818	8.357	-0.00767	7.357	-0.02172	6.357	-0.00879	5.357	-0.03941	4.357	-0.0233	3.357	-0.00428	2.357	-0.00557	1.357	-0.00976	0.357	-0.00668
	9.3572	-0.01447	8.3572	-0.00883	7.3572	-0.01896	6.3572	-0.0104	5.3572	-0.04167	4.3572	-0.02168	3.3572	-0.00364	2.3572	-0.00718	1.3572	-0.00912	0.3572	-0.00636
	9.3574	-0.0179	8.3574	-0.02268	7.3574	-0.01896	6.3574	-0.01331	5.3574	-0.03844	4.3574	-0.02362	3.3574	-0.00718	2.3574	-0.00557	1.3574	-0.01008	0.3574	-0.00639
	9.3576	-0.0139	8.3576	-0.01691	7.3576	-0.02218	6.3576	-0.01008	5.3576	-0.03329	4.3576	-0.02265	3.3576	-0.00622	2.3576	-0.00686	1.3576	-0.00879	0.3576	-0.00623
	9.3578	-0.00818	8.3578	-0.00883	7.3578	-0.02907	6.3578	-0.00976	5.3578	-0.04167	4.3578	-0.02201	3.3578	-0.0075	2.3578	-0.00622	1.3578	-0.00783	0.3578	-0.00636
	9.358	-0.01733	8.358	-0.01518	7.358	-0.03642	6.358	-0.00847	5.358	-0.04038	4.358	-0.02072	3.358	-0.00718	2.358	-0.00718	1.358	-0.00912	0.358	-0.00604
	9.3582	-0.00875	8.3582	-0.02326	7.3582	-0.04101	6.3582	-0.00976	5.3582	-0.0378	4.3582	-0.01653	3.3582	-0.00622	2.3582	-0.00847	1.3582	-0.00944	0.3582	-0.00597
	9.3584	-0.00932	8.3584	-0.01229	7.3584	-0.05479	6.3584	-0.00976	5.3584	-0.03876	4.3584	-0.01298	3.3584	-0.00493	2.3584	-0.00976	1.3584	-0.01137	0.3584	-0.006
	9.3586	-0.00703	8.3586	-0.01344	7.3586	-0.02999	6.3586	-0.00815	5.3586	-0.04005	4.3586	-0.01717	3.3586	-0.00622	2.3586	-0.01008	1.3586	-0.00815	0.3586	-0.00597
	9.3588	-0.01046	8.3588	-0.01633	7.3588	-0.04652	6.3588	-0.00589	5.3588	-0.03973	4.3588	-0.01588	3.3588	-0.00428	2.3588	-0.0104	1.3588	-0.01137	0.3588	-0.00591
	9.359	-0.01561	8.359	-0.00767	7.359	-0.06168	6.359	-0.00299	5.359	-0.03361	4.359	-0.01459	3.359	-0.00686	2.359	-0.00976	1.359	-0.01169	0.359	-0.00578
	9.3592	-0.0139	8.3592	-0.01518	7.3592	-0.06306	6.3592	-0.0046	5.3592	-0.02104	4.3592	-0.01685	3.3592	-0.00525	2.3592	-0.00879	1.3592	-0.01073	0.3592	-0.00597
	9.3594	-0.01046	8.3594	-0.0146	7.3594	-0.03872	6.3594	-0.00525	5.3594	-0.02426	4.3594	-0.01814	3.3594	-0.00589	2.3594	-0.00686	1.3594	-0.01137	0.3594	-0.00581
	9.3596	-0.00875	8.3596	-0.01575	7.3596	-0.0603	6.3596	-0.00686	5.3596	-0.03329	4.3596	-0.01556	3.3596	-0.0046	2.3596	-0.01234	1.3596	-0.01105	0.3596	-0.00594
	9.3598	-0.00818	8.3598	-0.00825	7.3598	-0.0231	6.3598	0.0041	5.3598	-0.03329	4.3598	-0.01975	3.3598	-0.00364	2.3598	-0.01524	1.3598	-0.0104	0.3598	-0.00578
	9.36	0.00384	8.36	-0.0001647	7.36	-0.02218	6.36	-0.00976	5.36	-0.03071	4.36	-0.01073	3.36	-0.00106	2.36	-0.01169	1.36	-0.0104	0.36	-0.00565
	9.3602	0.00441	8.3602	0.00041266	7.3602	-0.02769	6.3602	-0.00815	5.3602	-0.01556	4.3602	-0.01685	3.3602	-0.00331	2.3602	-0.00815	1.3602	-0.01073	0.3602	-0.00571
	9.3604	0.017	8.3604	-0.0146	7.3604	-0.03596	6.3604	-0.00815	5.3604	-0.03941	4.3604	-0.01814	3.3604	0.00055261	2.3604	-0.01105	1.3604	-0.01202	0.3604	-0.00571
	9.3606	0.00499	8.3606	0.01081	7.3606	-0.02631	6.3606	-0.01008	5.3606	-0.04199	4.3606	-0.01782	3.3606	-0.0004142	2.3606	-0.01427	1.3606	-0.01202	0.3606	-0.00552
	9.3608	0.013	8.3608	-0.00594	7.3608	-0.01851	6.3608	-0.01008	5.3608	-0.03135	4.3608	-0.01846	3.3608	-0.00073647	2.3608	-0.01427	1.3608	-0.01073	0.3608	-0.00558
	9.361	0.01586	8.361	-0.00998	7.361	-0.07225	6.361	-0.0104	5.361	-0.03844	4.361	-0.02072	3.361	0.00087489	2.361	-0.01073	1.361	-0.01137	0.361	-0.00536
	9.3612	0.00728	8.3612	-0.00478	7.3612	-0.04193	6.3612	-0.00783	5.3612	-0.04295	4.3612	-0.01814	3.3612	-9.19e-05	2.3612	-0.01363	1.3612	-0.01008	0.3612	-0.00523
	9.3614	0.01586	8.3614	-0.00825	7.3614	-0.04009	6.3614	-0.01169	5.3614	-0.01814	4.3614	-0.01943	3.3614	-0.00073647	2.3614	-0.01524	1.3614	-0.01331	0.3614	-0.00526
	9.3616	0.01128	8.3616	-0.00825	7.3616	-0.06536	6.3616	-0.00944	5.3616	-0.0046	4.3616	-0.0204	3.3616	-0.0004142	2.3616	-0.01137	1.3616	-0.01105	0.3616	-0.00529
	9.3618	0.0067	8.3618	-0.00652	7.3618	-0.08281	6.3618	-0.00976	5.3618	-0.00686	4.3618	-0.01782	3.3618	0.0012	2.3618	-0.01298	1.3618	-0.01298	0.3618	-0.00507
	9.362	0.01529	8.362	-0.00709	7.362	-0.03918	6.362	-0.01008	5.362	-0.0075	4.362	-0.0175	3.362	-0.00106	2.362	-0.01202	1.362	-0.01331	0.362	-0.00536
	9.3622	0.017	8.3622	-0.01113	7.3622	-0.0479	6.3622	-0.01008	5.3622	-0.00718	4.3622	-0.0175	3.3622	-0.00073647	2.3622	-0.01363	1.3622	-0.01137	0.3622	-0.00517
	9.3624	0.01929	8.3624	-0.00767	7.3624	-0.0626	6.3624	-0.0104	5.3624	-0.00654	4.3624	-0.01782	3.3624	-9.19e-05	2.3624	-0.01298	1.3624	-0.01105	0.3624	-0.0052
	9.3626	-0.0076	8.3626	0.00041266	7.3626	-0.05433	6.3626	-0.00267	5.3626	-0.00654	4.3626	-0.01878	3.3626	-9.19e-05	2.3626	-0.01008	1.3626	-0.01137	0.3626	-0.00546
	9.3628	0.013	8.3628	-0.00247	7.3628	-0.0502	6.3628	-0.00815	5.3628	-0.00493	4.3628	-0.01782	3.3628	-9.19e-05	2.3628	-0.01492	1.3628	-0.01105	0.3628	-0.00526
	9.363	0.01472	8.363	-0.00247	7.363	-0.04607	6.363	-0.00203	5.363	-0.00718	4.363	-0.02104	3.363	0.00055261	2.363	-0.01266	1.363	-0.01105	0.363	-0.00526
	9.3632	0.00899	8.3632	-0.00074205	7.3632	-0.03137	6.3632	-0.0046	5.3632	-0.00718	4.3632	-0.02523	3.3632	0.00055261	2.3632	-0.01298	1.3632	-0.01073	0.3632	-0.00539
	9.3634	0.017	8.3634	-0.00536	7.3634	-0.03504	6.3634	-0.0075	5.3634	-0.00525	4.3634	-0.02555	3.3634	-9.19e-05	2.3634	-0.01395	1.3634	-0.00686	0.3634	-0.00536
	9.3636	0.0233	8.3636	-0.00536	7.3636	-0.01851	6.3636	-0.00203	5.3636	-0.00299	4.3636	-0.02362	3.3636	0.00023034	2.3636	-0.01105	1.3636	-0.01266	0.3636	-0.00481
	9.3638	0.017	8.3638	-0.00883	7.3638	-0.01759	6.3638	-0.00912	5.3638	-0.00783	4.3638	-0.02201	3.3638	0.00184	2.3638	-0.00976	1.3638	-0.00976	0.3638	-0.00517
	9.364	0.01815	8.364	-0.00536	7.364	-0.01942	6.364	-0.0046	5.364	-0.00525	4.364	-0.01975	3.364	0.00023034	2.364	-0.01137	1.364	-0.00976	0.364	-0.0051
	9.3642	0.01987	8.3642	-0.00652	7.3642	-0.01896	6.3642	-0.00428	5.3642	-0.00493	4.3642	-0.02362	3.3642	0.00152	2.3642	-0.00686	1.3642	-0.01234	0.3642	-0.00491
	9.3644	0.00842	8.3644	-0.00652	7.3644	-0.01851	6.3644	-0.00589	5.3644	-0.00654	4.3644	-0.02684	3.3644	0.00023034	2.3644	-0.01202	1.3644	-0.00879	0.3644	-0.00491
	9.3646	0.00327	8.3646	-0.00536	7.3646	-0.01804	6.3646	-0.00686	5.3646	-0.00622	4.3646	-0.02136	3.3646	-0.0004142	2.3646	-0.01073	1.3646	-0.01073	0.3646	-0.00494
	9.3648	-0.00302	8.3648	-0.00536	7.3648	-0.01713	6.3648	-0.0075	5.3648	-0.00622	4.3648	-0.02265	3.3648	0.00087489	2.3648	-0.01073	1.3648	-0.0104	0.3648	-0.00475
	9.365	-0.00302	8.365	-0.00478	7.365	-0.01621	6.365	-0.00847	5.365	-0.00654	4.365	-0.02297	3.365	-0.0017	2.365	-0.01137	1.365	-0.01169	0.365	-0.00481
	9.3652	-0.00932	8.3652	-0.00074205	7.3652	-0.01667	6.3652	-0.00879	5.3652	-0.00525	4.3652	-0.01943	3.3652	-0.00073647	2.3652	-0.01008	1.3652	-0.01427	0.3652	-0.00462
	9.3654	-0.00016324	8.3654	-0.00363	7.3654	-0.01621	6.3654	-0.00686	5.3654	-0.01169	4.3654	-0.02394	3.3654	-0.00203	2.3654	-0.01298	1.3654	-0.00976	0.3654	-0.00468
	9.3656	-0.00188	8.3656	-0.00363	7.3656	-0.02585	6.3656	-0.00589	5.3656	-0.00622	4.3656	-0.0233	3.3656	-0.0004142	2.3656	-0.00976	1.3656	-0.00847	0.3656	-0.00478
	9.3658	-0.00188	8.3658	-0.00247	7.3658	-0.01759	6.3658	-0.00783	5.3658	-0.00493	4.3658	-0.02072	3.3658	-0.00106	2.3658	-0.01234	1.3658	-0.01137	0.3658	-0.00475
	9.366	0.00556	8.366	-0.00132	7.366	-0.02677	6.366	-0.00686	5.366	-0.00654	4.366	-0.02394	3.366	-0.00364	2.366	-0.01073	1.366	-0.01105	0.366	-0.00459
	9.3662	0.00327	8.3662	-0.00132	7.3662	-0.0231	6.3662	-0.01073	5.3662	-0.00299	4.3662	-0.0233	3.3662	-0.00299	2.3662	-0.01137	1.3662	-0.00976	0.3662	-0.00465
	9.3664	0.00213	8.3664	-0.00247	7.3664	-0.0254	6.3664	-0.00976	5.3664	-0.00364	4.3664	-0.02491	3.3664	-0.00267	2.3664	-0.01331	1.3664	-0.01427	0.3664	-0.00475
	9.3666	0.00327	8.3666	-0.00363	7.3666	-0.02769	6.3666	-0.01073	5.3666	-0.00525	4.3666	-0.0233	3.3666	-0.00428	2.3666	-0.00879	1.3666	-0.01137	0.3666	-0.00468
	9.3668	0.00327	8.3668	0.00041266	7.3668	-0.02126	6.3668	-0.01008	5.3668	-0.0046	4.3668	-0.02233	3.3668	-0.00364	2.3668	-0.01234	1.3668	-0.01137	0.3668	-0.00465
	9.367	0.00499	8.367	0.00445	7.367	-0.01896	6.367	-0.01137	5.367	-0.00622	4.367	-0.02394	3.367	-0.00299	2.367	-0.01169	1.367	-0.00847	0.367	-0.00465
	9.3672	0.00499	8.3672	0.00445	7.3672	-0.02126	6.3672	-0.01073	5.3672	-0.00557	4.3672	-0.02233	3.3672	-0.0104	2.3672	-0.01331	1.3672	-0.0104	0.3672	-0.00455
	9.3674	0.00499	8.3674	-0.00132	7.3674	-0.02126	6.3674	-0.01105	5.3674	-0.0046	4.3674	-0.02394	3.3674	-0.00654	2.3674	-0.01524	1.3674	-0.01105	0.3674	-0.00426
	9.3676	-0.00531	8.3676	-0.00536	7.3676	-0.0231	6.3676	-0.01008	5.3676	-0.00525	4.3676	-0.02587	3.3676	-0.00589	2.3676	-0.01202	1.3676	-0.01008	0.3676	-0.0042
	9.3678	-0.00531	8.3678	-0.00132	7.3678	-0.01988	6.3678	-0.0104	5.3678	-0.00557	4.3678	-0.02652	3.3678	-0.0046	2.3678	-0.01266	1.3678	-0.01073	0.3678	-0.00417
	9.368	0.00155	8.368	0.00157	7.368	-0.03872	6.368	-0.0104	5.368	-0.00525	4.368	-0.01814	3.368	-0.00203	2.368	-0.01588	1.368	-0.01073	0.368	-0.00397
	9.3682	-0.00016324	8.3682	0.00214	7.3682	-0.02356	6.3682	-0.01073	5.3682	-0.00493	4.3682	-0.01943	3.3682	-0.0046	2.3682	-0.01427	1.3682	-0.0104	0.3682	-0.00394
	9.3684	-0.0076	8.3684	0.0033	7.3684	-0.03504	6.3684	-0.00976	5.3684	-0.00493	4.3684	-0.01653	3.3684	-0.00396	2.3684	-0.01524	1.3684	-0.00976	0.3684	-0.00394
	9.3686	0.00327	8.3686	0.00099002	7.3686	-0.0479	6.3686	-0.00815	5.3686	-0.00589	4.3686	-0.01685	3.3686	-0.00622	2.3686	-0.01331	1.3686	-0.01169	0.3686	-0.00381
	9.3688	0.00384	8.3688	-0.00536	7.3688	-0.04928	6.3688	-0.00912	5.3688	-0.0046	4.3688	-0.01782	3.3688	-0.00686	2.3688	-0.01073	1.3688	-0.0104	0.3688	-0.00384
	9.369	0.00040902	8.369	-0.00074205	7.369	-0.06582	6.369	-0.00879	5.369	-0.00589	4.369	-0.01782	3.369	-0.00589	2.369	-0.01459	1.369	-0.0104	0.369	-0.00375
	9.3692	-0.00875	8.3692	-0.00594	7.3692	-0.04698	6.3692	-0.00783	5.3692	-0.00589	4.3692	-0.01878	3.3692	-0.00267	2.3692	-0.01492	1.3692	-0.01202	0.3692	-0.00381
	9.3694	0.00098129	8.3694	0.00214	7.3694	-0.05709	6.3694	-0.00879	5.3694	-0.0046	4.3694	-0.01653	3.3694	-0.00331	2.3694	-0.01556	1.3694	-0.01266	0.3694	-0.00391
	9.3696	-0.0036	8.3696	-0.00074205	7.3696	-0.05755	6.3696	-0.00879	5.3696	-0.00396	4.3696	-0.01846	3.3696	-0.0017	2.3696	-0.01492	1.3696	-0.01169	0.3696	-0.00372
	9.3698	-0.00818	8.3698	-0.00478	7.3698	-0.07041	6.3698	-0.00944	5.3698	-0.00299	4.3698	-0.02007	3.3698	-0.00428	2.3698	-0.01266	1.3698	-0.0104	0.3698	-0.00381
	9.37	0.01357	8.37	-0.00074205	7.37	-0.04882	6.37	-0.00944	5.37	-0.00396	4.37	-0.01814	3.37	-9.19e-05	2.37	-0.0175	1.37	-0.01169	0.37	-0.00368
	9.3702	0.01014	8.3702	0.00619	7.3702	-0.05479	6.3702	-0.00912	5.3702	-0.0046	4.3702	-0.01911	3.3702	-0.00235	2.3702	-0.01492	1.3702	-0.01298	0.3702	-0.00368
	9.3704	0.01758	8.3704	0.00099002	7.3704	-0.0672	6.3704	-0.00912	5.3704	-0.00299	4.3704	-0.01911	3.3704	0.00184	2.3704	-0.01298	1.3704	-0.01234	0.3704	-0.00375
	9.3706	0.01758	8.3706	0.00676	7.3706	-0.06214	6.3706	-0.00944	5.3706	-0.00428	4.3706	-0.01911	3.3706	-0.00235	2.3706	-0.01524	1.3706	-0.0104	0.3706	-0.0033
	9.3708	0.013	8.3708	-0.0001647	7.3708	-0.06536	6.3708	-0.00879	5.3708	-0.00493	4.3708	-0.01782	3.3708	-0.00203	2.3708	-0.01846	1.3708	-0.01137	0.3708	-0.00359
	9.371	0.017	8.371	-0.0001647	7.371	-0.04561	6.371	-0.0075	5.371	-0.00396	4.371	-0.01846	3.371	-0.00138	2.371	-0.01653	1.371	-0.01169	0.371	-0.00355
	9.3712	0.017	8.3712	0.00157	7.3712	-0.0355	6.3712	-0.0075	5.3712	-0.00525	4.3712	-0.01975	3.3712	0.00023034	2.3712	-0.01878	1.3712	-0.01234	0.3712	-0.00336
	9.3714	0.01243	8.3714	-0.00074205	7.3714	-0.05341	6.3714	-0.00879	5.3714	-0.00783	4.3714	-0.01943	3.3714	0.00087489	2.3714	-0.01395	1.3714	-0.01202	0.3714	-0.0031
	9.3716	0.00899	8.3716	0.00041266	7.3716	-0.04652	6.3716	-0.00783	5.3716	-0.00589	4.3716	-0.02007	3.3716	0.00087489	2.3716	-0.0175	1.3716	-0.01137	0.3716	-0.00346
	9.3718	0.01758	8.3718	-0.00132	7.3718	-0.06949	6.3718	-0.01008	5.3718	-0.00622	4.3718	-0.02072	3.3718	0.00184	2.3718	-0.01459	1.3718	-0.01266	0.3718	-0.00314
	9.372	0.01758	8.372	-0.0001647	7.372	-0.03918	6.372	-0.00847	5.372	-0.04102	4.372	-0.01943	3.372	0.00087489	2.372	-0.01556	1.372	-0.01137	0.372	-0.00301
	9.3722	0.0233	8.3722	-0.00074205	7.3722	-0.04928	6.3722	-0.00815	5.3722	-0.02297	4.3722	-0.02007	3.3722	0.00023034	2.3722	-0.01782	1.3722	-0.01202	0.3722	-0.00291
	9.3724	0.01758	8.3724	-0.00132	7.3724	-0.04377	6.3724	-0.00879	5.3724	-0.02491	4.3724	-0.02104	3.3724	0.00184	2.3724	-0.01685	1.3724	-0.0104	0.3724	-0.00294
	9.3726	0.01929	8.3726	-0.00305	7.3726	-0.05525	6.3726	-0.00847	5.3726	-0.00428	4.3726	-0.01846	3.3726	0.00023034	2.3726	-0.01685	1.3726	-0.01137	0.3726	-0.00278
	9.3728	0.01586	8.3728	0.00041266	7.3728	-0.04561	6.3728	-0.00718	5.3728	-0.01427	4.3728	-0.02136	3.3728	0.0012	2.3728	-0.01588	1.3728	-0.01234	0.3728	-0.00297
	9.373	0.01815	8.373	0.00272	7.373	-0.03137	6.373	-0.00718	5.373	-0.01331	4.373	-0.02362	3.373	-0.0004142	2.373	-0.01653	1.373	-0.01202	0.373	-0.00297
	9.3732	0.01128	8.3732	-0.00074205	7.3732	-0.02953	6.3732	-0.00589	5.3732	-0.01878	4.3732	-0.00976	3.3732	0.00087489	2.3732	-0.01459	1.3732	-0.01169	0.3732	-0.00285
	9.3734	0.01185	8.3734	0.00099002	7.3734	-0.02631	6.3734	-0.00686	5.3734	-0.0046	4.3734	-0.02072	3.3734	0.0012	2.3734	-0.01556	1.3734	-0.01169	0.3734	-0.00285
	9.3736	0.02731	8.3736	0.00272	7.3736	-0.01529	6.3736	-0.00686	5.3736	-0.00589	4.3736	-0.02072	3.3736	-0.00106	2.3736	-0.01524	1.3736	-0.0104	0.3736	-0.00288
	9.3738	0.01758	8.3738	-0.00363	7.3738	-0.01621	6.3738	-0.00525	5.3738	-0.00138	4.3738	-0.02168	3.3738	-0.00235	2.3738	-0.01717	1.3738	-0.01105	0.3738	-0.00314
	9.374	0.02731	8.374	-0.0001647	7.374	-0.01437	6.374	-0.0075	5.374	-0.00589	4.374	-0.02201	3.374	0.00055261	2.374	-0.01621	1.374	-0.01202	0.374	-0.00285
	9.3742	0.00728	8.3742	-0.00305	7.3742	-0.01437	6.3742	-0.00557	5.3742	-0.00686	4.3742	-0.02426	3.3742	-0.0004142	2.3742	-0.01363	1.3742	-0.01459	0.3742	-0.00288
	9.3744	0.01128	8.3744	0.00734	7.3744	-0.01116	6.3744	-0.00654	5.3744	-0.00525	4.3744	-0.02233	3.3744	-0.00106	2.3744	-0.01685	1.3744	-0.01298	0.3744	-0.00297
	9.3746	0.00613	8.3746	0.00099002	7.3746	-0.01024	6.3746	-0.00686	5.3746	-0.00428	4.3746	-0.02168	3.3746	-0.00106	2.3746	-0.0175	1.3746	-0.01169	0.3746	-0.00288
	9.3748	0.00155	8.3748	-0.00536	7.3748	-0.01575	6.3748	-0.00525	5.3748	-0.00203	4.3748	-0.02104	3.3748	-0.0004142	2.3748	-0.01846	1.3748	-0.01331	0.3748	-0.00281
	9.375	-0.00474	8.375	-0.00074205	7.375	-0.01299	6.375	-0.00557	5.375	-0.00299	4.375	-0.01943	3.375	-0.00364	2.375	-0.01524	1.375	-0.01266	0.375	-0.00252
	9.3752	-0.00589	8.3752	0.0033	7.3752	-0.01162	6.3752	-0.00589	5.3752	-0.00331	4.3752	-0.02168	3.3752	0.00249	2.3752	-0.01653	1.3752	-0.01395	0.3752	-0.00252
	9.3754	-0.00474	8.3754	0.00445	7.3754	-0.01391	6.3754	-0.00589	5.3754	-0.00331	4.3754	-0.02297	3.3754	-0.00203	2.3754	-0.01782	1.3754	-0.01073	0.3754	-0.00265
	9.3756	0.00384	8.3756	0.00503	7.3756	-0.0107	6.3756	-0.0046	5.3756	-0.00815	4.3756	-0.02136	3.3756	-0.00267	2.3756	-0.01395	1.3756	-0.01105	0.3756	-0.00249
	9.3758	-0.00417	8.3758	0.00272	7.3758	-0.01116	6.3758	-0.00493	5.3758	-0.0075	4.3758	-0.01975	3.3758	0.00087489	2.3758	-0.01717	1.3758	-0.01298	0.3758	-0.00239
	9.376	-0.00245	8.376	0.00734	7.376	-0.01299	6.376	-0.0046	5.376	-0.0104	4.376	-0.0204	3.376	-0.00138	2.376	-0.01685	1.376	-0.01266	0.376	-0.0022
	9.3762	0.00040902	8.3762	-0.00652	7.3762	-0.01162	6.3762	-0.00525	5.3762	-0.01975	4.3762	-0.02168	3.3762	-0.00073647	2.3762	-0.01685	1.3762	-0.01363	0.3762	-0.00227
	9.3764	0.00728	8.3764	0.01427	7.3764	-0.01207	6.3764	-0.00493	5.3764	-0.01395	4.3764	-0.02136	3.3764	0.00152	2.3764	-0.01556	1.3764	-0.01234	0.3764	-0.00243
	9.3766	0.0067	8.3766	0.00619	7.3766	-0.00932	6.3766	-0.00525	5.3766	-0.03522	4.3766	-0.02233	3.3766	-0.0004142	2.3766	-0.01685	1.3766	-0.01202	0.3766	-0.00194
	9.3768	0.00441	8.3768	0.01196	7.3768	-0.0107	6.3768	-0.0046	5.3768	-0.03876	4.3768	-0.02072	3.3768	-0.00396	2.3768	-0.01459	1.3768	-0.01331	0.3768	-0.00178
	9.377	0.00098129	8.377	0.01427	7.377	-0.0107	6.377	-0.00525	5.377	-0.03586	4.377	-0.02233	3.377	-0.00331	2.377	-0.01782	1.377	-0.01105	0.377	-0.00185
	9.3772	-0.00188	8.3772	0.00388	7.3772	-0.01116	6.3772	-0.0046	5.3772	-0.03812	4.3772	-0.02233	3.3772	-0.0017	2.3772	-0.01427	1.3772	-0.01137	0.3772	-0.00178
	9.3774	0.00842	8.3774	-0.0019	7.3774	-0.01391	6.3774	-0.00428	5.3774	-0.03586	4.3774	-0.02136	3.3774	-0.00331	2.3774	-0.01653	1.3774	-0.01234	0.3774	-0.00178
	9.3776	0.00613	8.3776	0.00272	7.3776	-0.01483	6.3776	-0.00557	5.3776	-0.03748	4.3776	-0.02265	3.3776	-0.0017	2.3776	-0.01685	1.3776	-0.01073	0.3776	-0.00146
	9.3778	0.00155	8.3778	0.00792	7.3778	-0.02172	6.3778	-0.00396	5.3778	-0.03361	4.3778	-0.02523	3.3778	-0.00428	2.3778	-0.01846	1.3778	-0.01266	0.3778	-0.00133
	9.378	0.00499	8.378	0.00619	7.378	-0.01667	6.378	-0.00364	5.378	-0.03296	4.378	-0.02072	3.378	-0.00493	2.378	-0.01846	1.378	-0.01137	0.378	-0.00127
	9.3782	-0.00474	8.3782	0.00734	7.3782	-0.03918	6.3782	-0.00525	5.3782	-0.03619	4.3782	-0.01878	3.3782	-0.00331	2.3782	-0.01878	1.3782	-0.01137	0.3782	-0.00127
	9.3784	-0.00818	8.3784	0.00965	7.3784	-0.05341	6.3784	-0.00557	5.3784	-0.03264	4.3784	-0.01459	3.3784	-0.00299	2.3784	-0.0175	1.3784	-0.01169	0.3784	-0.00107
	9.3786	-0.00417	8.3786	0.00907	7.3786	-0.04882	6.3786	-0.0046	5.3786	-0.03361	4.3786	-0.01556	3.3786	-0.00428	2.3786	-0.01588	1.3786	-0.01363	0.3786	-0.00104
	9.3788	0.00785	8.3788	0.00561	7.3788	-0.04607	6.3788	-0.00396	5.3788	-0.03329	4.3788	-0.01588	3.3788	-0.00235	2.3788	-0.01653	1.3788	-0.0104	0.3788	-0.00097601
	9.379	0.00040902	8.379	0.00561	7.379	-0.04607	6.379	-0.00331	5.379	-0.032	4.379	-0.01363	3.379	-0.00331	2.379	-0.0175	1.379	-0.01202	0.379	-0.0008471
	9.3792	0.00098129	8.3792	0.00792	7.3792	-0.05755	6.3792	-0.00396	5.3792	-0.03458	4.3792	-0.01621	3.3792	-0.00428	2.3792	-0.01846	1.3792	-0.01266	0.3792	-0.00094378
	9.3794	-0.00245	8.3794	0.00503	7.3794	-0.06995	6.3794	-0.0046	5.3794	-0.03393	4.3794	-0.01459	3.3794	-0.00203	2.3794	-0.01911	1.3794	-0.01298	0.3794	-0.00101
	9.3796	-0.00188	8.3796	0.0033	7.3796	-0.06536	6.3796	-0.00493	5.3796	-0.03844	4.3796	-0.01524	3.3796	-0.00106	2.3796	-0.01782	1.3796	-0.01169	0.3796	-0.00071819
	9.3798	0.00957	8.3798	0.01427	7.3798	-0.0649	6.3798	-0.0046	5.3798	-0.03554	4.3798	-0.01459	3.3798	-0.00138	2.3798	-0.01943	1.3798	-0.01137	0.3798	-0.00065374
	9.38	0.00842	8.38	0.01369	7.38	-0.03826	6.38	-0.00493	5.38	-0.03458	4.38	-0.01621	3.38	0.00055261	2.38	-0.01911	1.38	-0.01137	0.38	-0.00065374
	9.3802	0.01586	8.3802	0.01542	7.3802	-0.06765	6.3802	-0.00622	5.3802	-0.0349	4.3802	-0.01556	3.3802	-0.00138	2.3802	-0.01943	1.3802	-0.01008	0.3802	-0.00052483
	9.3804	0.02273	8.3804	0.01023	7.3804	-0.02953	6.3804	-0.00654	5.3804	-0.03683	4.3804	-0.01459	3.3804	-0.0017	2.3804	-0.01782	1.3804	-0.01331	0.3804	-0.0004926
	9.3806	0.01872	8.3806	0.02293	7.3806	-0.06903	6.3806	-0.00493	5.3806	-0.04167	4.3806	-0.01621	3.3806	-0.00073647	2.3806	-0.01782	1.3806	-0.01331	0.3806	-0.00052483
	9.3808	0.02673	8.3808	0.01312	7.3808	-0.04744	6.3808	-0.00428	5.3808	-0.03876	4.3808	-0.01685	3.3808	-0.00106	2.3808	-0.01911	1.3808	-0.01105	0.3808	-0.00052483
	9.381	0.03131	8.381	0.00503	7.381	-0.03458	6.381	-0.00428	5.381	-0.03554	4.381	-0.01621	3.381	-9.19e-05	2.381	-0.01782	1.381	-0.01105	0.381	-0.00052483
	9.3812	0.01872	8.3812	0.0085	7.3812	-0.05525	6.3812	-0.00331	5.3812	-0.03941	4.3812	-0.01395	3.3812	0.00023034	2.3812	-0.01878	1.3812	-0.01105	0.3812	-0.00033146
	9.3814	0.01586	8.3814	0.00907	7.3814	-0.04101	6.3814	-0.00364	5.3814	-0.04553	4.3814	-0.01395	3.3814	0.00023034	2.3814	-0.01846	1.3814	-0.01137	0.3814	-0.00036369
	9.3816	0.017	8.3816	0.01081	7.3816	-0.04515	6.3816	-0.00589	5.3816	-0.04424	4.3816	-0.01621	3.3816	-0.00073647	2.3816	-0.01685	1.3816	-0.01137	0.3816	-0.00042815
	9.3818	0.01987	8.3818	0.00619	7.3818	-0.05847	6.3818	-0.00299	5.3818	-0.05456	4.3818	-0.01331	3.3818	-0.00235	2.3818	-0.01878	1.3818	-0.01105	0.3818	-0.00052483
	9.382	0.02044	8.382	0.00445	7.382	-0.05801	6.382	-0.00428	5.382	-0.04908	4.382	-0.01556	3.382	0.00023034	2.382	-0.01492	1.382	-0.01008	0.382	-0.00033146
	9.3822	0.02273	8.3822	0.00619	7.3822	-0.05663	6.3822	-0.00622	5.3822	-0.032	4.3822	-0.01395	3.3822	-0.0004142	2.3822	-0.01685	1.3822	-0.01169	0.3822	-0.00029924
	9.3824	0.02044	8.3824	0.00619	7.3824	-0.05479	6.3824	-0.0075	5.3824	-0.04457	4.3824	-0.01653	3.3824	-0.0017	2.3824	-0.01588	1.3824	-0.01137	0.3824	-0.00039592
	9.3826	0.01758	8.3826	0.00561	7.3826	-0.04193	6.3826	0.00378	5.3826	-0.03844	4.3826	-0.01234	3.3826	-0.00106	2.3826	-0.01814	1.3826	-0.01008	0.3826	-0.0004926
	9.3828	0.02101	8.3828	0.00907	7.3828	-0.03642	6.3828	0.00635	5.3828	-0.02587	4.3828	-0.01621	3.3828	0.00216	2.3828	-0.01588	1.3828	-0.01073	0.3828	-0.00020256
	9.383	0.02673	8.383	0.00792	7.383	-0.05112	6.383	0.00732	5.383	-0.02458	4.383	-0.01653	3.383	0.00216	2.383	-0.01846	1.383	-0.01105	0.383	-0.0001381
	9.3832	0.02845	8.3832	0.00734	7.3832	-0.02953	6.3832	0.007	5.3832	-0.03812	4.3832	-0.01943	3.3832	-0.00106	2.3832	-0.01685	1.3832	-0.0104	0.3832	-0.00036369
	9.3834	0.02101	8.3834	0.01023	7.3834	-0.02218	6.3834	0.00249	5.3834	-0.03103	4.3834	-0.0204	3.3834	-9.19e-05	2.3834	-0.01846	1.3834	-0.00944	0.3834	-0.00036369
	9.3836	0.01128	8.3836	0.00734	7.3836	-0.01621	6.3836	0.01087	5.3836	-0.03619	4.3836	-0.01911	3.3836	0.00184	2.3836	-0.0175	1.3836	-0.01073	0.3836	-0.00023478
	9.3838	0.0399	8.3838	0.00907	7.3838	-0.01207	6.3838	0.00539	5.3838	-0.04167	4.3838	-0.01975	3.3838	-9.19e-05	2.3838	-0.01492	1.3838	-0.00815	0.3838	-0.00036369
	9.384	0.02616	8.384	0.00503	7.384	-0.01299	6.384	0.00442	5.384	-0.04521	4.384	-0.02104	3.384	-0.0004142	2.384	-0.01621	1.384	-0.01169	0.384	-0.00046037
	9.3842	0.01929	8.3842	0.0033	7.3842	-0.0107	6.3842	0.00087489	5.3842	-0.04167	4.3842	-0.0204	3.3842	-0.00073647	2.3842	-0.01943	1.3842	-0.00654	0.3842	-0.00029924
	9.3844	0.01643	8.3844	0.00619	7.3844	-0.01024	6.3844	0.00216	5.3844	-0.05456	4.3844	-0.01846	3.3844	-0.0004142	2.3844	-0.02072	1.3844	-0.01266	0.3844	-0.00036369
	9.3846	0.01128	8.3846	0.00676	7.3846	-0.01207	6.3846	0.00087489	5.3846	-0.04811	4.3846	-0.01943	3.3846	-0.0017	2.3846	-0.02007	1.3846	-0.01137	0.3846	-0.00036369
	9.3848	0.01243	8.3848	0.00676	7.3848	-0.01299	6.3848	0.00055261	5.3848	-0.05423	4.3848	-0.01911	3.3848	0.0012	2.3848	-0.01911	1.3848	-0.00944	0.3848	-0.00023478
	9.385	0.00441	8.385	0.00792	7.385	-0.0107	6.385	0.00152	5.385	-0.05037	4.385	-0.02072	3.385	-0.00138	2.385	-0.02201	1.385	-0.01073	0.385	-0.00023478
	9.3852	0.00098129	8.3852	0.00445	7.3852	-0.01345	6.3852	-0.00106	5.3852	-0.0465	4.3852	-0.02104	3.3852	-0.00299	2.3852	-0.02072	1.3852	-0.0104	0.3852	-0.0001381
	9.3854	0.00613	8.3854	0.00734	7.3854	-0.01162	6.3854	0.00087489	5.3854	-0.03683	4.3854	-0.0175	3.3854	-0.0017	2.3854	-0.01911	1.3854	-0.01073	0.3854	-4.14e-05
	9.3856	0.00556	8.3856	0.01138	7.3856	-0.01207	6.3856	0.00152	5.3856	-0.03361	4.3856	-0.02265	3.3856	-0.00331	2.3856	-0.01943	1.3856	-0.01202	0.3856	-9.19e-06
	9.3858	0.00899	8.3858	0.00965	7.3858	-0.01116	6.3858	-0.00073647	5.3858	-0.03554	4.3858	-0.02265	3.3858	-0.0017	2.3858	-0.01846	1.3858	-0.01105	0.3858	-0.00023478
	9.386	0.00384	8.386	0.01485	7.386	-0.01162	6.386	-0.00073647	5.386	-0.03232	4.386	-0.02104	3.386	-0.00299	2.386	-0.01911	1.386	-0.01202	0.386	-7.36e-05
	9.3862	0.00384	8.3862	0.00907	7.3862	-0.01207	6.3862	0.00055261	5.3862	-0.03425	4.3862	-0.02201	3.3862	-0.00267	2.3862	-0.01911	1.3862	-0.01202	0.3862	-7.36e-05
	9.3864	0.00327	8.3864	0.02697	7.3864	-0.0107	6.3864	0.00087489	5.3864	-0.03361	4.3864	-0.02265	3.3864	-0.0017	2.3864	-0.01943	1.3864	-0.01234	0.3864	-0.00017033
	9.3866	-0.00016324	8.3866	0.02062	7.3866	-0.01253	6.3866	-0.00073647	5.3866	-0.03168	4.3866	-0.02072	3.3866	-0.00106	2.3866	-0.02201	1.3866	-0.0104	0.3866	-0.0001381
	9.3868	0.00785	8.3868	0.02408	7.3868	-0.01207	6.3868	0.00023034	5.3868	-0.02974	4.3868	-0.02233	3.3868	-0.00331	2.3868	-0.01878	1.3868	-0.0104	0.3868	5.53e-05
	9.387	0.01243	8.387	0.02466	7.387	-0.00932	6.387	0.00539	5.387	-0.02845	4.387	-0.02104	3.387	-0.00331	2.387	-0.02136	1.387	-0.01169	0.387	0.00011972
	9.3872	0.01243	8.3872	0.02235	7.3872	-0.0107	6.3872	0.00249	5.3872	-0.03232	4.3872	-0.02072	3.3872	-0.00203	2.3872	-0.02233	1.3872	-0.01073	0.3872	0.00024862
	9.3874	0.00842	8.3874	0.02466	7.3874	-0.00427	6.3874	0.00216	5.3874	-0.03071	4.3874	-0.02201	3.3874	-0.00267	2.3874	-0.02233	1.3874	-0.01169	0.3874	0.00037753
	9.3876	0.00957	8.3876	0.02466	7.3876	-0.01299	6.3876	0.0041	5.3876	-0.03103	4.3876	-0.02233	3.3876	-0.00138	2.3876	-0.02007	1.3876	-0.01234	0.3876	0.00050644
	9.3878	0.00785	8.3878	0.01542	7.3878	-0.0254	6.3878	0.00378	5.3878	-0.03264	4.3878	-0.02201	3.3878	-0.00267	2.3878	-0.01878	1.3878	-0.01008	0.3878	0.00024862
	9.388	0.01414	8.388	0.01658	7.388	-0.02034	6.388	0.00539	5.388	-0.03135	4.388	-0.01846	3.388	-0.0046	2.388	-0.01943	1.388	-0.01298	0.388	0.00037753
	9.3882	0.01014	8.3882	0.01542	7.3882	-0.03045	6.3882	0.00506	5.3882	-0.03006	4.3882	-0.01782	3.3882	-0.00364	2.3882	-0.01943	1.3882	-0.01008	0.3882	0.00047421
	9.3884	0.01185	8.3884	0.00676	7.3884	-0.04009	6.3884	0.00732	5.3884	-0.02845	4.3884	-0.01492	3.3884	-0.00299	2.3884	-0.0204	1.3884	-0.01202	0.3884	0.00060312
	9.3886	0.00728	8.3886	0.00965	7.3886	-0.0525	6.3886	0.00732	5.3886	-0.02523	4.3886	-0.01653	3.3886	-0.00493	2.3886	-0.02136	1.3886	-0.01169	0.3886	0.0006998
	9.3888	0.00327	8.3888	0.01196	7.3888	-0.06352	6.3888	0.00764	5.3888	-0.02877	4.3888	-0.01621	3.3888	-0.00331	2.3888	-0.01846	1.3888	-0.00944	0.3888	0.00073203
	9.389	0.01185	8.389	0.01716	7.389	-0.06214	6.389	0.01022	5.389	-0.02877	4.389	-0.01266	3.389	-0.00106	2.389	-0.01717	1.389	-0.01137	0.389	0.00060312
	9.3892	0.00499	8.3892	0.01369	7.3892	-0.04147	6.3892	0.00861	5.3892	-0.03168	4.3892	-0.01524	3.3892	-0.00106	2.3892	-0.01846	1.3892	-0.00879	0.3892	0.00063535
	9.3894	0.00384	8.3894	0.01312	7.3894	-0.06168	6.3894	0.00861	5.3894	-0.03329	4.3894	-0.0175	3.3894	-0.00203	2.3894	-0.01975	1.3894	-0.0104	0.3894	0.00082871
	9.3896	-0.00531	8.3896	0.00734	7.3896	-0.06765	6.3896	0.00925	5.3896	-0.03071	4.3896	-0.01395	3.3896	-0.00203	2.3896	-0.01878	1.3896	-0.01105	0.3896	0.00053867
	9.3898	0.00327	8.3898	0.01196	7.3898	-0.0649	6.3898	0.00571	5.3898	-0.03393	4.3898	-0.01459	3.3898	-0.00235	2.3898	-0.01814	1.3898	-0.00944	0.3898	0.00089317
	9.39	0.01815	8.39	0.01773	7.39	-0.06214	6.39	0.01215	5.39	-0.03522	4.39	-0.01492	3.39	-0.00557	2.39	-0.01814	1.39	-0.00976	0.39	0.00079648
	9.3902	0.017	8.3902	0.03448	7.3902	-0.07041	6.3902	0.00539	5.3902	-0.0349	4.3902	-0.01588	3.3902	-0.00235	2.3902	-0.01653	1.3902	-0.0104	0.3902	0.00092539
	9.3904	0.02845	8.3904	0.02004	7.3904	-0.07868	6.3904	0.00281	5.3904	-0.03651	4.3904	-0.01395	3.3904	-0.00203	2.3904	-0.0175	1.3904	-0.0104	0.3904	0.00086094
	9.3906	0.0233	8.3906	0.00965	7.3906	-0.08235	6.3906	0.00506	5.3906	-0.04134	4.3906	-0.01427	3.3906	0.00087489	2.3906	-0.01782	1.3906	-0.0104	0.3906	0.00079648
	9.3908	0.03017	8.3908	0.02177	7.3908	-0.06995	6.3908	0.0128	5.3908	-0.04102	4.3908	-0.01653	3.3908	-0.00073647	2.3908	-0.0175	1.3908	-0.00976	0.3908	0.00098985
	9.391	0.02845	8.391	0.01658	7.391	-0.07225	6.391	0.01634	5.391	-0.04779	4.391	-0.01556	3.391	0.00055261	2.391	-0.01814	1.391	-0.01105	0.391	0.00092539
	9.3912	0.02502	8.3912	0.016	7.3912	-0.06214	6.3912	0.00506	5.3912	-0.05423	4.3912	-0.01653	3.3912	-0.00235	2.3912	-0.0175	1.3912	-0.00879	0.3912	0.00109
	9.3914	0.02387	8.3914	0.01658	7.3914	-0.06214	6.3914	0.00603	5.3914	-0.06197	4.3914	-0.01621	3.3914	0.00023034	2.3914	-0.01556	1.3914	-0.00815	0.3914	0.00102
	9.3916	0.01529	8.3916	0.01427	7.3916	-0.06122	6.3916	0.00861	5.3916	-0.06132	4.3916	-0.01911	3.3916	-9.19e-05	2.3916	-0.01395	1.3916	-0.00557	0.3916	0.00102
	9.3918	0.02502	8.3918	0.01312	7.3918	-0.05893	6.3918	0.00796	5.3918	-0.06326	4.3918	-0.01653	3.3918	0.00087489	2.3918	-0.01975	1.3918	-0.01169	0.3918	0.00095762
	9.392	0.01929	8.392	0.01196	7.392	-0.05709	6.392	0.01248	5.392	-0.04199	4.392	-0.01717	3.392	-9.19e-05	2.392	-0.01621	1.392	-0.01008	0.392	0.00109
	9.3922	0.04219	8.3922	0.01023	7.3922	-0.04561	6.3922	0.00764	5.3922	-0.05907	4.3922	-0.01621	3.3922	0.00152	2.3922	-0.01814	1.3922	-0.00976	0.3922	0.00102
	9.3924	0.017	8.3924	0.01023	7.3924	-0.04652	6.3924	0.00184	5.3924	-0.06745	4.3924	-0.01975	3.3924	0.00055261	2.3924	-0.01878	1.3924	-0.00589	0.3924	0.00125
	9.3926	0.01758	8.3926	0.01138	7.3926	-0.04423	6.3926	0.01022	5.3926	-0.06132	4.3926	-0.0175	3.3926	0.00184	2.3926	-0.01653	1.3926	-0.00783	0.3926	0.00125
	9.3928	0.02673	8.3928	0.01254	7.3928	-0.04101	6.3928	0.00764	5.3928	-0.05101	4.3928	-0.01814	3.3928	0.00152	2.3928	-0.01653	1.3928	-0.00847	0.3928	0.00109
	9.393	0.02216	8.393	0.01081	7.393	-0.03229	6.393	0.01119	5.393	-0.03876	4.393	-0.02007	3.393	-0.00106	2.393	-0.01621	1.393	-0.01008	0.393	0.00122
	9.3932	0.02616	8.3932	0.01716	7.3932	-0.03045	6.3932	0.01248	5.3932	-0.03844	4.3932	-0.01878	3.3932	-9.19e-05	2.3932	-0.01621	1.3932	-0.00912	0.3932	0.00122
	9.3934	0.02444	8.3934	0.01138	7.3934	-0.01299	6.3934	0.01022	5.3934	-0.0291	4.3934	-0.01943	3.3934	-0.0004142	2.3934	-0.01492	1.3934	-0.00815	0.3934	0.00122
	9.3936	0.02444	8.3936	0.01081	7.3936	-0.0107	6.3936	0.01054	5.3936	-0.02748	4.3936	-0.01943	3.3936	0.00087489	2.3936	-0.02007	1.3936	-0.0104	0.3936	0.00128
	9.3938	0.03131	8.3938	0.01023	7.3938	-0.01207	6.3938	0.00603	5.3938	-0.03973	4.3938	-0.01685	3.3938	-0.00138	2.3938	-0.01685	1.3938	-0.00815	0.3938	0.00118
	9.394	0.02387	8.394	0.01254	7.394	-0.00886	6.394	0.00506	5.394	-0.04328	4.394	-0.02233	3.394	-0.00138	2.394	-0.01105	1.394	-0.01008	0.394	0.00128
	9.3942	0.02158	8.3942	0.01542	7.3942	-0.00748	6.3942	0.0041	5.3942	-0.04747	4.3942	-0.01975	3.3942	-0.00235	2.3942	-0.01524	1.3942	-0.00783	0.3942	0.00118
	9.3944	0.01472	8.3944	0.01542	7.3944	-0.01116	6.3944	0.0041	5.3944	-0.05069	4.3944	-0.0204	3.3944	0.00087489	2.3944	-0.01621	1.3944	-0.01073	0.3944	0.00125
	9.3946	0.01243	8.3946	0.01254	7.3946	-0.0061	6.3946	0.00152	5.3946	-0.0523	4.3946	-0.01782	3.3946	-0.00106	2.3946	-0.01653	1.3946	-0.01169	0.3946	0.00125
	9.3948	0.00785	8.3948	0.01716	7.3948	-0.00564	6.3948	0.00249	5.3948	-0.05198	4.3948	-0.01943	3.3948	-0.00106	2.3948	-0.01653	1.3948	-0.01073	0.3948	0.00115
	9.395	0.00441	8.395	0.01658	7.395	-0.00427	6.395	0.00249	5.395	-0.04811	4.395	-0.01911	3.395	-9.19e-05	2.395	-0.01782	1.395	-0.01073	0.395	0.00128
	9.3952	0.00499	8.3952	0.01947	7.3952	-0.00656	6.3952	0.00216	5.3952	-0.04553	4.3952	-0.02104	3.3952	-0.00331	2.3952	-0.01846	1.3952	-0.01008	0.3952	0.00131
	9.3954	0.0027	8.3954	0.01658	7.3954	-0.00932	6.3954	0.00345	5.3954	-0.0407	4.3954	-0.02007	3.3954	0.00055261	2.3954	-0.01717	1.3954	-0.01331	0.3954	0.00157
	9.3956	0.0067	8.3956	0.016	7.3956	-0.0061	6.3956	0.00378	5.3956	-0.03393	4.3956	-0.01782	3.3956	-0.00138	2.3956	-0.01621	1.3956	-0.01169	0.3956	0.00144
	9.3958	0.01071	8.3958	0.02466	7.3958	-0.00151	6.3958	0.00506	5.3958	-0.02781	4.3958	-0.01943	3.3958	0.00184	2.3958	-0.01911	1.3958	-0.0104	0.3958	0.00134
	9.396	0.01071	8.396	0.01947	7.396	-0.00381	6.396	0.00506	5.396	-0.02974	4.396	-0.02007	3.396	-0.00203	2.396	-0.02007	1.396	-0.00912	0.396	0.00157
	9.3962	0.00957	8.3962	0.00561	7.3962	-0.00335	6.3962	0.00571	5.3962	-0.02974	4.3962	-0.01878	3.3962	0.00055261	2.3962	-0.0175	1.3962	-0.00912	0.3962	0.0016
	9.3964	0.00842	8.3964	0.04083	7.3964	-0.00335	6.3964	0.007	5.3964	-0.03103	4.3964	-0.01975	3.3964	0.00152	2.3964	-0.01846	1.3964	-0.01008	0.3964	0.00144
	9.3966	0.00899	8.3966	0.02408	7.3966	-0.00518	6.3966	0.00539	5.3966	-0.03006	4.3966	-0.01556	3.3966	0.00249	2.3966	-0.01975	1.3966	-0.01137	0.3966	0.0016
	9.3968	0.00556	8.3968	0.02235	7.3968	-0.00289	6.3968	0.00603	5.3968	-0.03038	4.3968	-0.01878	3.3968	0.00184	2.3968	-0.01943	1.3968	-0.01073	0.3968	0.0017
	9.397	0.00384	8.397	0.02582	7.397	-0.00886	6.397	0.00152	5.397	-0.02942	4.397	-0.0204	3.397	0.00184	2.397	-0.01717	1.397	-0.01169	0.397	0.00173
	9.3972	0.01071	8.3972	0.02351	7.3972	-0.00243	6.3972	0.00506	5.3972	-0.02877	4.3972	-0.01685	3.3972	-9.19e-05	2.3972	-0.02007	1.3972	-0.00912	0.3972	0.00183
	9.3974	0.00213	8.3974	0.02177	7.3974	-0.00748	6.3974	0.00635	5.3974	-0.02942	4.3974	-0.02072	3.3974	0.0012	2.3974	-0.01782	1.3974	-0.00718	0.3974	0.00183
	9.3976	0.00728	8.3976	0.0212	7.3976	-0.00197	6.3976	0.00539	5.3976	-0.02877	4.3976	-0.01653	3.3976	-0.00073647	2.3976	-0.01975	1.3976	-0.0104	0.3976	0.00189
	9.3978	0.0067	8.3978	0.02408	7.3978	-0.01162	6.3978	0.00313	5.3978	-0.02684	4.3978	-0.01846	3.3978	-0.00138	2.3978	-0.01717	1.3978	-0.01008	0.3978	0.00192
	9.398	0.00213	8.398	0.01831	7.398	-0.01437	6.398	0.00571	5.398	-0.02781	4.398	-0.01846	3.398	-0.00073647	2.398	-0.01782	1.398	-0.00879	0.398	0.00205
	9.3982	0.00441	8.3982	0.02004	7.3982	-0.02402	6.3982	0.00474	5.3982	-0.02748	4.3982	-0.01653	3.3982	0.00087489	2.3982	-0.01782	1.3982	-0.00622	0.3982	0.00215
	9.3984	0.00327	8.3984	0.0212	7.3984	-0.03826	6.3984	0.007	5.3984	-0.02845	4.3984	-0.01621	3.3984	0.00087489	2.3984	-0.01331	1.3984	-0.00847	0.3984	0.00218
	9.3986	0.0027	8.3986	0.02524	7.3986	-0.04147	6.3986	0.00796	5.3986	-0.03103	4.3986	-0.01621	3.3986	-0.00138	2.3986	-0.01395	1.3986	-0.00815	0.3986	0.00218
	9.3988	-0.00188	8.3988	0.01773	7.3988	-0.04698	6.3988	0.0099	5.3988	-0.03329	4.3988	-0.01782	3.3988	-0.00106	2.3988	-0.01492	1.3988	-0.00912	0.3988	0.00221
	9.399	0.01128	8.399	0.016	7.399	-0.05801	6.399	0.01312	5.399	-0.03168	4.399	-0.01782	3.399	0.00249	2.399	-0.01427	1.399	-0.00718	0.399	0.00228
	9.3992	0.01071	8.3992	0.01023	7.3992	-0.05663	6.3992	0.01473	5.3992	-0.03071	4.3992	-0.01621	3.3992	0.00023034	2.3992	-0.01556	1.3992	-0.00912	0.3992	0.00234
	9.3994	0.01128	8.3994	0.0212	7.3994	-0.06306	6.3994	0.01183	5.3994	-0.03071	4.3994	-0.0175	3.3994	0.0012	2.3994	-0.01621	1.3994	-0.00912	0.3994	0.00254
	9.3996	0.0067	8.3996	0.02293	7.3996	-0.0603	6.3996	0.0041	5.3996	-0.02942	4.3996	-0.01653	3.3996	0.00055261	2.3996	-0.01298	1.3996	-0.00879	0.3996	0.00247
	9.3998	0.01529	8.3998	0.02408	7.3998	-0.05709	6.3998	0.01183	5.3998	-0.02942	4.3998	-0.01395	3.3998	0.00087489	2.3998	-0.01395	1.3998	-0.00912	0.3998	0.00244
[truncated: 35,444 more rows]
