# Supplementary material for: A Nonresonant Hybridized Electromagnetic-Triboelectric Nanogenerator for Irregular and Ultralow Frequency Blue Energy Harvesting
Source: Research (Wash D C). 2021 Feb 4;2021:5963293. doi: 10.34133/2021/5963293 (PMC7881767; doi:10.34133/2021/5963293)
Supplement: Supplementary Materials — Figure S1: pictures of double helix structure triboelectric nanogenerator. Figure S2: hybridized nanogenerator in Jialing River. Figure S3: hybridized nanogenerator's energy harvesting efficiency. Figure S4: the collision models of the system without TENG and with TENG. Figure S5: LEDs lighted up by hybridized nanogenerator. Movie S1: the front view of the kinematic simulation for pendulum swing. Movie S2: the vertical view of the kinematic simulation for pendulum swing. Movie S3: the outputs of EMG tested in the river. Movie S4: the outputs of TENG tested in the river. Movie S5: 100 LEDs in parallel were lighted up by the EMG. Movie S6: 50 LEDs in series were lighted up by the TENG. Movie S7: The wireless temperature sensing was powered by the hybridized nanogenerator. Shared data 1: Figure 3(a) data. The output currents of the TENG under different vibration frequencies of external excitation. Shared data 2: Figure 3(b) data. The output voltages of the TENG under different vibration frequencies of external excitation. Shared data 3: Figure 3(c) data. The transferred charge of the TENG when the frequency of external excitation was 2.3 Hz. Shared data 4: Figure 3(d) data. The transferred charge of the TENG under different vibration frequencies of external excitation. Shared data 5: Figure 3(e) data. The peak power-resistance curve of TENG. Shared data 6: Figure 3(f) data. The charging behavior of the TENG. Shared data 7: Figure 4(a) data. The induced currents in the coil of the EMG under different vibration frequencies of external excitation. Shared data 8: Figure 4(b) data. The induced voltages in the coil of the EMG under different vibration frequencies of external excitation. Shared data 9: Figure 4(c) data. The peak power-resistance curve of EMG. Shared data 10: Figure 4(d) data. The charging capability of the EMG. Shared data 11: Figure 5(a) data. The output currents of the TENG in different wave heights. Shared data 12: Figure 5(b) data. The output voltages of [file 5963293.f1.zip › Shared data 10.xlsx]

## Sheet: Sheet1
	Time (s)	Voltage (V)	Time (s)	Voltage (V)	Time (s)	Voltage (V)	Time (s)	Voltage (V)
	0	0.07504	0	-0.02486	0	0.03637	0	0.0976
	0.0002	0.06989	0.0002	-0.00954	0.0002	0.02871	0.0002	0.08106
	0.0004	0.06593	0.0004	-0.00235	0.0004	0.02396	0.0004	0.07142
	0.0006	0.06061	0.0006	0.00156	0.0006	0.02165	0.0006	0.06975
	0.0008	0.05508	0.0008	0.0047	0.0008	0.01948	0.0008	0.06857
	0.001	0.05037	0.001	0.00705	0.001	0.01763	0.001	0.06709
	0.0012	0.04647	0.0012	0.00892	0.0012	0.01579	0.0012	0.06549
	0.0014	0.0434	0.0014	0.01106	0.0014	0.01331	0.0014	0.06389
	0.0016	0.04145	0.0016	0.01347	0.0016	0.01018	0.0016	0.06218
	0.0018	0.04037	0.0018	0.01609	0.0018	0.00684	0.0018	0.06037
	0.002	0.03988	0.002	0.01825	0.002	0.00428	0.002	0.05847
	0.0022	0.03978	0.0022	0.02031	0.0022	0.00174	0.0022	0.05613
	0.0024	0.03996	0.0024	0.02229	0.0024	-0.00077052	0.0024	0.05332
	0.0026	0.04016	0.0026	0.02418	0.0026	-0.00311	0.0026	0.05029
	0.0028	0.04037	0.0028	0.02588	0.0028	-0.00521	0.0028	0.04729
	0.003	0.04059	0.003	0.02739	0.003	-0.00702	0.003	0.04463
	0.0032	0.04086	0.0032	0.02873	0.0032	-0.00861	0.0032	0.04213
	0.0034	0.04118	0.0034	0.02992	0.0034	-0.01002	0.0034	0.03952
	0.0036	0.04154	0.0036	0.03099	0.0036	-0.01128	0.0036	0.03679
	0.0038	0.04199	0.0038	0.03195	0.0038	-0.01237	0.0038	0.034
	0.004	0.04249	0.004	0.03277	0.004	-0.01331	0.004	0.03126
	0.0042	0.04306	0.0042	0.03348	0.0042	-0.01413	0.0042	0.02865
	0.0044	0.04361	0.0044	0.0341	0.0044	-0.01484	0.0044	0.02623
	0.0046	0.04412	0.0046	0.03463	0.0046	-0.01546	0.0046	0.024
	0.0048	0.04464	0.0048	0.0351	0.0048	-0.01599	0.0048	0.02195
	0.005	0.0452	0.005	0.03545	0.005	-0.01635	0.005	0.02005
	0.0052	0.0458	0.0052	0.03565	0.0052	-0.0165	0.0052	0.0183
	0.0054	0.0464	0.0054	0.03568	0.0054	-0.01642	0.0054	0.01669
	0.0056	0.04699	0.0056	0.03555	0.0056	-0.01607	0.0056	0.01522
	0.0058	0.04756	0.0058	0.03525	0.0058	-0.01549	0.0058	0.01388
	0.006	0.0481	0.006	0.03479	0.006	-0.01469	0.006	0.01266
	0.0062	0.04861	0.0062	0.03421	0.0062	-0.01376	0.0062	0.01153
	0.0064	0.04909	0.0064	0.03366	0.0064	-0.01288	0.0064	0.01051
	0.0066	0.04953	0.0066	0.03313	0.0066	-0.01204	0.0066	0.00965
	0.0068	0.04995	0.0068	0.03252	0.0068	-0.01105	0.0068	0.00902
	0.007	0.05033	0.007	0.0318	0.007	-0.00993	0.007	0.00862
	0.0072	0.05069	0.0072	0.03102	0.0072	-0.00871	0.0072	0.00847
	0.0074	0.05103	0.0074	0.0302	0.0074	-0.00744	0.0074	0.00854
	0.0076	0.05135	0.0076	0.02941	0.0076	-0.00616	0.0076	0.00883
	0.0078	0.05165	0.0078	0.02866	0.0078	-0.00493	0.0078	0.00921
	0.008	0.05193	0.008	0.02798	0.008	-0.00374	0.008	0.0096
	0.0082	0.05218	0.0082	0.02737	0.0082	-0.00261	0.0082	0.01002
	0.0084	0.05242	0.0084	0.02684	0.0084	-0.00152	0.0084	0.01058
	0.0086	0.05264	0.0086	0.02637	0.0086	-0.000481537	0.0086	0.01129
	0.0088	0.05282	0.0088	0.02597	0.0088	0.000499509	0.0088	0.01212
	0.009	0.05297	0.009	0.02565	0.009	0.00141	0.009	0.01299
	0.0092	0.05308	0.0092	0.02541	0.0092	0.00227	0.0092	0.01386
	0.0094	0.05318	0.0094	0.02525	0.0094	0.00308	0.0094	0.0147
	0.0096	0.0533	0.0096	0.02517	0.0096	0.00383	0.0096	0.01551
	0.0098	0.05339	0.0098	0.02517	0.0098	0.00452	0.0098	0.01629
	0.01	0.05345	0.01	0.02528	0.01	0.00513	0.01	0.01704
	0.0102	0.05347	0.0102	0.02552	0.0102	0.00563	0.0102	0.01776
	0.0104	0.05348	0.0104	0.02591	0.0104	0.00597	0.0104	0.01845
	0.0106	0.05347	0.0106	0.02644	0.0106	0.00616	0.0106	0.0191
	0.0108	0.05345	0.0108	0.02714	0.0108	0.0062	0.0108	0.01971
	0.011	0.05343	0.011	0.02799	0.011	0.00609	0.011	0.02029
	0.0112	0.05341	0.0112	0.02898	0.0112	0.0059	0.0112	0.02084
	0.0114	0.05339	0.0114	0.03004	0.0114	0.00572	0.0114	0.02135
	0.0116	0.05338	0.0116	0.03118	0.0116	0.00554	0.0116	0.02179
	0.0118	0.05336	0.0118	0.03245	0.0118	0.00527	0.0118	0.02212
	0.012	0.05334	0.012	0.03386	0.012	0.00489	0.012	0.02234
	0.0122	0.05332	0.0122	0.0354	0.0122	0.00443	0.0122	0.02245
	0.0124	0.05329	0.0124	0.03704	0.0124	0.00391	0.0124	0.02244
	0.0126	0.05326	0.0126	0.03876	0.0126	0.00336	0.0126	0.02233
	0.0128	0.05323	0.0128	0.04054	0.0128	0.00282	0.0128	0.02217
	0.013	0.0532	0.013	0.04236	0.013	0.00229	0.013	0.02202
	0.0132	0.05318	0.0132	0.04423	0.0132	0.00177	0.0132	0.02186
	0.0134	0.05318	0.0134	0.04614	0.0134	0.00126	0.0134	0.02161
	0.0136	0.05321	0.0136	0.04811	0.0136	0.000772747	0.0136	0.02128
	0.0138	0.05328	0.0138	0.05012	0.0138	0.00030688	0.0138	0.02087
	0.014	0.05337	0.014	0.05217	0.014	-0.0001257	0.014	0.02042
	0.0142	0.0535	0.0142	0.05428	0.0142	-0.000535131	0.0142	0.01995
	0.0144	0.05365	0.0144	0.05644	0.0144	-0.000922439	0.0144	0.01949
	0.0146	0.05381	0.0146	0.05865	0.0146	-0.00129	0.0146	0.01904
	0.0148	0.05398	0.0148	0.0609	0.0148	-0.00162	0.0148	0.0186
	0.015	0.05419	0.015	0.06319	0.015	-0.00191	0.015	0.01818
	0.0152	0.05441	0.0152	0.06551	0.0152	-0.00213	0.0152	0.01776
	0.0154	0.05464	0.0154	0.06784	0.0154	-0.00226	0.0154	0.01737
	0.0156	0.05487	0.0156	0.07017	0.0156	-0.00229	0.0156	0.017
	0.0158	0.05511	0.0158	0.07252	0.0158	-0.00223	0.0158	0.01665
	0.016	0.05535	0.016	0.07486	0.016	-0.00208	0.016	0.01632
	0.0162	0.05558	0.0162	0.07723	0.0162	-0.00188	0.0162	0.01601
	0.0164	0.0558	0.0164	0.07964	0.0164	-0.00167	0.0164	0.01573
	0.0166	0.05602	0.0166	0.0821	0.0166	-0.00145	0.0166	0.01551
	0.0168	0.05623	0.0168	0.08458	0.0168	-0.00115	0.0168	0.01536
	0.017	0.05644	0.017	0.08707	0.017	-0.00077587	0.017	0.01528
	0.0172	0.05665	0.0172	0.08958	0.0172	-0.000333547	0.0172	0.01529
	0.0174	0.05686	0.0174	0.09211	0.0174	0.000153179	0.0174	0.01539
	0.0176	0.05706	0.0176	0.09469	0.0176	0.000659358	0.0176	0.01556
	0.0178	0.05726	0.0178	0.09733	0.0178	0.00116	0.0178	0.01577
	0.018	0.05745	0.018	0.10002	0.018	0.00165	0.018	0.01598
	0.0182	0.05764	0.0182	0.10276	0.0182	0.00213	0.0182	0.01621
	0.0184	0.0578	0.0184	0.10555	0.0184	0.0026	0.0184	0.0165
	0.0186	0.05794	0.0186	0.10838	0.0186	0.00306	0.0186	0.01686
	0.0188	0.05804	0.0188	0.11126	0.0188	0.00351	0.0188	0.01728
	0.019	0.05813	0.019	0.11419	0.019	0.00394	0.019	0.01772
	0.0192	0.05818	0.0192	0.11716	0.0192	0.00435	0.0192	0.01818
	0.0194	0.05822	0.0194	0.12016	0.0194	0.00475	0.0194	0.01862
	0.0196	0.05824	0.0196	0.1232	0.0196	0.00514	0.0196	0.01906
	0.0198	0.05825	0.0198	0.12628	0.0198	0.00551	0.0198	0.01949
	0.02	0.05823	0.02	0.12939	0.02	0.00584	0.02	0.01991
	0.0202	0.05819	0.0202	0.13256	0.0202	0.00613	0.0202	0.02032
	0.0204	0.05813	0.0204	0.13579	0.0204	0.00635	0.0204	0.02073
	0.0206	0.05805	0.0206	0.13907	0.0206	0.0065	0.0206	0.02111
	0.0208	0.05797	0.0208	0.14241	0.0208	0.00658	0.0208	0.02148
	0.021	0.05789	0.021	0.14581	0.021	0.00659	0.021	0.02183
	0.0212	0.05782	0.0212	0.14925	0.0212	0.00656	0.0212	0.02216
	0.0214	0.05774	0.0214	0.15272	0.0214	0.00653	0.0214	0.02248
	0.0216	0.05767	0.0216	0.15621	0.0216	0.00648	0.0216	0.02275
	0.0218	0.0576	0.0218	0.15974	0.0218	0.00638	0.0218	0.02297
	0.022	0.05754	0.022	0.1633	0.022	0.00621	0.022	0.02311
	0.0222	0.05747	0.0222	0.1669	0.0222	0.006	0.0222	0.02318
	0.0224	0.05741	0.0224	0.1705	0.0224	0.00574	0.0224	0.02317
	0.0226	0.05735	0.0226	0.17411	0.0226	0.00547	0.0226	0.02308
	0.0228	0.0573	0.0228	0.17771	0.0228	0.0052	0.0228	0.02295
	0.023	0.05724	0.023	0.1813	0.023	0.00493	0.023	0.02282
	0.0232	0.0572	0.0232	0.18487	0.0232	0.00467	0.0232	0.02267
	0.0234	0.05717	0.0234	0.18843	0.0234	0.0044	0.0234	0.02246
	0.0236	0.05716	0.0236	0.19196	0.0236	0.00415	0.0236	0.02218
	0.0238	0.05718	0.0238	0.19547	0.0238	0.00389	0.0238	0.02187
	0.024	0.05722	0.024	0.19896	0.024	0.00365	0.024	0.02152
	0.0242	0.05729	0.0242	0.20241	0.0242	0.00342	0.0242	0.02117
	0.0244	0.05738	0.0244	0.20584	0.0244	0.00319	0.0244	0.02082
	0.0246	0.05749	0.0246	0.20923	0.0246	0.00297	0.0246	0.02047
	0.0248	0.05761	0.0248	0.21259	0.0248	0.00276	0.0248	0.02013
	0.025	0.05775	0.025	0.2159	0.025	0.00257	0.025	0.0198
	0.0252	0.05792	0.0252	0.21916	0.0252	0.00243	0.0252	0.01947
	0.0254	0.05809	0.0254	0.22236	0.0254	0.00233	0.0254	0.01915
	0.0256	0.05828	0.0256	0.22551	0.0256	0.00229	0.0256	0.01884
	0.0258	0.05846	0.0258	0.22859	0.0258	0.00229	0.0258	0.01855
	0.026	0.05864	0.026	0.23161	0.026	0.00235	0.026	0.01827
	0.0262	0.05882	0.0262	0.23456	0.0262	0.00243	0.0262	0.01799
	0.0264	0.059	0.0264	0.23747	0.0264	0.00252	0.0264	0.01774
	0.0266	0.05917	0.0266	0.24033	0.0266	0.0026	0.0266	0.01751
	0.0268	0.05934	0.0268	0.24313	0.0268	0.00274	0.0268	0.01733
	0.027	0.05951	0.027	0.24586	0.027	0.00293	0.027	0.0172
	0.0272	0.05968	0.0272	0.24854	0.0272	0.00316	0.0272	0.01713
	0.0274	0.05984	0.0274	0.25116	0.0274	0.00342	0.0274	0.01712
	0.0276	0.06	0.0276	0.25374	0.0276	0.0037	0.0276	0.01716
	0.0278	0.06015	0.0278	0.25629	0.0278	0.00398	0.0278	0.01723
	0.028	0.06031	0.028	0.2588	0.028	0.00426	0.028	0.0173
	0.0282	0.06046	0.0282	0.26127	0.0282	0.00454	0.0282	0.0174
	0.0284	0.06059	0.0284	0.2637	0.0284	0.00482	0.0284	0.01755
	0.0286	0.06071	0.0286	0.26611	0.0286	0.00509	0.0286	0.01775
	0.0288	0.0608	0.0288	0.26848	0.0288	0.00536	0.0288	0.01798
	0.029	0.06087	0.029	0.27082	0.029	0.00562	0.029	0.01823
	0.0292	0.06093	0.0292	0.27313	0.0292	0.00588	0.0292	0.01849
	0.0294	0.06096	0.0294	0.27541	0.0294	0.00613	0.0294	0.01874
	0.0296	0.06098	0.0296	0.27767	0.0296	0.00638	0.0296	0.019
	0.0298	0.06099	0.0298	0.27991	0.0298	0.00662	0.0298	0.01925
	0.03	0.06099	0.03	0.28213	0.03	0.00684	0.03	0.0195
	0.0302	0.06096	0.0302	0.28435	0.0302	0.00703	0.0302	0.01975
	0.0304	0.06092	0.0304	0.28657	0.0304	0.00718	0.0304	0.01999
	0.0306	0.06087	0.0306	0.2888	0.0306	0.00729	0.0306	0.02023
	0.0308	0.06082	0.0308	0.29104	0.0308	0.00736	0.0308	0.02046
	0.031	0.06077	0.031	0.2933	0.031	0.00738	0.031	0.02068
	0.0312	0.06072	0.0312	0.29558	0.0312	0.00738	0.0312	0.02088
	0.0314	0.06068	0.0314	0.29787	0.0314	0.00739	0.0314	0.02108
	0.0316	0.06063	0.0316	0.30017	0.0316	0.0074	0.0316	0.02126
	0.0318	0.06058	0.0318	0.30251	0.0318	0.00737	0.0318	0.02141
	0.032	0.06054	0.032	0.30488	0.032	0.0073	0.032	0.02151
	0.0322	0.06049	0.0322	0.30728	0.0322	0.0072	0.0322	0.02158
	0.0324	0.06044	0.0324	0.30972	0.0324	0.00706	0.0324	0.0216
	0.0326	0.06039	0.0326	0.31218	0.0326	0.00691	0.0326	0.02157
	0.0328	0.06034	0.0328	0.31468	0.0328	0.00676	0.0328	0.02153
	0.033	0.06029	0.033	0.31721	0.033	0.0066	0.033	0.02149
	0.0332	0.06025	0.0332	0.31977	0.0332	0.00645	0.0332	0.02144
	0.0334	0.06022	0.0334	0.32238	0.0334	0.00629	0.0334	0.02135
	0.0336	0.06021	0.0336	0.32502	0.0336	0.00614	0.0336	0.02122
	0.0338	0.06022	0.0338	0.32771	0.0338	0.00598	0.0338	0.02106
	0.034	0.06024	0.034	0.33044	0.034	0.00583	0.034	0.02088
	0.0342	0.06027	0.0342	0.33322	0.0342	0.00569	0.0342	0.02069
	0.0344	0.06031	0.0344	0.33606	0.0344	0.00554	0.0344	0.0205
	0.0346	0.06036	0.0346	0.33894	0.0346	0.00541	0.0346	0.02031
	0.0348	0.06042	0.0348	0.34188	0.0348	0.00527	0.0348	0.02013
	0.035	0.06049	0.035	0.34487	0.035	0.00515	0.035	0.01994
	0.0352	0.06057	0.0352	0.34791	0.0352	0.00506	0.0352	0.01975
	0.0354	0.06066	0.0354	0.35098	0.0354	0.00501	0.0354	0.01957
	0.0356	0.06075	0.0356	0.3541	0.0356	0.005	0.0356	0.0194
	0.0358	0.06084	0.0358	0.35726	0.0358	0.00502	0.0358	0.01924
	0.036	0.06093	0.036	0.36045	0.036	0.00508	0.036	0.01908
	0.0362	0.06102	0.0362	0.36368	0.0362	0.00515	0.0362	0.01893
	0.0364	0.0611	0.0364	0.36694	0.0364	0.00523	0.0364	0.01879
	0.0366	0.06119	0.0366	0.37026	0.0366	0.00531	0.0366	0.01867
	0.0368	0.06127	0.0368	0.37361	0.0368	0.00542	0.0368	0.01858
	0.037	0.06135	0.037	0.37699	0.037	0.00556	0.037	0.01852
	0.0372	0.06144	0.0372	0.38041	0.0372	0.00574	0.0372	0.0185
	0.0374	0.06152	0.0374	0.38386	0.0374	0.00593	0.0374	0.01851
	0.0376	0.0616	0.0376	0.38736	0.0376	0.00614	0.0376	0.01856
	0.0378	0.06168	0.0378	0.3909	0.0378	0.00635	0.0378	0.01863
	0.038	0.06176	0.038	0.39448	0.038	0.00656	0.038	0.01869
	0.0382	0.06184	0.0382	0.39809	0.0382	0.00677	0.0382	0.01877
	0.0384	0.0619	0.0384	0.40174	0.0384	0.00698	0.0384	0.01888
	0.0386	0.06194	0.0386	0.40541	0.0386	0.00719	0.0386	0.01904
	0.0388	0.06197	0.0388	0.40911	0.0388	0.0074	0.0388	0.01922
	0.039	0.06199	0.039	0.41284	0.039	0.00761	0.039	0.01942
	0.0392	0.06199	0.0392	0.41658	0.0392	0.00781	0.0392	0.01963
	0.0394	0.06198	0.0394	0.42033	0.0394	0.00801	0.0394	0.01984
	0.0396	0.06197	0.0396	0.4241	0.0396	0.0082	0.0396	0.02005
	0.0398	0.06195	0.0398	0.42788	0.0398	0.00839	0.0398	0.02026
	0.04	0.06192	0.04	0.43166	0.04	0.00857	0.04	0.02047
	0.0402	0.06187	0.0402	0.43546	0.0402	0.00872	0.0402	0.02068
	0.0404	0.06181	0.0404	0.43926	0.0404	0.00884	0.0404	0.02088
	0.0406	0.06175	0.0406	0.44307	0.0406	0.00893	0.0406	0.02108
	0.0408	0.06168	0.0408	0.44689	0.0408	0.00898	0.0408	0.02127
	0.041	0.06162	0.041	0.45071	0.041	0.00901	0.041	0.02146
	0.0412	0.06156	0.0412	0.45454	0.0412	0.00901	0.0412	0.02164
	0.0414	0.0615	0.0414	0.45837	0.0414	0.00902	0.0414	0.02182
	0.0416	0.06144	0.0416	0.46219	0.0416	0.00901	0.0416	0.02197
	0.0418	0.06138	0.0418	0.466	0.0418	0.00898	0.0418	0.02211
	0.042	0.06132	0.042	0.46982	0.042	0.00892	0.042	0.02222
	0.0422	0.06127	0.0422	0.47361	0.0422	0.00882	0.0422	0.0223
	0.0424	0.06121	0.0424	0.47739	0.0424	0.00871	0.0424	0.02234
	0.0426	0.06116	0.0426	0.48115	0.0426	0.00858	0.0426	0.02236
	0.0428	0.0611	0.0428	0.48488	0.0428	0.00845	0.0428	0.02237
	0.043	0.06105	0.043	0.48858	0.043	0.00832	0.043	0.02238
	0.0432	0.061	0.0432	0.49226	0.0432	0.00819	0.0432	0.02237
	0.0434	0.06096	0.0434	0.49591	0.0434	0.00807	0.0434	0.02234
	0.0436	0.06093	0.0436	0.49953	0.0436	0.00794	0.0436	0.02228
	0.0438	0.06092	0.0438	0.50312	0.0438	0.00781	0.0438	0.0222
	0.044	0.06093	0.044	0.50668	0.044	0.00768	0.044	0.0221
	0.0442	0.06096	0.0442	0.51022	0.0442	0.00756	0.0442	0.02198
	0.0444	0.06099	0.0444	0.51372	0.0444	0.00744	0.0444	0.02186
	0.0446	0.06103	0.0446	0.51719	0.0446	0.00732	0.0446	0.02174
	0.0448	0.06108	0.0448	0.52063	0.0448	0.0072	0.0448	0.02162
	0.045	0.06115	0.045	0.52404	0.045	0.0071	0.045	0.0215
	0.0452	0.06122	0.0452	0.52742	0.0452	0.00702	0.0452	0.02138
	0.0454	0.0613	0.0454	0.53076	0.0454	0.00697	0.0454	0.02127
	0.0456	0.06138	0.0456	0.53407	0.0456	0.00695	0.0456	0.02116
	0.0458	0.06146	0.0458	0.53734	0.0458	0.00696	0.0458	0.02106
	0.046	0.06155	0.046	0.54057	0.046	0.007	0.046	0.02096
	0.0462	0.06163	0.0462	0.54376	0.0462	0.00706	0.0462	0.02086
	0.0464	0.06171	0.0464	0.54691	0.0464	0.00712	0.0464	0.02077
	0.0466	0.0618	0.0466	0.55004	0.0466	0.00719	0.0466	0.0207
	0.0468	0.06188	0.0468	0.55312	0.0468	0.00729	0.0468	0.02065
	0.047	0.06196	0.047	0.55617	0.047	0.00741	0.047	0.02062
	0.0472	0.06204	0.0472	0.55919	0.0472	0.00757	0.0472	0.02063
	0.0474	0.06212	0.0474	0.56219	0.0474	0.00774	0.0474	0.02067
	0.0476	0.06219	0.0476	0.56515	0.0476	0.00792	0.0476	0.02074
	0.0478	0.06227	0.0478	0.56809	0.0478	0.00811	0.0478	0.02082
	0.048	0.06234	0.048	0.57101	0.048	0.0083	0.048	0.02091
	0.0482	0.06242	0.0482	0.5739	0.0482	0.00848	0.0482	0.021
	0.0484	0.06248	0.0484	0.57677	0.0484	0.00866	0.0484	0.02112
	0.0486	0.06253	0.0486	0.57961	0.0486	0.00884	0.0486	0.02127
	0.0488	0.06257	0.0488	0.58243	0.0488	0.00902	0.0488	0.02144
	0.049	0.06259	0.049	0.58523	0.049	0.0092	0.049	0.02162
	0.0492	0.0626	0.0492	0.58799	0.0492	0.00938	0.0492	0.02181
	0.0494	0.06261	0.0494	0.59074	0.0494	0.00955	0.0494	0.02201
	0.0496	0.06261	0.0496	0.59346	0.0496	0.00971	0.0496	0.0222
	0.0498	0.0626	0.0498	0.59615	0.0498	0.00988	0.0498	0.02239
	0.05	0.06259	0.05	0.59882	0.05	0.01002	0.05	0.02258
	0.0502	0.06258	0.0502	0.60146	0.0502	0.01015	0.0502	0.02277
	0.0504	0.06255	0.0504	0.60409	0.0504	0.01026	0.0504	0.02295
	0.0506	0.06253	0.0506	0.6067	0.0506	0.01034	0.0506	0.02313
	0.0508	0.06251	0.0508	0.60929	0.0508	0.01041	0.0508	0.02331
	0.051	0.06248	0.051	0.61187	0.051	0.01045	0.051	0.02348
	0.0512	0.06246	0.0512	0.61443	0.0512	0.01048	0.0512	0.02364
	0.0514	0.06243	0.0514	0.61699	0.0514	0.01051	0.0514	0.0238
	0.0516	0.0624	0.0516	0.61952	0.0516	0.01054	0.0516	0.02395
	0.0518	0.06238	0.0518	0.62204	0.0518	0.01055	0.0518	0.02407
	0.052	0.06235	0.052	0.62455	0.052	0.01054	0.052	0.02417
	0.0522	0.06233	0.0522	0.62704	0.0522	0.01051	0.0522	0.02424
	0.0524	0.06231	0.0524	0.62951	0.0524	0.01046	0.0524	0.02428
	0.0526	0.06229	0.0526	0.63197	0.0526	0.01041	0.0526	0.02429
	0.0528	0.06227	0.0528	0.6344	0.0528	0.01036	0.0528	0.02429
	0.053	0.06225	0.053	0.63682	0.053	0.0103	0.053	0.02429
	0.0532	0.06223	0.0532	0.63921	0.0532	0.01024	0.0532	0.02428
	0.0534	0.06223	0.0534	0.64159	0.0534	0.01019	0.0534	0.02424
	0.0536	0.06223	0.0536	0.64395	0.0536	0.01014	0.0536	0.02417
	0.0538	0.06224	0.0538	0.64629	0.0538	0.01009	0.0538	0.02409
	0.054	0.06226	0.054	0.64862	0.054	0.01004	0.054	0.02399
	0.0542	0.06228	0.0542	0.65093	0.0542	0.00999	0.0542	0.02388
	0.0544	0.06231	0.0544	0.65323	0.0544	0.00995	0.0544	0.02377
	0.0546	0.06233	0.0546	0.65551	0.0546	0.0099	0.0546	0.02367
	0.0548	0.06235	0.0548	0.65778	0.0548	0.00986	0.0548	0.02356
	0.055	0.06238	0.055	0.66003	0.055	0.00984	0.055	0.02346
	0.0552	0.06241	0.0552	0.66227	0.0552	0.00983	0.0552	0.02336
	0.0554	0.06244	0.0554	0.66448	0.0554	0.00984	0.0554	0.02326
	0.0556	0.06247	0.0556	0.66668	0.0556	0.00987	0.0556	0.02316
	0.0558	0.06251	0.0558	0.66886	0.0558	0.00992	0.0558	0.02307
	0.056	0.06254	0.056	0.67102	0.056	0.00999	0.056	0.02298
	0.0562	0.06257	0.0562	0.67316	0.0562	0.01008	0.0562	0.02289
	0.0564	0.0626	0.0564	0.67528	0.0564	0.01017	0.0564	0.02281
	0.0566	0.06263	0.0566	0.67738	0.0566	0.01026	0.0566	0.02274
	0.0568	0.06266	0.0568	0.67946	0.0568	0.01036	0.0568	0.0227
	0.057	0.06269	0.057	0.68153	0.057	0.01049	0.057	0.02268
	0.0572	0.06272	0.0572	0.68357	0.0572	0.01064	0.0572	0.02269
	0.0574	0.06275	0.0574	0.6856	0.0574	0.01081	0.0574	0.02273
	0.0576	0.06278	0.0576	0.68762	0.0576	0.01099	0.0576	0.0228
	0.0578	0.06281	0.0578	0.68963	0.0578	0.01117	0.0578	0.02288
	0.058	0.06284	0.058	0.69163	0.058	0.01135	0.058	0.02297
	0.0582	0.06287	0.0582	0.69361	0.0582	0.01153	0.0582	0.02306
	0.0584	0.06289	0.0584	0.69558	0.0584	0.01172	0.0584	0.02319
	0.0586	0.06291	0.0586	0.69754	0.0586	0.0119	0.0586	0.02334
	0.0588	0.06292	0.0588	0.69948	0.0588	0.01207	0.0588	0.02351
	0.059	0.06294	0.059	0.7014	0.059	0.01225	0.059	0.0237
	0.0592	0.06295	0.0592	0.70331	0.0592	0.01242	0.0592	0.02389
	0.0594	0.06296	0.0594	0.7052	0.0594	0.01259	0.0594	0.02408
	0.0596	0.06299	0.0596	0.70707	0.0596	0.01276	0.0596	0.02428
	0.0598	0.06302	0.0598	0.70893	0.0598	0.01292	0.0598	0.02446
	0.06	0.06304	0.06	0.71078	0.06	0.01307	0.06	0.02465
	0.0602	0.06307	0.0602	0.71261	0.0602	0.01321	0.0602	0.02484
	0.0604	0.06309	0.0604	0.71443	0.0604	0.01332	0.0604	0.02502
	0.0606	0.0631	0.0606	0.71623	0.0606	0.0134	0.0606	0.0252
	0.0608	0.06312	0.0608	0.71803	0.0608	0.01347	0.0608	0.02537
	0.061	0.06314	0.061	0.71981	0.061	0.01352	0.061	0.02555
	0.0612	0.06315	0.0612	0.72159	0.0612	0.01354	0.0612	0.02572
	0.0614	0.06317	0.0614	0.72336	0.0614	0.01357	0.0614	0.02588
	0.0616	0.06318	0.0616	0.72511	0.0616	0.0136	0.0616	0.02603
	0.0618	0.0632	0.0618	0.72687	0.0618	0.0136	0.0618	0.02616
	0.062	0.06321	0.062	0.72861	0.062	0.01359	0.062	0.02627
	0.0622	0.06323	0.0622	0.73034	0.0622	0.01356	0.0622	0.02636
	0.0624	0.06325	0.0624	0.73206	0.0624	0.01352	0.0624	0.02642
	0.0626	0.06326	0.0626	0.73377	0.0626	0.01346	0.0626	0.02647
	0.0628	0.06328	0.0628	0.73546	0.0628	0.01341	0.0628	0.0265
	0.063	0.0633	0.063	0.73714	0.063	0.01336	0.063	0.02653
	0.0632	0.06332	0.0632	0.73881	0.0632	0.01331	0.0632	0.02655
	0.0634	0.06334	0.0634	0.74047	0.0634	0.01326	0.0634	0.02655
	0.0636	0.06337	0.0636	0.74212	0.0636	0.01322	0.0636	0.02653
	0.0638	0.0634	0.0638	0.74376	0.0638	0.01318	0.0638	0.0265
	0.064	0.06342	0.064	0.74539	0.064	0.01314	0.064	0.02645
	0.0642	0.06345	0.0642	0.747	0.0642	0.01311	0.0642	0.0264
	0.0644	0.06347	0.0644	0.74861	0.0644	0.01309	0.0644	0.02635
	0.0646	0.06348	0.0646	0.75022	0.0646	0.01307	0.0646	0.0263
	0.0648	0.0635	0.0648	0.75181	0.0648	0.01306	0.0648	0.02625
	0.065	0.06351	0.065	0.7534	0.065	0.01307	0.065	0.0262
	0.0652	0.06352	0.0652	0.75498	0.0652	0.01309	0.0652	0.02615
	0.0654	0.06355	0.0654	0.75654	0.0654	0.01314	0.0654	0.0261
	0.0656	0.06357	0.0656	0.7581	0.0656	0.01321	0.0656	0.02606
	0.0658	0.0636	0.0658	0.75964	0.0658	0.0133	0.0658	0.02601
	0.066	0.06362	0.066	0.76117	0.066	0.01342	0.066	0.02597
	0.0662	0.06365	0.0662	0.7627	0.0662	0.01356	0.0662	0.02594
	0.0664	0.06367	0.0664	0.76421	0.0664	0.01371	0.0664	0.0259
	0.0666	0.0637	0.0666	0.7657	0.0666	0.01387	0.0666	0.02588
	0.0668	0.06373	0.0668	0.76719	0.0668	0.01406	0.0668	0.02587
	0.067	0.06375	0.067	0.76866	0.067	0.01426	0.067	0.02588
	0.0672	0.06378	0.0672	0.77013	0.0672	0.01449	0.0672	0.02591
	0.0674	0.0638	0.0674	0.77158	0.0674	0.01474	0.0674	0.02596
	0.0676	0.06382	0.0676	0.77303	0.0676	0.01501	0.0676	0.02602
	0.0678	0.06384	0.0678	0.77447	0.0678	0.01529	0.0678	0.0261
	0.068	0.06386	0.068	0.77591	0.068	0.01557	0.068	0.02618
	0.0682	0.06388	0.0682	0.77733	0.0682	0.01587	0.0682	0.02627
	0.0684	0.0639	0.0684	0.77875	0.0684	0.01617	0.0684	0.02638
	0.0686	0.06392	0.0686	0.78016	0.0686	0.01648	0.0686	0.0265
	0.0688	0.06392	0.0688	0.78156	0.0688	0.0168	0.0688	0.02664
	0.069	0.06393	0.069	0.78295	0.069	0.01713	0.069	0.02679
	0.0692	0.06392	0.0692	0.78433	0.0692	0.01747	0.0692	0.02695
	0.0694	0.06391	0.0694	0.7857	0.0694	0.01782	0.0694	0.0271
	0.0696	0.0639	0.0696	0.78706	0.0696	0.01817	0.0696	0.02726
	0.0698	0.06389	0.0698	0.7884	0.0698	0.01854	0.0698	0.02742
	0.07	0.06388	0.07	0.78974	0.07	0.01891	0.07	0.02757
	0.0702	0.06385	0.0702	0.79106	0.0702	0.01928	0.0702	0.02773
	0.0704	0.06382	0.0704	0.79238	0.0704	0.01965	0.0704	0.02788
	0.0706	0.06378	0.0706	0.79369	0.0706	0.02002	0.0706	0.02803
	0.0708	0.06374	0.0708	0.79499	0.0708	0.02038	0.0708	0.02818
	0.071	0.0637	0.071	0.79628	0.071	0.02075	0.071	0.02832
	0.0712	0.06366	0.0712	0.79757	0.0712	0.02111	0.0712	0.02847
	0.0714	0.06362	0.0714	0.79885	0.0714	0.02148	0.0714	0.02861
	0.0716	0.06358	0.0716	0.80013	0.0716	0.02186	0.0716	0.02874
	0.0718	0.06354	0.0718	0.8014	0.0718	0.02225	0.0718	0.02886
	0.072	0.0635	0.072	0.80267	0.072	0.02263	0.072	0.02896
	0.0722	0.06347	0.0722	0.80393	0.0722	0.02302	0.0722	0.02904
	0.0724	0.06343	0.0724	0.80518	0.0724	0.02341	0.0724	0.0291
	0.0726	0.0634	0.0726	0.80642	0.0726	0.02381	0.0726	0.02914
	0.0728	0.06336	0.0728	0.80766	0.0728	0.02422	0.0728	0.02918
	0.073	0.06333	0.073	0.80888	0.073	0.02465	0.073	0.02921
	0.0732	0.0633	0.0732	0.81011	0.0732	0.02509	0.0732	0.02923
	0.0734	0.06328	0.0734	0.81132	0.0734	0.02554	0.0734	0.02923
	0.0736	0.06326	0.0736	0.81253	0.0736	0.02602	0.0736	0.02922
	0.0738	0.06325	0.0738	0.81373	0.0738	0.0265	0.0738	0.02919
	0.074	0.06326	0.074	0.81493	0.074	0.027	0.074	0.02916
	0.0742	0.06327	0.0742	0.81612	0.0742	0.02752	0.0742	0.02912
	0.0744	0.06329	0.0744	0.81731	0.0744	0.02805	0.0744	0.02907
	0.0746	0.06332	0.0746	0.81849	0.0746	0.0286	0.0746	0.02903
	0.0748	0.06335	0.0748	0.81968	0.0748	0.02916	0.0748	0.02899
	0.075	0.0634	0.075	0.82086	0.075	0.02974	0.075	0.02895
	0.0752	0.06345	0.0752	0.82203	0.0752	0.03034	0.0752	0.02891
	0.0754	0.06352	0.0754	0.82319	0.0754	0.03097	0.0754	0.02887
	0.0756	0.06358	0.0756	0.82435	0.0756	0.03163	0.0756	0.02884
	0.0758	0.06365	0.0758	0.8255	0.0758	0.0323	0.0758	0.0288
	0.076	0.06372	0.076	0.82664	0.076	0.03301	0.076	0.02877
	0.0762	0.06379	0.0762	0.82777	0.0762	0.03374	0.0762	0.02873
	0.0764	0.06386	0.0764	0.8289	0.0764	0.03449	0.0764	0.02871
	0.0766	0.06393	0.0766	0.83002	0.0766	0.03525	0.0766	0.02869
	0.0768	0.064	0.0768	0.83113	0.0768	0.03603	0.0768	0.02868
	0.077	0.06407	0.077	0.83224	0.077	0.03684	0.077	0.02868
	0.0772	0.06414	0.0772	0.83333	0.0772	0.03767	0.0772	0.02871
	0.0774	0.0642	0.0774	0.83443	0.0774	0.03853	0.0774	0.02875
	0.0776	0.06427	0.0776	0.83552	0.0776	0.03939	0.0776	0.02881
	0.0778	0.06433	0.0778	0.8366	0.0778	0.04027	0.0778	0.02888
	0.078	0.0644	0.078	0.83768	0.078	0.04116	0.078	0.02895
	0.0782	0.06445	0.0782	0.83875	0.0782	0.04207	0.0782	0.02902
	0.0784	0.06451	0.0784	0.83982	0.0784	0.04298	0.0784	0.02912
	0.0786	0.06455	0.0786	0.84088	0.0786	0.0439	0.0786	0.02923
	0.0788	0.06459	0.0788	0.84194	0.0788	0.04483	0.0788	0.02936
	0.079	0.06462	0.079	0.84298	0.079	0.04576	0.079	0.02949
	0.0792	0.06463	0.0792	0.84403	0.0792	0.0467	0.0792	0.02962
	0.0794	0.06463	0.0794	0.84506	0.0794	0.04765	0.0794	0.02976
	0.0796	0.06463	0.0796	0.84609	0.0796	0.04861	0.0796	0.02991
	0.0798	0.06463	0.0798	0.8471	0.0798	0.04957	0.0798	0.03005
	0.08	0.06461	0.08	0.84811	0.08	0.05053	0.08	0.03019
	0.0802	0.06458	0.0802	0.84912	0.0802	0.05149	0.0802	0.03034
	0.0804	0.06454	0.0804	0.85012	0.0804	0.05244	0.0804	0.03048
	0.0806	0.0645	0.0806	0.85111	0.0806	0.05339	0.0806	0.03063
	0.0808	0.06445	0.0808	0.8521	0.0808	0.05432	0.0808	0.03077
	0.081	0.06441	0.081	0.85309	0.081	0.05525	0.081	0.03091
	0.0812	0.06436	0.0812	0.85407	0.0812	0.05616	0.0812	0.03105
	0.0814	0.06431	0.0814	0.85505	0.0814	0.05707	0.0814	0.03119
	0.0816	0.06426	0.0816	0.85602	0.0816	0.05798	0.0816	0.03132
	0.0818	0.06421	0.0818	0.85699	0.0818	0.05888	0.0818	0.03144
	0.082	0.06416	0.082	0.85796	0.082	0.05977	0.082	0.03155
	0.0822	0.06411	0.0822	0.85892	0.0822	0.06065	0.0822	0.03164
	0.0824	0.06407	0.0824	0.85987	0.0824	0.06152	0.0824	0.03172
	0.0826	0.06402	0.0826	0.86083	0.0826	0.06238	0.0826	0.03178
	0.0828	0.06397	0.0828	0.86177	0.0828	0.06325	0.0828	0.03183
	0.083	0.06392	0.083	0.86272	0.083	0.06411	0.083	0.03189
	0.0832	0.06388	0.0832	0.86365	0.0832	0.06497	0.0832	0.03193
	0.0834	0.06384	0.0834	0.86459	0.0834	0.06582	0.0834	0.03196
	0.0836	0.06381	0.0836	0.86551	0.0836	0.06667	0.0836	0.03198
	0.0838	0.06378	0.0838	0.86644	0.0838	0.06752	0.0838	0.032
	0.084	0.06377	0.084	0.86736	0.084	0.06836	0.084	0.032
	0.0842	0.06375	0.0842	0.86828	0.0842	0.0692	0.0842	0.03201
	0.0844	0.06374	0.0844	0.86919	0.0844	0.07003	0.0844	0.03201
	0.0846	0.06373	0.0846	0.8701	0.0846	0.07086	0.0846	0.03202
	0.0848	0.06373	0.0848	0.871	0.0848	0.07169	0.0848	0.03203
	0.085	0.06373	0.085	0.8719	0.085	0.07252	0.085	0.03204
	0.0852	0.06374	0.0852	0.8728	0.0852	0.07334	0.0852	0.03205
	0.0854	0.06375	0.0854	0.87368	0.0854	0.07417	0.0854	0.03207
	0.0856	0.06378	0.0856	0.87456	0.0856	0.07501	0.0856	0.03208
	0.0858	0.0638	0.0858	0.87543	0.0858	0.07585	0.0858	0.0321
	0.086	0.06383	0.086	0.8763	0.086	0.0767	0.086	0.03213
	0.0862	0.06386	0.0862	0.87715	0.0862	0.07755	0.0862	0.03216
	0.0864	0.0639	0.0864	0.87801	0.0864	0.0784	0.0864	0.03219
	0.0866	0.06394	0.0866	0.87885	0.0866	0.07926	0.0866	0.03223
	0.0868	0.06398	0.0868	0.87969	0.0868	0.08012	0.0868	0.03229
	0.087	0.06403	0.087	0.88052	0.087	0.08098	0.087	0.03236
	0.0872	0.06408	0.0872	0.88135	0.0872	0.08186	0.0872	0.03245
	0.0874	0.06414	0.0874	0.88217	0.0874	0.08273	0.0874	0.03255
	0.0876	0.0642	0.0876	0.88298	0.0876	0.08361	0.0876	0.03267
	0.0878	0.06426	0.0878	0.88379	0.0878	0.0845	0.0878	0.0328
	0.088	0.06433	0.088	0.88459	0.088	0.08538	0.088	0.03294
	0.0882	0.0644	0.0882	0.88539	0.0882	0.08627	0.0882	0.03308
	0.0884	0.06448	0.0884	0.88619	0.0884	0.08716	0.0884	0.03324
	0.0886	0.06455	0.0886	0.88698	0.0886	0.08805	0.0886	0.03342
	0.0888	0.06463	0.0888	0.88777	0.0888	0.08895	0.0888	0.0336
	0.089	0.06471	0.089	0.88856	0.089	0.08986	0.089	0.03379
	0.0892	0.06479	0.0892	0.88934	0.0892	0.09077	0.0892	0.03399
	0.0894	0.06488	0.0894	0.89012	0.0894	0.0917	0.0894	0.03419
	0.0896	0.06497	0.0896	0.89089	0.0896	0.09263	0.0896	0.03439
	0.0898	0.06507	0.0898	0.89166	0.0898	0.09358	0.0898	0.03459
	0.09	0.06517	0.09	0.89243	0.09	0.09453	0.09	0.0348
	0.0902	0.06528	0.0902	0.89319	0.0902	0.0955	0.0902	0.035
	0.0904	0.06539	0.0904	0.89396	0.0904	0.09647	0.0904	0.03521
	0.0906	0.06551	0.0906	0.89472	0.0906	0.09745	0.0906	0.03542
	0.0908	0.06564	0.0908	0.89548	0.0908	0.09844	0.0908	0.03563
	0.091	0.06579	0.091	0.89625	0.091	0.09943	0.091	0.03583
	0.0912	0.06594	0.0912	0.897	0.0912	0.10044	0.0912	0.03604
	0.0914	0.06611	0.0914	0.89776	0.0914	0.10146	0.0914	0.03624
	0.0916	0.0663	0.0916	0.89852	0.0916	0.10249	0.0916	0.03644
	0.0918	0.0665	0.0918	0.89927	0.0918	0.10354	0.0918	0.03663
	0.092	0.06672	0.092	0.90002	0.092	0.1046	0.092	0.03681
	0.0922	0.06695	0.0922	0.90077	0.0922	0.10568	0.0922	0.03698
	0.0924	0.06721	0.0924	0.90152	0.0924	0.10677	0.0924	0.03713
	0.0926	0.06748	0.0926	0.90227	0.0926	0.10789	0.0926	0.03727
	0.0928	0.06777	0.0928	0.90302	0.0928	0.10902	0.0928	0.0374
	0.093	0.06809	0.093	0.90377	0.093	0.11018	0.093	0.03753
	0.0932	0.06842	0.0932	0.90451	0.0932	0.11136	0.0932	0.03766
	0.0934	0.06877	0.0934	0.90525	0.0934	0.11256	0.0934	0.03777
	0.0936	0.06915	0.0936	0.90599	0.0936	0.11378	0.0936	0.03787
	0.0938	0.06955	0.0938	0.90672	0.0938	0.11502	0.0938	0.03797
	0.094	0.06997	0.094	0.90745	0.094	0.11629	0.094	0.03806
	0.0942	0.07042	0.0942	0.90817	0.0942	0.11757	0.0942	0.03814
	0.0944	0.07089	0.0944	0.90889	0.0944	0.11887	0.0944	0.03823
	0.0946	0.07138	0.0946	0.90961	0.0946	0.12019	0.0946	0.03832
	0.0948	0.07188	0.0948	0.91032	0.0948	0.12154	0.0948	0.0384
	0.095	0.07241	0.095	0.91103	0.095	0.1229	0.095	0.03848
	0.0952	0.07297	0.0952	0.91174	0.0952	0.12428	0.0952	0.03856
	0.0954	0.07354	0.0954	0.91243	0.0954	0.12569	0.0954	0.03864
	0.0956	0.07414	0.0956	0.91312	0.0956	0.12712	0.0956	0.03872
	0.0958	0.07475	0.0958	0.9138	0.0958	0.12858	0.0958	0.0388
	0.096	0.07538	0.096	0.91448	0.096	0.13005	0.096	0.03888
	0.0962	0.07602	0.0962	0.91515	0.0962	0.13156	0.0962	0.03896
	0.0964	0.07668	0.0964	0.91582	0.0964	0.13308	0.0964	0.03904
	0.0966	0.07736	0.0966	0.91648	0.0966	0.13461	0.0966	0.03913
	0.0968	0.07805	0.0968	0.91714	0.0968	0.13617	0.0968	0.03922
	0.097	0.07875	0.097	0.9178	0.097	0.13774	0.097	0.03932
	0.0972	0.07947	0.0972	0.91845	0.0972	0.13933	0.0972	0.03943
	0.0974	0.0802	0.0974	0.9191	0.0974	0.14093	0.0974	0.03956
	0.0976	0.08093	0.0976	0.91974	0.0976	0.14255	0.0976	0.03969
	0.0978	0.08168	0.0978	0.92037	0.0978	0.14417	0.0978	0.03983
	0.098	0.08244	0.098	0.92101	0.098	0.1458	0.098	0.03997
	0.0982	0.08321	0.0982	0.92164	0.0982	0.14744	0.0982	0.04012
	0.0984	0.08398	0.0984	0.92227	0.0984	0.14909	0.0984	0.04028
	0.0986	0.08476	0.0986	0.92289	0.0986	0.15074	0.0986	0.04045
	0.0988	0.08555	0.0988	0.92352	0.0988	0.1524	0.0988	0.04062
	0.099	0.08633	0.099	0.92414	0.099	0.15406	0.099	0.04079
	0.0992	0.08712	0.0992	0.92476	0.0992	0.15572	0.0992	0.04097
	0.0994	0.08792	0.0994	0.92537	0.0994	0.15739	0.0994	0.04114
	0.0996	0.08872	0.0996	0.92599	0.0996	0.15906	0.0996	0.04132
	0.0998	0.08952	0.0998	0.9266	0.0998	0.16073	0.0998	0.04149
	0.1	0.09032	0.1	0.92721	0.1	0.1624	0.1	0.04167
	0.1002	0.09111	0.1002	0.92781	0.1002	0.16407	0.1002	0.04184
	0.1004	0.09191	0.1004	0.92842	0.1004	0.16573	0.1004	0.04202
	0.1006	0.09271	0.1006	0.92903	0.1006	0.16739	0.1006	0.0422
	0.1008	0.0935	0.1008	0.92963	0.1008	0.16903	0.1008	0.04237
	0.101	0.0943	0.101	0.93024	0.101	0.17067	0.101	0.04255
	0.1012	0.0951	0.1012	0.93084	0.1012	0.1723	0.1012	0.04272
	0.1014	0.0959	0.1014	0.93144	0.1014	0.17392	0.1014	0.04289
	0.1016	0.0967	0.1016	0.93204	0.1016	0.17554	0.1016	0.04306
	0.1018	0.09749	0.1018	0.93264	0.1018	0.17715	0.1018	0.04322
	0.102	0.09829	0.102	0.93323	0.102	0.17874	0.102	0.04337
	0.1022	0.0991	0.1022	0.93383	0.1022	0.18033	0.1022	0.04351
	0.1024	0.0999	0.1024	0.93443	0.1024	0.18191	0.1024	0.04364
	0.1026	0.10071	0.1026	0.93502	0.1026	0.18348	0.1026	0.04376
	0.1028	0.10151	0.1028	0.93561	0.1028	0.18505	0.1028	0.04387
	0.103	0.10232	0.103	0.93621	0.103	0.18661	0.103	0.04399
	0.1032	0.10312	0.1032	0.9368	0.1032	0.18817	0.1032	0.04409
	0.1034	0.10393	0.1034	0.93739	0.1034	0.18971	0.1034	0.04419
	0.1036	0.10474	0.1036	0.93797	0.1036	0.19126	0.1036	0.04428
	0.1038	0.10555	0.1038	0.93856	0.1038	0.19279	0.1038	0.04436
	0.104	0.10637	0.104	0.93914	0.104	0.19432	0.104	0.04444
	0.1042	0.10718	0.1042	0.93972	0.1042	0.19584	0.1042	0.04451
	0.1044	0.108	0.1044	0.9403	0.1044	0.19735	0.1044	0.04459
	0.1046	0.10882	0.1046	0.94087	0.1046	0.19885	0.1046	0.04467
	0.1048	0.10963	0.1048	0.94144	0.1048	0.20035	0.1048	0.04474
	0.105	0.11044	0.105	0.94201	0.105	0.20184	0.105	0.04481
	0.1052	0.11126	0.1052	0.94258	0.1052	0.20332	0.1052	0.04489
	0.1054	0.11208	0.1054	0.94313	0.1054	0.2048	0.1054	0.04496
	0.1056	0.1129	0.1056	0.94369	0.1056	0.20628	0.1056	0.04503
	0.1058	0.11372	0.1058	0.94424	0.1058	0.20775	0.1058	0.0451
	0.106	0.11453	0.106	0.94478	0.106	0.20923	0.106	0.04517
	0.1062	0.11535	0.1062	0.94533	0.1062	0.2107	0.1062	0.04524
	0.1064	0.11616	0.1064	0.94587	0.1064	0.21217	0.1064	0.04531
	0.1066	0.11697	0.1066	0.94641	0.1066	0.21364	0.1066	0.04538
	0.1068	0.11778	0.1068	0.94695	0.1068	0.2151	0.1068	0.04546
	0.107	0.11859	0.107	0.94748	0.107	0.21656	0.107	0.04555
	0.1072	0.1194	0.1072	0.94801	0.1072	0.21802	0.1072	0.04564
	0.1074	0.12021	0.1074	0.94854	0.1074	0.21947	0.1074	0.04574
	0.1076	0.12102	0.1076	0.94906	0.1076	0.22092	0.1076	0.04585
	0.1078	0.12183	0.1078	0.94957	0.1078	0.22236	0.1078	0.04597
	0.108	0.12265	0.108	0.95009	0.108	0.2238	0.108	0.04609
	0.1082	0.12347	0.1082	0.9506	0.1082	0.22523	0.1082	0.04621
	0.1084	0.1243	0.1084	0.95111	0.1084	0.22665	0.1084	0.04634
	0.1086	0.12513	0.1086	0.95161	0.1086	0.22807	0.1086	0.04648
	0.1088	0.12597	0.1088	0.95212	0.1088	0.22948	0.1088	0.04662
	0.109	0.12681	0.109	0.95262	0.109	0.23089	0.109	0.04677
	0.1092	0.12766	0.1092	0.95312	0.1092	0.23229	0.1092	0.04691
	0.1094	0.12852	0.1094	0.95362	0.1094	0.23369	0.1094	0.04706
	0.1096	0.1294	0.1096	0.95412	0.1096	0.23509	0.1096	0.04721
	0.1098	0.13029	0.1098	0.95462	0.1098	0.23648	0.1098	0.04735
	0.11	0.1312	0.11	0.95511	0.11	0.23787	0.11	0.0475
	0.1102	0.13212	0.1102	0.95561	0.1102	0.23925	0.1102	0.04764
	0.1104	0.13305	0.1104	0.95611	0.1104	0.24062	0.1104	0.04779
	0.1106	0.134	0.1106	0.95661	0.1106	0.24199	0.1106	0.04793
	0.1108	0.13498	0.1108	0.9571	0.1108	0.24334	0.1108	0.04808
	0.111	0.13597	0.111	0.9576	0.111	0.24469	0.111	0.04823
	0.1112	0.13699	0.1112	0.9581	0.1112	0.24603	0.1112	0.04837
	0.1114	0.13804	0.1114	0.95859	0.1114	0.24736	0.1114	0.04851
	0.1116	0.13911	0.1116	0.95908	0.1116	0.24869	0.1116	0.04865
	0.1118	0.14021	0.1118	0.95958	0.1118	0.25	0.1118	0.04878
	0.112	0.14134	0.112	0.96007	0.112	0.25131	0.112	0.04891
	0.1122	0.14249	0.1122	0.96056	0.1122	0.25262	0.1122	0.04903
	0.1124	0.14368	0.1124	0.96105	0.1124	0.25391	0.1124	0.04914
	0.1126	0.14489	0.1126	0.96155	0.1126	0.25521	0.1126	0.04924
	0.1128	0.14613	0.1128	0.96204	0.1128	0.2565	0.1128	0.04934
	0.113	0.1474	0.113	0.96253	0.113	0.25778	0.113	0.04943
	0.1132	0.1487	0.1132	0.96303	0.1132	0.25906	0.1132	0.04952
	0.1134	0.15003	0.1134	0.96352	0.1134	0.26034	0.1134	0.04959
	0.1136	0.15139	0.1136	0.964	0.1136	0.26161	0.1136	0.04966
	0.1138	0.15278	0.1138	0.96449	0.1138	0.26288	0.1138	0.04973
	0.114	0.1542	0.114	0.96498	0.114	0.26414	0.114	0.04979
	0.1142	0.15564	0.1142	0.96546	0.1142	0.2654	0.1142	0.04985
	0.1144	0.15711	0.1144	0.96594	0.1144	0.26665	0.1144	0.04991
	0.1146	0.1586	0.1146	0.96641	0.1146	0.26789	0.1146	0.04997
	0.1148	0.16011	0.1148	0.96689	0.1148	0.26913	0.1148	0.05004
	0.115	0.16165	0.115	0.96736	0.115	0.27036	0.115	0.0501
	0.1152	0.16321	0.1152	0.96783	0.1152	0.27158	0.1152	0.05016
	0.1154	0.16478	0.1154	0.96829	0.1154	0.27281	0.1154	0.05022
	0.1156	0.16638	0.1156	0.96876	0.1156	0.27403	0.1156	0.05027
	0.1158	0.16799	0.1158	0.96921	0.1158	0.27525	0.1158	0.05033
	0.116	0.16961	0.116	0.96966	0.116	0.27646	0.116	0.05039
	0.1162	0.17124	0.1162	0.97011	0.1162	0.27768	0.1162	0.05045
	0.1164	0.17288	0.1164	0.97056	0.1164	0.27889	0.1164	0.0505
	0.1166	0.17453	0.1166	0.97101	0.1166	0.2801	0.1166	0.05056
	0.1168	0.17618	0.1168	0.97145	0.1168	0.28131	0.1168	0.05063
	0.117	0.17784	0.117	0.97189	0.117	0.28252	0.117	0.0507
	0.1172	0.1795	0.1172	0.97232	0.1172	0.28372	0.1172	0.05077
	0.1174	0.18115	0.1174	0.97276	0.1174	0.28492	0.1174	0.05085
	0.1176	0.18281	0.1176	0.97319	0.1176	0.28611	0.1176	0.05094
	0.1178	0.18447	0.1178	0.97362	0.1178	0.2873	0.1178	0.05104
	0.118	0.18612	0.118	0.97406	0.118	0.28849	0.118	0.05113
	0.1182	0.18777	0.1182	0.97449	0.1182	0.28967	0.1182	0.05123
	0.1184	0.18942	0.1184	0.97492	0.1184	0.29084	0.1184	0.05134
	0.1186	0.19106	0.1186	0.97534	0.1186	0.29201	0.1186	0.05146
	0.1188	0.19269	0.1188	0.97577	0.1188	0.29318	0.1188	0.05157
	0.119	0.19432	0.119	0.97619	0.119	0.29435	0.119	0.05169
	0.1192	0.19593	0.1192	0.97662	0.1192	0.29551	0.1192	0.05181
	0.1194	0.19754	0.1194	0.97704	0.1194	0.29667	0.1194	0.05193
	0.1196	0.19915	0.1196	0.97747	0.1196	0.29783	0.1196	0.05205
	0.1198	0.20074	0.1198	0.97789	0.1198	0.29899	0.1198	0.05216
	0.12	0.20233	0.12	0.97831	0.12	0.30014	0.12	0.05228
	0.1202	0.20391	0.1202	0.97873	0.1202	0.30129	0.1202	0.0524
	0.1204	0.20548	0.1204	0.97915	0.1204	0.30243	0.1204	0.05252
	0.1206	0.20704	0.1206	0.97957	0.1206	0.30357	0.1206	0.05264
	0.1208	0.20859	0.1208	0.97999	0.1208	0.30471	0.1208	0.05276
	0.121	0.21014	0.121	0.98041	0.121	0.30584	0.121	0.05288
	0.1212	0.21167	0.1212	0.98082	0.1212	0.30696	0.1212	0.053
	0.1214	0.21321	0.1214	0.98124	0.1214	0.30808	0.1214	0.05312
	0.1216	0.21474	0.1216	0.98165	0.1216	0.3092	0.1216	0.05323
	0.1218	0.21626	0.1218	0.98206	0.1218	0.31031	0.1218	0.05334
	0.122	0.21778	0.122	0.98247	0.122	0.31142	0.122	0.05345
	0.1222	0.21929	0.1222	0.98288	0.1222	0.31252	0.1222	0.05355
	0.1224	0.2208	0.1224	0.98329	0.1224	0.31361	0.1224	0.05365
	0.1226	0.22231	0.1226	0.9837	0.1226	0.31471	0.1226	0.05374
	0.1228	0.22382	0.1228	0.9841	0.1228	0.3158	0.1228	0.05383
	0.123	0.22532	0.123	0.98451	0.123	0.31689	0.123	0.05391
	0.1232	0.22682	0.1232	0.98491	0.1232	0.31798	0.1232	0.05399
	0.1234	0.22832	0.1234	0.98531	0.1234	0.31906	0.1234	0.05406
	0.1236	0.22981	0.1236	0.98571	0.1236	0.32014	0.1236	0.05413
	0.1238	0.23131	0.1238	0.98611	0.1238	0.32122	0.1238	0.0542
	0.124	0.23281	0.124	0.9865	0.124	0.32229	0.124	0.05427
	0.1242	0.2343	0.1242	0.9869	0.1242	0.32335	0.1242	0.05433
	0.1244	0.2358	0.1244	0.98729	0.1244	0.32441	0.1244	0.0544
	0.1246	0.23729	0.1246	0.98769	0.1246	0.32546	0.1246	0.05447
	0.1248	0.23877	0.1248	0.98808	0.1248	0.32651	0.1248	0.05453
	0.125	0.24026	0.125	0.98846	0.125	0.32756	0.125	0.0546
	0.1252	0.24174	0.1252	0.98885	0.1252	0.3286	0.1252	0.05466
	0.1254	0.24323	0.1254	0.98923	0.1254	0.32963	0.1254	0.05473
	0.1256	0.2447	0.1256	0.98962	0.1256	0.33067	0.1256	0.05479
	0.1258	0.24618	0.1258	0.99	0.1258	0.3317	0.1258	0.05485
	0.126	0.24765	0.126	0.99038	0.126	0.33272	0.126	0.05491
	0.1262	0.24912	0.1262	0.99077	0.1262	0.33375	0.1262	0.05497
	0.1264	0.25058	0.1264	0.99115	0.1264	0.33477	0.1264	0.05502
	0.1266	0.25204	0.1266	0.99154	0.1266	0.33579	0.1266	0.05508
	0.1268	0.25349	0.1268	0.99192	0.1268	0.33681	0.1268	0.05515
	0.127	0.25494	0.127	0.9923	0.127	0.33782	0.127	0.05521
	0.1272	0.25638	0.1272	0.99269	0.1272	0.33884	0.1272	0.05528
	0.1274	0.25782	0.1274	0.99307	0.1274	0.33985	0.1274	0.05536
	0.1276	0.25925	0.1276	0.99345	0.1276	0.34085	0.1276	0.05544
	0.1278	0.26067	0.1278	0.99383	0.1278	0.34186	0.1278	0.05552
	0.128	0.26209	0.128	0.99421	0.128	0.34285	0.128	0.0556
	0.1282	0.2635	0.1282	0.99458	0.1282	0.34385	0.1282	0.05569
	0.1284	0.26491	0.1284	0.99496	0.1284	0.34484	0.1284	0.05579
	0.1286	0.2663	0.1286	0.99533	0.1286	0.34582	0.1286	0.05588
	0.1288	0.26769	0.1288	0.99571	0.1288	0.34681	0.1288	0.05598
	0.129	0.26907	0.129	0.99608	0.129	0.34779	0.129	0.05608
	0.1292	0.27043	0.1292	0.99645	0.1292	0.34877	0.1292	0.05618
	0.1294	0.27179	0.1294	0.99682	0.1294	0.34975	0.1294	0.05629
	0.1296	0.27315	0.1296	0.99719	0.1296	0.35073	0.1296	0.05639
	0.1298	0.27449	0.1298	0.99756	0.1298	0.3517	0.1298	0.05649
	0.13	0.27583	0.13	0.99793	0.13	0.35268	0.13	0.05659
	0.1302	0.27716	0.1302	0.9983	0.1302	0.35365	0.1302	0.05669
	0.1304	0.27848	0.1304	0.99867	0.1304	0.35462	0.1304	0.05679
	0.1306	0.2798	0.1306	0.99903	0.1306	0.35559	0.1306	0.05689
	0.1308	0.2811	0.1308	0.9994	0.1308	0.35655	0.1308	0.05699
	0.131	0.2824	0.131	0.99976	0.131	0.35751	0.131	0.05709
	0.1312	0.2837	0.1312	1.00012	0.1312	0.35847	0.1312	0.0572
	0.1314	0.28499	0.1314	1.00048	0.1314	0.35942	0.1314	0.0573
	0.1316	0.28628	0.1316	1.00084	0.1316	0.36037	0.1316	0.0574
	0.1318	0.28756	0.1318	1.00119	0.1318	0.36132	0.1318	0.0575
	0.132	0.28884	0.132	1.00154	0.132	0.36227	0.132	0.05759
	0.1322	0.29012	0.1322	1.00189	0.1322	0.36321	0.1322	0.05768
	0.1324	0.29139	0.1324	1.00224	0.1324	0.36415	0.1324	0.05777
	0.1326	0.29266	0.1326	1.00259	0.1326	0.36509	0.1326	0.05785
	0.1328	0.29393	0.1328	1.00294	0.1328	0.36603	0.1328	0.05792
	0.133	0.2952	0.133	1.00328	0.133	0.36696	0.133	0.058
	0.1332	0.29646	0.1332	1.00363	0.1332	0.3679	0.1332	0.05807
	0.1334	0.29773	0.1334	1.00397	0.1334	0.36883	0.1334	0.05813
	0.1336	0.29899	0.1336	1.00431	0.1336	0.36975	0.1336	0.0582
	0.1338	0.30026	0.1338	1.00465	0.1338	0.37068	0.1338	0.05826
	0.134	0.30153	0.134	1.00499	0.134	0.3716	0.134	0.05832
	0.1342	0.3028	0.1342	1.00533	0.1342	0.37251	0.1342	0.05838
	0.1344	0.30407	0.1344	1.00567	0.1344	0.37342	0.1344	0.05844
	0.1346	0.30534	0.1346	1.00601	0.1346	0.37433	0.1346	0.0585
	0.1348	0.30661	0.1348	1.00635	0.1348	0.37523	0.1348	0.05856
	0.135	0.30788	0.135	1.00668	0.135	0.37613	0.135	0.05862
	0.1352	0.30915	0.1352	1.00702	0.1352	0.37702	0.1352	0.05868
	0.1354	0.31042	0.1354	1.00735	0.1354	0.37791	0.1354	0.05874
	0.1356	0.31169	0.1356	1.00768	0.1356	0.3788	0.1356	0.0588
	0.1358	0.31296	0.1358	1.00802	0.1358	0.37968	0.1358	0.05885
	0.136	0.31422	0.136	1.00835	0.136	0.38056	0.136	0.0589
	0.1362	0.31548	0.1362	1.00868	0.1362	0.38144	0.1362	0.05896
	0.1364	0.31674	0.1364	1.00901	0.1364	0.38232	0.1364	0.05901
	0.1366	0.31799	0.1366	1.00934	0.1366	0.38319	0.1366	0.05906
	0.1368	0.31924	0.1368	1.00968	0.1368	0.38406	0.1368	0.05912
	0.137	0.32049	0.137	1.01001	0.137	0.38493	0.137	0.05918
	0.1372	0.32173	0.1372	1.01034	0.1372	0.38579	0.1372	0.05924
	0.1374	0.32297	0.1374	1.01067	0.1374	0.38666	0.1374	0.05931
	0.1376	0.32421	0.1376	1.011	0.1376	0.38751	0.1376	0.05938
	0.1378	0.32544	0.1378	1.01133	0.1378	0.38837	0.1378	0.05946
	0.138	0.32666	0.138	1.01166	0.138	0.38922	0.138	0.05954
	0.1382	0.32788	0.1382	1.01199	0.1382	0.39007	0.1382	0.05962
	0.1384	0.32909	0.1384	1.01231	0.1384	0.39092	0.1384	0.0597
	0.1386	0.3303	0.1386	1.01264	0.1386	0.39176	0.1386	0.05979
	0.1388	0.3315	0.1388	1.01296	0.1388	0.3926	0.1388	0.05988
	0.139	0.3327	0.139	1.01329	0.139	0.39344	0.139	0.05997
	0.1392	0.33388	0.1392	1.01361	0.1392	0.39428	0.1392	0.06006
	0.1394	0.33506	0.1394	1.01393	0.1394	0.39512	0.1394	0.06015
	0.1396	0.33624	0.1396	1.01425	0.1396	0.39595	0.1396	0.06024
	0.1398	0.33742	0.1398	1.01457	0.1398	0.39679	0.1398	0.06033
	0.14	0.33859	0.14	1.01489	0.14	0.39762	0.14	0.06042
	0.1402	0.33975	0.1402	1.0152	0.1402	0.39846	0.1402	0.06051
	0.1404	0.3409	0.1404	1.01552	0.1404	0.39928	0.1404	0.06059
	0.1406	0.34205	0.1406	1.01583	0.1406	0.40011	0.1406	0.06068
	0.1408	0.3432	0.1408	1.01614	0.1408	0.40094	0.1408	0.06077
	0.141	0.34434	0.141	1.01645	0.141	0.40176	0.141	0.06086
	0.1412	0.34548	0.1412	1.01675	0.1412	0.40258	0.1412	0.06095
	0.1414	0.34661	0.1414	1.01705	0.1414	0.4034	0.1414	0.06104
	0.1416	0.34774	0.1416	1.01735	0.1416	0.40422	0.1416	0.06113
	0.1418	0.34887	0.1418	1.01765	0.1418	0.40504	0.1418	0.06121
	0.142	0.34999	0.142	1.01794	0.142	0.40585	0.142	0.06129
	0.1422	0.35111	0.1422	1.01823	0.1422	0.40667	0.1422	0.06136
	0.1424	0.35223	0.1424	1.01852	0.1424	0.40748	0.1424	0.06144
	0.1426	0.35334	0.1426	1.01881	0.1426	0.40829	0.1426	0.06151
	0.1428	0.35445	0.1428	1.01909	0.1428	0.4091	0.1428	0.06158
	0.143	0.35556	0.143	1.01938	0.143	0.4099	0.143	0.06165
	0.1432	0.35667	0.1432	1.01966	0.1432	0.41071	0.1432	0.06172
	0.1434	0.35778	0.1434	1.01995	0.1434	0.41151	0.1434	0.06178
	0.1436	0.35889	0.1436	1.02023	0.1436	0.41231	0.1436	0.06184
	0.1438	0.36001	0.1438	1.02051	0.1438	0.41311	0.1438	0.0619
	0.144	0.36112	0.144	1.0208	0.144	0.41391	0.144	0.06196
	0.1442	0.36224	0.1442	1.02108	0.1442	0.4147	0.1442	0.06202
	0.1444	0.36336	0.1444	1.02136	0.1444	0.41548	0.1444	0.06208
	0.1446	0.36448	0.1446	1.02164	0.1446	0.41627	0.1446	0.06213
	0.1448	0.36559	0.1448	1.02192	0.1448	0.41705	0.1448	0.06219
	0.145	0.36671	0.145	1.0222	0.145	0.41783	0.145	0.06225
	0.1452	0.36783	0.1452	1.02248	0.1452	0.4186	0.1452	0.0623
	0.1454	0.36895	0.1454	1.02276	0.1454	0.41937	0.1454	0.06236
	0.1456	0.37008	0.1456	1.02304	0.1456	0.42015	0.1456	0.06242
	0.1458	0.3712	0.1458	1.02332	0.1458	0.42091	0.1458	0.06247
	0.146	0.37231	0.146	1.0236	0.146	0.42168	0.146	0.06253
	0.1462	0.37343	0.1462	1.02388	0.1462	0.42244	0.1462	0.06259
	0.1464	0.37454	0.1464	1.02417	0.1464	0.4232	0.1464	0.06264
	0.1466	0.37565	0.1466	1.02445	0.1466	0.42396	0.1466	0.0627
	0.1468	0.37675	0.1468	1.02474	0.1468	0.42472	0.1468	0.06276
	0.147	0.37786	0.147	1.02503	0.147	0.42547	0.147	0.06283
	0.1472	0.37896	0.1472	1.02531	0.1472	0.42622	0.1472	0.0629
	0.1474	0.38005	0.1474	1.0256	0.1474	0.42697	0.1474	0.06297
	0.1476	0.38115	0.1476	1.02589	0.1476	0.42772	0.1476	0.06304
	0.1478	0.38224	0.1478	1.02618	0.1478	0.42846	0.1478	0.06311
	0.148	0.38332	0.148	1.02646	0.148	0.4292	0.148	0.06319
	0.1482	0.3844	0.1482	1.02675	0.1482	0.42994	0.1482	0.06327
	0.1484	0.38548	0.1484	1.02703	0.1484	0.43068	0.1484	0.06335
	0.1486	0.38654	0.1486	1.02732	0.1486	0.43142	0.1486	0.06343
	0.1488	0.3876	0.1488	1.0276	0.1488	0.43215	0.1488	0.06352
	0.149	0.38866	0.149	1.02788	0.149	0.43289	0.149	0.06361
	0.1492	0.3897	0.1492	1.02816	0.1492	0.43362	0.1492	0.0637
	0.1494	0.39074	0.1494	1.02843	0.1494	0.43434	0.1494	0.06379
	0.1496	0.39178	0.1496	1.02871	0.1496	0.43507	0.1496	0.06388
	0.1498	0.39281	0.1498	1.02899	0.1498	0.43579	0.1498	0.06397
	0.15	0.39383	0.15	1.02926	0.15	0.43651	0.15	0.06406
	0.1502	0.39485	0.1502	1.02953	0.1502	0.43722	0.1502	0.06416
	0.1504	0.39586	0.1504	1.0298	0.1504	0.43794	0.1504	0.06425
	0.1506	0.39686	0.1506	1.03007	0.1506	0.43865	0.1506	0.06434
	0.1508	0.39786	0.1508	1.03034	0.1508	0.43936	0.1508	0.06442
	0.151	0.39886	0.151	1.0306	0.151	0.44007	0.151	0.06451
	0.1512	0.39985	0.1512	1.03086	0.1512	0.44078	0.1512	0.0646
	0.1514	0.40084	0.1514	1.03112	0.1514	0.44149	0.1514	0.06468
	0.1516	0.40183	0.1516	1.03138	0.1516	0.44219	0.1516	0.06476
	0.1518	0.40281	0.1518	1.03163	0.1518	0.4429	0.1518	0.06483
	0.152	0.40379	0.152	1.03189	0.152	0.44361	0.152	0.0649
	0.1522	0.40477	0.1522	1.03214	0.1522	0.44431	0.1522	0.06497
	0.1524	0.40575	0.1524	1.0324	0.1524	0.44502	0.1524	0.06503
	0.1526	0.40672	0.1526	1.03265	0.1526	0.44572	0.1526	0.0651
	0.1528	0.40769	0.1528	1.0329	0.1528	0.44642	0.1528	0.06516
	0.153	0.40866	0.153	1.03315	0.153	0.44711	0.153	0.06521
	0.1532	0.40963	0.1532	1.0334	0.1532	0.44781	0.1532	0.06527
	0.1534	0.4106	0.1534	1.03365	0.1534	0.4485	0.1534	0.06532
	0.1536	0.41157	0.1536	1.0339	0.1536	0.44919	0.1536	0.06537
	0.1538	0.41254	0.1538	1.03415	0.1538	0.44988	0.1538	0.06541
	0.154	0.41351	0.154	1.0344	0.154	0.45057	0.154	0.06545
	0.1542	0.41449	0.1542	1.03465	0.1542	0.45125	0.1542	0.06549
	0.1544	0.41546	0.1544	1.0349	0.1544	0.45194	0.1544	0.06553
	0.1546	0.41644	0.1546	1.03514	0.1546	0.45262	0.1546	0.06557
	0.1548	0.41741	0.1548	1.03539	0.1548	0.4533	0.1548	0.06561
	0.155	0.41838	0.155	1.03563	0.155	0.45398	0.155	0.06565
	0.1552	0.41936	0.1552	1.03588	0.1552	0.45466	0.1552	0.06569
	0.1554	0.42034	0.1554	1.03612	0.1554	0.45534	0.1554	0.06572
	0.1556	0.42132	0.1556	1.03637	0.1556	0.45602	0.1556	0.06576
	0.1558	0.42229	0.1558	1.03662	0.1558	0.45669	0.1558	0.0658
	0.156	0.42327	0.156	1.03687	0.156	0.45736	0.156	0.06584
	0.1562	0.42424	0.1562	1.03712	0.1562	0.45803	0.1562	0.06588
	0.1564	0.4252	0.1564	1.03738	0.1564	0.45869	0.1564	0.06592
	0.1566	0.42617	0.1566	1.03764	0.1566	0.45935	0.1566	0.06597
	0.1568	0.42713	0.1568	1.03789	0.1568	0.46	0.1568	0.06602
	0.157	0.42809	0.157	1.03815	0.157	0.46066	0.157	0.06607
	0.1572	0.42905	0.1572	1.03841	0.1572	0.46131	0.1572	0.06612
	0.1574	0.43	0.1574	1.03868	0.1574	0.46196	0.1574	0.06618
	0.1576	0.43095	0.1576	1.03894	0.1576	0.46262	0.1576	0.06624
	0.1578	0.4319	0.1578	1.03921	0.1578	0.46327	0.1578	0.0663
	0.158	0.43285	0.158	1.03947	0.158	0.46392	0.158	0.06636
	0.1582	0.43378	0.1582	1.03973	0.1582	0.46456	0.1582	0.06642
	0.1584	0.43472	0.1584	1.03999	0.1584	0.46521	0.1584	0.06649
	0.1586	0.43565	0.1586	1.04026	0.1586	0.46585	0.1586	0.06656
	0.1588	0.43657	0.1588	1.04051	0.1588	0.4665	0.1588	0.06663
	0.159	0.43748	0.159	1.04077	0.159	0.46714	0.159	0.06671
	0.1592	0.43839	0.1592	1.04103	0.1592	0.46778	0.1592	0.06679
	0.1594	0.43929	0.1594	1.04129	0.1594	0.46842	0.1594	0.06687
	0.1596	0.44019	0.1596	1.04155	0.1596	0.46905	0.1596	0.06695
	0.1598	0.44109	0.1598	1.04181	0.1598	0.46969	0.1598	0.06702
	0.16	0.44198	0.16	1.04206	0.16	0.47032	0.16	0.0671
	0.1602	0.44286	0.1602	1.04232	0.1602	0.47095	0.1602	0.06718
	0.1604	0.44374	0.1604	1.04257	0.1604	0.47158	0.1604	0.06726
	0.1606	0.44461	0.1606	1.04282	0.1606	0.4722	0.1606	0.06734
	0.1608	0.44547	0.1608	1.04307	0.1608	0.47282	0.1608	0.06741
	0.161	0.44634	0.161	1.04331	0.161	0.47344	0.161	0.06749
	0.1612	0.4472	0.1612	1.04354	0.1612	0.47406	0.1612	0.06756
	0.1614	0.44806	0.1614	1.04378	0.1614	0.47468	0.1614	0.06763
	0.1616	0.44891	0.1616	1.04401	0.1616	0.47529	0.1616	0.0677
	0.1618	0.44977	0.1618	1.04424	0.1618	0.4759	0.1618	0.06776
	0.162	0.45062	0.162	1.04447	0.162	0.47651	0.162	0.06782
	0.1622	0.45147	0.1622	1.04469	0.1622	0.47711	0.1622	0.06787
	0.1624	0.45232	0.1624	1.04491	0.1624	0.47772	0.1624	0.06791
	0.1626	0.45316	0.1626	1.04513	0.1626	0.47832	0.1626	0.06795
	0.1628	0.45401	0.1628	1.04535	0.1628	0.47891	0.1628	0.06799
	0.163	0.45485	0.163	1.04556	0.163	0.47951	0.163	0.06803
	0.1632	0.4557	0.1632	1.04578	0.1632	0.48011	0.1632	0.06807
	0.1634	0.45654	0.1634	1.046	0.1634	0.4807	0.1634	0.0681
	0.1636	0.45738	0.1636	1.04621	0.1636	0.48129	0.1636	0.06812
	0.1638	0.45823	0.1638	1.04643	0.1638	0.48188	0.1638	0.06814
	0.164	0.45907	0.164	1.04665	0.164	0.48247	0.164	0.06816
	0.1642	0.45992	0.1642	1.04686	0.1642	0.48306	0.1642	0.06818
	0.1644	0.46076	0.1644	1.04708	0.1644	0.48365	0.1644	0.06819
	0.1646	0.46161	0.1646	1.04729	0.1646	0.48423	0.1646	0.06821
	0.1648	0.46245	0.1648	1.04751	0.1648	0.48481	0.1648	0.06822
	0.165	0.4633	0.165	1.04773	0.165	0.4854	0.165	0.06824
	0.1652	0.46414	0.1652	1.04795	0.1652	0.48598	0.1652	0.06825
	0.1654	0.46499	0.1654	1.04817	0.1654	0.48656	0.1654	0.06827
	0.1656	0.46583	0.1656	1.04839	0.1656	0.48714	0.1656	0.06828
	0.1658	0.46668	0.1658	1.04862	0.1658	0.48772	0.1658	0.0683
	0.166	0.46752	0.166	1.04885	0.166	0.4883	0.166	0.06832
	0.1662	0.46835	0.1662	1.04909	0.1662	0.48888	0.1662	0.06834
	0.1664	0.46919	0.1664	1.04933	0.1664	0.48946	0.1664	0.06836
	0.1666	0.47002	0.1666	1.04956	0.1666	0.49004	0.1666	0.06838
	0.1668	0.47085	0.1668	1.0498	0.1668	0.49061	0.1668	0.06841
	0.167	0.47168	0.167	1.05005	0.167	0.49119	0.167	0.06844
	0.1672	0.4725	0.1672	1.0503	0.1672	0.49177	0.1672	0.06847
	0.1674	0.47332	0.1674	1.05055	0.1674	0.49234	0.1674	0.06851
	0.1676	0.47413	0.1676	1.0508	0.1676	0.49292	0.1676	0.06855
	0.1678	0.47494	0.1678	1.05105	0.1678	0.4935	0.1678	0.06859
	0.168	0.47575	0.168	1.05131	0.168	0.49408	0.168	0.06863
	0.1682	0.47656	0.1682	1.05156	0.1682	0.49465	0.1682	0.06868
	0.1684	0.47736	0.1684	1.05182	0.1684	0.49522	0.1684	0.06873
	0.1686	0.47815	0.1686	1.05207	0.1686	0.49579	0.1686	0.06878
	0.1688	0.47894	0.1688	1.05232	0.1688	0.49636	0.1688	0.06884
	0.169	0.47972	0.169	1.05258	0.169	0.49693	0.169	0.0689
	0.1692	0.48049	0.1692	1.05282	0.1692	0.4975	0.1692	0.06897
	0.1694	0.48126	0.1694	1.05307	0.1694	0.49807	0.1694	0.06903
	0.1696	0.48203	0.1696	1.05332	0.1696	0.49863	0.1696	0.06909
	0.1698	0.4828	0.1698	1.05356	0.1698	0.49919	0.1698	0.06915
	0.17	0.48356	0.17	1.0538	0.17	0.49976	0.17	0.06921
	0.1702	0.48431	0.1702	1.05404	0.1702	0.50031	0.1702	0.06927
	0.1704	0.48506	0.1704	1.05428	0.1704	0.50087	0.1704	0.06934
	0.1706	0.48581	0.1706	1.0545	0.1706	0.50142	0.1706	0.0694
	0.1708	0.48655	0.1708	1.05473	0.1708	0.50197	0.1708	0.06946
	0.171	0.48729	0.171	1.05494	0.171	0.50252	0.171	0.06952
	0.1712	0.48802	0.1712	1.05515	0.1712	0.50307	0.1712	0.06957
	0.1714	0.48876	0.1714	1.05536	0.1714	0.50361	0.1714	0.06963
	0.1716	0.4895	0.1716	1.05556	0.1716	0.50416	0.1716	0.06968
	0.1718	0.49023	0.1718	1.05576	0.1718	0.5047	0.1718	0.06973
	0.172	0.49097	0.172	1.05596	0.172	0.50524	0.172	0.06978
	0.1722	0.4917	0.1722	1.05615	0.1722	0.50578	0.1722	0.06982
	0.1724	0.49243	0.1724	1.05634	0.1724	0.50632	0.1724	0.06987
	0.1726	0.49316	0.1726	1.05652	0.1726	0.50685	0.1726	0.06991
	0.1728	0.4939	0.1728	1.0567	0.1728	0.50739	0.1728	0.06995
	0.173	0.49463	0.173	1.05688	0.173	0.50792	0.173	0.06999
	0.1732	0.49536	0.1732	1.05706	0.1732	0.50845	0.1732	0.07004
	0.1734	0.49609	0.1734	1.05723	0.1734	0.50898	0.1734	0.07007
	0.1736	0.49683	0.1736	1.05741	0.1736	0.50951	0.1736	0.07011
	0.1738	0.49756	0.1738	1.05759	0.1738	0.51004	0.1738	0.07014
	0.174	0.4983	0.174	1.05777	0.174	0.51056	0.174	0.07017
	0.1742	0.49904	0.1742	1.05795	0.1742	0.51109	0.1742	0.0702
	0.1744	0.49977	0.1744	1.05814	0.1744	0.51161	0.1744	0.07023
	0.1746	0.50051	0.1746	1.05832	0.1746	0.51213	0.1746	0.07026
	0.1748	0.50125	0.1748	1.05851	0.1748	0.51265	0.1748	0.07029
	0.175	0.50199	0.175	1.0587	0.175	0.51317	0.175	0.07032
	0.1752	0.50273	0.1752	1.0589	0.1752	0.51369	0.1752	0.07035
	0.1754	0.50347	0.1754	1.0591	0.1754	0.51421	0.1754	0.07038
	0.1756	0.50421	0.1756	1.0593	0.1756	0.51473	0.1756	0.07041
	0.1758	0.50495	0.1758	1.05951	0.1758	0.51525	0.1758	0.07044
	0.176	0.5057	0.176	1.05973	0.176	0.51576	0.176	0.07047
	0.1762	0.50643	0.1762	1.05996	0.1762	0.51628	0.1762	0.07051
	0.1764	0.50717	0.1764	1.06019	0.1764	0.51679	0.1764	0.07054
	0.1766	0.50791	0.1766	1.06042	0.1766	0.5173	0.1766	0.07057
	0.1768	0.50864	0.1768	1.06066	0.1768	0.51781	0.1768	0.07061
	0.177	0.50937	0.177	1.06091	0.177	0.51831	0.177	0.07065
	0.1772	0.51011	0.1772	1.06116	0.1772	0.51882	0.1772	0.07069
	0.1774	0.51083	0.1774	1.06142	0.1774	0.51932	0.1774	0.07073
	0.1776	0.51156	0.1776	1.06168	0.1776	0.51983	0.1776	0.07078
	0.1778	0.51228	0.1778	1.06195	0.1778	0.52034	0.1778	0.07082
	0.178	0.513	0.178	1.06223	0.178	0.52084	0.178	0.07086
	0.1782	0.51372	0.1782	1.0625	0.1782	0.52134	0.1782	0.0709
	0.1784	0.51444	0.1784	1.06279	0.1784	0.52184	0.1784	0.07094
	0.1786	0.51516	0.1786	1.06307	0.1786	0.52234	0.1786	0.07099
	0.1788	0.51587	0.1788	1.06335	0.1788	0.52284	0.1788	0.07104
	0.179	0.51657	0.179	1.06364	0.179	0.52334	0.179	0.07109
	0.1792	0.51728	0.1792	1.06393	0.1792	0.52384	0.1792	0.07114
	0.1794	0.51798	0.1794	1.06422	0.1794	0.52433	0.1794	0.07119
	0.1796	0.51869	0.1796	1.0645	0.1796	0.52482	0.1796	0.07124
	0.1798	0.51939	0.1798	1.06479	0.1798	0.52531	0.1798	0.0713
	0.18	0.52009	0.18	1.06508	0.18	0.5258	0.18	0.07135
	0.1802	0.52079	0.1802	1.06537	0.1802	0.52629	0.1802	0.0714
	0.1804	0.52149	0.1804	1.06566	0.1804	0.52677	0.1804	0.07145
	0.1806	0.52218	0.1806	1.06594	0.1806	0.52726	0.1806	0.0715
	0.1808	0.52287	0.1808	1.06622	0.1808	0.52774	0.1808	0.07155
	0.181	0.52355	0.181	1.0665	0.181	0.52823	0.181	0.0716
	0.1812	0.52424	0.1812	1.06677	0.1812	0.52871	0.1812	0.07165
	0.1814	0.52492	0.1814	1.06704	0.1814	0.52919	0.1814	0.0717
	0.1816	0.5256	0.1816	1.06731	0.1816	0.52967	0.1816	0.07174
	0.1818	0.52628	0.1818	1.06758	0.1818	0.53015	0.1818	0.07178
	0.182	0.52696	0.182	1.06784	0.182	0.53063	0.182	0.07182
	0.1822	0.52764	0.1822	1.0681	0.1822	0.53111	0.1822	0.07186
	0.1824	0.52832	0.1824	1.06836	0.1824	0.53158	0.1824	0.07189
	0.1826	0.52899	0.1826	1.06862	0.1826	0.53206	0.1826	0.07192
	0.1828	0.52967	0.1828	1.06887	0.1828	0.53253	0.1828	0.07195
	0.183	0.53034	0.183	1.06912	0.183	0.533	0.183	0.07198
	0.1832	0.53101	0.1832	1.06937	0.1832	0.53347	0.1832	0.07201
	0.1834	0.53168	0.1834	1.06963	0.1834	0.53394	0.1834	0.07204
	0.1836	0.53235	0.1836	1.06988	0.1836	0.53441	0.1836	0.07206
	0.1838	0.53303	0.1838	1.07013	0.1838	0.53488	0.1838	0.07208
	0.184	0.5337	0.184	1.07039	0.184	0.53535	0.184	0.0721
	0.1842	0.53438	0.1842	1.07064	0.1842	0.53581	0.1842	0.07213
	0.1844	0.53505	0.1844	1.0709	0.1844	0.53628	0.1844	0.07215
	0.1846	0.53572	0.1846	1.07116	0.1846	0.53675	0.1846	0.07217
	0.1848	0.53639	0.1848	1.07142	0.1848	0.53721	0.1848	0.07219
	0.185	0.53706	0.185	1.07168	0.185	0.53767	0.185	0.07221
	0.1852	0.53774	0.1852	1.07195	0.1852	0.53813	0.1852	0.07223
	0.1854	0.53841	0.1854	1.07222	0.1854	0.53859	0.1854	0.07225
	0.1856	0.53909	0.1856	1.07249	0.1856	0.53906	0.1856	0.07227
	0.1858	0.53976	0.1858	1.07277	0.1858	0.53951	0.1858	0.07229
	0.186	0.54044	0.186	1.07306	0.186	0.53997	0.186	0.07232
	0.1862	0.54111	0.1862	1.07335	0.1862	0.54043	0.1862	0.07234
	0.1864	0.54178	0.1864	1.07365	0.1864	0.54089	0.1864	0.07236
	0.1866	0.54245	0.1866	1.07394	0.1866	0.54134	0.1866	0.07239
	0.1868	0.54312	0.1868	1.07424	0.1868	0.54179	0.1868	0.07242
	0.187	0.54379	0.187	1.07455	0.187	0.54225	0.187	0.07245
	0.1872	0.54445	0.1872	1.07486	0.1872	0.5427	0.1872	0.07248
	0.1874	0.54512	0.1874	1.07517	0.1874	0.54315	0.1874	0.07251
	0.1876	0.54578	0.1876	1.07549	0.1876	0.5436	0.1876	0.07255
	0.1878	0.54644	0.1878	1.07581	0.1878	0.54405	0.1878	0.07259
	0.188	0.5471	0.188	1.07613	0.188	0.5445	0.188	0.07263
	0.1882	0.54776	0.1882	1.07646	0.1882	0.54495	0.1882	0.07267
	0.1884	0.54841	0.1884	1.07678	0.1884	0.54539	0.1884	0.07271
	0.1886	0.54906	0.1886	1.0771	0.1886	0.54584	0.1886	0.07275
	0.1888	0.54971	0.1888	1.07743	0.1888	0.54628	0.1888	0.07279
	0.189	0.55035	0.189	1.07775	0.189	0.54673	0.189	0.07284
	0.1892	0.55099	0.1892	1.07807	0.1892	0.54717	0.1892	0.07289
	0.1894	0.55162	0.1894	1.07838	0.1894	0.54761	0.1894	0.07293
	0.1896	0.55225	0.1896	1.0787	0.1896	0.54806	0.1896	0.07298
	0.1898	0.55288	0.1898	1.07901	0.1898	0.5485	0.1898	0.07302
	0.19	0.5535	0.19	1.07931	0.19	0.54894	0.19	0.07307
	0.1902	0.55411	0.1902	1.07962	0.1902	0.54937	0.1902	0.07311
	0.1904	0.55472	0.1904	1.07992	0.1904	0.54981	0.1904	0.07316
	0.1906	0.55533	0.1906	1.08021	0.1906	0.55024	0.1906	0.0732
	0.1908	0.55593	0.1908	1.08049	0.1908	0.55067	0.1908	0.07325
	0.191	0.55654	0.191	1.08077	0.191	0.55111	0.191	0.07329
	0.1912	0.55714	0.1912	1.08104	0.1912	0.55154	0.1912	0.07334
	0.1914	0.55774	0.1914	1.0813	0.1914	0.55198	0.1914	0.07338
	0.1916	0.55834	0.1916	1.08157	0.1916	0.55241	0.1916	0.07342
	0.1918	0.55893	0.1918	1.08183	0.1918	0.55284	0.1918	0.07346
	0.192	0.55953	0.192	1.08208	0.192	0.55328	0.192	0.07349
	0.1922	0.56012	0.1922	1.08233	0.1922	0.55371	0.1922	0.07353
	0.1924	0.56072	0.1924	1.08258	0.1924	0.55414	0.1924	0.07356
	0.1926	0.56131	0.1926	1.08282	0.1926	0.55457	0.1926	0.0736
	0.1928	0.5619	0.1928	1.08306	0.1928	0.555	0.1928	0.07363
	0.193	0.56249	0.193	1.08329	0.193	0.55543	0.193	0.07366
	0.1932	0.56308	0.1932	1.08353	0.1932	0.55586	0.1932	0.07369
	0.1934	0.56366	0.1934	1.08377	0.1934	0.55629	0.1934	0.07372
	0.1936	0.56425	0.1936	1.08401	0.1936	0.55671	0.1936	0.07375
	0.1938	0.56484	0.1938	1.08426	0.1938	0.55714	0.1938	0.07377
	0.194	0.56543	0.194	1.08451	0.194	0.55756	0.194	0.07379
	0.1942	0.56602	0.1942	1.08476	0.1942	0.55798	0.1942	0.07382
	0.1944	0.56661	0.1944	1.08502	0.1944	0.55841	0.1944	0.07384
	0.1946	0.5672	0.1946	1.08529	0.1946	0.55883	0.1946	0.07386
	0.1948	0.56779	0.1948	1.08556	0.1948	0.55925	0.1948	0.07389
	0.195	0.56837	0.195	1.08584	0.195	0.55967	0.195	0.07391
	0.1952	0.56896	0.1952	1.08614	0.1952	0.56009	0.1952	0.07393
	0.1954	0.56955	0.1954	1.08644	0.1954	0.5605	0.1954	0.07396
	0.1956	0.57014	0.1956	1.08675	0.1956	0.56092	0.1956	0.07398
	0.1958	0.57074	0.1958	1.08708	0.1958	0.56133	0.1958	0.07401
	0.196	0.57132	0.196	1.08742	0.196	0.56174	0.196	0.07403
	0.1962	0.57191	0.1962	1.08778	0.1962	0.56215	0.1962	0.07405
	0.1964	0.5725	0.1964	1.08815	0.1964	0.56255	0.1964	0.07408
	0.1966	0.57309	0.1966	1.08853	0.1966	0.56296	0.1966	0.07411
	0.1968	0.57367	0.1968	1.08892	0.1968	0.56336	0.1968	0.07414
	0.197	0.57426	0.197	1.08932	0.197	0.56376	0.197	0.07416
	0.1972	0.57484	0.1972	1.08974	0.1972	0.56416	0.1972	0.0742
	0.1974	0.57542	0.1974	1.09018	0.1974	0.56456	0.1974	0.07423
	0.1976	0.576	0.1976	1.09063	0.1976	0.56496	0.1976	0.07426
	0.1978	0.57659	0.1978	1.09109	0.1978	0.56536	0.1978	0.07429
	0.198	0.57717	0.198	1.09157	0.198	0.56576	0.198	0.07433
	0.1982	0.57775	0.1982	1.09206	0.1982	0.56616	0.1982	0.07436
	0.1984	0.57833	0.1984	1.09255	0.1984	0.56655	0.1984	0.07439
	0.1986	0.5789	0.1986	1.09306	0.1986	0.56695	0.1986	0.07443
	0.1988	0.57948	0.1988	1.09357	0.1988	0.56734	0.1988	0.07447
	0.199	0.58005	0.199	1.0941	0.199	0.56774	0.199	0.07451
	0.1992	0.58062	0.1992	1.09463	0.1992	0.56813	0.1992	0.07455
	0.1994	0.5812	0.1994	1.09517	0.1994	0.56852	0.1994	0.07458
	0.1996	0.58177	0.1996	1.09572	0.1996	0.56891	0.1996	0.07462
	0.1998	0.58235	0.1998	1.09627	0.1998	0.5693	0.1998	0.07466
	0.2	0.58292	0.2	1.09684	0.2	0.56969	0.2	0.0747
	0.2002	0.5835	0.2002	1.0974	0.2002	0.57008	0.2002	0.07474
	0.2004	0.58407	0.2004	1.09797	0.2004	0.57046	0.2004	0.07477
	0.2006	0.58463	0.2006	1.09854	0.2006	0.57085	0.2006	0.07481
	0.2008	0.5852	0.2008	1.09911	0.2008	0.57123	0.2008	0.07485
	0.201	0.58576	0.201	1.09968	0.201	0.57162	0.201	0.07488
	0.2012	0.58632	0.2012	1.10025	0.2012	0.572	0.2012	0.07492
	0.2014	0.58689	0.2014	1.10082	0.2014	0.57238	0.2014	0.07495
	0.2016	0.58745	0.2016	1.1014	0.2016	0.57277	0.2016	0.07498
	0.2018	0.588	0.2018	1.10198	0.2018	0.57315	0.2018	0.07502
	0.202	0.58856	0.202	1.10256	0.202	0.57353	0.202	0.07505
	0.2022	0.58911	0.2022	1.10314	0.2022	0.57391	0.2022	0.07508
	0.2024	0.58967	0.2024	1.10371	0.2024	0.57429	0.2024	0.07511
	0.2026	0.59022	0.2026	1.10429	0.2026	0.57467	0.2026	0.07515
	0.2028	0.59077	0.2028	1.10487	0.2028	0.57505	0.2028	0.07518
	0.203	0.59132	0.203	1.10544	0.203	0.57543	0.203	0.07522
	0.2032	0.59186	0.2032	1.10602	0.2032	0.57581	0.2032	0.07525
	0.2034	0.59241	0.2034	1.1066	0.2034	0.57619	0.2034	0.07529
	0.2036	0.59295	0.2036	1.10719	0.2036	0.57657	0.2036	0.07533
	0.2038	0.5935	0.2038	1.10777	0.2038	0.57694	0.2038	0.07536
	0.204	0.59405	0.204	1.10836	0.204	0.57732	0.204	0.0754
	0.2042	0.5946	0.2042	1.10894	0.2042	0.57769	0.2042	0.07544
	0.2044	0.59515	0.2044	1.10953	0.2044	0.57807	0.2044	0.07547
	0.2046	0.5957	0.2046	1.11013	0.2046	0.57844	0.2046	0.07551
	0.2048	0.59625	0.2048	1.11072	0.2048	0.57882	0.2048	0.07555
	0.205	0.5968	0.205	1.11131	0.205	0.57919	0.205	0.07558
	0.2052	0.59736	0.2052	1.11191	0.2052	0.57956	0.2052	0.07562
	0.2054	0.59791	0.2054	1.11252	0.2054	0.57993	0.2054	0.07565
	0.2056	0.59847	0.2056	1.11312	0.2056	0.5803	0.2056	0.07569
	0.2058	0.59903	0.2058	1.11374	0.2058	0.58067	0.2058	0.07573
	0.206	0.59959	0.206	1.11435	0.206	0.58104	0.206	0.07577
	0.2062	0.60015	0.2062	1.11498	0.2062	0.5814	0.2062	0.0758
	0.2064	0.60071	0.2064	1.1156	0.2064	0.58176	0.2064	0.07584
	0.2066	0.60127	0.2066	1.11623	0.2066	0.58213	0.2066	0.07588
	0.2068	0.60182	0.2068	1.11686	0.2068	0.58249	0.2068	0.07592
	0.207	0.60238	0.207	1.11749	0.207	0.58285	0.207	0.07595
	0.2072	0.60293	0.2072	1.11812	0.2072	0.58321	0.2072	0.07599
	0.2074	0.60349	0.2074	1.11876	0.2074	0.58357	0.2074	0.07602
	0.2076	0.60404	0.2076	1.11941	0.2076	0.58392	0.2076	0.07606
	0.2078	0.60459	0.2078	1.12005	0.2078	0.58428	0.2078	0.07609
	0.208	0.60514	0.208	1.1207	0.208	0.58464	0.208	0.07613
	0.2082	0.60569	0.2082	1.12134	0.2082	0.58499	0.2082	0.07616
	0.2084	0.60623	0.2084	1.12199	0.2084	0.58535	0.2084	0.07619
	0.2086	0.60677	0.2086	1.12263	0.2086	0.5857	0.2086	0.07622
	0.2088	0.60731	0.2088	1.12327	0.2088	0.58605	0.2088	0.07625
	0.209	0.60784	0.209	1.12391	0.209	0.5864	0.209	0.07628
	0.2092	0.60836	0.2092	1.12455	0.2092	0.58676	0.2092	0.07632
	0.2094	0.60888	0.2094	1.12518	0.2094	0.58711	0.2094	0.07635
	0.2096	0.60939	0.2096	1.12582	0.2096	0.58746	0.2096	0.07639
	0.2098	0.6099	0.2098	1.12644	0.2098	0.58781	0.2098	0.07642
	0.21	0.61041	0.21	1.12707	0.21	0.58815	0.21	0.07646
	0.2102	0.61091	0.2102	1.12769	0.2102	0.5885	0.2102	0.07649
	0.2104	0.6114	0.2104	1.1283	0.2104	0.58885	0.2104	0.07653
	0.2106	0.61189	0.2106	1.12891	0.2106	0.5892	0.2106	0.07656
	0.2108	0.61238	0.2108	1.12951	0.2108	0.58955	0.2108	0.07659
	0.211	0.61287	0.211	1.13011	0.211	0.58991	0.211	0.07663
	0.2112	0.61335	0.2112	1.13069	0.2112	0.59026	0.2112	0.07666
	0.2114	0.61383	0.2114	1.13127	0.2114	0.59062	0.2114	0.0767
	0.2116	0.61432	0.2116	1.13184	0.2116	0.59097	0.2116	0.07673
	0.2118	0.6148	0.2118	1.13242	0.2118	0.59133	0.2118	0.07676
	0.212	0.61528	0.212	1.13298	0.212	0.59169	0.212	0.07679
	0.2122	0.61576	0.2122	1.13354	0.2122	0.59205	0.2122	0.07682
	0.2124	0.61624	0.2124	1.13409	0.2124	0.59241	0.2124	0.07686
	0.2126	0.61672	0.2126	1.13464	0.2126	0.59278	0.2126	0.07689
	0.2128	0.61719	0.2128	1.13518	0.2128	0.59314	0.2128	0.07692
	0.213	0.61767	0.213	1.13572	0.213	0.5935	0.213	0.07694
	0.2132	0.61815	0.2132	1.13626	0.2132	0.59386	0.2132	0.07697
	0.2134	0.61863	0.2134	1.1368	0.2134	0.59421	0.2134	0.077
	0.2136	0.61911	0.2136	1.13733	0.2136	0.59457	0.2136	0.07703
	0.2138	0.6196	0.2138	1.13786	0.2138	0.59493	0.2138	0.07706
	0.214	0.62009	0.214	1.1384	0.214	0.59529	0.214	0.07709
	0.2142	0.62058	0.2142	1.13893	0.2142	0.59564	0.2142	0.07712
	0.2144	0.62108	0.2144	1.13946	0.2144	0.596	0.2144	0.07715
	0.2146	0.62157	0.2146	1.14	0.2146	0.59635	0.2146	0.07717
	0.2148	0.62207	0.2148	1.14053	0.2148	0.59671	0.2148	0.0772
	0.215	0.62258	0.215	1.14106	0.215	0.59706	0.215	0.07723
	0.2152	0.62308	0.2152	1.1416	0.2152	0.59741	0.2152	0.07726
	0.2154	0.62359	0.2154	1.14214	0.2154	0.59776	0.2154	0.07728
	0.2156	0.62411	0.2156	1.14268	0.2156	0.59811	0.2156	0.07731
	0.2158	0.62462	0.2158	1.14323	0.2158	0.59845	0.2158	0.07734
	0.216	0.62513	0.216	1.14378	0.216	0.59879	0.216	0.07737
	0.2162	0.62564	0.2162	1.14434	0.2162	0.59912	0.2162	0.0774
	0.2164	0.62615	0.2164	1.14491	0.2164	0.59945	0.2164	0.07743
	0.2166	0.62666	0.2166	1.14547	0.2166	0.59978	0.2166	0.07745
	0.2168	0.62717	0.2168	1.14604	0.2168	0.60011	0.2168	0.07748
	0.217	0.62767	0.217	1.14661	0.217	0.60043	0.217	0.07752
	0.2172	0.62818	0.2172	1.14718	0.2172	0.60075	0.2172	0.07755
	0.2174	0.62868	0.2174	1.14776	0.2174	0.60107	0.2174	0.07758
	0.2176	0.62919	0.2176	1.14834	0.2176	0.60139	0.2176	0.07761
	0.2178	0.62969	0.2178	1.14892	0.2178	0.60171	0.2178	0.07764
	0.218	0.63019	0.218	1.1495	0.218	0.60203	0.218	0.07767
	0.2182	0.63069	0.2182	1.15009	0.2182	0.60234	0.2182	0.0777
	0.2184	0.63118	0.2184	1.15067	0.2184	0.60266	0.2184	0.07774
	0.2186	0.63167	0.2186	1.15125	0.2186	0.60297	0.2186	0.07777
	0.2188	0.63215	0.2188	1.15184	0.2188	0.60329	0.2188	0.0778
	0.219	0.63263	0.219	1.15242	0.219	0.6036	0.219	0.07784
	0.2192	0.6331	0.2192	1.15299	0.2192	0.60392	0.2192	0.07788
	0.2194	0.63358	0.2194	1.15357	0.2194	0.60423	0.2194	0.07792
	0.2196	0.63405	0.2196	1.15414	0.2196	0.60454	0.2196	0.07796
	0.2198	0.63452	0.2198	1.15471	0.2198	0.60486	0.2198	0.078
	0.22	0.63498	0.22	1.15528	0.22	0.60517	0.22	0.07804
	0.2202	0.63545	0.2202	1.15584	0.2202	0.60549	0.2202	0.07809
	0.2204	0.63591	0.2204	1.1564	0.2204	0.6058	0.2204	0.07813
	0.2206	0.63637	0.2206	1.15695	0.2206	0.60612	0.2206	0.07818
	0.2208	0.63682	0.2208	1.15749	0.2208	0.60644	0.2208	0.07822
	0.221	0.63728	0.221	1.15803	0.221	0.60676	0.221	0.07827
	0.2212	0.63774	0.2212	1.15856	0.2212	0.60709	0.2212	0.07832
	0.2214	0.63819	0.2214	1.15908	0.2214	0.60742	0.2214	0.07837
	0.2216	0.63864	0.2216	1.1596	0.2216	0.60775	0.2216	0.07843
	0.2218	0.6391	0.2218	1.16011	0.2218	0.60808	0.2218	0.07848
	0.222	0.63955	0.222	1.16062	0.222	0.60841	0.222	0.07854
	0.2222	0.64	0.2222	1.16112	0.2222	0.60874	0.2222	0.07861
	0.2224	0.64045	0.2224	1.16162	0.2224	0.60908	0.2224	0.07867
	0.2226	0.6409	0.2226	1.16211	0.2226	0.60942	0.2226	0.07875
	0.2228	0.64136	0.2228	1.1626	0.2228	0.60975	0.2228	0.07882
	0.223	0.64181	0.223	1.16308	0.223	0.61009	0.223	0.0789
	0.2232	0.64226	0.2232	1.16356	0.2232	0.61042	0.2232	0.07898
	0.2234	0.64272	0.2234	1.16404	0.2234	0.61076	0.2234	0.07907
	0.2236	0.64317	0.2236	1.16452	0.2236	0.61109	0.2236	0.07916
	0.2238	0.64363	0.2238	1.165	0.2238	0.61143	0.2238	0.07926
	0.224	0.64409	0.224	1.16548	0.224	0.61176	0.224	0.07935
	0.2242	0.64455	0.2242	1.16596	0.2242	0.61209	0.2242	0.07945
	0.2244	0.645	0.2244	1.16643	0.2244	0.61242	0.2244	0.07956
	0.2246	0.64546	0.2246	1.16691	0.2246	0.61275	0.2246	0.07966
	0.2248	0.64591	0.2248	1.16739	0.2248	0.61307	0.2248	0.07977
	0.225	0.64637	0.225	1.16787	0.225	0.6134	0.225	0.07988
	0.2252	0.64682	0.2252	1.16835	0.2252	0.61372	0.2252	0.07999
	0.2254	0.64727	0.2254	1.16883	0.2254	0.61404	0.2254	0.0801
	0.2256	0.64772	0.2256	1.16932	0.2256	0.61436	0.2256	0.08022
	0.2258	0.64818	0.2258	1.16981	0.2258	0.61467	0.2258	0.08034
	0.226	0.64863	0.226	1.17031	0.226	0.61498	0.226	0.08047
	0.2262	0.64908	0.2262	1.17081	0.2262	0.61528	0.2262	0.0806
	0.2264	0.64952	0.2264	1.17132	0.2264	0.61558	0.2264	0.08072
	0.2266	0.64997	0.2266	1.17182	0.2266	0.61588	0.2266	0.08086
	0.2268	0.65042	0.2268	1.17233	0.2268	0.61618	0.2268	0.08099
	0.227	0.65086	0.227	1.17284	0.227	0.61647	0.227	0.08112
	0.2272	0.6513	0.2272	1.17336	0.2272	0.61676	0.2272	0.08125
	0.2274	0.65174	0.2274	1.17388	0.2274	0.61704	0.2274	0.08138
	0.2276	0.65218	0.2276	1.17441	0.2276	0.61733	0.2276	0.08151
	0.2278	0.65262	0.2278	1.17493	0.2278	0.61761	0.2278	0.08165
	0.228	0.65306	0.228	1.17546	0.228	0.61789	0.228	0.08178
	0.2282	0.65349	0.2282	1.17598	0.2282	0.61817	0.2282	0.08192
	0.2284	0.65392	0.2284	1.17651	0.2284	0.61845	0.2284	0.08206
	0.2286	0.65434	0.2286	1.17703	0.2286	0.61873	0.2286	0.08219
	0.2288	0.65477	0.2288	1.17756	0.2288	0.61901	0.2288	0.08233
	0.229	0.65519	0.229	1.17808	0.229	0.61929	0.229	0.08248
	0.2292	0.65561	0.2292	1.1786	0.2292	0.61957	0.2292	0.08262
	0.2294	0.65603	0.2294	1.17912	0.2294	0.61985	0.2294	0.08277
	0.2296	0.65645	0.2296	1.17963	0.2296	0.62013	0.2296	0.08292
	0.2298	0.65686	0.2298	1.18015	0.2298	0.62041	0.2298	0.08307
	0.23	0.65728	0.23	1.18066	0.23	0.62069	0.23	0.08323
	0.2302	0.6577	0.2302	1.18117	0.2302	0.62098	0.2302	0.08339
	0.2304	0.65812	0.2304	1.18167	0.2304	0.62126	0.2304	0.08355
	0.2306	0.65853	0.2306	1.18217	0.2306	0.62155	0.2306	0.08372
	0.2308	0.65895	0.2308	1.18266	0.2308	0.62184	0.2308	0.08389
	0.231	0.65936	0.231	1.18315	0.231	0.62214	0.231	0.08407
	0.2312	0.65978	0.2312	1.18362	0.2312	0.62244	0.2312	0.08425
	0.2314	0.66019	0.2314	1.1841	0.2314	0.62275	0.2314	0.08443
	0.2316	0.66061	0.2316	1.18457	0.2316	0.62305	0.2316	0.08462
	0.2318	0.66102	0.2318	1.18503	0.2318	0.62336	0.2318	0.08482
	0.232	0.66143	0.232	1.18549	0.232	0.62367	0.232	0.08502
	0.2322	0.66185	0.2322	1.18595	0.2322	0.62399	0.2322	0.08522
	0.2324	0.66226	0.2324	1.1864	0.2324	0.62431	0.2324	0.08543
	0.2326	0.66267	0.2326	1.18684	0.2326	0.62463	0.2326	0.08565
	0.2328	0.66309	0.2328	1.18728	0.2328	0.62495	0.2328	0.08587
	0.233	0.6635	0.233	1.18772	0.233	0.62527	0.233	0.08609
	0.2332	0.66391	0.2332	1.18816	0.2332	0.62559	0.2332	0.08631
	0.2334	0.66433	0.2334	1.1886	0.2334	0.62591	0.2334	0.08655
	0.2336	0.66475	0.2336	1.18903	0.2336	0.62623	0.2336	0.08678
	0.2338	0.66517	0.2338	1.18947	0.2338	0.62655	0.2338	0.08702
	0.234	0.66559	0.234	1.1899	0.234	0.62686	0.234	0.08726
	0.2342	0.66601	0.2342	1.19034	0.2342	0.62718	0.2342	0.08751
	0.2344	0.66643	0.2344	1.19078	0.2344	0.62749	0.2344	0.08776
	0.2346	0.66685	0.2346	1.19121	0.2346	0.62781	0.2346	0.08801
	0.2348	0.66728	0.2348	1.19165	0.2348	0.62812	0.2348	0.08826
	0.235	0.6677	0.235	1.19208	0.235	0.62843	0.235	0.08851
	0.2352	0.66813	0.2352	1.19252	0.2352	0.62874	0.2352	0.08876
	0.2354	0.66856	0.2354	1.19296	0.2354	0.62904	0.2354	0.08901
	0.2356	0.66899	0.2356	1.19341	0.2356	0.62933	0.2356	0.08926
	0.2358	0.66941	0.2358	1.19386	0.2358	0.62963	0.2358	0.08951
	0.236	0.66984	0.236	1.19431	0.236	0.62991	0.236	0.08975
	0.2362	0.67027	0.2362	1.19477	0.2362	0.63019	0.2362	0.09
	0.2364	0.67069	0.2364	1.19524	0.2364	0.63047	0.2364	0.09024
	0.2366	0.67111	0.2366	1.1957	0.2366	0.63075	0.2366	0.09048
	0.2368	0.67154	0.2368	1.19616	0.2368	0.63102	0.2368	0.09072
	0.237	0.67196	0.237	1.19663	0.237	0.63129	0.237	0.09095
	0.2372	0.67238	0.2372	1.19711	0.2372	0.63155	0.2372	0.09118
	0.2374	0.6728	0.2374	1.19758	0.2374	0.63181	0.2374	0.0914
	0.2376	0.67321	0.2376	1.19806	0.2376	0.63207	0.2376	0.09162
	0.2378	0.67363	0.2378	1.19855	0.2378	0.63232	0.2378	0.09185
	0.238	0.67404	0.238	1.19903	0.238	0.63258	0.238	0.09207
	0.2382	0.67446	0.2382	1.19951	0.2382	0.63283	0.2382	0.09228
	0.2384	0.67487	0.2384	1.19999	0.2384	0.63309	0.2384	0.0925
	0.2386	0.67528	0.2386	1.20048	0.2386	0.63334	0.2386	0.0927
	0.2388	0.67569	0.2388	1.20096	0.2388	0.63359	0.2388	0.09291
	0.239	0.67609	0.239	1.20144	0.239	0.63385	0.239	0.09311
	0.2392	0.6765	0.2392	1.20191	0.2392	0.63411	0.2392	0.09331
	0.2394	0.6769	0.2394	1.20239	0.2394	0.63436	0.2394	0.09351
	0.2396	0.67731	0.2396	1.20286	0.2396	0.63462	0.2396	0.09371
	0.2398	0.67771	0.2398	1.20334	0.2398	0.63489	0.2398	0.09391
	0.24	0.67811	0.24	1.20381	0.24	0.63515	0.24	0.09411
	0.2402	0.67851	0.2402	1.20427	0.2402	0.63542	0.2402	0.09431
	0.2404	0.67891	0.2404	1.20473	0.2404	0.63569	0.2404	0.09451
	0.2406	0.67931	0.2406	1.20519	0.2406	0.63597	0.2406	0.09472
	0.2408	0.67971	0.2408	1.20564	0.2408	0.63625	0.2408	0.09492
	0.241	0.68011	0.241	1.20609	0.241	0.63654	0.241	0.09513
	0.2412	0.68051	0.2412	1.20652	0.2412	0.63683	0.2412	0.09534
	0.2414	0.68091	0.2414	1.20696	0.2414	0.63712	0.2414	0.09555
	0.2416	0.68131	0.2416	1.20739	0.2416	0.63742	0.2416	0.09577
	0.2418	0.68171	0.2418	1.20782	0.2418	0.63772	0.2418	0.09599
	0.242	0.6821	0.242	1.20824	0.242	0.63802	0.242	0.09622
	0.2422	0.6825	0.2422	1.20866	0.2422	0.63833	0.2422	0.09645
	0.2424	0.6829	0.2424	1.20907	0.2424	0.63864	0.2424	0.09669
	0.2426	0.6833	0.2426	1.20947	0.2426	0.63896	0.2426	0.09693
	0.2428	0.6837	0.2428	1.20988	0.2428	0.63928	0.2428	0.09718
	0.243	0.68409	0.243	1.21028	0.243	0.6396	0.243	0.09743
	0.2432	0.68449	0.2432	1.21068	0.2432	0.63992	0.2432	0.09768
	0.2434	0.68489	0.2434	1.21109	0.2434	0.64023	0.2434	0.09795
	0.2436	0.68529	0.2436	1.21149	0.2436	0.64055	0.2436	0.09822
	0.2438	0.68569	0.2438	1.21189	0.2438	0.64087	0.2438	0.0985
	0.244	0.6861	0.244	1.21229	0.244	0.64119	0.244	0.09878
	0.2442	0.6865	0.2442	1.21268	0.2442	0.6415	0.2442	0.09907
	0.2444	0.6869	0.2444	1.21308	0.2444	0.64181	0.2444	0.09936
	0.2446	0.68731	0.2446	1.21348	0.2446	0.64212	0.2446	0.09966
	0.2448	0.68771	0.2448	1.21389	0.2448	0.64242	0.2448	0.09997
	0.245	0.68811	0.245	1.21429	0.245	0.64273	0.245	0.10027
	0.2452	0.68852	0.2452	1.21469	0.2452	0.64302	0.2452	0.10059
	0.2454	0.68893	0.2454	1.2151	0.2454	0.64332	0.2454	0.1009
	0.2456	0.68934	0.2456	1.2155	0.2456	0.6436	0.2456	0.10122
	0.2458	0.68975	0.2458	1.21592	0.2458	0.64389	0.2458	0.10154
	0.246	0.69016	0.246	1.21634	0.246	0.64416	0.246	0.10186
	0.2462	0.69057	0.2462	1.21676	0.2462	0.64443	0.2462	0.10219
	0.2464	0.69098	0.2464	1.21719	0.2464	0.6447	0.2464	0.10252
	0.2466	0.69139	0.2466	1.21761	0.2466	0.64496	0.2466	0.10285
	0.2468	0.6918	0.2468	1.21804	0.2468	0.64522	0.2468	0.10318
	0.247	0.6922	0.247	1.21848	0.247	0.64548	0.247	0.10351
	0.2472	0.69261	0.2472	1.21891	0.2472	0.64573	0.2472	0.10385
	0.2474	0.69302	0.2474	1.21935	0.2474	0.64597	0.2474	0.10418
	0.2476	0.69343	0.2476	1.2198	0.2476	0.64621	0.2476	0.10452
	0.2478	0.69383	0.2478	1.22024	0.2478	0.64645	0.2478	0.10486
	0.248	0.69424	0.248	1.22069	0.248	0.64669	0.248	0.10521
	0.2482	0.69465	0.2482	1.22114	0.2482	0.64693	0.2482	0.10555
	0.2484	0.69505	0.2484	1.22158	0.2484	0.64717	0.2484	0.1059
	0.2486	0.69545	0.2486	1.22203	0.2486	0.6474	0.2486	0.10625
	0.2488	0.69586	0.2488	1.22247	0.2488	0.64764	0.2488	0.10661
	0.249	0.69626	0.249	1.22291	0.249	0.64787	0.249	0.10696
	0.2492	0.69666	0.2492	1.22335	0.2492	0.64811	0.2492	0.10732
	0.2494	0.69706	0.2494	1.22379	0.2494	0.64835	0.2494	0.10768
	0.2496	0.69746	0.2496	1.22423	0.2496	0.64859	0.2496	0.10805
	0.2498	0.69786	0.2498	1.22466	0.2498	0.64883	0.2498	0.10842
	0.25	0.69826	0.25	1.2251	0.25	0.64907	0.25	0.1088
	0.2502	0.69866	0.2502	1.22553	0.2502	0.64932	0.2502	0.10918
	0.2504	0.69907	0.2504	1.22596	0.2504	0.64957	0.2504	0.10956
	0.2506	0.69947	0.2506	1.22638	0.2506	0.64983	0.2506	0.10996
	0.2508	0.69987	0.2508	1.22679	0.2508	0.65009	0.2508	0.11035
	0.251	0.70027	0.251	1.2272	0.251	0.65036	0.251	0.11076
	0.2512	0.70067	0.2512	1.22761	0.2512	0.65064	0.2512	0.11116
	0.2514	0.70107	0.2514	1.22801	0.2514	0.65091	0.2514	0.11158
	0.2516	0.70147	0.2516	1.22841	0.2516	0.65119	0.2516	0.112
	0.2518	0.70187	0.2518	1.2288	0.2518	0.65147	0.2518	0.11243
	0.252	0.70226	0.252	1.22919	0.252	0.65175	0.252	0.11287
	0.2522	0.70266	0.2522	1.22958	0.2522	0.65205	0.2522	0.11331
	0.2524	0.70306	0.2524	1.22996	0.2524	0.65234	0.2524	0.11376
	0.2526	0.70345	0.2526	1.23033	0.2526	0.65264	0.2526	0.11422
	0.2528	0.70384	0.2528	1.23071	0.2528	0.65295	0.2528	0.11468
	0.253	0.70423	0.253	1.23108	0.253	0.65325	0.253	0.11514
	0.2532	0.70462	0.2532	1.23145	0.2532	0.65356	0.2532	0.11561
	0.2534	0.70502	0.2534	1.23182	0.2534	0.65387	0.2534	0.11608
	0.2536	0.70541	0.2536	1.23219	0.2536	0.65418	0.2536	0.11656
	0.2538	0.70581	0.2538	1.23256	0.2538	0.65449	0.2538	0.11704
	0.254	0.7062	0.254	1.23293	0.254	0.6548	0.254	0.11753
	0.2542	0.7066	0.2542	1.23329	0.2542	0.65511	0.2542	0.11802
	0.2544	0.707	0.2544	1.23366	0.2544	0.65542	0.2544	0.11851
	0.2546	0.7074	0.2546	1.23403	0.2546	0.65573	0.2546	0.11901
	0.2548	0.7078	0.2548	1.2344	0.2548	0.65604	0.2548	0.1195
	0.255	0.70821	0.255	1.23477	0.255	0.65635	0.255	0.11999
	0.2552	0.70861	0.2552	1.23514	0.2552	0.65666	0.2552	0.12049
	0.2554	0.70902	0.2554	1.23551	0.2554	0.65696	0.2554	0.12098
	0.2556	0.70943	0.2556	1.23588	0.2556	0.65726	0.2556	0.12147
	0.2558	0.70984	0.2558	1.23626	0.2558	0.65756	0.2558	0.12196
	0.256	0.71025	0.256	1.23665	0.256	0.65785	0.256	0.12244
	0.2562	0.71066	0.2562	1.23704	0.2562	0.65815	0.2562	0.12293
	0.2564	0.71107	0.2564	1.23743	0.2564	0.65844	0.2564	0.1234
	0.2566	0.71148	0.2566	1.23782	0.2566	0.65874	0.2566	0.12388
	0.2568	0.71188	0.2568	1.23821	0.2568	0.65903	0.2568	0.12435
	0.257	0.71229	0.257	1.23861	0.257	0.65932	0.257	0.12481
	0.2572	0.7127	0.2572	1.23901	0.2572	0.65961	0.2572	0.12527
	0.2574	0.71311	0.2574	1.23941	0.2574	0.6599	0.2574	0.12572
	0.2576	0.71352	0.2576	1.23981	0.2576	0.66019	0.2576	0.12617
	0.2578	0.71393	0.2578	1.24022	0.2578	0.66048	0.2578	0.12662
	0.258	0.71434	0.258	1.24063	0.258	0.66078	0.258	0.12706
	0.2582	0.71474	0.2582	1.24104	0.2582	0.66107	0.2582	0.1275
	0.2584	0.71515	0.2584	1.24144	0.2584	0.66137	0.2584	0.12793
	0.2586	0.71556	0.2586	1.24185	0.2586	0.66167	0.2586	0.12836
	0.2588	0.71596	0.2588	1.24225	0.2588	0.66198	0.2588	0.12878
	0.259	0.71636	0.259	1.24265	0.259	0.66229	0.259	0.1292
	0.2592	0.71676	0.2592	1.24306	0.2592	0.6626	0.2592	0.12962
	0.2594	0.71716	0.2594	1.24346	0.2594	0.66292	0.2594	0.13004
	0.2596	0.71756	0.2596	1.24386	0.2596	0.66324	0.2596	0.13045
	0.2598	0.71796	0.2598	1.24425	0.2598	0.66357	0.2598	0.13087
	0.26	0.71836	0.26	1.24465	0.26	0.66391	0.26	0.13128
	0.2602	0.71876	0.2602	1.24504	0.2602	0.66425	0.2602	0.13169
	0.2604	0.71915	0.2604	1.24543	0.2604	0.6646	0.2604	0.1321
	0.2606	0.71955	0.2606	1.24582	0.2606	0.66495	0.2606	0.13252
	0.2608	0.71995	0.2608	1.2462	0.2608	0.66532	0.2608	0.13293
	0.261	0.72034	0.261	1.24658	0.261	0.66569	0.261	0.13335
	0.2612	0.72074	0.2612	1.24695	0.2612	0.66607	0.2612	0.13376
	0.2614	0.72113	0.2614	1.24731	0.2614	0.66645	0.2614	0.13418
	0.2616	0.72152	0.2616	1.24768	0.2616	0.66684	0.2616	0.1346
	0.2618	0.72192	0.2618	1.24804	0.2618	0.66723	0.2618	0.13503
	0.262	0.72231	0.262	1.2484	0.262	0.66763	0.262	0.13546
	0.2622	0.7227	0.2622	1.24875	0.2622	0.66804	0.2622	0.13589
	0.2624	0.72309	0.2624	1.2491	0.2624	0.66845	0.2624	0.13633
	0.2626	0.72347	0.2626	1.24944	0.2626	0.66886	0.2626	0.13677
	0.2628	0.72386	0.2628	1.24979	0.2628	0.66928	0.2628	0.13721
	0.263	0.72424	0.263	1.25013	0.263	0.6697	0.263	0.13765
	0.2632	0.72463	0.2632	1.25047	0.2632	0.67013	0.2632	0.1381
	0.2634	0.72501	0.2634	1.25082	0.2634	0.67055	0.2634	0.13855
	0.2636	0.72539	0.2636	1.25116	0.2636	0.67097	0.2636	0.139
	0.2638	0.72578	0.2638	1.2515	0.2638	0.67139	0.2638	0.13946
	0.264	0.72616	0.264	1.25184	0.264	0.67182	0.264	0.13992
	0.2642	0.72654	0.2642	1.25218	0.2642	0.67224	0.2642	0.14038
	0.2644	0.72693	0.2644	1.25252	0.2644	0.67265	0.2644	0.14084
	0.2646	0.72731	0.2646	1.25286	0.2646	0.67307	0.2646	0.1413
	0.2648	0.7277	0.2648	1.2532	0.2648	0.67348	0.2648	0.14176
	0.265	0.72808	0.265	1.25354	0.265	0.67389	0.265	0.14222
	0.2652	0.72847	0.2652	1.25388	0.2652	0.6743	0.2652	0.14267
	0.2654	0.72885	0.2654	1.25422	0.2654	0.6747	0.2654	0.14313
	0.2656	0.72924	0.2656	1.25456	0.2656	0.67509	0.2656	0.14358
	0.2658	0.72963	0.2658	1.25491	0.2658	0.67548	0.2658	0.14403
	0.266	0.73002	0.266	1.25526	0.266	0.67585	0.266	0.14448
	0.2662	0.73041	0.2662	1.25562	0.2662	0.67623	0.2662	0.14492
	0.2664	0.73079	0.2664	1.25597	0.2664	0.6766	0.2664	0.14537
	0.2666	0.73118	0.2666	1.25633	0.2666	0.67697	0.2666	0.1458
	0.2668	0.73157	0.2668	1.25669	0.2668	0.67733	0.2668	0.14623
	0.267	0.73196	0.267	1.25705	0.267	0.67768	0.267	0.14666
	0.2672	0.73235	0.2672	1.25741	0.2672	0.67803	0.2672	0.14708
	0.2674	0.73274	0.2674	1.25778	0.2674	0.67838	0.2674	0.14749
	0.2676	0.73313	0.2676	1.25815	0.2676	0.67872	0.2676	0.1479
	0.2678	0.73352	0.2678	1.25852	0.2678	0.67906	0.2678	0.14831
	0.268	0.7339	0.268	1.25889	0.268	0.6794	0.268	0.14871
	0.2682	0.73429	0.2682	1.25926	0.2682	0.67974	0.2682	0.14911
	0.2684	0.73468	0.2684	1.25963	0.2684	0.68007	0.2684	0.14951
	0.2686	0.73506	0.2686	1.25999	0.2686	0.68041	0.2686	0.14989
	0.2688	0.73545	0.2688	1.26036	0.2688	0.68075	0.2688	0.15028
	0.269	0.73583	0.269	1.26073	0.269	0.68108	0.269	0.15066
	0.2692	0.73621	0.2692	1.26109	0.2692	0.68142	0.2692	0.15104
	0.2694	0.73659	0.2694	1.26146	0.2694	0.68175	0.2694	0.15142
	0.2696	0.73697	0.2696	1.26182	0.2696	0.68209	0.2696	0.15179
	0.2698	0.73735	0.2698	1.26219	0.2698	0.68243	0.2698	0.15217
	0.27	0.73772	0.27	1.26255	0.27	0.68277	0.27	0.15255
	0.2702	0.7381	0.2702	1.26291	0.2702	0.68311	0.2702	0.15292
	0.2704	0.73848	0.2704	1.26327	0.2704	0.68346	0.2704	0.1533
	0.2706	0.73885	0.2706	1.26362	0.2706	0.68381	0.2706	0.15367
	0.2708	0.73923	0.2708	1.26397	0.2708	0.68417	0.2708	0.15405
	0.271	0.7396	0.271	1.26431	0.271	0.68454	0.271	0.15443
	0.2712	0.73998	0.2712	1.26465	0.2712	0.68491	0.2712	0.15481
	0.2714	0.74035	0.2714	1.26498	0.2714	0.68528	0.2714	0.15519
	0.2716	0.74073	0.2716	1.26532	0.2716	0.68565	0.2716	0.15558
	0.2718	0.7411	0.2718	1.26565	0.2718	0.68602	0.2718	0.15597
	0.272	0.74147	0.272	1.26598	0.272	0.6864	0.272	0.15636
	0.2722	0.74184	0.2722	1.2663	0.2722	0.68678	0.2722	0.15676
	0.2724	0.74221	0.2724	1.26662	0.2724	0.68717	0.2724	0.15716
	0.2726	0.74258	0.2726	1.26694	0.2726	0.68756	0.2726	0.15756
	0.2728	0.74294	0.2728	1.26726	0.2728	0.68796	0.2728	0.15797
	0.273	0.7433	0.273	1.26757	0.273	0.68835	0.273	0.15838
	0.2732	0.74367	0.2732	1.26789	0.2732	0.68874	0.2732	0.15879
	0.2734	0.74403	0.2734	1.2682	0.2734	0.68914	0.2734	0.1592
	0.2736	0.74439	0.2736	1.26852	0.2736	0.68953	0.2736	0.15962
	0.2738	0.74475	0.2738	1.26883	0.2738	0.68992	0.2738	0.16005
	0.274	0.74511	0.274	1.26915	0.274	0.69031	0.274	0.16047
	0.2742	0.74547	0.2742	1.26946	0.2742	0.6907	0.2742	0.1609
	0.2744	0.74583	0.2744	1.26977	0.2744	0.69109	0.2744	0.16133
	0.2746	0.74619	0.2746	1.27009	0.2746	0.69147	0.2746	0.16175
	0.2748	0.74656	0.2748	1.2704	0.2748	0.69186	0.2748	0.16218
	0.275	0.74692	0.275	1.27071	0.275	0.69223	0.275	0.1626
	0.2752	0.74728	0.2752	1.27102	0.2752	0.69261	0.2752	0.16303
	0.2754	0.74764	0.2754	1.27134	0.2754	0.69298	0.2754	0.16345
	0.2756	0.748	0.2756	1.27166	0.2756	0.69334	0.2756	0.16387
	0.2758	0.74837	0.2758	1.27198	0.2758	0.6937	0.2758	0.16429
	0.276	0.74873	0.276	1.27231	0.276	0.69405	0.276	0.16471
	0.2762	0.74909	0.2762	1.27264	0.2762	0.69439	0.2762	0.16512
	0.2764	0.74945	0.2764	1.27297	0.2764	0.69473	0.2764	0.16553
	0.2766	0.74981	0.2766	1.2733	0.2766	0.69507	0.2766	0.16593
	0.2768	0.75017	0.2768	1.27363	0.2768	0.69541	0.2768	0.16633
	0.277	0.75053	0.277	1.27397	0.277	0.69574	0.277	0.16673
	0.2772	0.7509	0.2772	1.27431	0.2772	0.69606	0.2772	0.16711
	0.2774	0.75126	0.2774	1.27465	0.2774	0.69638	0.2774	0.16749
	0.2776	0.75162	0.2776	1.27499	0.2776	0.69669	0.2776	0.16787
	0.2778	0.75198	0.2778	1.27534	0.2778	0.697	0.2778	0.16825
	0.278	0.75235	0.278	1.27568	0.278	0.69731	0.278	0.16862
	0.2782	0.75271	0.2782	1.27602	0.2782	0.69762	0.2782	0.16899
	0.2784	0.75307	0.2784	1.27637	0.2784	0.69793	0.2784	0.16935
	0.2786	0.75342	0.2786	1.27671	0.2786	0.69824	0.2786	0.16971
	0.2788	0.75378	0.2788	1.27705	0.2788	0.69855	0.2788	0.17006
	0.279	0.75414	0.279	1.27739	0.279	0.69885	0.279	0.17041
	0.2792	0.75449	0.2792	1.27773	0.2792	0.69916	0.2792	0.17076
	0.2794	0.75485	0.2794	1.27807	0.2794	0.69947	0.2794	0.17111
	0.2796	0.7552	0.2796	1.27841	0.2796	0.69978	0.2796	0.17145
	0.2798	0.75555	0.2798	1.27875	0.2798	0.70009	0.2798	0.1718
	0.28	0.75591	0.28	1.27909	0.28	0.70041	0.28	0.17214
	0.2802	0.75626	0.2802	1.27942	0.2802	0.70072	0.2802	0.17249
	0.2804	0.75661	0.2804	1.27975	0.2804	0.70104	0.2804	0.17283
	0.2806	0.75696	0.2806	1.28008	0.2806	0.70137	0.2806	0.17318
	0.2808	0.75731	0.2808	1.2804	0.2808	0.7017	0.2808	0.17352
	0.281	0.75766	0.281	1.28072	0.281	0.70204	0.281	0.17387
	0.2812	0.75801	0.2812	1.28103	0.2812	0.70238	0.2812	0.17422
	0.2814	0.75836	0.2814	1.28134	0.2814	0.70272	0.2814	0.17457
	0.2816	0.75871	0.2816	1.28165	0.2816	0.70306	0.2816	0.17492
	0.2818	0.75906	0.2818	1.28196	0.2818	0.70341	0.2818	0.17528
	0.282	0.75941	0.282	1.28226	0.282	0.70376	0.282	0.17564
	0.2822	0.75975	0.2822	1.28256	0.2822	0.70411	0.2822	0.17601
	0.2824	0.7601	0.2824	1.28285	0.2824	0.70447	0.2824	0.17638
	0.2826	0.76044	0.2826	1.28314	0.2826	0.70483	0.2826	0.17675
	0.2828	0.76078	0.2828	1.28343	0.2828	0.7052	0.2828	0.17712
	0.283	0.76112	0.283	1.28372	0.283	0.70556	0.283	0.1775
	0.2832	0.76146	0.2832	1.28401	0.2832	0.70592	0.2832	0.17788
	0.2834	0.76179	0.2834	1.2843	0.2834	0.70629	0.2834	0.17826
	0.2836	0.76213	0.2836	1.28458	0.2836	0.70665	0.2836	0.17865
	0.2838	0.76247	0.2838	1.28487	0.2838	0.70701	0.2838	0.17904
	0.284	0.7628	0.284	1.28515	0.284	0.70737	0.284	0.17943
	0.2842	0.76313	0.2842	1.28544	0.2842	0.70773	0.2842	0.17982
	0.2844	0.76347	0.2844	1.28573	0.2844	0.70809	0.2844	0.18022
	0.2846	0.7638	0.2846	1.28601	0.2846	0.70844	0.2846	0.18061
	0.2848	0.76413	0.2848	1.2863	0.2848	0.70879	0.2848	0.181
	0.285	0.76447	0.285	1.28658	0.285	0.70914	0.285	0.18139
	0.2852	0.7648	0.2852	1.28687	0.2852	0.70949	0.2852	0.18179
	0.2854	0.76514	0.2854	1.28715	0.2854	0.70983	0.2854	0.18217
	0.2856	0.76547	0.2856	1.28744	0.2856	0.71016	0.2856	0.18256
	0.2858	0.7658	0.2858	1.28774	0.2858	0.71049	0.2858	0.18295
	0.286	0.76614	0.286	1.28803	0.286	0.71081	0.286	0.18333
	0.2862	0.76647	0.2862	1.28834	0.2862	0.71112	0.2862	0.18371
	0.2864	0.7668	0.2864	1.28864	0.2864	0.71143	0.2864	0.18409
	0.2866	0.76714	0.2866	1.28894	0.2866	0.71174	0.2866	0.18446
	0.2868	0.76747	0.2868	1.28925	0.2868	0.71205	0.2868	0.18483
	0.287	0.7678	0.287	1.28956	0.287	0.71235	0.287	0.18519
	0.2872	0.76814	0.2872	1.28987	0.2872	0.71264	0.2872	0.18555
	0.2874	0.76847	0.2874	1.29018	0.2874	0.71293	0.2874	0.1859
	0.2876	0.7688	0.2876	1.2905	0.2876	0.71322	0.2876	0.18624
	0.2878	0.76914	0.2878	1.29082	0.2878	0.7135	0.2878	0.18659
	0.288	0.76948	0.288	1.29114	0.288	0.71378	0.288	0.18693
	0.2882	0.76981	0.2882	1.29146	0.2882	0.71407	0.2882	0.18727
	0.2884	0.77014	0.2884	1.29178	0.2884	0.71435	0.2884	0.1876
	0.2886	0.77048	0.2886	1.2921	0.2886	0.71463	0.2886	0.18792
	0.2888	0.77081	0.2888	1.29241	0.2888	0.71491	0.2888	0.18824
	0.289	0.77114	0.289	1.29273	0.289	0.71519	0.289	0.18856
	0.2892	0.77147	0.2892	1.29305	0.2892	0.71547	0.2892	0.18888
	0.2894	0.7718	0.2894	1.29336	0.2894	0.71575	0.2894	0.1892
	0.2896	0.77213	0.2896	1.29368	0.2896	0.71604	0.2896	0.18952
	0.2898	0.77246	0.2898	1.29399	0.2898	0.71632	0.2898	0.18983
	0.29	0.77279	0.29	1.29431	0.29	0.71661	0.29	0.19015
	0.2902	0.77312	0.2902	1.29462	0.2902	0.7169	0.2902	0.19047
	0.2904	0.77345	0.2904	1.29493	0.2904	0.71719	0.2904	0.19078
	0.2906	0.77378	0.2906	1.29523	0.2906	0.71748	0.2906	0.1911
	0.2908	0.77411	0.2908	1.29554	0.2908	0.71779	0.2908	0.19142
	0.291	0.77444	0.291	1.29583	0.291	0.71809	0.291	0.19174
	0.2912	0.77477	0.2912	1.29612	0.2912	0.71841	0.2912	0.19205
	0.2914	0.7751	0.2914	1.29641	0.2914	0.71872	0.2914	0.19238
	0.2916	0.77543	0.2916	1.2967	0.2916	0.71903	0.2916	0.1927
	0.2918	0.77575	0.2918	1.29699	0.2918	0.71935	0.2918	0.19303
	0.292	0.77608	0.292	1.29727	0.292	0.71968	0.292	0.19336
	0.2922	0.77641	0.2922	1.29754	0.2922	0.72001	0.2922	0.1937
	0.2924	0.77673	0.2924	1.29782	0.2924	0.72034	0.2924	0.19404
	0.2926	0.77705	0.2926	1.29809	0.2926	0.72067	0.2926	0.19438
	0.2928	0.77737	0.2928	1.29835	0.2928	0.721	0.2928	0.19473
	0.293	0.77769	0.293	1.29862	0.293	0.72134	0.293	0.19507
	0.2932	0.77801	0.2932	1.29889	0.2932	0.72167	0.2932	0.19542
	0.2934	0.77832	0.2934	1.29915	0.2934	0.72201	0.2934	0.19578
	0.2936	0.77864	0.2936	1.29942	0.2936	0.72234	0.2936	0.19614
	0.2938	0.77895	0.2938	1.29968	0.2938	0.72267	0.2938	0.1965
	0.294	0.77927	0.294	1.29994	0.294	0.72301	0.294	0.19686
	0.2942	0.77958	0.2942	1.30021	0.2942	0.72334	0.2942	0.19722
	0.2944	0.77989	0.2944	1.30047	0.2944	0.72367	0.2944	0.19758
	0.2946	0.7802	0.2946	1.30073	0.2946	0.72399	0.2946	0.19794
	0.2948	0.78052	0.2948	1.301	0.2948	0.72432	0.2948	0.1983
	0.295	0.78083	0.295	1.30126	0.295	0.72464	0.295	0.19867
	0.2952	0.78114	0.2952	1.30152	0.2952	0.72496	0.2952	0.19902
	0.2954	0.78145	0.2954	1.30179	0.2954	0.72527	0.2954	0.19938
	0.2956	0.78176	0.2956	1.30206	0.2956	0.72558	0.2956	0.19974
	0.2958	0.78207	0.2958	1.30233	0.2958	0.72588	0.2958	0.20009
	0.296	0.78238	0.296	1.30261	0.296	0.72618	0.296	0.20045
	0.2962	0.78269	0.2962	1.30288	0.2962	0.72647	0.2962	0.2008
	0.2964	0.78301	0.2964	1.30317	0.2964	0.72675	0.2964	0.20115
	0.2966	0.78332	0.2966	1.30345	0.2966	0.72704	0.2966	0.20149
	0.2968	0.78363	0.2968	1.30373	0.2968	0.72732	0.2968	0.20183
	0.297	0.78394	0.297	1.30401	0.297	0.7276	0.297	0.20216
	0.2972	0.78425	0.2972	1.3043	0.2972	0.72787	0.2972	0.20249
	0.2974	0.78456	0.2974	1.30458	0.2974	0.72813	0.2974	0.20281
	0.2976	0.78488	0.2976	1.30488	0.2976	0.7284	0.2976	0.20313
	0.2978	0.78519	0.2978	1.30517	0.2978	0.72866	0.2978	0.20345
	0.298	0.78551	0.298	1.30546	0.298	0.72892	0.298	0.20376
	0.2982	0.78582	0.2982	1.30576	0.2982	0.72918	0.2982	0.20407
	0.2984	0.78613	0.2984	1.30605	0.2984	0.72944	0.2984	0.20437
	0.2986	0.78644	0.2986	1.30634	0.2986	0.7297	0.2986	0.20467
	0.2988	0.78675	0.2988	1.30664	0.2988	0.72996	0.2988	0.20497
	0.299	0.78706	0.299	1.30693	0.299	0.73022	0.299	0.20526
	0.2992	0.78737	0.2992	1.30722	0.2992	0.73048	0.2992	0.20556
	0.2994	0.78768	0.2994	1.30751	0.2994	0.73074	0.2994	0.20585
	0.2996	0.78798	0.2996	1.3078	0.2996	0.731	0.2996	0.20615
	0.2998	0.78829	0.2998	1.30809	0.2998	0.73126	0.2998	0.20644
	0.3	0.78859	0.3	1.30838	0.3	0.73153	0.3	0.20673
	0.3002	0.7889	0.3002	1.30867	0.3002	0.73179	0.3002	0.20702
	0.3004	0.7892	0.3004	1.30895	0.3004	0.73206	0.3004	0.20732
	0.3006	0.78951	0.3006	1.30923	0.3006	0.73233	0.3006	0.20761
	0.3008	0.78981	0.3008	1.30951	0.3008	0.73261	0.3008	0.2079
	0.301	0.79012	0.301	1.30979	0.301	0.73289	0.301	0.20819
	0.3012	0.79042	0.3012	1.31006	0.3012	0.73318	0.3012	0.20848
	0.3014	0.79072	0.3014	1.31032	0.3014	0.73347	0.3014	0.20878
	0.3016	0.79102	0.3016	1.31059	0.3016	0.73375	0.3016	0.20908
	0.3018	0.79132	0.3018	1.31085	0.3018	0.73404	0.3018	0.20937
	0.302	0.79162	0.302	1.31111	0.302	0.73434	0.302	0.20968
	0.3022	0.79192	0.3022	1.31137	0.3022	0.73464	0.3022	0.20999
	0.3024	0.79222	0.3024	1.31162	0.3024	0.73494	0.3024	0.2103
	0.3026	0.79251	0.3026	1.31187	0.3026	0.73524	0.3026	0.21061
	0.3028	0.79281	0.3028	1.31212	0.3028	0.73555	0.3028	0.21092
	0.303	0.7931	0.303	1.31237	0.303	0.73585	0.303	0.21124
	0.3032	0.79339	0.3032	1.31261	0.3032	0.73616	0.3032	0.21156
	0.3034	0.79368	0.3034	1.31286	0.3034	0.73646	0.3034	0.21188
	0.3036	0.79396	0.3036	1.31311	0.3036	0.73676	0.3036	0.2122
	0.3038	0.79425	0.3038	1.31335	0.3038	0.73707	0.3038	0.21253
	0.304	0.79453	0.304	1.31359	0.304	0.73737	0.304	0.21286
	0.3042	0.79481	0.3042	1.31384	0.3042	0.73767	0.3042	0.21318
	0.3044	0.7951	0.3044	1.31408	0.3044	0.73797	0.3044	0.21351
	0.3046	0.79538	0.3046	1.31433	0.3046	0.73827	0.3046	0.21384
	0.3048	0.79566	0.3048	1.31458	0.3048	0.73856	0.3048	0.21416
	0.305	0.79594	0.305	1.31482	0.305	0.73886	0.305	0.21449
	0.3052	0.79622	0.3052	1.31507	0.3052	0.73915	0.3052	0.21481
	0.3054	0.7965	0.3054	1.31532	0.3054	0.73944	0.3054	0.21513
	0.3056	0.79677	0.3056	1.31557	0.3056	0.73972	0.3056	0.21546
	0.3058	0.79705	0.3058	1.31582	0.3058	0.74	0.3058	0.21578
	0.306	0.79733	0.306	1.31608	0.306	0.74027	0.306	0.2161
	0.3062	0.79761	0.3062	1.31635	0.3062	0.74053	0.3062	0.21642
	0.3064	0.79788	0.3064	1.31661	0.3064	0.7408	0.3064	0.21674
	0.3066	0.79816	0.3066	1.31688	0.3066	0.74106	0.3066	0.21705
	0.3068	0.79844	0.3068	1.31715	0.3068	0.74131	0.3068	0.21736
	0.307	0.79872	0.307	1.31742	0.307	0.74157	0.307	0.21766
	0.3072	0.79899	0.3072	1.31769	0.3072	0.74181	0.3072	0.21796
	0.3074	0.79927	0.3074	1.31797	0.3074	0.74206	0.3074	0.21826
	0.3076	0.79955	0.3076	1.31825	0.3076	0.7423	0.3076	0.21855
	0.3078	0.79983	0.3078	1.31853	0.3078	0.74254	0.3078	0.21884
	0.308	0.80011	0.308	1.31881	0.308	0.74278	0.308	0.21912
	0.3082	0.80039	0.3082	1.31909	0.3082	0.74302	0.3082	0.2194
	0.3084	0.80067	0.3084	1.31937	0.3084	0.74326	0.3084	0.21968
	0.3086	0.80095	0.3086	1.31966	0.3086	0.7435	0.3086	0.21995
	0.3088	0.80123	0.3088	1.31994	0.3088	0.74373	0.3088	0.22022
	0.309	0.80151	0.309	1.32022	0.309	0.74397	0.309	0.22049
	0.3092	0.80179	0.3092	1.3205	0.3092	0.74421	0.3092	0.22076
	0.3094	0.80206	0.3094	1.32077	0.3094	0.74445	0.3094	0.22103
	0.3096	0.80234	0.3096	1.32105	0.3096	0.74469	0.3096	0.2213
	0.3098	0.80262	0.3098	1.32133	0.3098	0.74493	0.3098	0.22157
	0.31	0.8029	0.31	1.3216	0.31	0.74517	0.31	0.22184
	0.3102	0.80318	0.3102	1.32188	0.3102	0.74541	0.3102	0.2221
	0.3104	0.80346	0.3104	1.32215	0.3104	0.74566	0.3104	0.22237
	0.3106	0.80374	0.3106	1.32241	0.3106	0.74591	0.3106	0.22264
	0.3108	0.80402	0.3108	1.32268	0.3108	0.74617	0.3108	0.22291
	0.311	0.8043	0.311	1.32293	0.311	0.74643	0.311	0.22317
	0.3112	0.80458	0.3112	1.32319	0.3112	0.74669	0.3112	0.22344
	0.3114	0.80486	0.3114	1.32344	0.3114	0.74695	0.3114	0.22371
	0.3116	0.80514	0.3116	1.32369	0.3116	0.74722	0.3116	0.22398
	0.3118	0.80541	0.3118	1.32393	0.3118	0.74748	0.3118	0.22426
	0.312	0.80569	0.312	1.32418	0.312	0.74776	0.312	0.22453
	0.3122	0.80597	0.3122	1.32442	0.3122	0.74803	0.3122	0.22482
	0.3124	0.80624	0.3124	1.32465	0.3124	0.74831	0.3124	0.2251
	0.3126	0.80651	0.3126	1.32489	0.3126	0.74859	0.3126	0.22539
	0.3128	0.80678	0.3128	1.32512	0.3128	0.74886	0.3128	0.22568
	0.313	0.80705	0.313	1.32535	0.313	0.74914	0.313	0.22597
	0.3132	0.80732	0.3132	1.32558	0.3132	0.74942	0.3132	0.22627
	0.3134	0.80759	0.3134	1.32581	0.3134	0.7497	0.3134	0.22656
	0.3136	0.80785	0.3136	1.32603	0.3136	0.74998	0.3136	0.22686
	0.3138	0.80812	0.3138	1.32626	0.3138	0.75025	0.3138	0.22717
	0.314	0.80838	0.314	1.32649	0.314	0.75053	0.314	0.22747
	0.3142	0.80864	0.3142	1.32672	0.3142	0.7508	0.3142	0.22777
	0.3144	0.8089	0.3144	1.32695	0.3144	0.75108	0.3144	0.22808
	0.3146	0.80917	0.3146	1.32718	0.3146	0.75135	0.3146	0.22838
	0.3148	0.80943	0.3148	1.3274	0.3148	0.75162	0.3148	0.22868
	0.315	0.80969	0.315	1.32763	0.315	0.7519	0.315	0.22899
	0.3152	0.80994	0.3152	1.32786	0.3152	0.75216	0.3152	0.22929
	0.3154	0.8102	0.3154	1.32809	0.3154	0.75243	0.3154	0.22959
	0.3156	0.81046	0.3156	1.32833	0.3156	0.75269	0.3156	0.22989
	0.3158	0.81072	0.3158	1.32856	0.3158	0.75294	0.3158	0.23019
	0.316	0.81098	0.316	1.3288	0.316	0.75319	0.316	0.23049
	0.3162	0.81123	0.3162	1.32904	0.3162	0.75343	0.3162	0.23079
	0.3164	0.81149	0.3164	1.32929	0.3164	0.75368	0.3164	0.23108
	0.3166	0.81175	0.3166	1.32953	0.3166	0.75392	0.3166	0.23138
	0.3168	0.81201	0.3168	1.32977	0.3168	0.75416	0.3168	0.23167
	0.317	0.81226	0.317	1.33002	0.317	0.7544	0.317	0.23195
	0.3172	0.81252	0.3172	1.33027	0.3172	0.75463	0.3172	0.23223
	0.3174	0.81278	0.3174	1.33052	0.3174	0.75486	0.3174	0.23251
	0.3176	0.81304	0.3176	1.33077	0.3176	0.75508	0.3176	0.23278
	0.3178	0.8133	0.3178	1.33103	0.3178	0.75531	0.3178	0.23305
	0.318	0.81356	0.318	1.33128	0.318	0.75553	0.318	0.23333
	0.3182	0.81382	0.3182	1.33154	0.3182	0.75576	0.3182	0.23359
	0.3184	0.81408	0.3184	1.33179	0.3184	0.75598	0.3184	0.23385
	0.3186	0.81434	0.3186	1.33205	0.3186	0.7562	0.3186	0.23411
	0.3188	0.8146	0.3188	1.3323	0.3188	0.75643	0.3188	0.23437
	0.319	0.81485	0.319	1.33255	0.319	0.75665	0.319	0.23462
	0.3192	0.81511	0.3192	1.33281	0.3192	0.75688	0.3192	0.23488
	0.3194	0.81537	0.3194	1.33306	0.3194	0.7571	0.3194	0.23513
	0.3196	0.81563	0.3196	1.33331	0.3196	0.75733	0.3196	0.23539
	0.3198	0.81588	0.3198	1.33356	0.3198	0.75755	0.3198	0.23564
	0.32	0.81614	0.32	1.33381	0.32	0.75778	0.32	0.23589
	0.3202	0.8164	0.3202	1.33406	0.3202	0.75801	0.3202	0.23615
	0.3204	0.81665	0.3204	1.3343	0.3204	0.75824	0.3204	0.2364
	0.3206	0.81691	0.3206	1.33455	0.3206	0.75848	0.3206	0.23665
	0.3208	0.81717	0.3208	1.33479	0.3208	0.75872	0.3208	0.2369
	0.321	0.81743	0.321	1.33502	0.321	0.75897	0.321	0.23716
	0.3212	0.81768	0.3212	1.33525	0.3212	0.75922	0.3212	0.23741
	0.3214	0.81794	0.3214	1.33548	0.3214	0.75948	0.3214	0.23766
	0.3216	0.8182	0.3216	1.33571	0.3216	0.75973	0.3216	0.23792
	0.3218	0.81845	0.3218	1.33594	0.3218	0.75998	0.3218	0.23818
	0.322	0.81871	0.322	1.33616	0.322	0.76024	0.322	0.23844
	0.3222	0.81896	0.3222	1.33638	0.3222	0.76051	0.3222	0.23871
	0.3224	0.81921	0.3224	1.3366	0.3224	0.76078	0.3224	0.23898
	0.3226	0.81946	0.3226	1.33681	0.3226	0.76105	0.3226	0.23925
	0.3228	0.81971	0.3228	1.33702	0.3228	0.76132	0.3228	0.23952
	0.323	0.81996	0.323	1.33724	0.323	0.76159	0.323	0.23979
	0.3232	0.82021	0.3232	1.33745	0.3232	0.76186	0.3232	0.24007
	0.3234	0.82045	0.3234	1.33766	0.3234	0.76213	0.3234	0.24035
	0.3236	0.8207	0.3236	1.33787	0.3236	0.7624	0.3236	0.24063
	0.3238	0.82094	0.3238	1.33808	0.3238	0.76266	0.3238	0.24091
	0.324	0.82118	0.324	1.33828	0.324	0.76293	0.324	0.24119
	0.3242	0.82142	0.3242	1.33849	0.3242	0.7632	0.3242	0.24148
	0.3244	0.82166	0.3244	1.3387	0.3244	0.76346	0.3244	0.24176
	0.3246	0.8219	0.3246	1.33891	0.3246	0.76373	0.3246	0.24204
	0.3248	0.82214	0.3248	1.33912	0.3248	0.76399	0.3248	0.24233
	0.325	0.82237	0.325	1.33933	0.325	0.76425	0.325	0.24261
	0.3252	0.82261	0.3252	1.33955	0.3252	0.76451	0.3252	0.24289
	0.3254	0.82285	0.3254	1.33976	0.3254	0.76476	0.3254	0.24317
	0.3256	0.82308	0.3256	1.33997	0.3256	0.76501	0.3256	0.24345
	0.3258	0.82332	0.3258	1.34019	0.3258	0.76526	0.3258	0.24373
	0.326	0.82355	0.326	1.34041	0.326	0.7655	0.326	0.24401
	0.3262	0.82379	0.3262	1.34063	0.3262	0.76573	0.3262	0.24429
	0.3264	0.82402	0.3264	1.34086	0.3264	0.76597	0.3264	0.24457
	0.3266	0.82426	0.3266	1.34109	0.3266	0.7662	0.3266	0.24484
	0.3268	0.82449	0.3268	1.34131	0.3268	0.76643	0.3268	0.24511
	0.327	0.82473	0.327	1.34154	0.327	0.76666	0.327	0.24537
	0.3272	0.82497	0.3272	1.34177	0.3272	0.76688	0.3272	0.24563
	0.3274	0.8252	0.3274	1.34201	0.3274	0.7671	0.3274	0.24589
	0.3276	0.82544	0.3276	1.34224	0.3276	0.76731	0.3276	0.24615
	0.3278	0.82567	0.3278	1.34248	0.3278	0.76753	0.3278	0.2464
	0.328	0.82591	0.328	1.34272	0.328	0.76774	0.328	0.24665
	0.3282	0.82615	0.3282	1.34295	0.3282	0.76796	0.3282	0.2469
	0.3284	0.82638	0.3284	1.34319	0.3284	0.76817	0.3284	0.24714
	0.3286	0.82661	0.3286	1.34343	0.3286	0.76839	0.3286	0.24738
	0.3288	0.82685	0.3288	1.34366	0.3288	0.7686	0.3288	0.24762
	0.329	0.82708	0.329	1.3439	0.329	0.76881	0.329	0.24785
	0.3292	0.82731	0.3292	1.34413	0.3292	0.76903	0.3292	0.24809
	0.3294	0.82754	0.3294	1.34436	0.3294	0.76924	0.3294	0.24832
	0.3296	0.82777	0.3296	1.3446	0.3296	0.76946	0.3296	0.24856
	0.3298	0.828	0.3298	1.34483	0.3298	0.76967	0.3298	0.24879
	0.33	0.82823	0.33	1.34506	0.33	0.76989	0.33	0.24903
	0.3302	0.82846	0.3302	1.34529	0.3302	0.77011	0.3302	0.24926
	0.3304	0.82869	0.3304	1.34551	0.3304	0.77033	0.3304	0.24949
	0.3306	0.82892	0.3306	1.34574	0.3306	0.77055	0.3306	0.24973
	0.3308	0.82915	0.3308	1.34596	0.3308	0.77078	0.3308	0.24996
	0.331	0.82938	0.331	1.34618	0.331	0.77101	0.331	0.2502
	0.3312	0.82961	0.3312	1.34639	0.3312	0.77125	0.3312	0.25043
	0.3314	0.82983	0.3314	1.34661	0.3314	0.77148	0.3314	0.25066
	0.3316	0.83006	0.3316	1.34682	0.3316	0.77171	0.3316	0.2509
	0.3318	0.83029	0.3318	1.34703	0.3318	0.77195	0.3318	0.25114
	0.332	0.83052	0.332	1.34724	0.332	0.77219	0.332	0.25139
	0.3322	0.83074	0.3322	1.34745	0.3322	0.77243	0.3322	0.25163
	0.3324	0.83097	0.3324	1.34765	0.3324	0.77268	0.3324	0.25188
	0.3326	0.83119	0.3326	1.34785	0.3326	0.77292	0.3326	0.25214
	0.3328	0.83142	0.3328	1.34805	0.3328	0.77317	0.3328	0.25239
	0.333	0.83164	0.333	1.34825	0.333	0.77342	0.333	0.25264
	0.3332	0.83186	0.3332	1.34845	0.3332	0.77366	0.3332	0.2529
	0.3334	0.83208	0.3334	1.34865	0.3334	0.77391	0.3334	0.25316
	0.3336	0.8323	0.3336	1.34885	0.3336	0.77415	0.3336	0.25342
	0.3338	0.83252	0.3338	1.34905	0.3338	0.7744	0.3338	0.25368
	0.334	0.83274	0.334	1.34926	0.334	0.77464	0.334	0.25395
	0.3342	0.83296	0.3342	1.34946	0.3342	0.77489	0.3342	0.25421
	0.3344	0.83318	0.3344	1.34966	0.3344	0.77513	0.3344	0.25448
	0.3346	0.8334	0.3346	1.34986	0.3346	0.77537	0.3346	0.25474
	0.3348	0.83361	0.3348	1.35006	0.3348	0.77561	0.3348	0.255
	0.335	0.83383	0.335	1.35027	0.335	0.77585	0.335	0.25527
	0.3352	0.83405	0.3352	1.35047	0.3352	0.77609	0.3352	0.25553
	0.3354	0.83426	0.3354	1.35068	0.3354	0.77632	0.3354	0.25579
	0.3356	0.83448	0.3356	1.35089	0.3356	0.77655	0.3356	0.25605
	0.3358	0.83469	0.3358	1.3511	0.3358	0.77677	0.3358	0.25631
	0.336	0.83491	0.336	1.35131	0.336	0.77699	0.336	0.25658
	0.3362	0.83512	0.3362	1.35153	0.3362	0.77721	0.3362	0.25684
	0.3364	0.83534	0.3364	1.35175	0.3364	0.77743	0.3364	0.25709
	0.3366	0.83555	0.3366	1.35197	0.3366	0.77764	0.3366	0.25735
	0.3368	0.83577	0.3368	1.3522	0.3368	0.77786	0.3368	0.2576
	0.337	0.83598	0.337	1.35243	0.337	0.77806	0.337	0.25785
	0.3372	0.83619	0.3372	1.35265	0.3372	0.77827	0.3372	0.25809
	0.3374	0.83641	0.3374	1.35289	0.3374	0.77847	0.3374	0.25833
	0.3376	0.83662	0.3376	1.35312	0.3376	0.77867	0.3376	0.25857
	0.3378	0.83683	0.3378	1.35336	0.3378	0.77887	0.3378	0.25881
	0.338	0.83704	0.338	1.3536	0.338	0.77907	0.338	0.25905
	0.3382	0.83725	0.3382	1.35384	0.3382	0.77927	0.3382	0.25928
	0.3384	0.83746	0.3384	1.35407	0.3384	0.77947	0.3384	0.25951
	0.3386	0.83767	0.3386	1.35431	0.3386	0.77966	0.3386	0.25974
	0.3388	0.83788	0.3388	1.35456	0.3388	0.77986	0.3388	0.25997
	0.339	0.83809	0.339	1.3548	0.339	0.78006	0.339	0.26019
	0.3392	0.83829	0.3392	1.35504	0.3392	0.78026	0.3392	0.26042
	0.3394	0.8385	0.3394	1.35528	0.3394	0.78046	0.3394	0.26064
	0.3396	0.8387	0.3396	1.35552	0.3396	0.78066	0.3396	0.26087
	0.3398	0.83891	0.3398	1.35577	0.3398	0.78085	0.3398	0.26109
	0.34	0.83911	0.34	1.35601	0.34	0.78105	0.34	0.26131
	0.3402	0.83931	0.3402	1.35625	0.3402	0.78126	0.3402	0.26153
	0.3404	0.83951	0.3404	1.35649	0.3404	0.78146	0.3404	0.26176
	0.3406	0.83971	0.3406	1.35674	0.3406	0.78167	0.3406	0.26198
	0.3408	0.83991	0.3408	1.35697	0.3408	0.78188	0.3408	0.2622
	0.341	0.84011	0.341	1.35721	0.341	0.7821	0.341	0.26243
	0.3412	0.84031	0.3412	1.35745	0.3412	0.78232	0.3412	0.26265
	0.3414	0.84051	0.3414	1.35768	0.3414	0.78254	0.3414	0.26288
	0.3416	0.8407	0.3416	1.35791	0.3416	0.78276	0.3416	0.26311
	0.3418	0.8409	0.3418	1.35814	0.3418	0.78299	0.3418	0.26334
	0.342	0.8411	0.342	1.35837	0.342	0.78321	0.342	0.26357
	0.3422	0.8413	0.3422	1.3586	0.3422	0.78345	0.3422	0.26381
	0.3424	0.8415	0.3424	1.35882	0.3424	0.78368	0.3424	0.26405
	0.3426	0.8417	0.3426	1.35904	0.3426	0.78391	0.3426	0.2643
	0.3428	0.84189	0.3428	1.35926	0.3428	0.78415	0.3428	0.26454
	0.343	0.84209	0.343	1.35948	0.343	0.78439	0.343	0.26478
	0.3432	0.84229	0.3432	1.35971	0.3432	0.78462	0.3432	0.26503
	0.3434	0.84249	0.3434	1.35993	0.3434	0.78486	0.3434	0.26528
	0.3436	0.84268	0.3436	1.36014	0.3436	0.78509	0.3436	0.26553
	0.3438	0.84288	0.3438	1.36036	0.3438	0.78532	0.3438	0.26578
	0.344	0.84307	0.344	1.36058	0.344	0.78556	0.344	0.26604
	0.3442	0.84327	0.3442	1.3608	0.3442	0.78579	0.3442	0.26629
	0.3444	0.84346	0.3444	1.36102	0.3444	0.78602	0.3444	0.26654
	0.3446	0.84365	0.3446	1.36124	0.3446	0.78625	0.3446	0.2668
	0.3448	0.84385	0.3448	1.36146	0.3448	0.78649	0.3448	0.26705
	0.345	0.84404	0.345	1.36167	0.345	0.78672	0.345	0.2673
	0.3452	0.84423	0.3452	1.36189	0.3452	0.78694	0.3452	0.26755
	0.3454	0.84442	0.3454	1.36211	0.3454	0.78717	0.3454	0.2678
	0.3456	0.84461	0.3456	1.36233	0.3456	0.78739	0.3456	0.26805
	0.3458	0.8448	0.3458	1.36255	0.3458	0.7876	0.3458	0.2683
	0.346	0.84499	0.346	1.36277	0.346	0.78781	0.346	0.26855
	0.3462	0.84518	0.3462	1.363	0.3462	0.78802	0.3462	0.2688
	0.3464	0.84537	0.3464	1.36322	0.3464	0.78822	0.3464	0.26904
	0.3466	0.84555	0.3466	1.36345	0.3466	0.78843	0.3466	0.26928
	0.3468	0.84574	0.3468	1.36368	0.3468	0.78863	0.3468	0.26952
	0.347	0.84593	0.347	1.36391	0.347	0.78883	0.347	0.26975
	0.3472	0.84612	0.3472	1.36414	0.3472	0.78902	0.3472	0.26998
	0.3474	0.84631	0.3474	1.36437	0.3474	0.78921	0.3474	0.27021
	0.3476	0.8465	0.3476	1.3646	0.3476	0.7894	0.3476	0.27043
	0.3478	0.84668	0.3478	1.36484	0.3478	0.78959	0.3478	0.27066
	0.348	0.84687	0.348	1.36507	0.348	0.78978	0.348	0.27088
	0.3482	0.84706	0.3482	1.3653	0.3482	0.78996	0.3482	0.27109
	0.3484	0.84725	0.3484	1.36554	0.3484	0.79015	0.3484	0.27131
	0.3486	0.84743	0.3486	1.36577	0.3486	0.79034	0.3486	0.27152
	0.3488	0.84762	0.3488	1.36601	0.3488	0.79053	0.3488	0.27172
	0.349	0.84781	0.349	1.36625	0.349	0.79071	0.349	0.27193
	0.3492	0.848	0.3492	1.36648	0.3492	0.7909	0.3492	0.27214
	0.3494	0.84819	0.3494	1.36672	0.3494	0.79109	0.3494	0.27235
	0.3496	0.84839	0.3496	1.36696	0.3496	0.79127	0.3496	0.27255
	0.3498	0.84858	0.3498	1.3672	0.3498	0.79146	0.3498	0.27276
	0.35	0.84877	0.35	1.36744	0.35	0.79165	0.35	0.27297
	0.3502	0.84897	0.3502	1.36769	0.3502	0.79184	0.3502	0.27317
	0.3504	0.84917	0.3504	1.36793	0.3504	0.79203	0.3504	0.27338
	0.3506	0.84936	0.3506	1.36818	0.3506	0.79222	0.3506	0.27359
	0.3508	0.84956	0.3508	1.36843	0.3508	0.79242	0.3508	0.27379
	0.351	0.84976	0.351	1.36868	0.351	0.79262	0.351	0.274
	0.3512	0.84995	0.3512	1.36892	0.3512	0.79282	0.3512	0.2742
	0.3514	0.85015	0.3514	1.36918	0.3514	0.79303	0.3514	0.27441
	0.3516	0.85035	0.3516	1.36943	0.3516	0.79323	0.3516	0.27462
	0.3518	0.85054	0.3518	1.36968	0.3518	0.79343	0.3518	0.27484
	0.352	0.85074	0.352	1.36994	0.352	0.79364	0.352	0.27505
	0.3522	0.85094	0.3522	1.37021	0.3522	0.79385	0.3522	0.27527
	0.3524	0.85113	0.3524	1.37047	0.3524	0.79406	0.3524	0.2755
	0.3526	0.85132	0.3526	1.37074	0.3526	0.79427	0.3526	0.27572
	0.3528	0.85152	0.3528	1.37101	0.3528	0.79449	0.3528	0.27595
	0.353	0.85171	0.353	1.37129	0.353	0.7947	0.353	0.27618
	0.3532	0.85191	0.3532	1.37157	0.3532	0.79491	0.3532	0.27641
	0.3534	0.8521	0.3534	1.37185	0.3534	0.79513	0.3534	0.27664
	0.3536	0.85229	0.3536	1.37215	0.3536	0.79534	0.3536	0.27688
	0.3538	0.85248	0.3538	1.37244	0.3538	0.79555	0.3538	0.27712
	0.354	0.85267	0.354	1.37274	0.354	0.79576	0.354	0.27736
	0.3542	0.85286	0.3542	1.37305	0.3542	0.79598	0.3542	0.2776
	0.3544	0.85305	0.3544	1.37336	0.3544	0.79619	0.3544	0.27784
	0.3546	0.85323	0.3546	1.37368	0.3546	0.7964	0.3546	0.27807
	0.3548	0.85342	0.3548	1.374	0.3548	0.79661	0.3548	0.27831
	0.355	0.85361	0.355	1.37433	0.355	0.79682	0.355	0.27855
	0.3552	0.8538	0.3552	1.37466	0.3552	0.79702	0.3552	0.27879
	0.3554	0.85399	0.3554	1.37499	0.3554	0.79723	0.3554	0.27903
	0.3556	0.85417	0.3556	1.37534	0.3556	0.79742	0.3556	0.27927
	0.3558	0.85436	0.3558	1.37568	0.3558	0.79762	0.3558	0.2795
	0.356	0.85455	0.356	1.37604	0.356	0.79781	0.356	0.27974
	0.3562	0.85473	0.3562	1.37639	0.3562	0.798	0.3562	0.27997
	0.3564	0.85492	0.3564	1.37676	0.3564	0.79819	0.3564	0.28021
	0.3566	0.8551	0.3566	1.37713	0.3566	0.79838	0.3566	0.28044
	0.3568	0.85529	0.3568	1.3775	0.3568	0.79857	0.3568	0.28066
	0.357	0.85547	0.357	1.37787	0.357	0.79875	0.357	0.28088
	0.3572	0.85566	0.3572	1.37825	0.3572	0.79893	0.3572	0.2811
	0.3574	0.85584	0.3574	1.37863	0.3574	0.79911	0.3574	0.28132
	0.3576	0.85603	0.3576	1.37901	0.3576	0.79929	0.3576	0.28153
	0.3578	0.85621	0.3578	1.3794	0.3578	0.79946	0.3578	0.28174
	0.358	0.85639	0.358	1.37979	0.358	0.79964	0.358	0.28195
	0.3582	0.85658	0.3582	1.38018	0.3582	0.79982	0.3582	0.28216
	0.3584	0.85676	0.3584	1.38056	0.3584	0.79999	0.3584	0.28236
	0.3586	0.85694	0.3586	1.38095	0.3586	0.80017	0.3586	0.28256
	0.3588	0.85712	0.3588	1.38135	0.3588	0.80034	0.3588	0.28276
	0.359	0.85729	0.359	1.38174	0.359	0.80052	0.359	0.28296
	0.3592	0.85747	0.3592	1.38213	0.3592	0.8007	0.3592	0.28315
	0.3594	0.85765	0.3594	1.38252	0.3594	0.80087	0.3594	0.28335
	0.3596	0.85783	0.3596	1.38291	0.3596	0.80105	0.3596	0.28354
	0.3598	0.858	0.3598	1.3833	0.3598	0.80122	0.3598	0.28374
	0.36	0.85817	0.36	1.38369	0.36	0.8014	0.36	0.28393
	0.3602	0.85835	0.3602	1.38409	0.3602	0.80158	0.3602	0.28412
	0.3604	0.85852	0.3604	1.38448	0.3604	0.80177	0.3604	0.28432
	0.3606	0.8587	0.3606	1.38486	0.3606	0.80195	0.3606	0.28451
	0.3608	0.85887	0.3608	1.38525	0.3608	0.80215	0.3608	0.2847
	0.361	0.85905	0.361	1.38564	0.361	0.80234	0.361	0.2849
	0.3612	0.85922	0.3612	1.38602	0.3612	0.80254	0.3612	0.28509
	0.3614	0.8594	0.3614	1.3864	0.3614	0.80274	0.3614	0.28529
	0.3616	0.85957	0.3616	1.38678	0.3616	0.80293	0.3616	0.28549
	0.3618	0.85975	0.3618	1.38716	0.3618	0.80314	0.3618	0.28569
	0.362	0.85992	0.362	1.38754	0.362	0.80334	0.362	0.28589
	0.3622	0.8601	0.3622	1.38791	0.3622	0.80355	0.3622	0.2861
	0.3624	0.86027	0.3624	1.38829	0.3624	0.80376	0.3624	0.2863
	0.3626	0.86045	0.3626	1.38866	0.3626	0.80397	0.3626	0.28651
	0.3628	0.86062	0.3628	1.38903	0.3628	0.80418	0.3628	0.28672
	0.363	0.8608	0.363	1.3894	0.363	0.80439	0.363	0.28693
	0.3632	0.86097	0.3632	1.38977	0.3632	0.8046	0.3632	0.28714
	0.3634	0.86114	0.3634	1.39014	0.3634	0.80481	0.3634	0.28735
	0.3636	0.86131	0.3636	1.39051	0.3636	0.80502	0.3636	0.28757
	0.3638	0.86148	0.3638	1.39088	0.3638	0.80523	0.3638	0.28778
	0.364	0.86165	0.364	1.39125	0.364	0.80544	0.364	0.288
	0.3642	0.86182	0.3642	1.39162	0.3642	0.80565	0.3642	0.28822
	0.3644	0.86199	0.3644	1.39199	0.3644	0.80585	0.3644	0.28844
	0.3646	0.86216	0.3646	1.39235	0.3646	0.80606	0.3646	0.28866
	0.3648	0.86233	0.3648	1.39272	0.3648	0.80627	0.3648	0.28887
	0.365	0.8625	0.365	1.39308	0.365	0.80647	0.365	0.28909
	0.3652	0.86266	0.3652	1.39345	0.3652	0.80667	0.3652	0.28931
	0.3654	0.86283	0.3654	1.39381	0.3654	0.80687	0.3654	0.28952
	0.3656	0.863	0.3656	1.39418	0.3656	0.80707	0.3656	0.28974
	0.3658	0.86316	0.3658	1.39454	0.3658	0.80726	0.3658	0.28996
	0.366	0.86333	0.366	1.39491	0.366	0.80744	0.366	0.29017
	0.3662	0.86349	0.3662	1.39527	0.3662	0.80762	0.3662	0.29039
	0.3664	0.86366	0.3664	1.39564	0.3664	0.80781	0.3664	0.2906
	0.3666	0.86383	0.3666	1.39601	0.3666	0.80799	0.3666	0.29081
	0.3668	0.86399	0.3668	1.39638	0.3668	0.80816	0.3668	0.29101
	0.367	0.86416	0.367	1.39674	0.367	0.80834	0.367	0.29121
	0.3672	0.86432	0.3672	1.39711	0.3672	0.8085	0.3672	0.29141
	0.3674	0.86449	0.3674	1.39748	0.3674	0.80867	0.3674	0.29161
	0.3676	0.86466	0.3676	1.39785	0.3676	0.80884	0.3676	0.2918
	0.3678	0.86482	0.3678	1.39822	0.3678	0.809	0.3678	0.292
	0.368	0.86499	0.368	1.39859	0.368	0.80917	0.368	0.29219
	0.3682	0.86516	0.3682	1.39895	0.3682	0.80933	0.3682	0.29238
	0.3684	0.86533	0.3684	1.39932	0.3684	0.8095	0.3684	0.29257
	0.3686	0.8655	0.3686	1.39969	0.3686	0.80966	0.3686	0.29275
	0.3688	0.86567	0.3688	1.40005	0.3688	0.80982	0.3688	0.29294
	0.369	0.86584	0.369	1.40042	0.369	0.80999	0.369	0.29312
	0.3692	0.86601	0.3692	1.40078	0.3692	0.81015	0.3692	0.2933
	0.3694	0.86618	0.3694	1.40115	0.3694	0.81031	0.3694	0.29348
	0.3696	0.86636	0.3696	1.40151	0.3696	0.81048	0.3696	0.29366
	0.3698	0.86653	0.3698	1.40188	0.3698	0.81064	0.3698	0.29384
	0.37	0.86671	0.37	1.40224	0.37	0.81081	0.37	0.29402
	0.3702	0.86688	0.3702	1.40261	0.3702	0.81098	0.3702	0.2942
	0.3704	0.86706	0.3704	1.40297	0.3704	0.81115	0.3704	0.29438
	0.3706	0.86724	0.3706	1.40333	0.3706	0.81132	0.3706	0.29457
	0.3708	0.86742	0.3708	1.40369	0.3708	0.8115	0.3708	0.29475
	0.371	0.86759	0.371	1.40405	0.371	0.81168	0.371	0.29493
	0.3712	0.86777	0.3712	1.40441	0.3712	0.81186	0.3712	0.29511
	0.3714	0.86795	0.3714	1.40476	0.3714	0.81204	0.3714	0.2953
	0.3716	0.86813	0.3716	1.40512	0.3716	0.81222	0.3716	0.29549
	0.3718	0.8683	0.3718	1.40547	0.3718	0.81241	0.3718	0.29568
	0.372	0.86848	0.372	1.40583	0.372	0.8126	0.372	0.29588
	0.3722	0.86866	0.3722	1.40618	0.3722	0.81279	0.3722	0.29608
	0.3724	0.86883	0.3724	1.40653	0.3724	0.81299	0.3724	0.29628
	0.3726	0.869	0.3726	1.40688	0.3726	0.81318	0.3726	0.29649
	0.3728	0.86918	0.3728	1.40723	0.3728	0.81338	0.3728	0.29669
	0.373	0.86935	0.373	1.40757	0.373	0.81357	0.373	0.2969
	0.3732	0.86952	0.3732	1.40792	0.3732	0.81377	0.3732	0.29711
	0.3734	0.86969	0.3734	1.40827	0.3734	0.81397	0.3734	0.29732
	0.3736	0.86986	0.3736	1.40862	0.3736	0.81416	0.3736	0.29754
	0.3738	0.87002	0.3738	1.40897	0.3738	0.81436	0.3738	0.29776
	0.374	0.87019	0.374	1.40931	0.374	0.81455	0.374	0.29798
	0.3742	0.87035	0.3742	1.40966	0.3742	0.81475	0.3742	0.2982
	0.3744	0.87051	0.3744	1.41	0.3744	0.81494	0.3744	0.29842
	0.3746	0.87067	0.3746	1.41035	0.3746	0.81514	0.3746	0.29864
	0.3748	0.87083	0.3748	1.41069	0.3748	0.81533	0.3748	0.29886
	0.375	0.87099	0.375	1.41104	0.375	0.81552	0.375	0.29907
	0.3752	0.87115	0.3752	1.41138	0.3752	0.81571	0.3752	0.29929
	0.3754	0.8713	0.3754	1.41172	0.3754	0.8159	0.3754	0.29951
	0.3756	0.87146	0.3756	1.41207	0.3756	0.81608	0.3756	0.29972
	0.3758	0.87161	0.3758	1.41241	0.3758	0.81626	0.3758	0.29994
	0.376	0.87177	0.376	1.41275	0.376	0.81644	0.376	0.30015
	0.3762	0.87192	0.3762	1.4131	0.3762	0.81661	0.3762	0.30037
	0.3764	0.87208	0.3764	1.41344	0.3764	0.81678	0.3764	0.30058
	0.3766	0.87223	0.3766	1.41379	0.3766	0.81696	0.3766	0.30078
	0.3768	0.87238	0.3768	1.41413	0.3768	0.81713	0.3768	0.30099
	0.377	0.87254	0.377	1.41448	0.377	0.81729	0.377	0.30118
	0.3772	0.87269	0.3772	1.41482	0.3772	0.81746	0.3772	0.30138
	0.3774	0.87285	0.3774	1.41517	0.3774	0.81762	0.3774	0.30157
	0.3776	0.87301	0.3776	1.41551	0.3776	0.81777	0.3776	0.30176
	0.3778	0.87316	0.3778	1.41586	0.3778	0.81793	0.3778	0.30194
	0.378	0.87332	0.378	1.4162	0.378	0.81809	0.378	0.30213
	0.3782	0.87348	0.3782	1.41654	0.3782	0.81825	0.3782	0.30231
	0.3784	0.87363	0.3784	1.41689	0.3784	0.8184	0.3784	0.30248
	0.3786	0.87379	0.3786	1.41723	0.3786	0.81856	0.3786	0.30265
	0.3788	0.87395	0.3788	1.41757	0.3788	0.81872	0.3788	0.30283
	0.379	0.87411	0.379	1.41791	0.379	0.81887	0.379	0.30299
	0.3792	0.87427	0.3792	1.41826	0.3792	0.81903	0.3792	0.30316
	0.3794	0.87443	0.3794	1.4186	0.3794	0.81919	0.3794	0.30333
	0.3796	0.8746	0.3796	1.41894	0.3796	0.81935	0.3796	0.3035
	0.3798	0.87476	0.3798	1.41928	0.3798	0.81951	0.3798	0.30367
	0.38	0.87492	0.38	1.41962	0.38	0.81967	0.38	0.30384
	0.3802	0.87509	0.3802	1.41997	0.3802	0.81983	0.3802	0.30401
	0.3804	0.87525	0.3804	1.42031	0.3804	0.81999	0.3804	0.30418
	0.3806	0.87542	0.3806	1.42065	0.3806	0.82016	0.3806	0.30435
	0.3808	0.87558	0.3808	1.42099	0.3808	0.82033	0.3808	0.30452
	0.381	0.87575	0.381	1.42132	0.381	0.8205	0.381	0.30468
	0.3812	0.87591	0.3812	1.42166	0.3812	0.82068	0.3812	0.30485
	0.3814	0.87608	0.3814	1.422	0.3814	0.82086	0.3814	0.30503
	0.3816	0.87624	0.3816	1.42233	0.3816	0.82103	0.3816	0.3052
	0.3818	0.87641	0.3818	1.42267	0.3818	0.82121	0.3818	0.30538
	0.382	0.87657	0.382	1.423	0.382	0.82139	0.382	0.30556
	0.3822	0.87673	0.3822	1.42333	0.3822	0.82157	0.3822	0.30574
	0.3824	0.8769	0.3824	1.42366	0.3824	0.82176	0.3824	0.30593
	0.3826	0.87706	0.3826	1.42399	0.3826	0.82195	0.3826	0.30612
	0.3828	0.87722	0.3828	1.42433	0.3828	0.82213	0.3828	0.3063
	0.383	0.87738	0.383	1.42466	0.383	0.82232	0.383	0.30649
	0.3832	0.87754	0.3832	1.42499	0.3832	0.82251	0.3832	0.30669
	0.3834	0.8777	0.3834	1.42532	0.3834	0.82269	0.3834	0.30688
	0.3836	0.87786	0.3836	1.42564	0.3836	0.82288	0.3836	0.30708
	0.3838	0.87802	0.3838	1.42597	0.3838	0.82307	0.3838	0.30728
	0.384	0.87819	0.384	1.4263	0.384	0.82325	0.384	0.30748
	0.3842	0.87835	0.3842	1.42663	0.3842	0.82344	0.3842	0.30768
	0.3844	0.87851	0.3844	1.42696	0.3844	0.82362	0.3844	0.30788
	0.3846	0.87868	0.3846	1.42728	0.3846	0.8238	0.3846	0.30808
	0.3848	0.87884	0.3848	1.42761	0.3848	0.82398	0.3848	0.30828
	0.385	0.87901	0.385	1.42793	0.385	0.82417	0.385	0.30848
	0.3852	0.87917	0.3852	1.42826	0.3852	0.82434	0.3852	0.30868
	0.3854	0.87934	0.3854	1.42858	0.3854	0.82452	0.3854	0.30887
	0.3856	0.8795	0.3856	1.42891	0.3856	0.82469	0.3856	0.30907
	0.3858	0.87967	0.3858	1.42923	0.3858	0.82486	0.3858	0.30927
	0.386	0.87984	0.386	1.42956	0.386	0.82502	0.386	0.30946
	0.3862	0.88	0.3862	1.42988	0.3862	0.82519	0.3862	0.30966
	0.3864	0.88017	0.3864	1.4302	0.3864	0.82535	0.3864	0.30985
	0.3866	0.88034	0.3866	1.43053	0.3866	0.82551	0.3866	0.31004
	0.3868	0.88051	0.3868	1.43085	0.3868	0.82566	0.3868	0.31022
	0.387	0.88067	0.387	1.43118	0.387	0.82582	0.387	0.31041
	0.3872	0.88084	0.3872	1.4315	0.3872	0.82597	0.3872	0.31059
	0.3874	0.88101	0.3874	1.43183	0.3874	0.82612	0.3874	0.31076
	0.3876	0.88118	0.3876	1.43215	0.3876	0.82626	0.3876	0.31094
	0.3878	0.88135	0.3878	1.43248	0.3878	0.82641	0.3878	0.31111
	0.388	0.88151	0.388	1.4328	0.388	0.82655	0.388	0.31128
	0.3882	0.88168	0.3882	1.43312	0.3882	0.8267	0.3882	0.31145
	0.3884	0.88185	0.3884	1.43345	0.3884	0.82684	0.3884	0.31161
	0.3886	0.88202	0.3886	1.43377	0.3886	0.82699	0.3886	0.31177
	0.3888	0.88218	0.3888	1.43409	0.3888	0.82713	0.3888	0.31193
	0.389	0.88235	0.389	1.43441	0.389	0.82728	0.389	0.31209
	0.3892	0.88252	0.3892	1.43473	0.3892	0.82742	0.3892	0.31225
	0.3894	0.88268	0.3894	1.43506	0.3894	0.82757	0.3894	0.3124
	0.3896	0.88285	0.3896	1.43538	0.3896	0.82771	0.3896	0.31256
	0.3898	0.88301	0.3898	1.4357	0.3898	0.82786	0.3898	0.31272
	0.39	0.88318	0.39	1.43602	0.39	0.828	0.39	0.31288
	0.3902	0.88334	0.3902	1.43634	0.3902	0.82815	0.3902	0.31303
	0.3904	0.88351	0.3904	1.43666	0.3904	0.8283	0.3904	0.31319
	0.3906	0.88367	0.3906	1.43698	0.3906	0.82845	0.3906	0.31335
	0.3908	0.88383	0.3908	1.4373	0.3908	0.8286	0.3908	0.31351
	0.391	0.884	0.391	1.43762	0.391	0.82876	0.391	0.31366
	0.3912	0.88416	0.3912	1.43794	0.3912	0.82892	0.3912	0.31382
	0.3914	0.88432	0.3914	1.43826	0.3914	0.82908	0.3914	0.31398
	0.3916	0.88448	0.3916	1.43857	0.3916	0.82924	0.3916	0.31415
	0.3918	0.88465	0.3918	1.43889	0.3918	0.8294	0.3918	0.31431
	0.392	0.88481	0.392	1.4392	0.392	0.82957	0.392	0.31448
	0.3922	0.88497	0.3922	1.43952	0.3922	0.82974	0.3922	0.31466
	0.3924	0.88513	0.3924	1.43983	0.3924	0.82991	0.3924	0.31484
	0.3926	0.88529	0.3926	1.44014	0.3926	0.83008	0.3926	0.31501
	0.3928	0.88545	0.3928	1.44045	0.3928	0.83025	0.3928	0.31519
	0.393	0.8856	0.393	1.44077	0.393	0.83042	0.393	0.31537
	0.3932	0.88576	0.3932	1.44108	0.3932	0.83058	0.3932	0.31556
	0.3934	0.88592	0.3934	1.44139	0.3934	0.83075	0.3934	0.31575
	0.3936	0.88607	0.3936	1.4417	0.3936	0.83092	0.3936	0.31594
	0.3938	0.88623	0.3938	1.44201	0.3938	0.83109	0.3938	0.31613
	0.394	0.88638	0.394	1.44232	0.394	0.83126	0.394	0.31632
	0.3942	0.88653	0.3942	1.44263	0.3942	0.83143	0.3942	0.31651
	0.3944	0.88668	0.3944	1.44294	0.3944	0.8316	0.3944	0.3167
	0.3946	0.88683	0.3946	1.44325	0.3946	0.83176	0.3946	0.3169
	0.3948	0.88697	0.3948	1.44355	0.3948	0.83193	0.3948	0.31709
	0.395	0.88712	0.395	1.44386	0.395	0.83209	0.395	0.31728
	0.3952	0.88726	0.3952	1.44417	0.3952	0.83226	0.3952	0.31747
	0.3954	0.88741	0.3954	1.44448	0.3954	0.83242	0.3954	0.31766
	0.3956	0.88755	0.3956	1.44478	0.3956	0.83258	0.3956	0.31785
	0.3958	0.88769	0.3958	1.44509	0.3958	0.83273	0.3958	0.31804
	0.396	0.88784	0.396	1.4454	0.396	0.83288	0.396	0.31823
	0.3962	0.88798	0.3962	1.4457	0.3962	0.83303	0.3962	0.31841
	0.3964	0.88812	0.3964	1.44601	0.3964	0.83318	0.3964	0.3186
	0.3966	0.88827	0.3966	1.44632	0.3966	0.83332	0.3966	0.31878
	0.3968	0.88841	0.3968	1.44663	0.3968	0.83347	0.3968	0.31896
	0.397	0.88855	0.397	1.44693	0.397	0.83361	0.397	0.31913
	0.3972	0.88869	0.3972	1.44724	0.3972	0.83375	0.3972	0.3193
	0.3974	0.88884	0.3974	1.44755	0.3974	0.83388	0.3974	0.31947
	0.3976	0.88898	0.3976	1.44786	0.3976	0.83402	0.3976	0.31963
	0.3978	0.88912	0.3978	1.44816	0.3978	0.83415	0.3978	0.3198
	0.398	0.88927	0.398	1.44847	0.398	0.83429	0.398	0.31996
	0.3982	0.88941	0.3982	1.44878	0.3982	0.83442	0.3982	0.32011
	0.3984	0.88955	0.3984	1.44908	0.3984	0.83456	0.3984	0.32027
	0.3986	0.8897	0.3986	1.44939	0.3986	0.83469	0.3986	0.32042
	0.3988	0.88984	0.3988	1.44969	0.3988	0.83482	0.3988	0.32057
	0.399	0.88999	0.399	1.45	0.399	0.83496	0.399	0.32072
	0.3992	0.89014	0.3992	1.45031	0.3992	0.83509	0.3992	0.32087
	0.3994	0.89029	0.3994	1.45061	0.3994	0.83523	0.3994	0.32101
	0.3996	0.89044	0.3996	1.45092	0.3996	0.83536	0.3996	0.32116
[truncated: 87,802 more rows]
