# Supplementary material for: A Nonresonant Hybridized Electromagnetic-Triboelectric Nanogenerator for Irregular and Ultralow Frequency Blue Energy Harvesting
Source: Research (Wash D C). 2021 Feb 4;2021:5963293. doi: 10.34133/2021/5963293 (PMC7881767; doi:10.34133/2021/5963293)
Supplement: Supplementary Materials — Figure S1: pictures of double helix structure triboelectric nanogenerator. Figure S2: hybridized nanogenerator in Jialing River. Figure S3: hybridized nanogenerator's energy harvesting efficiency. Figure S4: the collision models of the system without TENG and with TENG. Figure S5: LEDs lighted up by hybridized nanogenerator. Movie S1: the front view of the kinematic simulation for pendulum swing. Movie S2: the vertical view of the kinematic simulation for pendulum swing. Movie S3: the outputs of EMG tested in the river. Movie S4: the outputs of TENG tested in the river. Movie S5: 100 LEDs in parallel were lighted up by the EMG. Movie S6: 50 LEDs in series were lighted up by the TENG. Movie S7: The wireless temperature sensing was powered by the hybridized nanogenerator. Shared data 1: Figure 3(a) data. The output currents of the TENG under different vibration frequencies of external excitation. Shared data 2: Figure 3(b) data. The output voltages of the TENG under different vibration frequencies of external excitation. Shared data 3: Figure 3(c) data. The transferred charge of the TENG when the frequency of external excitation was 2.3 Hz. Shared data 4: Figure 3(d) data. The transferred charge of the TENG under different vibration frequencies of external excitation. Shared data 5: Figure 3(e) data. The peak power-resistance curve of TENG. Shared data 6: Figure 3(f) data. The charging behavior of the TENG. Shared data 7: Figure 4(a) data. The induced currents in the coil of the EMG under different vibration frequencies of external excitation. Shared data 8: Figure 4(b) data. The induced voltages in the coil of the EMG under different vibration frequencies of external excitation. Shared data 9: Figure 4(c) data. The peak power-resistance curve of EMG. Shared data 10: Figure 4(d) data. The charging capability of the EMG. Shared data 11: Figure 5(a) data. The output currents of the TENG in different wave heights. Shared data 12: Figure 5(b) data. The output voltages of [file 5963293.f1.zip › Shared data 11.xlsx]

## Sheet: Sheet1
	Time (s)	Current (μA)	Time (s)	Current (μA)	Time (s)	Current (μA)	Time (s)	Current (μA)	Time (s)	Current (μA)	Time (s)	Current (μA)
	2.5002	0.03721	2.0002	-0.03161	1.0002	-0.01325	1.5002	0.03025	0.5002	0.0162	0.0002	-0.01496
	2.5004	0.03737	2.0004	-0.02987	1.0004	-0.01184	1.5004	0.03064	0.5004	0.01494	0.0004	-0.01325
	2.5006	0.0367	2.0006	-0.02874	1.0006	-0.0091	1.5006	0.03277	0.5006	0.01378	0.0006	-0.01158
	2.5008	0.03599	2.0008	-0.0278	1.0008	-0.00726	1.5008	0.03347	0.5008	0.01179	0.0008	-0.00997
	2.501	0.03502	2.001	-0.02635	1.001	-0.0042	1.501	0.03341	0.501	0.01101	0.001	-0.0079
	2.5012	0.03386	2.0012	-0.02503	1.0012	-0.00217	1.5012	0.03373	0.5012	0.00995	0.0012	-0.00597
	2.5014	0.03283	2.0014	-0.02397	1.0014	8.7489e-05	1.5014	0.03383	0.5014	0.00869	0.0014	-0.00378
	2.5016	0.03212	2.0016	-0.02258	1.0016	0.00205	1.5016	0.03376	0.5016	0.00808	0.0016	-0.00136
	2.5018	0.03125	2.0018	-0.02129	1.0018	0.00415	1.5018	0.03357	0.5018	0.0064	0.0018	0.00131
	2.502	0.03009	2.002	-0.01978	1.002	0.00631	1.502	0.03251	0.502	0.00482	0.002	0.00373
	2.5022	0.02977	2.0022	-0.01878	1.0022	0.00811	1.5022	0.03132	0.5022	0.00302	0.0022	0.00615
	2.5024	0.02909	2.0024	-0.01749	1.0024	0.00972	1.5024	0.03064	0.5024	0.00225	0.0024	0.00827
	2.5026	0.02745	2.0026	-0.01627	1.0026	0.01111	1.5026	0.02835	0.5026	0.00125	0.0026	0.01053
	2.5028	0.02635	2.0028	-0.01482	1.0028	0.01179	1.5028	0.02732	0.5028	-0.000621508	0.0028	0.01356
	2.503	0.02484	2.003	-0.01395	1.003	0.01288	1.503	0.02655	0.503	-0.00252	0.003	0.01559
	2.5032	0.02413	2.0032	-0.0132	1.0032	0.01382	1.5032	0.02532	0.5032	-0.00475	0.0032	0.01765
	2.5034	0.02245	2.0034	-0.01169	1.0034	0.01494	1.5034	0.02435	0.5034	-0.00658	0.0034	0.01975
	2.5036	0.021	2.0036	-0.01069	1.0036	0.01578	1.5036	0.02274	0.5036	-0.00952	0.0036	0.02149
	2.5038	0.01987	2.0038	-0.00947	1.0038	0.0163	1.5038	0.02178	0.5038	-0.01077	0.0038	0.02329
	2.504	0.01839	2.004	-0.00782	1.004	0.01772	1.504	0.02055	0.504	-0.01316	0.004	0.02481
	2.5042	0.01659	2.0042	-0.00718	1.0042	0.01817	1.5042	0.01904	0.5042	-0.01551	0.0042	0.02616
	2.5044	0.01511	2.0044	-0.00482	1.0044	0.01859	1.5044	0.01836	0.5044	-0.01709	0.0044	0.02803
	2.5046	0.01388	2.0046	-0.00344	1.0046	0.01952	1.5046	0.01678	0.5046	-0.0188	0.0046	0.02951
	2.5048	0.0123	2.0048	-0.00112	1.0048	0.02007	1.5048	0.01552	0.5048	-0.02051	0.0048	0.03115
	2.505	0.01101	2.005	0.000557054	1.005	0.0192	1.505	0.01478	0.505	-0.02189	0.005	0.03215
	2.5052	0.00889	2.0052	0.00233	1.0052	0.01968	1.5052	0.01356	0.5052	-0.02366	0.0052	0.03373
	2.5054	0.00737	2.0054	0.00413	1.0054	0.01978	1.5054	0.01198	0.5054	-0.02531	0.0054	0.03512
	2.5056	0.00515	2.0056	0.00626	1.0056	0.02004	1.5056	0.01053	0.5056	-0.02566	0.0056	0.03673
	2.5058	0.00289	2.0058	0.00839	1.0058	0.02013	1.5058	0.00982	0.5058	-0.02805	0.0058	0.03744
	2.506	0.00128	2.006	0.01068	1.006	0.01994	1.506	0.00814	0.506	-0.0295	0.006	0.0375
	2.5062	-0.000879325	2.0062	0.01242	1.0062	0.01958	1.5062	0.00695	0.5062	-0.03095	0.0062	0.03821
	2.5064	-0.00259	2.0064	0.01425	1.0064	0.01881	1.5064	0.0057	0.5064	-0.03233	0.0064	0.03837
	2.5066	-0.00449	2.0066	0.01586	1.0066	0.01772	1.5066	0.00412	0.5066	-0.03359	0.0066	0.0385
	2.5068	-0.0062	2.0068	0.01773	1.0068	0.01743	1.5068	0.00234	0.5068	-0.03517	0.0068	0.03783
	2.507	-0.00807	2.007	0.01906	1.007	0.01723	1.507	0.00018417	0.507	-0.0363	0.007	0.03689
	2.5072	-0.00958	2.0072	0.02028	1.0072	0.01649	1.5072	-0.00136	0.5072	-0.03739	0.0072	0.03583
	2.5074	-0.01116	2.0074	0.02241	1.0074	0.01569	1.5074	-0.00252	0.5074	-0.0373	0.0074	0.03434
	2.5076	-0.01238	2.0076	0.02383	1.0076	0.01556	1.5076	-0.00471	0.5076	-0.03859	0.0076	0.03357
	2.5078	-0.0139	2.0078	0.02602	1.0078	0.01507	1.5078	-0.00665	0.5078	-0.03884	0.0078	0.03251
	2.508	-0.01483	2.008	0.02676	1.008	0.0143	1.508	-0.00874	0.508	-0.0391	0.008	0.03128
	2.5082	-0.01683	2.0082	0.02834	1.0082	0.01372	1.5082	-0.01045	0.5082	-0.03946	0.0082	0.0309
	2.5084	-0.01848	2.0084	0.02956	1.0084	0.01388	1.5084	-0.01248	0.5084	-0.03958	0.0084	0.02909
	2.5086	-0.01973	2.0086	0.03092	1.0086	0.01262	1.5086	-0.014	0.5086	-0.03971	0.0086	0.02819
	2.5088	-0.02109	2.0088	0.03185	1.0088	0.01179	1.5088	-0.0159	0.5088	-0.0391	0.0088	0.02671
	2.509	-0.02234	2.009	0.03162	1.009	0.01008	1.509	-0.01744	0.509	-0.0391	0.009	0.02558
	2.5092	-0.02395	2.0092	0.03246	1.0092	0.00905	1.5092	-0.01854	0.5092	-0.0382	0.0092	0.02423
	2.5094	-0.02557	2.0094	0.03214	1.0094	0.00863	1.5094	-0.02031	0.5094	-0.03726	0.0094	0.02358
	2.5096	-0.02692	2.0096	0.03243	1.0096	0.00718	1.5096	-0.02141	0.5096	-0.03626	0.0096	0.02187
	2.5098	-0.02689	2.0098	0.03266	1.0098	0.00537	1.5098	-0.02337	0.5098	-0.03481	0.0098	0.02052
	2.51	-0.02756	2.01	0.03237	1.01	0.00444	1.51	-0.02492	0.51	-0.03324	0.01	0.0192
	2.5102	-0.02798	2.0102	0.0323	1.0102	0.00312	1.5102	-0.02624	0.5102	-0.03169	0.0102	0.01739
	2.5104	-0.02827	2.0104	0.0315	1.0104	0.00196	1.5104	-0.02734	0.5104	-0.03011	0.0104	0.01614
	2.5106	-0.02859	2.0106	0.03121	1.0106	-0.000138101	1.5106	-0.02885	0.5106	-0.02837	0.0106	0.01465
	2.5108	-0.02863	2.0108	0.03085	1.0108	-0.00198	1.5108	-0.03024	0.5108	-0.02679	0.0108	0.01343
	2.511	-0.02866	2.011	0.03001	1.011	-0.00372	1.511	-0.03046	0.511	-0.02534	0.011	0.01162
	2.5112	-0.02798	2.0112	0.02892	1.0112	-0.00539	1.5112	-0.03095	0.5112	-0.02357	0.0112	0.01027
	2.5114	-0.02756	2.0114	0.02814	1.0114	-0.0071	1.5114	-0.03075	0.5114	-0.02205	0.0114	0.0085
	2.5116	-0.02695	2.0116	0.02679	1.0116	-0.00836	1.5116	-0.03169	0.5116	-0.02038	0.0116	0.00628
	2.5118	-0.02566	2.0118	0.02573	1.0118	-0.01084	1.5118	-0.03179	0.5118	-0.01822	0.0118	0.00408
	2.512	-0.02489	2.012	0.02434	1.012	-0.01255	1.512	-0.03198	0.512	-0.01715	0.012	0.00176
	2.5122	-0.0237	2.0122	0.02289	1.0122	-0.01387	1.5122	-0.0315	0.5122	-0.01538	0.0122	-0.000524827
	2.5124	-0.02163	2.0124	0.02192	1.0124	-0.01519	1.5124	-0.03217	0.5124	-0.01383	0.0124	-0.0023
	2.5126	-0.02009	2.0126	0.02012	1.0126	-0.01657	1.5126	-0.03082	0.5126	-0.01177	0.0126	-0.00484
	2.5128	-0.01831	2.0128	0.01899	1.0128	-0.01831	1.5128	-0.03082	0.5128	-0.00903	0.0128	-0.0072
	2.513	-0.01651	2.013	0.0177	1.013	-0.01967	1.513	-0.03024	0.513	-0.00658	0.013	-0.009
	2.5132	-0.01496	2.0132	0.01625	1.0132	-0.02063	1.5132	-0.02911	0.5132	-0.00401	0.0132	-0.01103
	2.5134	-0.01338	2.0134	0.01493	1.0134	-0.02212	1.5134	-0.02834	0.5134	-0.00159	0.0134	-0.01232
	2.5136	-0.01087	2.0136	0.01358	1.0136	-0.02363	1.5136	-0.02772	0.5136	0.000957621	0.0136	-0.01454
	2.5138	-0.00945	2.0138	0.01187	1.0138	-0.02544	1.5138	-0.02595	0.5138	0.00318	0.0138	-0.01612
	2.514	-0.0079	2.014	0.01042	1.014	-0.02705	1.514	-0.02453	0.514	0.0057	0.014	-0.01754
	2.5142	-0.00636	2.0142	0.00877	1.0142	-0.02763	1.5142	-0.02315	0.5142	0.0075	0.0142	-0.01902
	2.5144	-0.00494	2.0144	0.00723	1.0144	-0.02917	1.5144	-0.02192	0.5144	0.01056	0.0144	-0.02089
	2.5146	-0.00343	2.0146	0.0042	1.0146	-0.03059	1.5146	-0.02102	0.5146	0.01114	0.0146	-0.02221
	2.5148	-0.00156	2.0148	0.00172	1.0148	-0.03188	1.5148	-0.01986	0.5148	0.01285	0.0148	-0.02386
	2.515	-0.00071819	2.015	-0.000925394	1.015	-0.03214	1.515	-0.01902	0.515	0.01475	0.015	-0.02528
	2.5152	0.00183	2.0152	-0.00305	1.0152	-0.03253	1.5152	-0.01725	0.5152	0.01585	0.0152	-0.02676
	2.5154	0.00341	2.0154	-0.00611	1.0154	-0.03304	1.5154	-0.01548	0.5154	0.01743	0.0154	-0.02798
	2.5156	0.00631	2.0156	-0.00879	1.0156	-0.03369	1.5156	-0.01422	0.5156	0.01813	0.0156	-0.0295
	2.5158	0.00914	2.0158	-0.01156	1.0158	-0.03378	1.5158	-0.01296	0.5158	0.02046	0.0158	-0.03011
	2.516	0.01069	2.016	-0.01414	1.016	-0.03436	1.516	-0.01161	0.516	0.02107	0.016	-0.03043
	2.5162	0.01401	2.0162	-0.01601	1.0162	-0.03427	1.5162	-0.00977	0.5162	0.02303	0.0162	-0.03079
	2.5164	0.01668	2.0164	-0.01755	1.0164	-0.03388	1.5164	-0.00803	0.5164	0.02432	0.0164	-0.03159
	2.5166	0.01917	2.0166	-0.01991	1.0166	-0.03262	1.5166	-0.0061	0.5166	0.02561	0.0166	-0.03159
	2.5168	0.02181	2.0168	-0.02162	1.0168	-0.03246	1.5168	-0.00336	0.5168	0.0268	0.0168	-0.03172
	2.517	0.02358	2.017	-0.02307	1.017	-0.03208	1.517	-0.00162	0.517	0.02777	0.017	-0.03191
	2.5172	0.02584	2.0172	-0.02442	1.0172	-0.0313	1.5172	0.00176	0.5172	0.02916	0.0172	-0.03217
	2.5174	0.02784	2.0174	-0.02661	1.0174	-0.03014	1.5174	0.00482	0.5174	0.02848	0.0174	-0.03166
	2.5176	0.02967	2.0176	-0.02784	1.0176	-0.02892	1.5176	0.0066	0.5176	0.02941	0.0176	-0.03143
	2.5178	0.03183	2.0178	-0.02958	1.0178	-0.02747	1.5178	0.00924	0.5178	0.02935	0.0178	-0.03114
	2.518	0.03309	2.018	-0.03032	1.018	-0.02573	1.518	0.01195	0.518	0.02993	0.018	-0.03066
	2.5182	0.03538	2.0182	-0.03193	1.0182	-0.02421	1.5182	0.01449	0.5182	0.0297	0.0182	-0.02972
	2.5184	0.03644	2.0184	-0.03325	1.0184	-0.02215	1.5184	0.01633	0.5184	0.02874	0.0184	-0.02872
	2.5186	0.03857	2.0186	-0.03454	1.0186	-0.02047	1.5186	0.0182	0.5186	0.02658	0.0186	-0.02747
	2.5188	0.03992	2.0188	-0.03463	1.0188	-0.01835	1.5188	0.02013	0.5188	0.02671	0.0188	-0.02586
	2.519	0.04118	2.019	-0.0347	1.019	-0.01686	1.519	0.02184	0.519	0.02539	0.019	-0.02418
	2.5192	0.0425	2.0192	-0.03502	1.0192	-0.01525	1.5192	0.02319	0.5192	0.02481	0.0192	-0.0227
	2.5194	0.04388	2.0194	-0.03512	1.0194	-0.01358	1.5194	0.02423	0.5194	0.02397	0.0194	-0.02121
	2.5196	0.04466	2.0196	-0.03541	1.0196	-0.0119	1.5196	0.02638	0.5196	0.02374	0.0196	-0.01967
	2.5198	0.0444	2.0198	-0.03438	1.0198	-0.01003	1.5198	0.0278	0.5198	0.02278	0.0198	-0.01786
	2.52	0.04466	2.02	-0.03328	1.02	-0.00829	1.52	0.02932	0.52	0.02181	0.02	-0.0159
	2.5202	0.04456	2.0202	-0.03193	1.0202	-0.00665	1.5202	0.03022	0.5202	0.02078	0.0202	-0.01487
	2.5204	0.04388	2.0204	-0.03032	1.0204	-0.00523	1.5204	0.03167	0.5204	0.01987	0.0204	-0.01332
	2.5206	0.04272	2.0206	-0.02925	1.0206	-0.00304	1.5206	0.03299	0.5206	0.01891	0.0206	-0.01168
	2.5208	0.04127	2.0208	-0.02806	1.0208	-0.0004926	1.5208	0.03402	0.5208	0.01891	0.0208	-0.01
	2.521	0.03947	2.021	-0.02687	1.021	0.00154	1.521	0.03386	0.521	0.01672	0.021	-0.0081
	2.5212	0.03754	2.0212	-0.02568	1.0212	0.00489	1.5212	0.03412	0.5212	0.01523	0.0212	-0.00616
	2.5214	0.03609	2.0214	-0.02455	1.0214	0.00721	1.5214	0.03454	0.5214	0.01436	0.0214	-0.00362
	2.5216	0.03463	2.0216	-0.02358	1.0216	0.00934	1.5216	0.03463	0.5216	0.01314	0.0216	-0.0012
	2.5218	0.0336	2.0218	-0.0222	1.0218	0.01153	1.5218	0.03409	0.5218	0.01214	0.0218	0.00154
	2.522	0.03219	2.022	-0.02113	1.022	0.01378	1.522	0.03315	0.522	0.01037	0.022	0.00453
	2.5222	0.0319	2.0222	-0.02004	1.0222	0.01569	1.5222	0.0317	0.5222	0.00898	0.0222	0.00653
	2.5224	0.03003	2.0224	-0.01891	1.0224	0.01772	1.5224	0.03074	0.5224	0.00744	0.0224	0.00937
	2.5226	0.02842	2.0226	-0.01791	1.0226	0.0192	1.5226	0.02922	0.5226	0.00634	0.0226	0.01185
	2.5228	0.02722	2.0228	-0.01639	1.0228	0.02062	1.5228	0.02803	0.5228	0.00444	0.0228	0.01443
	2.523	0.02613	2.023	-0.0153	1.023	0.02216	1.523	0.02722	0.523	0.00292	0.023	0.01665
	2.5232	0.026	2.0232	-0.01424	1.0232	0.02326	1.5232	0.026	0.5232	-0.000105874	0.0232	0.01859
	2.5234	0.02461	2.0234	-0.01301	1.0234	0.02497	1.5234	0.0249	0.5234	-0.00114	0.0234	0.02062
	2.5236	0.02352	2.0236	-0.01162	1.0236	0.02629	1.5236	0.02371	0.5236	-0.00294	0.0236	0.02268
	2.5238	0.02284	2.0238	-0.01024	1.0238	0.0279	1.5238	0.02236	0.5238	-0.00546	0.0238	0.02445
	2.524	0.02181	2.024	-0.00843	1.024	0.02941	1.524	0.02129	0.524	-0.00726	0.024	0.02593
	2.5242	0.02042	2.0242	-0.00731	1.0242	0.03103	1.5242	0.01997	0.5242	-0.00974	0.0242	0.02706
	2.5244	0.0191	2.0244	-0.00573	1.0244	0.03225	1.5244	0.01868	0.5244	-0.01077	0.0244	0.02903
	2.5246	0.0183	2.0246	-0.00383	1.0246	0.03318	1.5246	0.01752	0.5246	-0.0138	0.0246	0.03038
	2.5248	0.0172	2.0248	-0.00192	1.0248	0.0347	1.5248	0.01662	0.5248	-0.01506	0.0248	0.03206
	2.525	0.01585	2.025	0.000170328	1.025	0.03496	1.525	0.01514	0.525	-0.01661	0.025	0.03318
	2.5252	0.01443	2.0252	0.0021	1.0252	0.03557	1.5252	0.01391	0.5252	-0.0187	0.0252	0.03473
	2.5254	0.01275	2.0254	0.0042	1.0254	0.03605	1.5254	0.01253	0.5254	-0.0197	0.0254	0.0358
	2.5256	0.0105	2.0256	0.00626	1.0256	0.03625	1.5256	0.0114	0.5256	-0.02038	0.0256	0.03712
	2.5258	0.00821	2.0258	0.00861	1.0258	0.03647	1.5258	0.01024	0.5258	-0.02237	0.0258	0.03725
	2.526	0.0056	2.026	0.01045	1.026	0.03586	1.526	0.00843	0.526	-0.02344	0.026	0.03757
	2.5262	0.00431	2.0262	0.01222	1.0262	0.03531	1.5262	0.00724	0.5262	-0.02492	0.0262	0.03828
	2.5264	0.00173	2.0264	0.014	1.0264	0.03434	1.5264	0.00608	0.5264	-0.02624	0.0264	0.03889
	2.5266	-0.000589281	2.0266	0.01561	1.0266	0.03322	1.5266	0.00424	0.5266	-0.02731	0.0266	0.03853
	2.5268	-0.00246	2.0268	0.01709	1.0268	0.03286	1.5268	0.00215	0.5268	-0.02853	0.0268	0.03766
	2.527	-0.00452	2.027	0.0187	1.027	0.03164	1.527	0.000732031	0.527	-0.03024	0.027	0.03679
	2.5272	-0.00623	2.0272	0.02009	1.0272	0.03103	1.5272	-0.00156	0.5272	-0.03156	0.0272	0.03541
	2.5274	-0.00778	2.0274	0.02202	1.0274	0.03009	1.5274	-0.00372	0.5274	-0.03075	0.0274	0.03402
	2.5276	-0.00961	2.0276	0.02347	1.0276	0.02922	1.5276	-0.00539	0.5276	-0.03117	0.0276	0.03296
	2.5278	-0.01116	2.0278	0.02463	1.0278	0.02829	1.5278	-0.00726	0.5278	-0.03153	0.0278	0.03193
	2.528	-0.01251	2.028	0.02656	1.028	0.02603	1.528	-0.0091	0.528	-0.03175	0.028	0.03045
	2.5282	-0.01422	2.0282	0.02782	1.0282	0.02597	1.5282	-0.01119	0.5282	-0.03153	0.0282	0.02883
	2.5284	-0.01554	2.0284	0.02917	1.0284	0.02468	1.5284	-0.01309	0.5284	-0.03143	0.0284	0.02848
	2.5286	-0.01719	2.0286	0.03062	1.0286	0.02342	1.5286	-0.01435	0.5286	-0.03211	0.0286	0.02732
	2.5288	-0.0179	2.0288	0.03117	1.0288	0.02245	1.5288	-0.01603	0.5288	-0.03169	0.0288	0.02622
	2.529	-0.01899	2.029	0.0315	1.029	0.02033	1.529	-0.01773	0.529	-0.03092	0.029	0.02506
	2.5292	-0.02044	2.0292	0.03198	1.0292	0.01981	1.5292	-0.01889	0.5292	-0.03069	0.0292	0.0231
	2.5294	-0.02183	2.0294	0.03227	1.0294	0.01846	1.5294	-0.02005	0.5294	-0.03092	0.0294	0.02297
	2.5296	-0.02254	2.0296	0.03262	1.0296	0.01697	1.5296	-0.02205	0.5296	-0.02885	0.0296	0.02184
	2.5298	-0.0227	2.0298	0.03275	1.0298	0.01523	1.5298	-0.02363	0.5298	-0.02782	0.0298	0.0202
	2.53	-0.02324	2.03	0.03288	1.03	0.0142	1.53	-0.02437	0.53	-0.02676	0.03	0.01904
	2.5302	-0.02366	2.0302	0.03291	1.0302	0.01285	1.5302	-0.0264	0.5302	-0.02479	0.0302	0.01794
	2.5304	-0.02399	2.0304	0.0323	1.0304	0.01066	1.5304	-0.02714	0.5304	-0.02337	0.0304	0.01643
	2.5306	-0.02415	2.0306	0.03185	1.0306	0.00921	1.5306	-0.02856	0.5306	-0.02208	0.0306	0.01504
	2.5308	-0.02457	2.0308	0.03137	1.0308	0.00692	1.5308	-0.03011	0.5308	-0.02025	0.0308	0.01398
	2.531	-0.0245	2.031	0.03069	1.031	0.00515	1.531	-0.03004	0.531	-0.01973	0.031	0.01278
	2.5312	-0.02402	2.0312	0.0293	1.0312	0.00341	1.5312	-0.03095	0.5312	-0.01748	0.0312	0.01063
	2.5314	-0.02399	2.0314	0.02895	1.0314	0.00138	1.5314	-0.03195	0.5314	-0.01593	0.0314	0.00937
	2.5316	-0.02421	2.0316	0.02818	1.0316	-0.000460373	1.5316	-0.03159	0.5316	-0.01441	0.0316	0.00734
	2.5318	-0.02363	2.0318	0.02689	1.0318	-0.00259	1.5318	-0.03188	0.5318	-0.01251	0.0318	0.00534
	2.532	-0.02328	2.032	0.02563	1.032	-0.00436	1.532	-0.03201	0.532	-0.01135	0.032	0.00341
	2.5322	-0.02237	2.0322	0.02457	1.0322	-0.00597	1.5322	-0.03214	0.5322	-0.00971	0.0322	0.000957621
	2.5324	-0.02154	2.0324	0.02315	1.0324	-0.00739	1.5324	-0.03233	0.5324	-0.00807	0.0324	-0.0013
	2.5326	-0.02005	2.0326	0.02147	1.0326	-0.00936	1.5326	-0.0313	0.5326	-0.00633	0.0326	-0.00339
	2.5328	-0.01857	2.0328	0.02009	1.0328	-0.01116	1.5328	-0.0313	0.5328	-0.00362	0.0328	-0.0061
	2.533	-0.01732	2.033	0.0187	1.033	-0.01271	1.533	-0.03075	0.533	-0.00156	0.033	-0.0081
	2.5332	-0.01606	2.0332	0.01744	1.0332	-0.01393	1.5332	-0.02979	0.5332	0.00115	0.0332	-0.0101
	2.5334	-0.01412	2.0334	0.01574	1.0334	-0.01577	1.5334	-0.02814	0.5334	0.00386	0.0334	-0.01187
	2.5336	-0.01325	2.0336	0.01458	1.0336	-0.01725	1.5336	-0.02834	0.5336	0.00682	0.0336	-0.01367
	2.5338	-0.01164	2.0338	0.01293	1.0338	-0.01877	1.5338	-0.02711	0.5338	0.00863	0.0338	-0.01496
	2.534	-0.01071	2.034	0.01155	1.034	-0.02018	1.534	-0.02582	0.534	0.01056	0.034	-0.01722
	2.5342	-0.00829	2.0342	0.00974	1.0342	-0.02176	1.5342	-0.02479	0.5342	0.01298	0.0342	-0.01851
	2.5344	-0.00736	2.0344	0.00813	1.0344	-0.02321	1.5344	-0.02392	0.5344	0.01536	0.0344	-0.0207
	2.5346	-0.00523	2.0346	0.00549	1.0346	-0.02521	1.5346	-0.02221	0.5346	0.01701	0.0346	-0.02192
	2.5348	-0.00365	2.0348	0.00256	1.0348	-0.02576	1.5348	-0.02121	0.5348	0.019	0.0348	-0.02399
	2.535	-0.00172	2.035	-0.000119716	1.035	-0.0264	1.535	-0.01964	0.535	0.02075	0.035	-0.02573
	2.5352	0.000506441	2.0352	-0.00283	1.0352	-0.02705	1.5352	-0.01831	0.5352	0.02249	0.0352	-0.02653
	2.5354	0.00354	2.0354	-0.00579	1.0354	-0.02737	1.5354	-0.01683	0.5354	0.02439	0.0354	-0.0285
	2.5356	0.00582	2.0356	-0.00798	1.0356	-0.02785	1.5356	-0.01577	0.5356	0.02535	0.0356	-0.02982
	2.5358	0.0085	2.0358	-0.01104	1.0358	-0.02811	1.5358	-0.01412	0.5358	0.02713	0.0358	-0.03062
	2.536	0.01069	2.036	-0.01369	1.036	-0.02847	1.536	-0.01267	0.536	0.02832	0.036	-0.03072
	2.5362	0.0132	2.0362	-0.01536	1.0362	-0.02821	1.5362	-0.01116	0.5362	0.02945	0.0362	-0.0315
	2.5364	0.01549	2.0364	-0.01691	1.0364	-0.02808	1.5364	-0.00913	0.5364	0.03164	0.0364	-0.03204
	2.5366	0.01826	2.0366	-0.01933	1.0366	-0.02689	1.5366	-0.00723	0.5366	0.03215	0.0366	-0.03198
	2.5368	0.02075	2.0368	-0.02116	1.0368	-0.02692	1.5368	-0.00555	0.5368	0.03354	0.0368	-0.03198
	2.537	0.02252	2.037	-0.02287	1.037	-0.0264	1.537	-0.00181	0.537	0.03473	0.037	-0.03204
	2.5372	0.024	2.0372	-0.0241	1.0372	-0.02569	1.5372	0.000989848	0.5372	0.0357	0.0372	-0.03208
	2.5374	0.02574	2.0374	-0.02613	1.0374	-0.02466	1.5374	0.0036	0.5374	0.03554	0.0374	-0.03121
	2.5376	0.02742	2.0376	-0.02771	1.0376	-0.02331	1.5376	0.00599	0.5376	0.03599	0.0376	-0.03104
	2.5378	0.02864	2.0378	-0.02906	1.0378	-0.02176	1.5378	0.00847	0.5378	0.03647	0.0378	-0.03056
	2.538	0.0298	2.038	-0.0298	1.038	-0.01986	1.538	0.01124	0.538	0.03657	0.038	-0.02992
	2.5382	0.0318	2.0382	-0.03132	1.0382	-0.01825	1.5382	0.01356	0.5382	0.03634	0.0382	-0.02901
	2.5384	0.03293	2.0384	-0.03228	1.0384	-0.01654	1.5384	0.01562	0.5384	0.03538	0.0384	-0.02827
	2.5386	0.03476	2.0386	-0.03312	1.0386	-0.01432	1.5386	0.01723	0.5386	0.03473	0.0386	-0.02669
	2.5388	0.03628	2.0388	-0.03415	1.0388	-0.01296	1.5388	0.0192	0.5388	0.03293	0.0388	-0.02486
	2.539	0.03734	2.039	-0.03386	1.039	-0.01135	1.539	0.02081	0.539	0.03161	0.039	-0.02331
	2.5392	0.03889	2.0392	-0.03422	1.0392	-0.00971	1.5392	0.02226	0.5392	0.03096	0.0392	-0.02176
	2.5394	0.04053	2.0394	-0.03441	1.0394	-0.008	1.5394	0.02352	0.5394	0.03016	0.0394	-0.0198
	2.5396	0.0414	2.0396	-0.03463	1.0396	-0.00662	1.5396	0.02558	0.5396	0.029	0.0396	-0.01877
	2.5398	0.04163	2.0398	-0.03386	1.0398	-0.00471	1.5398	0.0268	0.5398	0.02854	0.0398	-0.01767
	2.54	0.04253	2.04	-0.03251	1.04	-0.00259	1.54	0.02806	0.54	0.02738	0.04	-0.01593
	2.5402	0.04289	2.0402	-0.03164	1.0402	-0.00159	1.5402	0.02945	0.5402	0.02664	0.0402	-0.01445
	2.5404	0.0434	2.0404	-0.03009	1.0404	0.000828712	1.5404	0.03064	0.5404	0.02571	0.0404	-0.01238
	2.5406	0.0433	2.0406	-0.02887	1.0406	0.00289	1.5406	0.0318	0.5406	0.02461	0.0406	-0.01135
	2.5408	0.04256	2.0408	-0.028	1.0408	0.00508	1.5408	0.03283	0.5408	0.02377	0.0408	-0.00994
	2.541	0.04176	2.041	-0.027	1.041	0.00753	1.541	0.03277	0.541	0.02216	0.041	-0.00819
	2.5412	0.04053	2.0412	-0.02613	1.0412	0.00966	1.5412	0.03306	0.5412	0.02075	0.0412	-0.00649
	2.5414	0.0395	2.0414	-0.02516	1.0414	0.01201	1.5414	0.03331	0.5414	0.01962	0.0414	-0.00465
	2.5416	0.03876	2.0416	-0.0241	1.0416	0.01398	1.5416	0.03335	0.5416	0.01836	0.0416	-0.00223
	2.5418	0.03824	2.0418	-0.02294	1.0418	0.01614	1.5418	0.03335	0.5418	0.01723	0.0418	0.000441987
	2.542	0.03725	2.042	-0.02174	1.042	0.01743	1.542	0.03289	0.542	0.01585	0.042	0.00254
	2.5422	0.03631	2.0422	-0.02033	1.0422	0.0201	1.5422	0.03125	0.5422	0.01465	0.0422	0.00537
	2.5424	0.0356	2.0424	-0.01942	1.0424	0.02194	1.5424	0.0298	0.5424	0.0132	0.0424	0.00766
	2.5426	0.03386	2.0426	-0.01752	1.0426	0.02323	1.5426	0.02832	0.5426	0.01188	0.0426	0.00966
	2.5428	0.03235	2.0428	-0.01668	1.0428	0.02461	1.5428	0.02748	0.5428	0.01056	0.0428	0.01266
	2.543	0.03083	2.043	-0.0153	1.043	0.02597	1.543	0.02716	0.543	0.0086	0.043	0.01501
	2.5432	0.02958	2.0432	-0.0143	1.0432	0.02703	1.5432	0.02526	0.5432	0.00608	0.0432	0.01685
	2.5434	0.02796	2.0434	-0.01308	1.0434	0.02842	1.5434	0.02461	0.5434	0.00383	0.0434	0.01894
	2.5436	0.02658	2.0436	-0.01153	1.0436	0.0297	1.5436	0.02242	0.5436	0.0025	0.0436	0.02081
	2.5438	0.02519	2.0438	-0.00988	1.0438	0.03119	1.5438	0.02203	0.5438	-0.000363691	0.0438	0.02271
	2.544	0.02368	2.044	-0.00856	1.044	0.03254	1.544	0.02091	0.544	-0.00246	0.044	0.02439
	2.5442	0.02252	2.0442	-0.00689	1.0442	0.03396	1.5442	0.01939	0.5442	-0.00513	0.0442	0.02564
	2.5444	0.02091	2.0444	-0.00437	1.0444	0.03457	1.5444	0.01875	0.5444	-0.00694	0.0444	0.02761
	2.5446	0.01952	2.0446	-0.00325	1.0446	0.03628	1.5446	0.01743	0.5446	-0.00887	0.0446	0.02916
	2.5448	0.01817	2.0448	-0.00105	1.0448	0.03705	1.5448	0.01569	0.5448	-0.01029	0.0448	0.0309
	2.545	0.01668	2.045	0.00071819	1.045	0.03754	1.545	0.01485	0.545	-0.01226	0.045	0.03225
	2.5452	0.01465	2.0452	0.00346	1.0452	0.03795	1.5452	0.01343	0.5452	-0.01367	0.0452	0.03389
	2.5454	0.0132	2.0454	0.00507	1.0454	0.03863	1.5454	0.01224	0.5454	-0.01612	0.0454	0.03496
	2.5456	0.01208	2.0456	0.00697	1.0456	0.03886	1.5456	0.00998	0.5456	-0.01635	0.0456	0.03654
	2.5458	0.00953	2.0458	0.00923	1.0458	0.03863	1.5458	0.00956	0.5458	-0.01841	0.0458	0.03731
	2.546	0.00756	2.046	0.01116	1.046	0.03776	1.546	0.00824	0.546	-0.01973	0.046	0.03725
	2.5462	0.00621	2.0462	0.0128	1.0462	0.03689	1.5462	0.00702	0.5462	-0.02109	0.0462	0.03766
	2.5464	0.00421	2.0464	0.01438	1.0464	0.0358	1.5464	0.00515	0.5464	-0.02283	0.0464	0.03847
	2.5466	0.00218	2.0466	0.01603	1.0466	0.03428	1.5466	0.00344	0.5466	-0.0236	0.0466	0.03837
	2.5468	0.000345306	2.0468	0.01831	1.0468	0.03457	1.5468	0.00173	0.5468	-0.02528	0.0468	0.03815
	2.547	-0.00146	2.047	0.01928	1.047	0.03386	1.547	-0.000105874	0.547	-0.02656	0.047	0.03634
	2.5472	-0.0033	2.0472	0.0206	1.0472	0.03277	1.5472	-0.00204	0.5472	-0.02763	0.0472	0.03583
	2.5474	-0.00475	2.0474	0.02244	1.0474	0.03196	1.5474	-0.0042	0.5474	-0.02737	0.0474	0.03422
	2.5476	-0.00649	2.0476	0.02376	1.0476	0.03077	1.5476	-0.0062	0.5476	-0.02814	0.0476	0.03299
	2.5478	-0.00807	2.0478	0.02495	1.0478	0.02932	1.5478	-0.00787	0.5478	-0.02801	0.0478	0.03244
	2.548	-0.00945	2.048	0.02647	1.048	0.02832	1.548	-0.0101	0.548	-0.02837	0.048	0.03067
	2.5482	-0.01142	2.0482	0.02743	1.0482	0.027	1.5482	-0.01277	0.5482	-0.02869	0.0482	0.02925
	2.5484	-0.01354	2.0484	0.02924	1.0484	0.02522	1.5484	-0.01371	0.5484	-0.0284	0.0484	0.02819
	2.5486	-0.01541	2.0486	0.0305	1.0486	0.025	1.5486	-0.01554	0.5486	-0.02853	0.0486	0.027
	2.5488	-0.01696	2.0488	0.03137	1.0488	0.02329	1.5488	-0.01712	0.5488	-0.02782	0.0488	0.02561
	2.549	-0.01877	2.049	0.03143	1.049	0.02197	1.549	-0.01915	0.549	-0.02724	0.049	0.02394
	2.5492	-0.02054	2.0492	0.03188	1.0492	0.02084	1.5492	-0.02041	0.5492	-0.02795	0.0492	0.02358
	2.5494	-0.02247	2.0494	0.03249	1.0494	0.01987	1.5494	-0.0215	0.5494	-0.02676	0.0494	0.02187
	2.5496	-0.02383	2.0496	0.03249	1.0496	0.01859	1.5496	-0.02305	0.5496	-0.02595	0.0496	0.02046
	2.5498	-0.02434	2.0498	0.03295	1.0498	0.01681	1.5498	-0.02453	0.5498	-0.02405	0.0498	0.01936
	2.55	-0.0255	2.05	0.03291	1.05	0.01494	1.55	-0.02618	0.55	-0.02247	0.05	0.01736
	2.5502	-0.02621	2.0502	0.03266	1.0502	0.01407	1.5502	-0.02711	0.5502	-0.02131	0.0502	0.01633
	2.5504	-0.02679	2.0504	0.03249	1.0504	0.01204	1.5504	-0.02814	0.5504	-0.02031	0.0504	0.0152
	2.5506	-0.0274	2.0506	0.0322	1.0506	0.01008	1.5506	-0.02956	0.5506	-0.01754	0.0506	0.01366
	2.5508	-0.02769	2.0508	0.03224	1.0508	0.00853	1.5508	-0.03095	0.5508	-0.01693	0.0508	0.01188
	2.551	-0.02824	2.051	0.03159	1.051	0.00682	1.551	-0.03121	0.551	-0.01632	0.051	0.01066
	2.5512	-0.02792	2.0512	0.03069	1.0512	0.00573	1.5512	-0.03146	0.5512	-0.01396	0.0512	0.00943
	2.5514	-0.02769	2.0514	0.03021	1.0514	0.00347	1.5514	-0.03272	0.5514	-0.01287	0.0514	0.00773
	2.5516	-0.02753	2.0516	0.02927	1.0516	0.00151	1.5516	-0.03227	0.5516	-0.01161	0.0516	0.00589
	2.5518	-0.02666	2.0518	0.02779	1.0518	-0.000363691	1.5518	-0.03278	0.5518	-0.01013	0.0518	0.0037
	2.552	-0.02544	2.052	0.0265	1.052	-0.00256	1.552	-0.03214	0.552	-0.00916	0.052	0.00196
	2.5522	-0.02566	2.0522	0.02511	1.0522	-0.00407	1.5522	-0.03275	0.5522	-0.00749	0.0522	-0.000557054
	2.5524	-0.02437	2.0524	0.02392	1.0524	-0.00581	1.5524	-0.03311	0.5524	-0.00604	0.0524	-0.0021
	2.5526	-0.02283	2.0526	0.02225	1.0526	-0.00765	1.5526	-0.03214	0.5526	-0.00349	0.0526	-0.00439
	2.5528	-0.02131	2.0528	0.0206	1.0528	-0.00974	1.5528	-0.03201	0.5528	-0.00249	0.0528	-0.00668
	2.553	-0.01931	2.053	0.01918	1.053	-0.01145	1.553	-0.03159	0.553	-4.142e-05	0.053	-0.00861
	2.5532	-0.01909	2.0532	0.01838	1.0532	-0.01277	1.5532	-0.03146	0.5532	0.00247	0.0532	-0.01029
	2.5534	-0.01709	2.0534	0.01619	1.0534	-0.01454	1.5534	-0.03085	0.5534	0.00547	0.0534	-0.01197
	2.5536	-0.01567	2.0536	0.01525	1.0536	-0.01593	1.5536	-0.02911	0.5536	0.00705	0.0536	-0.01393
	2.5538	-0.014	2.0538	0.01335	1.0538	-0.0178	1.5538	-0.02814	0.5538	0.00947	0.0538	-0.01567
	2.554	-0.01316	2.054	0.01171	1.054	-0.0198	1.554	-0.02714	0.554	0.01169	0.054	-0.01722
	2.5542	-0.01222	2.0542	0.00965	1.0542	-0.02115	1.5542	-0.02582	0.5542	0.01427	0.0542	-0.01867
	2.5544	-0.01103	2.0544	0.00778	1.0544	-0.02228	1.5544	-0.02441	0.5544	0.01656	0.0544	-0.02054
	2.5546	-0.00961	2.0546	0.00539	1.0546	-0.02437	1.5546	-0.02334	0.5546	0.01813	0.0546	-0.02186
	2.5548	-0.00855	2.0548	0.00214	1.0548	-0.02531	1.5548	-0.02186	0.5548	0.02065	0.0548	-0.02399
	2.555	-0.00749	2.055	-0.000280851	1.055	-0.02563	1.555	-0.02076	0.555	0.02226	0.055	-0.02547
	2.5552	-0.0051	2.0552	-0.00267	1.0552	-0.02589	1.5552	-0.0188	0.5552	0.02458	0.0552	-0.02692
	2.5554	-0.0033	2.0554	-0.00547	1.0554	-0.02663	1.5554	-0.01783	0.5554	0.02584	0.0554	-0.02869
	2.5556	-0.000911552	2.0556	-0.00811	1.0556	-0.02692	1.5556	-0.01651	0.5556	0.02706	0.0556	-0.0303
	2.5558	0.00144	2.0558	-0.01072	1.0558	-0.02737	1.5558	-0.01483	0.5558	0.02877	0.0558	-0.03117
	2.556	0.00379	2.056	-0.01317	1.056	-0.02785	1.556	-0.01345	0.556	0.03012	0.056	-0.03127
	2.5562	0.00595	2.0562	-0.01465	1.0562	-0.02743	1.5562	-0.01151	0.5562	0.03144	0.0562	-0.03204
	2.5564	0.0084	2.0564	-0.0171	1.0564	-0.02705	1.5564	-0.01006	0.5564	0.03296	0.0564	-0.03243
	2.5566	0.01085	2.0566	-0.01878	1.0566	-0.02528	1.5566	-0.00813	0.5566	0.03493	0.0566	-0.03291
	2.5568	0.01304	2.0568	-0.02087	1.0568	-0.02627	1.5568	-0.00475	0.5568	0.03544	0.0568	-0.03317
	2.557	0.01465	2.057	-0.02229	1.057	-0.02505	1.557	-0.00217	0.557	0.03663	0.057	-0.03327
	2.5572	0.01688	2.0572	-0.02374	1.0572	-0.02405	1.5572	0.000764258	0.5572	0.03805	0.0572	-0.0333
	2.5574	0.01884	2.0574	-0.02522	1.0574	-0.02324	1.5574	0.00292	0.5574	0.03754	0.0574	-0.03253
	2.5576	0.02023	2.0576	-0.02648	1.0576	-0.0217	1.5576	0.00647	0.5576	0.03786	0.0576	-0.03243
	2.5578	0.0221	2.0578	-0.02784	1.0578	-0.02041	1.5578	0.0084	0.5578	0.03841	0.0578	-0.03214
	2.558	0.02377	2.058	-0.02919	1.058	-0.01864	1.558	0.01056	0.558	0.03882	0.058	-0.0315
	2.5582	0.02522	2.0582	-0.03012	1.0582	-0.01706	1.5582	0.01259	0.5582	0.03766	0.0582	-0.03043
	2.5584	0.02684	2.0584	-0.03138	1.0584	-0.01554	1.5584	0.01456	0.5584	0.03615	0.0584	-0.02956
	2.5586	0.02803	2.0586	-0.03222	1.0586	-0.01448	1.5586	0.01646	0.5586	0.03554	0.0586	-0.02798
	2.5588	0.02909	2.0588	-0.03341	1.0588	-0.01206	1.5588	0.01855	0.5588	0.03415	0.0588	-0.02631
	2.559	0.03032	2.059	-0.03325	1.059	-0.01106	1.559	0.0201	0.559	0.0327	0.059	-0.0254
	2.5592	0.03148	2.0592	-0.03415	1.0592	-0.00919	1.5592	0.02142	0.5592	0.03199	0.0592	-0.02299
	2.5594	0.0328	2.0594	-0.03402	1.0594	-0.00723	1.5594	0.02297	0.5594	0.03057	0.0594	-0.02144
	2.5596	0.03328	2.0596	-0.03405	1.0596	-0.00594	1.5596	0.02471	0.5596	0.02925	0.0596	-0.01973
	2.5598	0.0327	2.0598	-0.03344	1.0598	-0.00459	1.5598	0.02584	0.5598	0.02871	0.0598	-0.01796
	2.56	0.03299	2.06	-0.03244	1.06	-0.0023	1.56	0.02716	0.56	0.02751	0.06	-0.01651
	2.5602	0.03306	2.0602	-0.0318	1.0602	-0.00117	1.5602	0.02893	0.5602	0.02651	0.0602	-0.01512
	2.5604	0.03228	2.0604	-0.03012	1.0604	0.000345306	1.5604	0.0299	0.5604	0.02503	0.0604	-0.01361
	2.5606	0.03148	2.0606	-0.0288	1.0606	0.00215	1.5606	0.03051	0.5606	0.02361	0.0606	-0.01216
	2.5608	0.03009	2.0608	-0.02816	1.0608	0.00473	1.5608	0.03219	0.5608	0.02303	0.0608	-0.01029
	2.561	0.02858	2.061	-0.02725	1.061	0.00669	1.561	0.03173	0.561	0.02168	0.061	-0.00871
	2.5612	0.02709	2.0612	-0.02587	1.0612	0.00956	1.5612	0.03215	0.5612	0.02104	0.0612	-0.00607
	2.5614	0.02548	2.0614	-0.02522	1.0614	0.01182	1.5614	0.03267	0.5614	0.01904	0.0614	-0.00471
	2.5616	0.02445	2.0616	-0.02468	1.0616	0.01485	1.5616	0.03244	0.5616	0.01778	0.0616	-0.00256
	2.5618	0.023	2.0618	-0.02284	1.0618	0.01636	1.5618	0.03231	0.5618	0.01726	0.0618	-4.142e-05
	2.562	0.02158	2.062	-0.02145	1.062	0.01707	1.562	0.03164	0.562	0.0154	0.062	0.00254
	2.5622	0.02078	2.0622	-0.02042	1.0622	0.02065	1.5622	0.03025	0.5622	0.01424	0.0622	0.00415
	2.5624	0.01923	2.0624	-0.01897	1.0624	0.02239	1.5624	0.02929	0.5624	0.01285	0.0624	0.00663
	2.5626	0.01794	2.0626	-0.01797	1.0626	0.0231	1.5626	0.02742	0.5626	0.01191	0.0626	0.0093
	2.5628	0.01665	2.0628	-0.01636	1.0628	0.02526	1.5628	0.02664	0.5628	0.01101	0.0628	0.01159
	2.563	0.01494	2.063	-0.01517	1.063	0.02642	1.563	0.02548	0.563	0.00905	0.063	0.01362
	2.5632	0.0144	2.0632	-0.01453	1.0632	0.02784	1.5632	0.02387	0.5632	0.00663	0.0632	0.0162
	2.5634	0.01266	2.0634	-0.01259	1.0634	0.02967	1.5634	0.02397	0.5634	0.00486	0.0634	0.01784
	2.5636	0.01153	2.0636	-0.01111	1.0636	0.03119	1.5636	0.02297	0.5636	0.00286	0.0636	0.01946
	2.5638	0.01034	2.0638	-0.00966	1.0638	0.03267	1.5638	0.02171	0.5638	0.00167	0.0638	0.02081
	2.564	0.00901	2.064	-0.00798	1.064	0.03451	1.564	0.02042	0.564	-0.00123	0.064	0.02265
	2.5642	0.00731	2.0642	-0.0064	1.0642	0.03576	1.5642	0.01946	0.5642	-0.00339	0.0642	0.02284
	2.5644	0.00605	2.0644	-0.00466	1.0644	0.03702	1.5644	0.01826	0.5644	-0.00581	0.0644	0.02564
	2.5646	0.00473	2.0646	-0.00283	1.0646	0.03857	1.5646	0.01688	0.5646	-0.00732	0.0646	0.02716
	2.5648	0.00334	2.0648	-0.000828712	1.0648	0.03992	1.5648	0.01546	0.5648	-0.00929	0.0648	0.02919
	2.565	0.00221	2.065	0.00123	1.065	0.03979	1.565	0.01462	0.565	-0.0109	0.065	0.03009
	2.5652	0.000377533	2.0652	0.00323	1.0652	0.04005	1.5652	0.01301	0.5652	-0.01277	0.0652	0.03167
	2.5654	-0.0022	2.0654	0.00517	1.0654	0.04066	1.5654	0.01146	0.5654	-0.01429	0.0654	0.03286
	2.5656	-0.0042	2.0656	0.0072	1.0656	0.04105	1.5656	0.0103	0.5656	-0.01564	0.0656	0.03415
	2.5658	-0.00665	2.0658	0.0091	1.0658	0.04069	1.5658	0.00918	0.5658	-0.01809	0.0658	0.03505
	2.566	-0.00865	2.066	0.0109	1.066	0.03969	1.566	0.00731	0.566	-0.01906	0.066	0.03499
	2.5662	-0.01084	2.0662	0.01287	1.0662	0.0387	1.5662	0.00582	0.5662	-0.02089	0.0662	0.03573
	2.5664	-0.013	2.0664	0.01461	1.0664	0.03747	1.5664	0.0046	0.5664	-0.02205	0.0664	0.03628
	2.5666	-0.01532	2.0666	0.01625	1.0666	0.03589	1.5666	0.00257	0.5666	-0.02334	0.0666	0.03634
	2.5668	-0.01744	2.0668	0.01761	1.0668	0.03522	1.5668	0.00063535	0.5668	-0.02489	0.0668	0.03602
	2.567	-0.01906	2.067	0.01954	1.067	0.03451	1.567	-0.0012	0.567	-0.02676	0.067	0.03515
	2.5672	-0.02089	2.0672	0.02063	1.0672	0.03302	1.5672	-0.00314	0.5672	-0.02859	0.0672	0.03405
	2.5674	-0.02257	2.0674	0.02247	1.0674	0.03167	1.5674	-0.00481	0.5674	-0.02824	0.0674	0.03286
	2.5676	-0.02412	2.0676	0.02379	1.0676	0.03048	1.5676	-0.00694	0.5676	-0.02908	0.0676	0.03167
	2.5678	-0.0256	2.0678	0.02531	1.0678	0.02858	1.5678	-0.00877	0.5678	-0.02921	0.0678	0.0308
	2.568	-0.02724	2.068	0.02673	1.068	0.028	1.568	-0.01013	0.568	-0.02917	0.068	0.03028
	2.5682	-0.02888	2.0682	0.02779	1.0682	0.02674	1.5682	-0.01255	0.5682	-0.02937	0.0682	0.02871
	2.5684	-0.03014	2.0684	0.02966	1.0684	0.02568	1.5684	-0.0138	0.5684	-0.02956	0.0684	0.02835
	2.5686	-0.03198	2.0686	0.0305	1.0686	0.02426	1.5686	-0.01615	0.5686	-0.0294	0.0686	0.02671
	2.5688	-0.03311	2.0688	0.03169	1.0688	0.02307	1.5688	-0.01764	0.5688	-0.02934	0.0688	0.02542
	2.569	-0.03465	2.069	0.03166	1.069	0.02155	1.569	-0.01928	0.569	-0.02808	0.069	0.02381
	2.5692	-0.03623	2.0692	0.03256	1.0692	0.02033	1.5692	-0.0198	0.5692	-0.02727	0.0692	0.02268
	2.5694	-0.03759	2.0694	0.03282	1.0694	0.01942	1.5694	-0.02173	0.5694	-0.02708	0.0694	0.02187
	2.5696	-0.03859	2.0696	0.03298	1.0696	0.0183	1.5696	-0.02308	0.5696	-0.02682	0.0696	0.02065
	2.5698	-0.03881	2.0698	0.03349	1.0698	0.01633	1.5698	-0.02431	0.5698	-0.02537	0.0698	0.01917
	2.57	-0.03997	2.07	0.0333	1.07	0.01501	1.57	-0.02605	0.57	-0.02347	0.07	0.01749
	2.5702	-0.04026	2.0702	0.03362	1.0702	0.01353	1.5702	-0.02705	0.5702	-0.02225	0.0702	0.0163
	2.5704	-0.04094	2.0704	0.03307	1.0704	0.01146	1.5704	-0.02859	0.5704	-0.02034	0.0704	0.01527
	2.5706	-0.04132	2.0706	0.03256	1.0706	0.00937	1.5706	-0.02975	0.5706	-0.01877	0.0706	0.0134
	2.5708	-0.04168	2.0708	0.03246	1.0708	0.00802	1.5708	-0.03095	0.5708	-0.01751	0.0708	0.01191
	2.571	-0.04194	2.071	0.03198	1.071	0.00628	1.571	-0.0315	0.571	-0.01577	0.071	0.0105
	2.5712	-0.04187	2.0712	0.03121	1.0712	0.00466	1.5712	-0.03256	0.5712	-0.01432	0.0712	0.00901
	2.5714	-0.04178	2.0714	0.03053	1.0714	0.00263	1.5714	-0.03272	0.5714	-0.01303	0.0714	0.00711
	2.5716	-0.04171	2.0716	0.02946	1.0716	0.00063535	1.5716	-0.03275	0.5716	-0.01171	0.0716	0.00531
	2.5718	-0.04136	2.0718	0.02824	1.0718	-0.00156	1.5718	-0.03317	0.5718	-0.01026	0.0718	0.00279
	2.572	-0.04058	2.072	0.02695	1.072	-0.00397	1.572	-0.03327	0.572	-0.00865	0.072	0.0016
	2.5722	-0.03987	2.0722	0.02528	1.0722	-0.00549	1.5722	-0.0333	0.5722	-0.00703	0.0722	-0.0013
	2.5724	-0.03871	2.0724	0.02421	1.0724	-0.00716	1.5724	-0.0334	0.5724	-0.00584	0.0724	-0.00339
	2.5726	-0.03717	2.0726	0.0225	1.0726	-0.00877	1.5726	-0.03256	0.5726	-0.0042	0.0726	-0.00542
	2.5728	-0.03549	2.0728	0.02112	1.0728	-0.01106	1.5728	-0.03295	0.5728	-0.00194	0.0728	-0.00781
	2.573	-0.03427	2.073	0.01967	1.073	-0.013	1.573	-0.03259	0.573	0.00040976	0.073	-0.00971
	2.5732	-0.03291	2.0732	0.01854	1.0732	-0.01416	1.5732	-0.03101	0.5732	0.00302	0.0732	-0.01129
	2.5734	-0.03108	2.0734	0.01661	1.0734	-0.01657	1.5734	-0.0313	0.5734	0.00566	0.0734	-0.01325
	2.5736	-0.02937	2.0736	0.01535	1.0736	-0.01748	1.5736	-0.03004	0.5736	0.00782	0.0736	-0.01506
	2.5738	-0.02801	2.0738	0.0139	1.0738	-0.01976	1.5738	-0.02898	0.5738	0.00998	0.0738	-0.01664
	2.574	-0.02663	2.074	0.01222	1.074	-0.02134	1.574	-0.02853	0.574	0.01233	0.074	-0.01822
	2.5742	-0.0255	2.0742	0.01068	1.0742	-0.0227	1.5742	-0.02634	0.5742	0.01391	0.0742	-0.01938
	2.5744	-0.02334	2.0744	0.00858	1.0744	-0.02424	1.5744	-0.0247	0.5744	0.01607	0.0744	-0.02134
	2.5746	-0.02183	2.0746	0.00594	1.0746	-0.02566	1.5746	-0.02363	0.5746	0.01772	0.0746	-0.02257
	2.5748	-0.01993	2.0748	0.0031	1.0748	-0.02698	1.5748	-0.02212	0.5748	0.02007	0.0748	-0.02437
	2.575	-0.01848	2.075	0.000428145	1.075	-0.02702	1.575	-0.02102	0.575	0.0222	0.075	-0.02579
	2.5752	-0.01667	2.0752	-0.00202	1.0752	-0.02776	1.5752	-0.0196	0.5752	0.02413	0.0752	-0.02705
	2.5754	-0.01396	2.0754	-0.00463	1.0754	-0.02776	1.5754	-0.01825	0.5754	0.02564	0.0754	-0.02853
	2.5756	-0.01116	2.0756	-0.00718	1.0756	-0.02805	1.5756	-0.01703	0.5756	0.02693	0.0756	-0.03001
	2.5758	-0.00855	2.0758	-0.00995	1.0758	-0.02856	1.5758	-0.01509	0.5758	0.02861	0.0758	-0.03108
	2.576	-0.00633	2.076	-0.01246	1.076	-0.02888	1.576	-0.01364	0.576	0.03045	0.076	-0.03082
	2.5762	-0.00349	2.0762	-0.01465	1.0762	-0.02827	1.5762	-0.012	0.5762	0.03151	0.0762	-0.0315
	2.5764	-0.00123	2.0764	-0.0163	1.0764	-0.02789	1.5764	-0.00919	0.5764	0.03286	0.0764	-0.03211
	2.5766	0.00147	2.0766	-0.0183	1.0766	-0.0265	1.5766	-0.00784	0.5766	0.03386	0.0766	-0.03217
	2.5768	0.00383	2.0768	-0.02013	1.0768	-0.02624	1.5768	-0.005	0.5768	0.03502	0.0768	-0.03262
	2.577	0.00499	2.077	-0.02168	1.077	-0.02553	1.577	-0.00233	0.577	0.03663	0.077	-0.03278
	2.5772	0.00705	2.0772	-0.02303	1.0772	-0.02363	1.5772	0.000280851	0.5772	0.03763	0.0772	-0.03269
	2.5774	0.00924	2.0774	-0.02481	1.0774	-0.02347	1.5774	0.00267	0.5774	0.03837	0.0774	-0.0324
	2.5776	0.01053	2.0776	-0.02638	1.0776	-0.02234	1.5776	0.00524	0.5776	0.03792	0.0776	-0.03172
	2.5778	0.01208	2.0778	-0.02796	1.0778	-0.02063	1.5778	0.00731	0.5778	0.03824	0.0778	-0.0324
	2.578	0.01327	2.078	-0.02938	1.078	-0.01906	1.578	0.01027	0.578	0.03824	0.078	-0.03185
	2.5782	0.01504	2.0782	-0.03038	1.0782	-0.01728	1.5782	0.01266	0.5782	0.03747	0.0782	-0.0303
	2.5784	0.01656	2.0784	-0.03157	1.0784	-0.01609	1.5784	0.01478	0.5784	0.03683	0.0784	-0.02927
	2.5786	0.01826	2.0786	-0.0326	1.0786	-0.01512	1.5786	0.01649	0.5786	0.03544	0.0786	-0.02847
	2.5788	0.01958	2.0788	-0.03357	1.0788	-0.01213	1.5788	0.01836	0.5788	0.03428	0.0788	-0.02647
	2.579	0.02084	2.079	-0.03335	1.079	-0.01132	1.579	0.02013	0.579	0.0327	0.079	-0.02531
	2.5792	0.02207	2.0792	-0.0336	1.0792	-0.00877	1.5792	0.02107	0.5792	0.03173	0.0792	-0.02321
	2.5794	0.02313	2.0794	-0.03415	1.0794	-0.00877	1.5794	0.02255	0.5794	0.03054	0.0794	-0.02196
	2.5796	0.02426	2.0796	-0.03422	1.0796	-0.00749	1.5796	0.02442	0.5796	0.02941	0.0796	-0.02051
	2.5798	0.02406	2.0798	-0.0337	1.0798	-0.00633	1.5798	0.02587	0.5798	0.02825	0.0798	-0.01883
	2.58	0.025	2.08	-0.03277	1.08	-0.00478	1.58	0.02716	0.58	0.02706	0.08	-0.0177
	2.5802	0.02542	2.0802	-0.03154	1.0802	-0.00285	1.5802	0.02822	0.5802	0.02587	0.0802	-0.01612
	2.5804	0.02564	2.0804	-0.03032	1.0804	-0.00169	1.5804	0.02919	0.5804	0.02435	0.0804	-0.01441
	2.5806	0.02497	2.0806	-0.02909	1.0806	0.000538668	1.5806	0.03051	0.5806	0.02371	0.0806	-0.01306
	2.5808	0.0239	2.0808	-0.0279	1.0808	0.00344	1.5808	0.0318	0.5808	0.02236	0.0808	-0.01145
	2.581	0.02284	2.081	-0.02661	1.081	0.00592	1.581	0.03202	0.581	0.02094	0.081	-0.00977
	2.5812	0.02174	2.0812	-0.02574	1.0812	0.00802	1.5812	0.03215	0.5812	0.01946	0.0812	-0.00787
	2.5814	0.02023	2.0814	-0.02461	1.0814	0.00953	1.5814	0.03289	0.5814	0.01842	0.0814	-0.00597
	2.5816	0.01942	2.0816	-0.02329	1.0816	0.0134	1.5816	0.03264	0.5816	0.01749	0.0816	-0.00372
	2.5818	0.01849	2.0818	-0.0221	1.0818	0.01465	1.5818	0.03225	0.5818	0.0163	0.0818	-0.000750417
	2.582	0.01743	2.082	-0.02129	1.082	0.01739	1.582	0.0319	0.582	0.01511	0.082	0.00183
	2.5822	0.01668	2.0822	-0.019	1.0822	0.0191	1.5822	0.03061	0.5822	0.01356	0.0822	0.00418
	2.5824	0.01527	2.0824	-0.01846	1.0824	0.02126	1.5824	0.02987	0.5824	0.01224	0.0824	0.00615
	2.5826	0.01337	2.0826	-0.01743	1.0826	0.02297	1.5826	0.02809	0.5826	0.0104	0.0826	0.00911
	2.5828	0.01182	2.0828	-0.01588	1.0828	0.02426	1.5828	0.02667	0.5828	0.00972	0.0828	0.01156
	2.583	0.01027	2.083	-0.01485	1.083	0.02609	1.583	0.02606	0.583	0.00824	0.083	0.01395
	2.5832	0.00879	2.0832	-0.01362	1.0832	0.02722	1.5832	0.02522	0.5832	0.00441	0.0832	0.01623
	2.5834	0.00744	2.0834	-0.01249	1.0834	0.02909	1.5834	0.02358	0.5834	0.00383	0.0834	0.01794
	2.5836	0.00615	2.0836	-0.01088	1.0836	0.03041	1.5836	0.02336	0.5836	0.00192	0.0836	0.01994
	2.5838	0.00437	2.0838	-0.00956	1.0838	0.03209	1.5838	0.0221	0.5838	0.000474214	0.0838	0.02149
	2.584	0.00231	2.084	-0.00814	1.084	0.03354	1.584	0.02081	0.584	-0.00159	0.084	0.02316
	2.5842	0.00122	2.0842	-0.00705	1.0842	0.03473	1.5842	0.01958	0.5842	-0.00346	0.0842	0.02435
	2.5844	0.000216397	2.0844	-0.00473	1.0844	0.03592	1.5844	0.01746	0.5844	-0.00587	0.0844	0.02635
	2.5846	-0.000943779	2.0846	-0.0036	1.0846	0.03757	1.5846	0.01717	0.5846	-0.00742	0.0846	0.02784
	2.5848	-0.00239	2.0848	-0.00167	1.0848	0.0386	1.5848	0.01633	0.5848	-0.00932	0.0848	0.02935
	2.585	-0.00349	2.085	0.000653735	1.085	0.03824	1.585	0.01478	0.585	-0.01071	0.085	0.03067
	2.5852	-0.00581	2.0852	0.0021	1.0852	0.03892	1.5852	0.01317	0.5852	-0.01251	0.0852	0.03135
	2.5854	-0.00742	2.0854	0.00391	1.0854	0.03895	1.5854	0.01317	0.5854	-0.01435	0.0854	0.03306
	2.5856	-0.00884	2.0856	0.00607	1.0856	0.03886	1.5856	0.01104	0.5856	-0.01564	0.0856	0.03415
	2.5858	-0.01087	2.0858	0.00823	1.0858	0.03857	1.5858	0.00934	0.5858	-0.01699	0.0858	0.03509
	2.586	-0.01116	2.086	0.01048	1.086	0.03715	1.586	0.00802	0.586	-0.01928	0.086	0.03505
	2.5862	-0.01387	2.0862	0.01203	1.0862	0.03596	1.5862	0.00686	0.5862	-0.02118	0.0862	0.03573
	2.5864	-0.01525	2.0864	0.01383	1.0864	0.03463	1.5864	0.00528	0.5864	-0.02273	0.0864	0.03583
	2.5866	-0.01793	2.0866	0.01541	1.0866	0.03315	1.5866	0.00312	0.5866	-0.02421	0.0866	0.03638
	2.5868	-0.01925	2.0868	0.01735	1.0868	0.03309	1.5868	0.00144	0.5868	-0.02579	0.0868	0.0357
	2.587	-0.02092	2.087	0.01867	1.087	0.03196	1.587	-0.00101	0.587	-0.0275	0.087	0.0347
	2.5872	-0.02241	2.0872	0.01989	1.0872	0.03064	1.5872	-0.00252	0.5872	-0.02934	0.0872	0.0337
	2.5874	-0.02405	2.0874	0.02186	1.0874	0.02941	1.5874	-0.00455	0.5874	-0.02908	0.0874	0.03235
	2.5876	-0.02518	2.0876	0.02331	1.0876	0.02851	1.5876	-0.00623	0.5876	-0.02927	0.0876	0.03109
	2.5878	-0.02663	2.0878	0.02508	1.0878	0.02693	1.5878	-0.00842	0.5878	-0.03033	0.0878	0.03032
	2.588	-0.0276	2.088	0.02653	1.088	0.02587	1.588	-0.01	0.588	-0.03072	0.088	0.02929
	2.5882	-0.02969	2.0882	0.02782	1.0882	0.0249	1.5882	-0.01187	0.5882	-0.03069	0.0882	0.02803
	2.5884	-0.03104	2.0884	0.02937	1.0884	0.02329	1.5884	-0.01322	0.5884	-0.03124	0.0884	0.02713
	2.5886	-0.03259	2.0886	0.03062	1.0886	0.02178	1.5886	-0.01509	0.5886	-0.0314	0.0886	0.02603
	2.5888	-0.03411	2.0888	0.03169	1.0888	0.02213	1.5888	-0.01677	0.5888	-0.03117	0.0888	0.02474
	2.589	-0.03594	2.089	0.03224	1.089	0.02023	1.589	-0.01831	0.589	-0.03014	0.089	0.02329
	2.5892	-0.03697	2.0892	0.03324	1.0892	0.01962	1.5892	-0.01986	0.5892	-0.03053	0.0892	0.02278
	2.5894	-0.03868	2.0894	0.03317	1.0894	0.01778	1.5894	-0.02044	0.5894	-0.02969	0.0894	0.02139
	2.5896	-0.03942	2.0896	0.03359	1.0896	0.0162	1.5896	-0.02231	0.5896	-0.02921	0.0896	0.02071
	2.5898	-0.03939	2.0898	0.03401	1.0898	0.01507	1.5898	-0.02373	0.5898	-0.02814	0.0898	0.01929
	2.59	-0.04013	2.09	0.03411	1.09	0.01359	1.59	-0.0254	0.59	-0.02669	0.09	0.0182
	2.5902	-0.04013	2.0902	0.03375	1.0902	0.01246	1.5902	-0.02627	0.5902	-0.02457	0.0902	0.01743
	2.5904	-0.04103	2.0904	0.0334	1.0904	0.01043	1.5904	-0.02769	0.5904	-0.02386	0.0904	0.01559
	2.5906	-0.04091	2.0906	0.03262	1.0906	0.00869	1.5906	-0.02959	0.5906	-0.02225	0.0906	0.01449
	2.5908	-0.04123	2.0908	0.03253	1.0908	0.00631	1.5908	-0.03024	0.5908	-0.02092	0.0908	0.01304
	2.591	-0.04123	2.091	0.03201	1.091	0.00437	1.591	-0.03082	0.591	-0.01938	0.091	0.01111
	2.5912	-0.04065	2.0912	0.03072	1.0912	0.00289	1.5912	-0.03108	0.5912	-0.01732	0.0912	0.01059
	2.5914	-0.03978	2.0914	0.02982	1.0914	0.000570895	1.5914	-0.03191	0.5914	-0.01638	0.0914	0.00847
	2.5916	-0.03917	2.0916	0.02882	1.0916	-0.00159	1.5916	-0.03185	0.5916	-0.01525	0.0916	0.00686
	2.5918	-0.03817	2.0918	0.02734	1.0918	-0.00404	1.5918	-0.03214	0.5918	-0.01332	0.0918	0.0046
	2.592	-0.03694	2.092	0.02586	1.092	-0.00636	1.592	-0.0323	0.592	-0.01206	0.092	0.00225
	2.5922	-0.03568	2.0922	0.02489	1.0922	-0.00816	1.5922	-0.03249	0.5922	-0.01081	0.0922	0.000474214
	2.5924	-0.03391	2.0924	0.02295	1.0924	-0.01032	1.5924	-0.03253	0.5924	-0.00939	0.0924	-0.00185
	2.5926	-0.03191	2.0926	0.02144	1.0926	-0.01248	1.5926	-0.03175	0.5926	-0.00803	0.0926	-0.00394
	2.5928	-0.02988	2.0928	0.0198	1.0928	-0.01483	1.5928	-0.03162	0.5928	-0.0061	0.0928	-0.00613
	2.593	-0.02782	2.093	0.01819	1.093	-0.01645	1.593	-0.03166	0.593	-0.00413	0.093	-0.00829
	2.5932	-0.02586	2.0932	0.01664	1.0932	-0.01757	1.5932	-0.03098	0.5932	-0.00114	0.0932	-0.01023
	2.5934	-0.02424	2.0934	0.01548	1.0934	-0.0198	1.5934	-0.03085	0.5934	0.000603122	0.0934	-0.012
	2.5936	-0.02221	2.0936	0.01396	1.0936	-0.02134	1.5936	-0.02934	0.5936	0.00273	0.0936	-0.01403
	2.5938	-0.02031	2.0938	0.01293	1.0938	-0.02295	1.5938	-0.02798	0.5938	0.00502	0.0938	-0.01599
	2.594	-0.01899	2.094	0.01077	1.094	-0.02463	1.594	-0.02666	0.594	0.00718	0.094	-0.01761
	2.5942	-0.01783	2.0942	0.00952	1.0942	-0.02602	1.5942	-0.02544	0.5942	0.00937	0.0942	-0.01906
	2.5944	-0.01677	2.0944	0.00755	1.0944	-0.02763	1.5944	-0.02502	0.5944	0.01143	0.0944	-0.0207
	2.5946	-0.01548	2.0946	0.00533	1.0946	-0.02898	1.5946	-0.02295	0.5946	0.01346	0.0946	-0.02266
	2.5948	-0.01441	2.0948	0.00265	1.0948	-0.03008	1.5948	-0.02244	0.5948	0.0154	0.0948	-0.02428
	2.595	-0.01345	2.095	0.000105874	1.095	-0.03014	1.595	-0.02009	0.595	0.01714	0.095	-0.02598
	2.5952	-0.01168	2.0952	-0.00228	1.0952	-0.03043	1.5952	-0.01783	0.5952	0.01939	0.0952	-0.02727
	2.5954	-0.01016	2.0954	-0.00434	1.0954	-0.03069	1.5954	-0.01712	0.5954	0.02097	0.0954	-0.02863
	2.5956	-0.008	2.0956	-0.00756	1.0956	-0.03095	1.5956	-0.01564	0.5956	0.0221	0.0956	-0.03011
	2.5958	-0.00591	2.0958	-0.00966	1.0958	-0.03075	1.5958	-0.01438	0.5958	0.02403	0.0958	-0.03117
	2.596	-0.00397	2.096	-0.01217	1.096	-0.03111	1.596	-0.01264	0.596	0.02564	0.096	-0.0313
	2.5962	-0.00214	2.0962	-0.01443	1.0962	-0.03108	1.5962	-0.01052	0.5962	0.0268	0.0962	-0.03175
	2.5964	8.7489e-05	2.0964	-0.01623	1.0964	-0.03082	1.5964	-0.00919	0.5964	0.02871	0.0964	-0.03208
	2.5966	0.00238	2.0966	-0.01791	1.0966	-0.02946	1.5966	-0.00752	0.5966	0.03006	0.0966	-0.0322
	2.5968	0.0046	2.0968	-0.01987	1.0968	-0.02943	1.5968	-0.0042	0.5968	0.03141	0.0968	-0.03233
	2.597	0.00666	2.097	-0.02168	1.097	-0.02885	1.597	-0.00143	0.597	0.03254	0.097	-0.03259
	2.5972	0.00827	2.0972	-0.02261	1.0972	-0.02808	1.5972	0.00125	0.5972	0.03383	0.0972	-0.03217
	2.5974	0.01046	2.0974	-0.02471	1.0974	-0.02669	1.5974	0.00473	0.5974	0.03389	0.0974	-0.03185
	2.5976	0.01208	2.0976	-0.02613	1.0976	-0.02592	1.5976	0.00692	0.5976	0.03364	0.0976	-0.03062
	2.5978	0.01382	2.0978	-0.02754	1.0978	-0.02428	1.5978	0.00921	0.5978	0.03425	0.0978	-0.03059
	2.598	0.01504	2.098	-0.0289	1.098	-0.02273	1.598	0.01159	0.598	0.0348	0.098	-0.02985
	2.5982	0.01717	2.0982	-0.03022	1.0982	-0.0216	1.5982	0.01362	0.5982	0.03409	0.0982	-0.02905
	2.5984	0.01865	2.0984	-0.03148	1.0984	-0.02076	1.5984	0.01588	0.5984	0.03376	0.0984	-0.02792
	2.5986	0.02046	2.0986	-0.03289	1.0986	-0.01954	1.5986	0.01772	0.5986	0.03199	0.0986	-0.02656
	2.5988	0.02191	2.0988	-0.03376	1.0988	-0.01773	1.5988	0.01978	0.5988	0.0309	0.0988	-0.02534
	2.599	0.02313	2.099	-0.03383	1.099	-0.01625	1.599	0.02094	0.599	0.02935	0.099	-0.02344
	2.5992	0.02458	2.0992	-0.0346	1.0992	-0.01522	1.5992	0.02297	0.5992	0.02835	0.0992	-0.02189
	2.5994	0.02616	2.0994	-0.03489	1.0994	-0.01374	1.5994	0.02484	0.5994	0.02696	0.0994	-0.02054
	2.5996	0.0268	2.0996	-0.03541	1.0996	-0.01245	1.5996	0.02622	0.5996	0.02616	0.0996	-0.01896
	2.5998	0.02677	2.0998	-0.03489	1.0998	-0.01097	1.5998	0.02761	0.5998	0.02471	0.0998	-0.01712
	2.6	0.02777	2.1	-0.03409	1.1	-0.00974	1.6	0.02903	0.6	0.02355	0.1	-0.01615
	2.6002	0.02748	2.1002	-0.03293	1.1002	-0.00874	1.6002	0.02996	0.6002	0.02194	0.1002	-0.01512
	2.6004	0.02774	2.1004	-0.03183	1.1004	-0.00587	1.6004	0.03167	0.6004	0.02133	0.1004	-0.01329
	2.6006	0.02725	2.1006	-0.03045	1.1006	-0.00365	1.6006	0.03267	0.6006	0.02084	0.1006	-0.01213
	2.6008	0.02626	2.1008	-0.02945	1.1008	-0.00123	1.6008	0.03357	0.6008	0.01884	0.1008	-0.01032
	2.601	0.02519	2.101	-0.02835	1.101	0.000570895	1.601	0.03396	0.601	0.01759	0.101	-0.00929
	2.6012	0.0241	2.1012	-0.02667	1.1012	0.00376	1.6012	0.03393	0.6012	0.01598	0.1012	-0.0072
	2.6014	0.0229	2.1014	-0.02548	1.1014	0.0064	1.6014	0.03428	0.6014	0.01485	0.1014	-0.00549
	2.6016	0.0221	2.1016	-0.02493	1.1016	0.00882	1.6016	0.03451	0.6016	0.0133	0.1016	-0.00317
	2.6018	0.02116	2.1018	-0.02352	1.1018	0.01127	1.6018	0.03457	0.6018	0.01227	0.1018	-0.000589281
	2.602	0.02029	2.102	-0.02216	1.102	0.01375	1.602	0.03376	0.602	0.01088	0.102	0.00192
	2.6022	0.01968	2.1022	-0.02136	1.1022	0.01588	1.6022	0.03264	0.6022	0.00966	0.1022	0.00405
	2.6024	0.01833	2.1024	-0.01958	1.1024	0.01749	1.6024	0.03135	0.6024	0.00769	0.1024	0.00676
	2.6026	0.01672	2.1026	-0.01846	1.1026	0.01871	1.6026	0.02993	0.6026	0.00657	0.1026	0.00892
	2.6028	0.01601	2.1028	-0.01714	1.1028	0.02065	1.6028	0.0288	0.6028	0.00566	0.1028	0.01092
	2.603	0.01543	2.103	-0.01569	1.103	0.02194	1.603	0.02761	0.603	0.00379	0.103	0.01359
	2.6032	0.01424	2.1032	-0.01427	1.1032	0.02287	1.6032	0.026	0.6032	0.00163	0.1032	0.01575
	2.6034	0.01337	2.1034	-0.01349	1.1034	0.02484	1.6034	0.02568	0.6034	-0.0004926	0.1034	0.01772
	2.6036	0.01217	2.1036	-0.01156	1.1036	0.02584	1.6036	0.02352	0.6036	-0.00194	0.1036	0.01933
	2.6038	0.01111	2.1038	-0.01043	1.1038	0.02774	1.6038	0.02352	0.6038	-0.00391	0.1038	0.02139
	2.604	0.01034	2.104	-0.00898	1.104	0.029	1.604	0.02203	0.604	-0.00623	0.104	0.02316
	2.6042	0.00905	2.1042	-0.00724	1.1042	0.03003	1.6042	0.02165	0.6042	-0.00807	0.1042	0.02426
	2.6044	0.00789	2.1044	-0.00589	1.1044	0.03125	1.6044	0.01952	0.6044	-0.00994	0.1044	0.02626
	2.6046	0.00676	2.1046	-0.00415	1.1046	0.03254	1.6046	0.01884	0.6046	-0.01151	0.1046	0.02784
	2.6048	0.00608	2.1048	-0.00215	1.1048	0.03312	1.6048	0.01762	0.6048	-0.0128	0.1048	0.02948
	2.605	0.00408	2.105	-0.000216397	1.105	0.03293	1.605	0.01594	0.605	-0.01419	0.105	0.03103
	2.6052	0.00263	2.1052	0.0023	1.1052	0.03331	1.6052	0.01401	0.6052	-0.01577	0.1052	0.03222
	2.6054	0.00141	2.1054	0.00401	1.1054	0.0336	1.6054	0.01353	0.6054	-0.01719	0.1054	0.03364
	2.6056	-0.000621508	2.1056	0.00581	1.1056	0.03335	1.6056	0.01224	0.6056	-0.01815	0.1056	0.03525
	2.6058	-0.00252	2.1058	0.00797	1.1058	0.03306	1.6058	0.01085	0.6058	-0.02002	0.1058	0.03596
	2.606	-0.00446	2.106	0.00997	1.106	0.03206	1.606	0.00953	0.606	-0.0215	0.106	0.03596
	2.6062	-0.0062	2.1062	0.01168	1.1062	0.03099	1.6062	0.00821	0.6062	-0.02315	0.1062	0.03641
	2.6064	-0.00807	2.1064	0.01351	1.1064	0.02948	1.6064	0.00663	0.6064	-0.02521	0.1064	0.03679
	2.6066	-0.01039	2.1066	0.0149	1.1066	0.02819	1.6066	0.00524	0.6066	-0.0255	0.1066	0.03696
	2.6068	-0.01258	2.1068	0.01648	1.1068	0.02716	1.6068	0.00457	0.6068	-0.02737	0.1068	0.03657
	2.607	-0.01438	2.107	0.01802	1.107	0.02687	1.607	0.00167	0.607	-0.02888	0.107	0.03544
	2.6072	-0.0159	2.1072	0.01902	1.1072	0.02574	1.6072	-0.000202556	0.6072	-0.03059	0.1072	0.03476
	2.6074	-0.01764	2.1074	0.02115	1.1074	0.02461	1.6074	-0.00239	0.6074	-0.03066	0.1074	0.03306
	2.6076	-0.01918	2.1076	0.0227	1.1076	0.02352	1.6076	-0.00388	0.6076	-0.03098	0.1076	0.0318
	2.6078	-0.02041	2.1078	0.02428	1.1078	0.02245	1.6078	-0.00552	0.6078	-0.03185	0.1078	0.03099
	2.608	-0.02134	2.108	0.02563	1.108	0.02123	1.608	-0.00778	0.608	-0.03233	0.108	0.03012
	2.6082	-0.02315	2.1082	0.02702	1.1082	0.02029	1.6082	-0.00977	0.6082	-0.03256	0.1082	0.02906
	2.6084	-0.02473	2.1084	0.0284	1.1084	0.01875	1.6084	-0.01151	0.6084	-0.03269	0.1084	0.02809
	2.6086	-0.02653	2.1086	0.02995	1.1086	0.01797	1.6086	-0.01313	0.6086	-0.03301	0.1086	0.02709
	2.6088	-0.02772	2.1088	0.03124	1.1088	0.01697	1.6088	-0.01493	0.6088	-0.03307	0.1088	0.0259
	2.609	-0.02882	2.109	0.0313	1.109	0.01549	1.609	-0.01632	0.609	-0.03195	0.109	0.02464
	2.6092	-0.03004	2.1092	0.03195	1.1092	0.0144	1.6092	-0.01777	0.6092	-0.03214	0.1092	0.02352
	2.6094	-0.0314	2.1094	0.03243	1.1094	0.01275	1.6094	-0.01854	0.6094	-0.03191	0.1094	0.02265
	2.6096	-0.03233	2.1096	0.03256	1.1096	0.01166	1.6096	-0.02054	0.6096	-0.03153	0.1096	0.02145
	2.6098	-0.0323	2.1098	0.03282	1.1098	0.00995	1.6098	-0.02192	0.6098	-0.03053	0.1098	0.02033
	2.61	-0.03278	2.11	0.03285	1.11	0.00869	1.61	-0.02353	0.61	-0.0294	0.11	0.01862
	2.6102	-0.03291	2.1102	0.03317	1.1102	0.00657	1.6102	-0.02508	0.6102	-0.02705	0.1102	0.01762
	2.6104	-0.03336	2.1104	0.03275	1.1104	0.00563	1.6104	-0.02631	0.6104	-0.02627	0.1104	0.01627
	2.6106	-0.03333	2.1106	0.03169	1.1106	0.00389	1.6106	-0.02743	0.6106	-0.02524	0.1106	0.01504
	2.6108	-0.03362	2.1108	0.0315	1.1108	0.00241	1.6108	-0.02905	0.6108	-0.02347	0.1108	0.01343
	2.611	-0.03346	2.111	0.03121	1.111	-0.000299237	1.611	-0.02972	0.611	-0.02067	0.111	0.01198
	2.6112	-0.03291	2.1112	0.02985	1.1112	-0.0021	1.6112	-0.03011	0.6112	-0.02009	0.1112	0.01046
	2.6114	-0.03262	2.1114	0.02988	1.1114	-0.00436	1.6114	-0.03059	0.6114	-0.01819	0.1114	0.00876
	2.6116	-0.03253	2.1116	0.02821	1.1116	-0.00652	1.6116	-0.03133	0.6116	-0.01738	0.1116	0.00705
	2.6118	-0.03166	2.1118	0.02734	1.1118	-0.00865	1.6118	-0.03124	0.6118	-0.01593	0.1118	0.00492
	2.612	-0.03114	2.112	0.0255	1.112	-0.01081	1.612	-0.03124	0.612	-0.01451	0.112	0.0026
	2.6122	-0.03146	2.1122	0.02373	1.1122	-0.01267	1.6122	-0.0313	0.6122	-0.013	0.1122	0.000828712
	2.6124	-0.02898	2.1124	0.02286	1.1124	-0.0147	1.6124	-0.03137	0.6124	-0.01074	0.1124	-0.0012
	2.6126	-0.02853	2.1126	0.02118	1.1126	-0.01699	1.6126	-0.03046	0.6126	-0.00929	0.1126	-0.00323
	2.6128	-0.02669	2.1128	0.0197	1.1128	-0.01896	1.6128	-0.0304	0.6128	-0.00826	0.1128	-0.00565
	2.613	-0.02521	2.113	0.01809	1.113	-0.02057	1.613	-0.03056	0.613	-0.00565	0.113	-0.00797
	2.6132	-0.02357	2.1132	0.01732	1.1132	-0.02179	1.6132	-0.02924	0.6132	-0.00326	0.1132	-0.00868
	2.6134	-0.02228	2.1134	0.01525	1.1134	-0.02376	1.6134	-0.0275	0.6134	-0.000653735	0.1134	-0.0111
	2.6136	-0.02041	2.1136	0.01387	1.1136	-0.0255	1.6136	-0.02718	0.6136	0.00173	0.1136	-0.013
	2.6138	-0.01925	2.1138	0.01226	1.1138	-0.02689	1.6138	-0.02537	0.6138	0.00434	0.1138	-0.01464
	2.614	-0.01783	2.114	0.01048	1.114	-0.0283	1.614	-0.0247	0.614	0.00647	0.114	-0.01628
	2.6142	-0.01609	2.1142	0.00913	1.1142	-0.0294	1.6142	-0.02324	0.6142	0.00879	0.1142	-0.01748
	2.6144	-0.01429	2.1144	0.0072	1.1144	-0.03095	1.6144	-0.02218	0.6144	0.01133	0.1144	-0.01951
	2.6146	-0.01232	2.1146	0.00513	1.1146	-0.03198	1.6146	-0.02015	0.6146	0.01304	0.1146	-0.02073
	2.6148	-0.01058	2.1148	0.00233	1.1148	-0.03298	1.6148	-0.01928	0.6148	0.01656	0.1148	-0.02241
	2.615	-0.00884	2.115	-0.000151943	1.115	-0.03311	1.615	-0.01754	0.615	0.01759	0.115	-0.02424
	2.6152	-0.00678	2.1152	-0.0025	1.1152	-0.03336	1.6152	-0.01645	0.6152	0.01907	0.1152	-0.02563
	2.6154	-0.00462	2.1154	-0.00502	1.1154	-0.0333	1.6154	-0.01512	0.6154	0.02078	0.1154	-0.02698
	2.6156	-0.00169	2.1156	-0.00731	1.1156	-0.03385	1.6156	-0.01325	0.6156	0.02207	0.1156	-0.02879
	2.6158	0.00112	2.1158	-0.00992	1.1158	-0.03404	1.6158	-0.01206	0.6158	0.02332	0.1158	-0.03008
	2.616	0.00395	2.116	-0.0124	1.116	-0.03417	1.616	-0.01039	0.616	0.02477	0.116	-0.02995
	2.6162	0.00634	2.1162	-0.01491	1.1162	-0.03378	1.6162	-0.00858	0.6162	0.02606	0.1162	-0.03069
	2.6164	0.00853	2.1164	-0.01643	1.1164	-0.03356	1.6164	-0.00713	0.6164	0.02735	0.1164	-0.03159
	2.6166	0.01156	2.1166	-0.0183	1.1166	-0.03253	1.6166	-0.00497	0.6166	0.02838	0.1166	-0.03179
	2.6168	0.01366	2.1168	-0.01997	1.1168	-0.03175	1.6168	-0.00233	0.6168	0.02967	0.1168	-0.03224
	2.617	0.01565	2.117	-0.02162	1.117	-0.03127	1.617	0.000441987	0.617	0.03083	0.117	-0.03249
	2.6172	0.01733	2.1172	-0.02307	1.1172	-0.02985	1.6172	0.00238	0.6172	0.03183	0.1172	-0.03295
	2.6174	0.01923	2.1174	-0.02497	1.1174	-0.02937	1.6174	0.00524	0.6174	0.03161	0.1174	-0.03217
	2.6176	0.02071	2.1176	-0.02632	1.1176	-0.02827	1.6176	0.00769	0.6176	0.03154	0.1176	-0.03153
	2.6178	0.02236	2.1178	-0.02796	1.1178	-0.02611	1.6178	0.01014	0.6178	0.03241	0.1178	-0.03143
	2.618	0.02332	2.118	-0.02932	1.118	-0.02482	1.618	0.01278	0.618	0.03238	0.118	-0.03101
	2.6182	0.02513	2.1182	-0.03041	1.1182	-0.02412	1.6182	0.01523	0.6182	0.0327	0.1182	-0.03043
	2.6184	0.02671	2.1184	-0.03167	1.1184	-0.02279	1.6184	0.01714	0.6184	0.03151	0.1184	-0.0295
	2.6186	0.02842	2.1186	-0.03312	1.1186	-0.02063	1.6186	0.01923	0.6186	0.03051	0.1186	-0.0275
	2.6188	0.02977	2.1188	-0.03415	1.1188	-0.01935	1.6188	0.0211	0.6188	0.02951	0.1188	-0.02618
	2.619	0.03074	2.119	-0.03428	1.119	-0.01777	1.619	0.02303	0.619	0.02825	0.119	-0.02421
	2.6192	0.03231	2.1192	-0.0348	1.1192	-0.01645	1.6192	0.02452	0.6192	0.02706	0.1192	-0.02273
	2.6194	0.03354	2.1194	-0.03512	1.1194	-0.01522	1.6194	0.02568	0.6194	0.02606	0.1194	-0.02092
	2.6196	0.03463	2.1196	-0.03538	1.1196	-0.01296	1.6196	0.02796	0.6196	0.0241	0.1196	-0.01899
	2.6198	0.03438	2.1198	-0.03525	1.1198	-0.01193	1.6198	0.02909	0.6198	0.02387	0.1198	-0.01767
	2.62	0.03509	2.12	-0.03418	1.12	-0.01003	1.62	0.03086	0.62	0.02191	0.12	-0.01583
	2.6202	0.03567	2.1202	-0.03328	1.1202	-0.00861	1.6202	0.03225	0.6202	0.02168	0.1202	-0.01448
	2.6204	0.03628	2.1204	-0.03186	1.1204	-0.00671	1.6204	0.03331	0.6204	0.02023	0.1204	-0.01267
	2.6206	0.0358	2.1206	-0.03035	1.1206	-0.00433	1.6206	0.03489	0.6206	0.019	0.1206	-0.01155
	2.6208	0.03518	2.1208	-0.02941	1.1208	-0.00201	1.6208	0.03589	0.6208	0.01797	0.1208	-0.01035
	2.621	0.03425	2.121	-0.02845	1.121	0.000860939	1.621	0.03683	0.621	0.01665	0.121	-0.00816
	2.6212	0.03331	2.1212	-0.02729	1.1212	0.0036	1.6212	0.03689	0.6212	0.01501	0.1212	-0.00662
	2.6214	0.03206	2.1214	-0.02626	1.1214	0.00602	1.6214	0.03757	0.6214	0.01346	0.1214	-0.005
	2.6216	0.03141	2.1216	-0.02464	1.1216	0.00792	1.6216	0.0377	0.6216	0.01243	0.1216	-0.0022
	2.6218	0.03057	2.1218	-0.02403	1.1218	0.0113	1.6218	0.03812	0.6218	0.01137	0.1218	-0.000105874
	2.622	0.02977	2.122	-0.02261	1.122	0.01337	1.622	0.0367	0.622	0.01014	0.122	0.00202
	2.6222	0.02896	2.1222	-0.0212	1.1222	0.01556	1.6222	0.03634	0.6222	0.00866	0.1222	0.00424
	2.6224	0.02848	2.1224	-0.02016	1.1224	0.01688	1.6224	0.03522	0.6224	0.00711	0.1224	0.00689
	2.6226	0.02664	2.1226	-0.01884	1.1226	0.01846	1.6226	0.03344	0.6226	0.00576	0.1226	0.00911
	2.6228	0.02522	2.1228	-0.01726	1.1228	0.02013	1.6228	0.03257	0.6228	0.0047	0.1228	0.01146
	2.623	0.0239	2.123	-0.01594	1.123	0.02181	1.623	0.0318	0.623	0.00302	0.123	0.01366
	2.6232	0.0222	2.1232	-0.01465	1.1232	0.02281	1.6232	0.0307	0.6232	0.00118	0.1232	0.01562
	2.6234	0.02039	2.1234	-0.01369	1.1234	0.02468	1.6234	0.02941	0.6234	-0.000428145	0.1234	0.01772
	2.6236	0.01942	2.1236	-0.01204	1.1236	0.0259	1.6236	0.02838	0.6236	-0.00259	0.1236	0.01888
	2.6238	0.01801	2.1238	-0.01059	1.1238	0.02751	1.6238	0.0269	0.6238	-0.005	0.1238	0.02062
	2.624	0.01639	2.124	-0.00908	1.124	0.02912	1.624	0.02561	0.624	-0.00623	0.124	0.02236
	2.6242	0.01511	2.1242	-0.00779	1.1242	0.03032	1.6242	0.02416	0.6242	-0.00829	0.1242	0.02348
	2.6244	0.01382	2.1244	-0.00644	1.1244	0.03209	1.6244	0.02371	0.6244	-0.01048	0.1244	0.02519
	2.6246	0.01249	2.1246	-0.00473	1.1246	0.03302	1.6246	0.02187	0.6246	-0.01203	0.1246	0.02677
	2.6248	0.01079	2.1248	-0.00279	1.1248	0.03373	1.6248	0.02081	0.6248	-0.01313	0.1248	0.02835
	2.625	0.00969	2.125	-0.00063535	1.125	0.03383	1.625	0.01968	0.625	-0.01464	0.125	0.0299
	2.6252	0.00792	2.1252	0.000814871	1.1252	0.03425	1.6252	0.01813	0.6252	-0.01757	0.1252	0.03103
	2.6254	0.00608	2.1254	0.0031	1.1254	0.03454	1.6254	0.01585	0.6254	-0.01799	0.1254	0.03244
	2.6256	0.00415	2.1256	0.00571	1.1256	0.03454	1.6256	0.01533	0.6256	-0.01922	0.1256	0.03386
	2.6258	0.00189	2.1258	0.00674	1.1258	0.03393	1.6258	0.01414	0.6258	-0.02115	0.1258	0.03505
	2.626	0.00018417	2.126	0.00897	1.126	0.03293	1.626	0.01269	0.626	-0.0227	0.126	0.03505
	2.6262	-0.000750417	2.1262	0.01126	1.1262	0.03167	1.6262	0.01156	0.6262	-0.0247	0.1262	0.03557
	2.6264	-0.00314	2.1264	0.01251	1.1264	0.03032	1.6264	0.01021	0.6264	-0.02595	0.1264	0.03609
	2.6266	-0.0051	2.1266	0.01406	1.1266	0.02961	1.6266	0.00876	0.6266	-0.02743	0.1266	0.03615
	2.6268	-0.00684	2.1268	0.01564	1.1268	0.02838	1.6268	0.00692	0.6268	-0.02927	0.1268	0.03599
	2.627	-0.00848	2.127	0.01761	1.127	0.0279	1.627	0.00492	0.627	-0.03117	0.127	0.03483
	2.6272	-0.01003	2.1272	0.01854	1.1272	0.0268	1.6272	0.00305	0.6272	-0.03185	0.1272	0.03447
	2.6274	-0.01135	2.1274	0.02038	1.1274	0.02661	1.6274	0.0018	0.6274	-0.03175	0.1274	0.03312
	2.6276	-0.0129	2.1276	0.02192	1.1276	0.02493	1.6276	-0.000911552	0.6276	-0.03333	0.1276	0.03193
	2.6278	-0.01425	2.1278	0.02363	1.1278	0.02319	1.6278	-0.00217	0.6278	-0.03295	0.1278	0.03132
	2.628	-0.01516	2.128	0.02511	1.128	0.02216	1.628	-0.00404	0.628	-0.03333	0.128	0.03083
	2.6282	-0.0167	2.1282	0.02647	1.1282	0.02087	1.6282	-0.00597	0.6282	-0.03411	0.1282	0.02961
	2.6284	-0.01835	2.1284	0.02795	1.1284	0.01949	1.6284	-0.00784	0.6284	-0.03382	0.1284	0.0288
	2.6286	-0.0206	2.1286	0.02946	1.1286	0.01852	1.6286	-0.0089	0.6286	-0.03365	0.1286	0.02861
	2.6288	-0.02179	2.1288	0.03053	1.1288	0.01681	1.6288	-0.01071	0.6288	-0.03375	0.1288	0.02935
	2.629	-0.02276	2.129	0.03092	1.129	0.01572	1.629	-0.01229	0.629	-0.03249	0.129	0.03057
	2.6292	-0.02489	2.1292	0.03133	1.1292	0.01436	1.6292	-0.01361	0.6292	-0.03288	0.1292	0.0319
	2.6294	-0.02637	2.1294	0.03188	1.1294	0.0134	1.6294	-0.01464	0.6294	-0.03227	0.1294	0.03202
	2.6296	-0.02753	2.1296	0.03214	1.1296	0.01224	1.6296	-0.01638	0.6296	-0.03175	0.1296	0.03086
	2.6298	-0.02805	2.1298	0.03259	1.1298	0.01101	1.6298	-0.0177	0.6298	-0.03127	0.1298	0.02861
	2.63	-0.02869	2.13	0.03262	1.13	0.00969	1.63	-0.01906	0.63	-0.03008	0.13	0.02696
	2.6302	-0.02901	2.1302	0.03266	1.1302	0.0085	1.6302	-0.02063	0.6302	-0.02866	0.1302	0.02394
	2.6304	-0.0294	2.1304	0.03249	1.1304	0.00621	1.6304	-0.02167	0.6304	-0.02711	0.1304	0.02226
	2.6306	-0.02972	2.1306	0.03162	1.1306	0.00437	1.6306	-0.02328	0.6306	-0.02589	0.1306	0.02013
	2.6308	-0.02998	2.1308	0.03185	1.1308	0.00238	1.6308	-0.02473	0.6308	-0.02399	0.1308	0.01804
	2.631	-0.02992	2.131	0.03098	1.131	0.000828712	1.631	-0.02534	0.631	-0.02237	0.131	0.01681
	2.6312	-0.0293	2.1312	0.0304	1.1312	-0.000943779	1.6312	-0.02566	0.6312	-0.02096	0.1312	0.0144
	2.6314	-0.02876	2.1314	0.02943	1.1314	-0.00275	1.6314	-0.02663	0.6314	-0.01941	0.1314	0.01237
	2.6316	-0.02872	2.1316	0.0283	1.1316	-0.00471	1.6316	-0.02663	0.6316	-0.01686	0.1316	0.00988
	2.6318	-0.02766	2.1318	0.02689	1.1318	-0.00694	1.6318	-0.02708	0.6318	-0.01583	0.1318	0.00708
	2.632	-0.02702	2.132	0.02566	1.132	-0.0089	1.632	-0.02734	0.632	-0.01445	0.132	0.00389
	2.6322	-0.02592	2.1322	0.02434	1.1322	-0.01077	1.6322	-0.0274	0.6322	-0.01332	0.1322	0.0017
	2.6324	-0.02431	2.1324	0.02212	1.1324	-0.01277	1.6324	-0.02769	0.6324	-0.01116	0.1324	-0.000589281
	2.6326	-0.0225	2.1326	0.02154	1.1326	-0.0149	1.6326	-0.02698	0.6326	-0.00936	0.1326	-0.00317
	2.6328	-0.02076	2.1328	0.01973	1.1328	-0.01699	1.6328	-0.02653	0.6328	-0.00784	0.1328	-0.00562
	2.633	-0.01935	2.133	0.0179	1.133	-0.01867	1.633	-0.02679	0.633	-0.0061	0.133	-0.00781
	2.6332	-0.01741	2.1332	0.01699	1.1332	-0.01986	1.6332	-0.02589	0.6332	-0.00362	0.1332	-0.00997
	2.6334	-0.01648	2.1334	0.01577	1.1334	-0.02189	1.6334	-0.02447	0.6334	-0.0012	0.1334	-0.01184
	2.6336	-0.01429	2.1336	0.01396	1.1336	-0.02353	1.6336	-0.02428	0.6336	0.00192	0.1336	-0.01261
	2.6338	-0.01264	2.1338	0.01222	1.1338	-0.02511	1.6338	-0.02302	0.6338	0.00386	0.1338	-0.0139
	2.634	-0.01122	2.134	0.01035	1.134	-0.02656	1.634	-0.02083	0.634	0.00608	0.134	-0.01493
	2.6342	-0.00981	2.1342	0.00919	1.1342	-0.02779	1.6342	-0.02073	0.6342	0.00885	0.1342	-0.01577
	2.6344	-0.00829	2.1344	0.0071	1.1344	-0.02892	1.6344	-0.01864	0.6344	0.01166	0.1344	-0.01773
	2.6346	-0.00713	2.1346	0.00491	1.1346	-0.03037	1.6346	-0.01806	0.6346	0.0133	0.1346	-0.01925
	2.6348	-0.00604	2.1348	0.00185	1.1348	-0.0315	1.6348	-0.01657	0.6348	0.01598	0.1348	-0.02105
	2.635	-0.00433	2.135	-0.000441987	1.135	-0.03179	1.635	-0.01509	0.635	0.01826	0.135	-0.02295
	2.6352	-0.00314	2.1352	-0.00289	1.1352	-0.03269	1.6352	-0.01338	0.6352	0.01975	0.1352	-0.02453
	2.6354	-0.000814871	2.1354	-0.00537	1.1354	-0.03237	1.6354	-0.01232	0.6354	0.02155	0.1354	-0.02602
	2.6356	0.00163	2.1356	-0.00789	1.1356	-0.03298	1.6356	-0.01058	0.6356	0.02313	0.1356	-0.02734
	2.6358	0.00392	2.1358	-0.01059	1.1358	-0.0333	1.6358	-0.00913	0.6358	0.02445	0.1358	-0.02843
	2.636	0.00637	2.136	-0.01314	1.136	-0.03333	1.636	-0.00758	0.636	0.02619	0.136	-0.02856
	2.6362	0.00876	2.1362	-0.01511	1.1362	-0.03285	1.6362	-0.00626	0.6362	0.02751	0.1362	-0.02911
	2.6364	0.01121	2.1364	-0.01723	1.1364	-0.03304	1.6364	-0.00394	0.6364	0.02903	0.1364	-0.02953
	2.6366	0.01372	2.1366	-0.01913	1.1366	-0.03146	1.6366	-0.00227	0.6366	0.03032	0.1366	-0.02992
	2.6368	0.01575	2.1368	-0.02084	1.1368	-0.03121	1.6368	-7.3647e-05	0.6368	0.03138	0.1368	-0.03004
	2.637	0.01772	2.137	-0.02252	1.137	-0.03014	1.637	0.00296	0.637	0.03257	0.137	-0.02985
	2.6372	0.01939	2.1372	-0.02368	1.1372	-0.02956	1.6372	0.00524	0.6372	0.0336	0.1372	-0.02943
	2.6374	0.02168	2.1374	-0.02535	1.1374	-0.02798	1.6374	0.0076	0.6374	0.03409	0.1374	-0.02876
	2.6376	0.02342	2.1376	-0.02716	1.1376	-0.02653	1.6376	0.01037	0.6376	0.03344	0.1376	-0.02753
	2.6378	0.02548	2.1378	-0.02864	1.1378	-0.02528	1.6378	0.01291	0.6378	0.03425	0.1378	-0.02731
	2.638	0.02674	2.138	-0.03025	1.138	-0.02353	1.638	0.01562	0.638	0.03405	0.138	-0.0266
	2.6382	0.02909	2.1382	-0.03151	1.1382	-0.02225	1.6382	0.01781	0.6382	0.03409	0.1382	-0.02534
	2.6384	0.03048	2.1384	-0.0327	1.1384	-0.02092	1.6384	0.01987	0.6384	0.03293	0.1384	-0.02505
	2.6386	0.03225	2.1386	-0.0338	1.1386	-0.01906	1.6386	0.02203	0.6386	0.03167	0.1386	-0.02395
	2.6388	0.0336	2.1388	-0.03541	1.1388	-0.01754	1.6388	0.02394	0.6388	0.0309	0.1388	-0.02241
	2.639	0.03502	2.139	-0.03544	1.139	-0.01599	1.639	0.02548	0.639	0.02932	0.139	-0.0215
	2.6392	0.03631	2.1392	-0.03586	1.1392	-0.01477	1.6392	0.02713	0.6392	0.02848	0.1392	-0.01944
	2.6394	0.03776	2.1394	-0.0366	1.1394	-0.01335	1.6394	0.02819	0.6394	0.02725	0.1394	-0.01828
	2.6396	0.0386	2.1396	-0.03657	1.1396	-0.01219	1.6396	0.03048	0.6396	0.02616	0.1396	-0.01641
	2.6398	0.03857	2.1398	-0.03647	1.1398	-0.01052	1.6398	0.0318	0.6398	0.02503	0.1398	-0.01445
	2.64	0.03899	2.14	-0.03557	1.14	-0.00877	1.64	0.03331	0.64	0.02332	0.14	-0.01251
	2.6402	0.03918	2.1402	-0.03444	1.1402	-0.00716	1.6402	0.03457	0.6402	0.02313	0.1402	-0.01129
	2.6404	0.03911	2.1404	-0.03318	1.1404	-0.00468	1.6404	0.03534	0.6404	0.02136	0.1404	-0.00884
	2.6406	0.03876	2.1406	-0.03173	1.1406	-0.00233	1.6406	0.03689	0.6406	0.02049	0.1406	-0.0072
	2.6408	0.03741	2.1408	-0.0309	1.1408	0.000441987	1.6408	0.03824	0.6408	0.01997	0.1408	-0.00513
	2.641	0.03615	2.141	-0.02983	1.141	0.00286	1.641	0.03889	0.641	0.01823	0.141	-0.00314
	2.6412	0.03496	2.1412	-0.02848	1.1412	0.00544	1.6412	0.0385	0.6412	0.01752	0.1412	-0.0013
	2.6414	0.03325	2.1414	-0.02742	1.1414	0.00779	1.6414	0.03889	0.6414	0.0152	0.1414	0.000764258
	2.6416	0.0319	2.1416	-0.02635	1.1416	0.01037	1.6416	0.03911	0.6416	0.01395	0.1416	0.00283
	2.6418	0.03074	2.1418	-0.02522	1.1418	0.01304	1.6418	0.03899	0.6418	0.01262	0.1418	0.00521
	2.642	0.03006	2.142	-0.02365	1.142	0.01498	1.642	0.03847	0.642	0.01108	0.142	0.00808
	2.6422	0.02919	2.1422	-0.02229	1.1422	0.0171	1.6422	0.03737	0.6422	0.01011	0.1422	0.00972
	2.6424	0.0278	2.1424	-0.02097	1.1424	0.01801	1.6424	0.03612	0.6424	0.00853	0.1424	0.01217
	2.6426	0.02632	2.1426	-0.01971	1.1426	0.01955	1.6426	0.03463	0.6426	0.00753	0.1426	0.01414
	2.6428	0.02477	2.1428	-0.01871	1.1428	0.02133	1.6428	0.03344	0.6428	0.00718	0.1428	0.0162
	2.643	0.02358	2.143	-0.0171	1.143	0.02274	1.643	0.03215	0.643	0.00482	0.143	0.01807
	2.6432	0.02242	2.1432	-0.0162	1.1432	0.024	1.6432	0.03103	0.6432	0.00279	0.1432	0.01958
	2.6434	0.02139	2.1434	-0.0143	1.1434	0.02613	1.6434	0.02999	0.6434	0.000989848	0.1434	0.02075
	2.6436	0.02026	2.1436	-0.01298	1.1436	0.02745	1.6436	0.02887	0.6436	-0.00071819	0.1436	0.0221
	2.6438	0.01936	2.1438	-0.01179	1.1438	0.02893	1.6438	0.0279	0.6438	-0.0022	0.1438	0.02355
	2.644	0.01826	2.144	-0.0103	1.144	0.03038	1.644	0.02609	0.644	-0.00413	0.144	0.02529
	2.6442	0.01697	2.1442	-0.00889	1.1442	0.03132	1.6442	0.02481	0.6442	-0.00591	0.1442	0.02606
	2.6444	0.01585	2.1444	-0.0076	1.1444	0.03344	1.6444	0.02348	0.6444	-0.00774	0.1444	0.02774
	2.6446	0.01446	2.1446	-0.00589	1.1446	0.0337	1.6446	0.02239	0.6446	-0.00923	0.1446	0.02938
	2.6448	0.01301	2.1448	-0.00402	1.1448	0.03534	1.6448	0.02094	0.6448	-0.01026	0.1448	0.0308
	2.645	0.01179	2.145	-0.00189	1.145	0.03422	1.645	0.01949	0.645	-0.0118	0.145	0.03248
	2.6452	0.00998	2.1452	7.3647e-05	1.1452	0.03576	1.6452	0.0181	0.6452	-0.01358	0.1452	0.03383
	2.6454	0.00831	2.1454	0.00172	1.1454	0.03605	1.6454	0.01623	0.6454	-0.01506	0.1454	0.03489
	2.6456	0.00634	2.1456	0.00375	1.1456	0.03609	1.6456	0.01523	0.6456	-0.01622	0.1456	0.03654
	2.6458	0.00444	2.1458	0.00578	1.1458	0.03567	1.6458	0.01388	0.6458	-0.01796	0.1458	0.03773
	2.646	0.00228	2.146	0.00774	1.146	0.03467	1.646	0.01259	0.646	-0.0198	0.146	0.03799
	2.6462	0.000151943	2.1462	0.00952	1.1462	0.03364	1.6462	0.01095	0.6462	-0.02121	0.1462	0.03834
	2.6464	-0.00204	2.1464	0.01113	1.1464	0.03215	1.6464	0.01053	0.6464	-0.02344	0.1464	0.03882
	2.6466	-0.00442	2.1466	0.01267	1.1466	0.03151	1.6466	0.00837	0.6466	-0.02453	0.1466	0.03902
	2.6468	-0.00633	2.1468	0.01429	1.1468	0.0308	1.6468	0.00682	0.6468	-0.02576	0.1468	0.03876
	2.647	-0.008	2.147	0.01586	1.147	0.03019	1.647	0.00486	0.647	-0.02714	0.147	0.03779
	2.6472	-0.0101	2.1472	0.01715	1.1472	0.02919	1.6472	0.0027	0.6472	-0.02866	0.1472	0.03657
	2.6474	-0.01164	2.1474	0.01873	1.1474	0.02825	1.6474	0.000345306	0.6474	-0.02911	0.1474	0.03567
	2.6476	-0.01338	2.1476	0.02015	1.1476	0.02706	1.6476	-0.000363691	0.6476	-0.02943	0.1476	0.03422
	2.6478	-0.01474	2.1478	0.02179	1.1478	0.02548	1.6478	-0.00249	0.6478	-0.02946	0.1478	0.03341
	2.648	-0.0158	2.148	0.02344	1.148	0.02442	1.648	-0.00397	0.648	-0.02988	0.148	0.03254
	2.6482	-0.01773	2.1482	0.02473	1.1482	0.02313	1.6482	-0.00562	0.6482	-0.03027	0.1482	0.03144
	2.6484	-0.01918	2.1484	0.02634	1.1484	0.02287	1.6484	-0.00729	0.6484	-0.03072	0.1484	0.03054
	2.6486	-0.02067	2.1486	0.02734	1.1486	0.02052	1.6486	-0.00907	0.6486	-0.03075	0.1486	0.02964
	2.6488	-0.02196	2.1488	0.02872	1.1488	0.01888	1.6488	-0.01081	0.6488	-0.0305	0.1488	0.02829
	2.649	-0.02302	2.149	0.02888	1.149	0.01739	1.649	-0.01219	0.649	-0.02966	0.149	0.02725
	2.6492	-0.02402	2.1492	0.02946	1.1492	0.01643	1.6492	-0.01393	0.6492	-0.0295	0.1492	0.02619
	2.6494	-0.0254	2.1494	0.03021	1.1494	0.01533	1.6494	-0.01496	0.6494	-0.02985	0.1494	0.02545
	2.6496	-0.02647	2.1496	0.03024	1.1496	0.01411	1.6496	-0.01683	0.6496	-0.02847	0.1496	0.02474
	2.6498	-0.02631	2.1498	0.0304	1.1498	0.01269	1.6498	-0.01793	0.6498	-0.02753	0.1498	0.02374
	2.65	-0.02685	2.15	0.03059	1.15	0.0114	1.65	-0.01986	0.65	-0.02637	0.15	0.02274
	2.6502	-0.02708	2.1502	0.03062	1.1502	0.01005	1.6502	-0.02128	0.6502	-0.02557	0.1502	0.02158
	2.6504	-0.02727	2.1504	0.0303	1.1504	0.00782	1.6504	-0.02266	0.6504	-0.02386	0.1504	0.02062
	2.6506	-0.02743	2.1506	0.0295	1.1506	0.00673	1.6506	-0.02415	0.6506	-0.02215	0.1506	0.01936
	2.6508	-0.02731	2.1508	0.02937	1.1508	0.00434	1.6508	-0.02557	0.6508	-0.02163	0.1508	0.01881
	2.651	-0.02727	2.151	0.02882	1.151	0.00263	1.651	-0.02653	0.651	-0.01986	0.151	0.01646
	2.6512	-0.02711	2.1512	0.02795	1.1512	-0.000105874	1.6512	-0.02663	0.6512	-0.01986	0.1512	0.01552
	2.6514	-0.02666	2.1514	0.02702	1.1514	-0.000814871	1.6514	-0.02708	0.6514	-0.01735	0.1514	0.01382
	2.6516	-0.02676	2.1516	0.02582	1.1516	-0.00297	1.6516	-0.02798	0.6516	-0.01638	0.1516	0.01182
	2.6518	-0.02605	2.1518	0.02515	1.1518	-0.00546	1.6518	-0.02814	0.6518	-0.01512	0.1518	0.00982
	2.652	-0.02547	2.152	0.02312	1.152	-0.00729	1.652	-0.0283	0.652	-0.01374	0.152	0.00795
	2.6522	-0.02457	2.1522	0.02208	1.1522	-0.00958	1.6522	-0.0285	0.6522	-0.01174	0.1522	0.00573
	2.6524	-0.02412	2.1524	0.02022	1.1524	-0.01145	1.6524	-0.0283	0.6524	-0.01019	0.1524	0.00366
	2.6526	-0.02247	2.1526	0.01867	1.1526	-0.01348	1.6526	-0.02811	0.6526	-0.00894	0.1526	0.00167
	2.6528	-0.02076	2.1528	0.01706	1.1528	-0.01509	1.6528	-0.02766	0.6528	-0.006	0.1528	-0.000234783
	2.653	-0.01938	2.153	0.01557	1.153	-0.0168	1.653	-0.02811	0.653	-0.00426	0.153	-0.00272
	2.6532	-0.0187	2.1532	0.0147	1.1532	-0.01777	1.6532	-0.02695	0.6532	-0.00175	0.1532	-0.00475
	2.6534	-0.0167	2.1534	0.0129	1.1534	-0.01986	1.6534	-0.02528	0.6534	0.0018	0.1534	-0.00636
	2.6536	-0.01493	2.1536	0.01126	1.1536	-0.02099	1.6536	-0.02524	0.6536	0.00376	0.1536	-0.00855
	2.6538	-0.01371	2.1538	0.00955	1.1538	-0.02283	1.6538	-0.02399	0.6538	0.00505	0.1538	-0.01052
	2.654	-0.01216	2.154	0.00794	1.154	-0.02424	1.654	-0.02286	0.654	0.00837	0.154	-0.01187
	2.6542	-0.01087	2.1542	0.00604	1.1542	-0.02524	1.6542	-0.02183	0.6542	0.01034	0.1542	-0.01383
	2.6544	-0.0091	2.1544	0.0041	1.1544	-0.02676	1.6544	-0.01964	0.6544	0.0134	0.1544	-0.01506
	2.6546	-0.00752	2.1546	0.00243	1.1546	-0.02779	1.6546	-0.01883	0.6546	0.01488	0.1546	-0.01677
	2.6548	-0.00571	2.1548	-0.000441987	1.1548	-0.02901	1.6548	-0.01722	0.6548	0.01772	0.1548	-0.01835
	2.655	-0.00388	2.155	-0.00328	1.155	-0.0293	1.655	-0.0157	0.655	0.01962	0.155	-0.01993
	2.6552	-0.00191	2.1552	-0.00563	1.1552	-0.02998	1.6552	-0.01435	0.6552	0.02145	0.1552	-0.02138
	2.6554	-0.000138101	2.1554	-0.00814	1.1554	-0.03033	1.6554	-0.01277	0.6554	0.02313	0.1554	-0.02273
	2.6556	0.00318	2.1556	-0.01082	1.1556	-0.03059	1.6556	-0.01155	0.6556	0.02461	0.1556	-0.02408
	2.6558	0.00579	2.1558	-0.01346	1.1558	-0.03075	1.6558	-0.00994	0.6558	0.02587	0.1558	-0.02528
	2.656	0.00821	2.156	-0.01607	1.156	-0.03037	1.656	-0.00716	0.656	0.02771	0.156	-0.0256
	2.6562	0.01075	2.1562	-0.01826	1.1562	-0.03066	1.6562	-0.00655	0.6562	0.0289	0.1562	-0.02605
	2.6564	0.01317	2.1564	-0.02039	1.1564	-0.0303	1.6564	-0.00436	0.6564	0.03074	0.1564	-0.02631
	2.6566	0.01594	2.1566	-0.02239	1.1566	-0.02905	1.6566	-0.00275	0.6566	0.03141	0.1566	-0.0265
	2.6568	0.0181	2.1568	-0.02423	1.1568	-0.02837	1.6568	-0.000428145	0.6568	0.03277	0.1568	-0.02673
	2.657	0.02007	2.157	-0.02619	1.157	-0.02756	1.657	0.00212	0.657	0.03402	0.157	-0.02669
	2.6572	0.02113	2.1572	-0.02742	1.1572	-0.02663	1.6572	0.00482	0.6572	0.03531	0.1572	-0.02644
	2.6574	0.02342	2.1574	-0.02912	1.1574	-0.02566	1.6574	0.00824	0.6574	0.03554	0.1574	-0.02611
	2.6576	0.02471	2.1576	-0.03096	1.1576	-0.02437	1.6576	0.01088	0.6576	0.03583	0.1576	-0.02508
	2.6578	0.02648	2.1578	-0.03241	1.1578	-0.02276	1.6578	0.01208	0.6578	0.03625	0.1578	-0.02482
	2.658	0.02754	2.158	-0.03412	1.158	-0.02112	1.658	0.01465	0.658	0.03663	0.158	-0.02415
	2.6582	0.02948	2.1582	-0.03525	1.1582	-0.01993	1.6582	0.01704	0.6582	0.03657	0.1582	-0.02318
	2.6584	0.03083	2.1584	-0.03663	1.1584	-0.01867	1.6584	0.01868	0.6584	0.03586	0.1584	-0.02221
	2.6586	0.03257	2.1586	-0.03815	1.1586	-0.01732	1.6586	0.02068	0.6586	0.0348	0.1586	-0.02096
	2.6588	0.03415	2.1588	-0.03937	1.1588	-0.01535	1.6588	0.02252	0.6588	0.0336	0.1588	-0.02018
	2.659	0.03509	2.159	-0.03995	1.159	-0.01422	1.659	0.02474	0.659	0.03202	0.159	-0.01764
	2.6592	0.0365	2.1592	-0.04002	1.1592	-0.01261	1.6592	0.02542	0.6592	0.03109	0.1592	-0.01606
	2.6594	0.03779	2.1594	-0.04047	1.1594	-0.01122	1.6594	0.02626	0.6594	0.02958	0.1594	-0.01448
	2.6596	0.03889	2.1596	-0.04076	1.1596	-0.00961	1.6596	0.02806	0.6596	0.0279	0.1596	-0.01325
	2.6598	0.03873	2.1598	-0.04073	1.1598	-0.008	1.6598	0.02906	0.6598	0.0268	0.1598	-0.01177
	2.66	0.03957	2.16	-0.03998	1.16	-0.00671	1.66	0.0307	0.66	0.02558	0.16	-0.01013
	2.6602	0.04024	2.1602	-0.03879	1.1602	-0.005	1.6602	0.03167	0.6602	0.02458	0.1602	-0.00887
	2.6604	0.04047	2.1604	-0.03786	1.1604	-0.00291	1.6604	0.03293	0.6604	0.0231	0.1604	-0.00794
	2.6606	0.04015	2.1606	-0.03644	1.1606	-0.000847098	1.6606	0.03393	0.6606	0.0221	0.1606	-0.00594
	2.6608	0.03908	2.1608	-0.0356	1.1608	0.00257	1.6608	0.03522	0.6608	0.02062	0.1608	-0.0042
	2.661	0.03834	2.161	-0.03451	1.161	0.00521	1.661	0.0358	0.661	0.01975	0.161	-0.00314
	2.6612	0.03734	2.1612	-0.03341	1.1612	0.00776	1.6612	0.0357	0.6612	0.01823	0.1612	-0.00149
	2.6614	0.03596	2.1614	-0.03238	1.1614	0.01011	1.6614	0.03618	0.6614	0.01649	0.1614	0.000506441
	2.6616	0.03505	2.1616	-0.03154	1.1616	0.01266	1.6616	0.0365	0.6616	0.01543	0.1616	0.00241
	2.6618	0.03418	2.1618	-0.03019	1.1618	0.01511	1.6618	0.0366	0.6618	0.0143	0.1618	0.00508
	2.662	0.03341	2.162	-0.02874	1.162	0.01739	1.662	0.03625	0.662	0.01291	0.162	0.00737
	2.6622	0.03228	2.1622	-0.02754	1.1622	0.01933	1.6622	0.03512	0.6622	0.01127	0.1622	0.01001
	2.6624	0.03112	2.1624	-0.02613	1.1624	0.02097	1.6624	0.03434	0.6624	0.01027	0.1624	0.01208
	2.6626	0.0299	2.1626	-0.0249	1.1626	0.02249	1.6626	0.03277	0.6626	0.00869	0.1626	0.01469
	2.6628	0.02842	2.1628	-0.02368	1.1628	0.024	1.6628	0.03128	0.6628	0.0075	0.1628	0.01717
	2.663	0.02674	2.163	-0.02261	1.163	0.02574	1.663	0.03051	0.663	0.00589	0.163	0.01952
	2.6632	0.02526	2.1632	-0.02036	1.1632	0.02677	1.6632	0.02883	0.6632	0.00386	0.1632	0.02171
	2.6634	0.02403	2.1634	-0.01997	1.1634	0.02912	1.6634	0.02871	0.6634	0.0016	0.1634	0.02345
	2.6636	0.02239	2.1636	-0.01826	1.1636	0.03022	1.6636	0.02687	0.6636	0.000603122	0.1636	0.02497
	2.6638	0.02136	2.1638	-0.01681	1.1638	0.0319	1.6638	0.02642	0.6638	-0.0012	0.1638	0.02693
	2.664	0.01962	2.164	-0.01546	1.164	0.03318	1.664	0.0239	0.664	-0.00288	0.164	0.02871
	2.6642	0.01807	2.1642	-0.01378	1.1642	0.03489	1.6642	0.0229	0.6642	-0.00484	0.1642	0.03019
	2.6644	0.01697	2.1644	-0.01175	1.1644	0.03583	1.6644	0.02107	0.6644	-0.00681	0.1644	0.03173
	2.6646	0.01543	2.1646	-0.0103	1.1646	0.03702	1.6646	0.01987	0.6646	-0.00829	0.1646	0.03357
	2.6648	0.01404	2.1648	-0.0084	1.1648	0.03815	1.6648	0.01871	0.6648	-0.00968	0.1648	0.03557
	2.665	0.0123	2.165	-0.00647	1.165	0.03802	1.665	0.01778	0.665	-0.01103	0.165	0.03679
	2.6652	0.01069	2.1652	-0.00457	1.1652	0.03818	1.6652	0.01594	0.6652	-0.01274	0.1652	0.03808
	2.6654	0.00872	2.1654	-0.00263	1.1654	0.03892	1.6654	0.01417	0.6654	-0.01432	0.1654	0.03973
	2.6656	0.00676	2.1656	-0.000441987	1.1656	0.03969	1.6656	0.0133	0.6656	-0.0158	0.1656	0.04098
	2.6658	0.00482	2.1658	0.00127	1.1658	0.03831	1.6658	0.01166	0.6658	-0.01725	0.1658	0.04224
	2.666	0.00305	2.166	0.00352	1.166	0.03747	1.666	0.01037	0.666	-0.01902	0.166	0.0425
	2.6662	0.0017	2.1662	0.00497	1.1662	0.03605	1.6662	0.00924	0.6662	-0.02028	0.1662	0.04282
	2.6664	8.7489e-05	2.1664	0.00681	1.1664	0.03486	1.6664	0.00727	0.6664	-0.02202	0.1664	0.04356
	2.6666	-0.00243	2.1666	0.00832	1.1666	0.03367	1.6666	0.00644	0.6666	-0.02334	0.1666	0.04372
	2.6668	-0.00442	2.1668	0.0101	1.1668	0.03315	1.6668	0.00492	0.6668	-0.02482	0.1668	0.04379
	2.667	-0.006	2.167	0.01177	1.167	0.03283	1.667	0.00286	0.667	-0.02624	0.167	0.04295
	2.6672	-0.00774	2.1672	0.01309	1.1672	0.03144	1.6672	0.000151943	0.6672	-0.0275	0.1672	0.04192
	2.6674	-0.00929	2.1674	0.01448	1.1674	0.03003	1.6674	-0.000524827	0.6674	-0.02818	0.1674	0.04089
	2.6676	-0.01081	2.1676	0.01628	1.1676	0.02954	1.6676	-0.00236	0.6676	-0.0283	0.1676	0.0394
	2.6678	-0.01229	2.1678	0.0177	1.1678	0.02774	1.6678	-0.00413	0.6678	-0.02905	0.1678	0.0386
	2.668	-0.01338	2.168	0.01938	1.168	0.02616	1.668	-0.00581	0.668	-0.02914	0.168	0.03799
	2.6682	-0.01548	2.1682	0.02054	1.1682	0.02464	1.6682	-0.00781	0.6682	-0.02998	0.1682	0.03673
	2.6684	-0.01667	2.1684	0.02196	1.1684	0.02387	1.6684	-0.0091	0.6684	-0.02995	0.1684	0.03551
	2.6686	-0.01873	2.1686	0.02357	1.1686	0.02281	1.6686	-0.0109	0.6686	-0.02979	0.1686	0.03441
	2.6688	-0.02044	2.1688	0.02479	1.1688	0.02113	1.6688	-0.01177	0.6688	-0.03024	0.1688	0.03315
	2.669	-0.02183	2.169	0.02508	1.169	0.01923	1.669	-0.01374	0.669	-0.02982	0.169	0.03173
	2.6692	-0.02383	2.1692	0.02557	1.1692	0.01813	1.6692	-0.01541	0.6692	-0.02956	0.1692	0.03057
	2.6694	-0.02531	2.1694	0.02627	1.1694	0.0171	1.6694	-0.01635	0.6694	-0.02963	0.1694	0.02929
	2.6696	-0.02621	2.1696	0.02634	1.1696	0.01614	1.6696	-0.01802	0.6696	-0.02966	0.1696	0.02874
	2.6698	-0.0264	2.1698	0.02669	1.1698	0.01427	1.6698	-0.01931	0.6698	-0.02863	0.1698	0.02677
	2.67	-0.02724	2.17	0.02669	1.17	0.0123	1.67	-0.02112	0.67	-0.02753	0.17	0.02571
	2.6702	-0.02763	2.1702	0.02702	1.1702	0.0114	1.6702	-0.02199	0.6702	-0.02656	0.1702	0.02445
	2.6704	-0.02808	2.1704	0.0265	1.1704	0.00937	1.6704	-0.02312	0.6704	-0.0247	0.1704	0.02294
	2.6706	-0.02843	2.1706	0.02598	1.1706	0.00831	1.6706	-0.02412	0.6706	-0.02389	0.1706	0.02184
	2.6708	-0.02843	2.1708	0.02624	1.1708	0.00611	1.6708	-0.0256	0.6708	-0.02289	0.1708	0.02033
	2.671	-0.02856	2.171	0.0247	1.171	0.00447	1.671	-0.02647	0.671	-0.02128	0.171	0.01917
	2.6712	-0.02834	2.1712	0.02273	1.1712	0.00276	1.6712	-0.02637	0.6712	-0.01896	0.1712	0.01723
	2.6714	-0.02766	2.1714	0.02002	1.1714	0.000732031	1.6714	-0.02731	0.6714	-0.0187	0.1714	0.01559
	2.6716	-0.02737	2.1716	0.01744	1.1716	-0.00117	1.6716	-0.0276	0.6716	-0.01586	0.1716	0.01424
	2.6718	-0.02644	2.1718	0.01477	1.1718	-0.00304	1.6718	-0.02792	0.6718	-0.01535	0.1718	0.0123
	2.672	-0.02553	2.172	0.0128	1.172	-0.00539	1.672	-0.02827	0.672	-0.01406	0.172	0.00963
	2.6722	-0.0245	2.1722	0.01177	1.1722	-0.0072	1.6722	-0.02827	0.6722	-0.01313	0.1722	0.00876
	2.6724	-0.02392	2.1724	0.01103	1.1724	-0.00952	1.6724	-0.02821	0.6724	-0.01058	0.1724	0.00624
	2.6726	-0.02179	2.1726	0.01068	1.1726	-0.01142	1.6726	-0.02798	0.6726	-0.00971	0.1726	0.00479
	2.6728	-0.01999	2.1728	0.00939	1.1728	-0.01309	1.6728	-0.02721	0.6728	-0.00778	0.1728	0.00234
	2.673	-0.01857	2.173	0.00781	1.173	-0.01458	1.673	-0.02724	0.673	-0.00523	0.173	-0.000395918
	2.6732	-0.01677	2.1732	0.00558	1.1732	-0.01574	1.6732	-0.02669	0.6732	-0.00304	0.1732	-0.00207
	2.6734	-0.01606	2.1734	0.00417	1.1734	-0.01732	1.6734	-0.02615	0.6734	-0.000460373	0.1734	-0.0032
	2.6736	-0.01406	2.1736	0.00249	1.1736	-0.01906	1.6736	-0.02505	0.6736	0.00241	0.1736	-0.00552
	2.6738	-0.01222	2.1738	0.00178	1.1738	-0.0207	1.6738	-0.02415	0.6738	0.00482	0.1738	-0.00713
	2.674	-0.01077	2.174	0.0011	1.174	-0.02208	1.674	-0.02283	0.674	0.00769	0.174	-0.00881
	2.6742	-0.00965	2.1742	0.0004926	1.1742	-0.02334	1.6742	-0.02192	0.6742	0.01021	0.1742	-0.01029
	2.6744	-0.00836	2.1744	0.000363691	1.1744	-0.02508	1.6744	-0.02089	0.6744	0.0133	0.1744	-0.01248
	2.6746	-0.00729	2.1746	-0.000538668	1.1746	-0.02624	1.6746	-0.01931	0.6746	0.01578	0.1746	-0.01361
	2.6748	-0.0062	2.1748	-0.00225	1.1748	-0.02698	1.6748	-0.01838	0.6748	0.01772	0.1748	-0.01499
	2.675	-0.00475	2.175	-0.00412	1.175	-0.0275	1.675	-0.01719	0.675	0.01968	0.175	-0.01686
	2.6752	-0.00368	2.1752	-0.00615	1.1752	-0.02837	1.6752	-0.01532	0.6752	0.02152	0.1752	-0.01806
	2.6754	-0.00156	2.1754	-0.00814	1.1754	-0.02853	1.6754	-0.0139	0.6754	0.02226	0.1754	-0.01944
	2.6756	0.000989848	2.1756	-0.01017	1.1756	-0.02927	1.6756	-0.01229	0.6756	0.02442	0.1756	-0.02109
	2.6758	0.00357	2.1758	-0.01295	1.1758	-0.02927	1.6758	-0.01103	0.6758	0.026	0.1758	-0.02212
	2.676	0.0056	2.176	-0.01552	1.176	-0.02937	1.676	-0.00942	0.676	0.02742	0.176	-0.0227
	2.6762	0.00827	2.1762	-0.01775	1.1762	-0.02924	1.6762	-0.00781	0.6762	0.02916	0.1762	-0.0237
	2.6764	0.0105	2.1764	-0.01978	1.1764	-0.02876	1.6764	-0.00587	0.6764	0.03028	0.1764	-0.02412
	2.6766	0.01295	2.1766	-0.02197	1.1766	-0.02789	1.6766	-0.00391	0.6766	0.03148	0.1766	-0.02457
	2.6768	0.01507	2.1768	-0.02374	1.1768	-0.02763	1.6768	-0.00181	0.6768	0.03251	0.1768	-0.02502
	2.677	0.0173	2.177	-0.02587	1.177	-0.02647	1.677	0.00118	0.677	0.0337	0.177	-0.02502
	2.6772	0.01913	2.1772	-0.02745	1.1772	-0.02569	1.6772	0.00302	0.6772	0.03502	0.1772	-0.02518
	2.6774	0.02104	2.1774	-0.0297	1.1774	-0.02505	1.6774	0.00676	0.6774	0.03547	0.1774	-0.02511
	2.6776	0.023	2.1776	-0.03202	1.1776	-0.02341	1.6776	0.00869	0.6776	0.03528	0.1776	-0.02408
	2.6778	0.02513	2.1778	-0.03402	1.1778	-0.02205	1.6778	0.01063	0.6778	0.03586	0.1778	-0.02399
	2.678	0.02629	2.178	-0.03644	1.178	-0.02047	1.678	0.01333	0.678	0.03602	0.178	-0.02331
	2.6782	0.02838	2.1782	-0.0385	1.1782	-0.01912	1.6782	0.01607	0.6782	0.03634	0.1782	-0.02208
	2.6784	0.02961	2.1784	-0.04076	1.1784	-0.01799	1.6784	0.01804	0.6784	0.03563	0.1784	-0.02154
	2.6786	0.03106	2.1786	-0.04347	1.1786	-0.01645	1.6786	0.01997	0.6786	0.03454	0.1786	-0.02047
	2.6788	0.03283	2.1788	-0.04611	1.1788	-0.0148	1.6788	0.02255	0.6788	0.03373	0.1788	-0.01883
	2.679	0.03412	2.179	-0.04749	1.179	-0.01325	1.679	0.0241	0.679	0.03251	0.179	-0.01728
	2.6792	0.03547	2.1792	-0.04898	1.1792	-0.01203	1.6792	0.02539	0.6792	0.03138	0.1792	-0.01561
	2.6794	0.03628	2.1794	-0.50394	1.1794	-0.01064	1.6794	0.026	0.6794	0.03048	0.1794	-0.01406
	2.6796	0.03773	2.1796	-0.51425	1.1796	-0.00932	1.6796	0.02858	0.6796	0.02842	0.1796	-0.01258
	2.6798	0.03718	2.1798	-0.51264	1.1798	-0.00765	1.6798	0.03025	0.6798	0.02732	0.1798	-0.01093
	2.68	0.0375	2.18	-0.50201	1.18	-0.00636	1.68	0.03144	0.68	0.02638	0.18	-0.00919
	2.6802	0.03783	2.1802	-0.04901	1.1802	-0.0041	1.6802	0.03293	0.6802	0.02526	0.1802	-0.00774
	2.6804	0.03728	2.1804	-0.04753	1.1804	-0.00201	1.6804	0.0337	0.6804	0.02429	0.1804	-0.00626
	2.6806	0.03702	2.1806	-0.0454	1.1806	0.000732031	1.6806	0.03534	0.6806	0.0221	0.1806	-0.00442
	2.6808	0.03551	2.1808	-0.04408	1.1808	0.00347	1.6808	0.0366	0.6808	0.02065	0.1808	-0.0031
	2.681	0.03422	2.181	-0.04327	1.181	0.00621	1.681	0.03718	0.681	0.02023	0.181	-0.00175
	2.6812	0.03257	2.1812	-0.04321	1.1812	0.00843	1.6812	0.03708	0.6812	0.01929	0.1812	0.000345306
	2.6814	0.03132	2.1814	-0.04211	1.1814	0.01114	1.6814	0.0375	0.6814	0.02252	0.1814	0.00186
	2.6816	0.03032	2.1816	-0.04147	1.1816	0.01353	1.6816	0.03763	0.6816	0.03016	0.1816	0.00399
	2.6818	0.02925	2.1818	-0.04105	1.1818	0.01607	1.6818	0.03763	0.6818	0.04085	0.1818	0.0065
	2.682	0.02796	2.182	-0.04024	1.182	0.01846	1.682	0.03708	0.682	0.04753	0.182	0.00901
	2.6822	0.02696	2.1822	-0.03905	1.1822	0.02058	1.6822	0.03567	0.6822	0.04843	0.1822	0.0115
	2.6824	0.02571	2.1824	-0.03847	1.1824	0.02174	1.6824	0.0365	0.6824	0.04301	0.1824	0.01353
	2.6826	0.02468	2.1826	-0.03699	1.1826	0.02339	1.6826	0.03821	0.6826	0.03231	0.1826	0.01601
	2.6828	0.02342	2.1828	-0.03599	1.1828	0.02529	1.6828	0.04189	0.6828	0.02033	0.1828	0.01839
	2.683	0.02242	2.183	-0.03493	1.183	0.03103	1.683	0.50233	0.683	0.00843	0.183	0.02071
	2.6832	0.021	2.1832	-0.03312	1.1832	0.04089	1.6832	0.61126	0.6832	-0.00188	0.1832	0.02313
	2.6834	0.02026	2.1834	-0.03257	1.1834	0.52295	1.6834	0.68635	0.6834	-0.00987	0.1834	0.02429
	2.6836	0.01833	2.1836	-0.0318	1.1836	0.6003	1.6836	0.68925	0.6836	-0.01474	0.1836	0.02574
	2.6838	0.01739	2.1838	-0.0307	1.1838	0.6264	1.6838	0.62963	0.6838	-0.01754	0.1838	0.02732
	2.684	0.01662	2.184	-0.03003	1.184	0.60739	1.684	0.53069	0.684	-0.01899	0.184	0.02883
	2.6842	0.01449	2.1842	-0.02838	1.1842	0.5642	1.6842	0.04143	0.6842	-0.01947	0.1842	0.02977
	2.6844	0.01366	2.1844	-0.02751	1.1844	0.51683	1.6844	0.03061	0.6844	-0.02134	0.1844	0.03167
	2.6846	0.01262	2.1846	-0.02661	1.1846	0.04724	1.6846	0.02139	0.6846	-0.02009	0.1846	0.03328
	2.6848	0.01072	2.1848	-0.025	1.1848	0.04347	1.6848	0.01469	0.6848	-0.01806	0.1848	0.03496
	2.685	0.00934	2.185	-0.02345	1.185	0.04027	1.685	0.00937	0.685	-0.01744	0.185	0.03631
	2.6852	0.00747	2.1852	-0.02239	1.1852	0.03918	1.6852	0.00624	0.6852	-0.01735	0.1852	0.03812
	2.6854	0.0055	2.1854	-0.02055	1.1854	0.03876	1.6854	0.00586	0.6854	-0.01686	0.1854	0.03905
	2.6856	0.00308	2.1856	-0.01865	1.1856	0.03931	1.6856	0.00608	0.6856	-0.0158	0.1856	0.04069
	2.6858	0.00134	2.1858	-0.01775	1.1858	0.03963	1.6858	0.00686	0.6858	-0.01448	0.1858	0.04211
	2.686	-0.000879325	2.186	-0.01598	1.186	0.03895	1.686	0.01082	0.686	-0.01519	0.186	0.04195
	2.6862	-0.00301	2.1862	-0.01475	1.1862	0.03683	1.6862	0.01208	0.6862	-0.0169	0.1862	0.0424
	2.6864	-0.00481	2.1864	-0.01369	1.1864	0.03415	1.6864	0.01353	0.6864	-0.02031	0.1864	0.0433
	2.6866	-0.00736	2.1866	-0.01291	1.1866	0.03248	1.6866	0.01398	0.6866	-0.02476	0.1866	0.04324
	2.6868	-0.00961	2.1868	-0.01208	1.1868	0.0326	1.6868	0.01249	0.6868	-0.02911	0.1868	0.04366
	2.687	-0.01122	2.187	-0.01133	1.187	0.03312	1.687	0.01017	0.687	-0.03382	0.187	0.0426
	2.6872	-0.01332	2.1872	-0.01027	1.1872	0.0327	1.6872	0.00611	0.6872	-0.03643	0.1872	0.04221
	2.6874	-0.01496	2.1874	-0.00976	1.1874	0.03154	1.6874	0.00379	0.6874	-0.03875	0.1874	0.04127
	2.6876	-0.01667	2.1876	-0.00831	1.1876	0.02854	1.6876	-9.193e-06	0.6876	-0.03749	0.1876	0.04008
	2.6878	-0.01819	2.1878	-0.00773	1.1878	0.0249	1.6878	-0.00307	0.6878	-0.03617	0.1878	0.03957
	2.688	-0.01951	2.188	-0.00698	1.188	0.02071	1.688	-0.00529	0.688	-0.03356	0.188	0.03899
	2.6882	-0.02128	2.1882	-0.0065	1.1882	0.01701	1.6882	-0.00678	0.6882	-0.03082	0.1882	0.03844
	2.6884	-0.02244	2.1884	-0.00599	1.1884	0.01359	1.6884	-0.00604	0.6884	-0.02785	0.1884	0.0377
	2.6886	-0.02399	2.1886	-0.00553	1.1886	0.01156	1.6886	-0.00478	0.6886	-0.02505	0.1886	0.03683
	2.6888	-0.0254	2.1888	-0.00524	1.1888	0.00979	1.6888	-0.00278	0.6888	-0.0215	0.1888	0.03573
	2.689	-0.0266	2.189	-0.00582	1.189	0.00834	1.689	-0.000814871	0.689	-0.01761	0.189	0.03451
	2.6892	-0.02818	2.1892	-0.00628	1.1892	0.00814	1.6892	0.00196	0.6892	-0.01367	0.1892	0.03364
	2.6894	-0.0294	2.1894	-0.00663	1.1894	0.0086	1.6894	0.00518	0.6894	-0.00907	0.1894	0.03251
	2.6896	-0.0304	2.1896	-0.00747	1.1896	0.0094	1.6896	0.00705	0.6896	-0.00549	0.1896	0.03151
	2.6898	-0.03059	2.1898	-0.00818	1.1898	0.01021	1.6898	0.00956	0.6898	-0.00281	0.1898	0.03048
	2.69	-0.03104	2.19	-0.0094	1.19	0.01127	1.69	0.01172	0.69	-0.000428145	0.19	0.02896
	2.6902	-0.03117	2.1902	-0.01059	1.1902	0.01233	1.6902	0.0144	0.6902	0.00144	0.1902	0.02813
	2.6904	-0.03172	2.1904	-0.01211	1.1904	0.01275	1.6904	0.01723	0.6904	0.00321	0.1904	0.02725
	2.6906	-0.03233	2.1906	-0.01369	1.1906	0.0132	1.6906	0.02123	0.6906	0.00447	0.1906	0.02593
	2.6908	-0.03266	2.1908	-0.01478	1.1908	0.01308	1.6908	0.02442	0.6908	0.00605	0.1908	0.0249
	2.691	-0.03301	2.191	-0.01614	1.191	0.01198	1.691	0.02722	0.691	0.00737	0.191	0.02365
	2.6912	-0.03285	2.1912	-0.01788	1.1912	0.01037	1.6912	0.02896	0.6912	0.00985	0.1912	0.02226
	2.6914	-0.03249	2.1914	-0.01939	1.1914	0.00901	1.6914	0.02842	0.6914	0.01185	0.1914	0.02145
	2.6916	-0.03285	2.1916	-0.02078	1.1916	0.00673	1.6916	0.02651	0.6916	0.0161	0.1916	0.01968
	2.6918	-0.03227	2.1918	-0.02281	1.1918	0.00466	1.6918	0.02506	0.6918	0.01839	0.1918	0.01801
	2.692	-0.03182	2.192	-0.02439	1.192	0.00383	1.692	0.02394	0.692	0.02107	0.192	0.01565
	2.6922	-0.03095	2.1922	-0.02732	1.1922	0.00212	1.6922	0.02307	0.6922	0.02397	0.1922	0.01427
	2.6924	-0.03043	2.1924	-0.02883	1.1924	0.000828712	1.6924	0.02274	0.6924	0.0259	0.1924	0.01269
	2.6926	-0.0284	2.1926	-0.03151	1.1926	-0.000202556	1.6926	0.0231	0.6926	0.02774	0.1926	0.01156
	2.6928	-0.02663	2.1928	-0.0337	1.1928	-0.00127	1.6928	0.02377	0.6928	0.0299	0.1928	0.01001
	2.693	-0.02544	2.193	-0.03605	1.193	-0.00178	1.693	0.02403	0.693	0.03248	0.193	0.00843
	2.6932	-0.02408	2.1932	-0.03757	1.1932	-0.00233	1.6932	0.0249	0.6932	0.03441	0.1932	0.00611
	2.6934	-0.02286	2.1934	-0.04002	1.1934	-0.00314	1.6934	0.02545	0.6934	0.03754	0.1934	0.00415
	2.6936	-0.02096	2.1936	-0.04198	1.1936	-0.00359	1.6936	0.0278	0.6936	0.04053	0.1936	0.00218
	2.6938	-0.01973	2.1938	-0.04453	1.1938	-0.0043	1.6938	0.02912	0.6938	0.04221	0.1938	0.00018417
	2.694	-0.01815	2.194	-0.04717	1.194	-0.00442	1.694	0.03151	0.694	0.04446	0.194	-0.00136
	2.6942	-0.01648	2.1942	-0.04914	1.1942	-0.00491	1.6942	0.03322	0.6942	0.04666	0.1942	-0.00297
	2.6944	-0.01528	2.1944	-0.52392	1.1944	-0.00523	1.6944	0.03712	0.6944	0.04946	0.1944	-0.00455
	2.6946	-0.01374	2.1946	-0.55421	1.1946	-0.0061	1.6946	0.03866	0.6946	0.51586	0.1946	-0.00645
	2.6948	-0.01193	2.1948	-0.58999	1.1948	-0.00639	1.6948	0.04195	0.6948	0.53617	0.1948	-0.00813
	2.695	-0.01029	2.195	-0.62705	1.195	-0.00552	1.695	0.04533	0.695	0.55421	0.195	-0.00994
	2.6952	-0.00832	2.1952	-0.65605	1.1952	-0.00558	1.6952	0.04933	0.6952	0.56904	0.1952	-0.01142
	2.6954	-0.00613	2.1954	-0.69118	1.1954	-0.00513	1.6954	0.51264	0.6954	0.58483	0.1954	-0.01306
	2.6956	-0.00365	2.1956	-0.72792	1.1956	-0.0051	1.6956	0.54584	0.6956	0.59804	0.1956	-0.01464
	2.6958	-0.00104	2.1958	-0.75725	1.1958	-0.00449	1.6958	0.57645	0.6958	0.60546	0.1958	-0.01612
	2.696	0.0017	2.196	-0.79979	1.196	-0.00413	1.696	0.60642	0.696	0.61996	0.196	-0.01664
	2.6962	0.00383	2.1962	-0.83266	1.1962	-0.00413	1.6962	0.63994	0.6962	0.62995	0.1962	-0.01722
	2.6964	0.00634	2.1964	-0.86198	1.1964	-0.0033	1.6964	0.67507	0.6964	0.64284	0.1964	-0.01777
	2.6966	0.00924	2.1966	-0.88873	1.1966	-0.0023	1.6966	0.72115	0.6966	0.65702	0.1966	-0.01828
	2.6968	0.01153	2.1968	-0.91806	1.1968	-0.00178	1.6968	0.77852	0.6968	0.65992	0.1968	-0.0187
	2.697	0.01304	2.197	-0.94545	1.197	-0.00117	1.697	0.85425	0.697	0.67636	0.197	-0.01918
	2.6972	0.01472	2.1972	-0.96898	1.1972	-0.000299237	1.6972	0.92676	0.6972	0.69021	0.1972	-0.01893
	2.6974	0.01633	2.1974	-1.00378	1.1974	0.000280851	1.6974	0.98477	0.6974	0.69859	0.1974	-0.01925
	2.6976	0.01842	2.1976	-1.03955	1.1976	0.00105	1.6976	1.05535	0.6976	0.70053	0.1976	-0.0188
	2.6978	0.01958	2.1978	-1.05696	1.1978	0.00225	1.6978	1.11722	0.6978	0.70472	0.1978	-0.01864
	2.698	0.02094	2.198	-1.07694	1.198	0.0037	1.698	1.18425	0.698	0.70955	0.198	-0.01767
	2.6982	0.02258	2.1982	-1.08371	1.1982	0.00524	1.6982	1.22679	0.6982	0.71503	0.1982	-0.01793
	2.6984	0.02394	2.1984	-1.08628	1.1984	0.00547	1.6984	1.27417	0.6984	0.70826	0.1984	-0.01725
	2.6986	0.02542	2.1986	-1.0937	1.1986	0.00792	1.6986	1.31639	0.6986	0.70149	0.1986	-0.01622
	2.6988	0.02671	2.1988	-1.09273	1.1988	0.00853	1.6988	1.35796	0.6988	0.69247	0.1988	-0.01538
	2.699	0.02777	2.199	-1.09241	1.199	0.00988	1.699	1.39341	0.699	0.68345	0.199	-0.01409
	2.6992	0.02909	2.1992	-1.08854	1.1992	0.01088	1.6992	1.41951	0.6992	0.67603	0.1992	-0.01251
	2.6994	0.03057	2.1994	-1.09273	1.1994	0.01185	1.6994	1.45271	0.6994	0.67055	0.1994	-0.01116
	2.6996	0.03151	2.1996	-1.09402	1.1996	0.01327	1.6996	1.48912	0.6996	0.65863	0.1996	-0.00984
	2.6998	0.03173	2.1998	-1.09627	1.1998	0.01456	1.6998	1.5278	0.6998	0.6538	0.1998	-0.008
	2.7	0.03212	2.2	-1.0908	1.2	0.01659	1.7	1.56872	0.7	0.6509	0.2	-0.006
	2.7002	0.0326	2.2002	-1.08532	1.2002	0.01826	1.7002	1.61964	0.7002	0.64993	0.2002	-0.00488
	2.7004	0.03277	2.2004	-1.07597	1.2004	0.02084	1.7004	1.65896	0.7004	0.65315	0.2004	-0.00301
	2.7006	0.03257	2.2006	-1.06759	1.2006	0.02348	1.7006	1.70601	0.7006	0.65895	0.2006	-0.00071819
	2.7008	0.03154	2.2008	-1.06211	1.2008	0.02664	1.7008	1.76402	0.7008	0.6683	0.2008	0.000893167
	2.701	0.03032	2.201	-1.05986	1.201	0.02874	1.701	1.80688	0.701	0.68119	0.201	0.00279
	2.7012	0.02922	2.2012	-1.04826	1.2012	0.03125	1.7012	1.83975	0.7012	0.68087	0.2012	0.00486
	2.7014	0.02774	2.2014	-1.04826	1.2014	0.03367	1.7014	1.87134	0.7014	0.66959	0.2014	0.00698
	2.7016	0.02713	2.2016	-1.04761	1.2016	0.0366	1.7016	1.9055	0.7016	0.6799	0.2016	0.00966
	2.7018	0.02577	2.2018	-1.04246	1.2018	0.03892	1.7018	1.92838	0.7018	0.67732	0.2018	0.01291
	2.702	0.02464	2.202	-1.03762	1.202	0.04079	1.702	1.95158	0.702	0.66346	0.202	0.01569
	2.7022	0.02387	2.2022	-1.03085	1.2022	0.04318	1.7022	1.96415	0.7022	0.65831	0.2022	0.01852
	2.7024	0.02236	2.2024	-1.02828	1.2024	0.04459	1.7024	1.96705	0.7024	0.64058	0.2024	0.02181
	2.7026	0.02062	2.2026	-1.02795	1.2026	0.04656	1.7026	1.96931	0.7026	0.63865	0.2026	0.02455
	2.7028	0.01891	2.2028	-1.02409	1.2028	0.04827	1.7028	1.97543	0.7028	0.62608	0.2028	0.02787
	2.703	0.01749	2.203	-1.02537	1.203	0.04978	1.703	1.96254	0.703	0.60997	0.203	0.0307
	2.7032	0.01594	2.2032	-1.02376	1.2032	0.50845	1.7032	1.92064	0.7032	0.59031	0.2032	0.03296
	2.7034	0.01472	2.2034	-1.0257	1.2034	0.52585	1.7034	1.87585	0.7034	0.56453	0.2034	0.03493
	2.7036	0.01314	2.2036	-1.03053	1.2036	0.53842	1.7036	1.84104	0.7036	0.55099	0.2036	0.03744
	2.7038	0.01185	2.2038	-1.03021	1.2038	0.55647	1.7038	1.83556	0.7038	0.53617	0.2038	0.0395
	2.704	0.01072	2.204	-1.03214	1.204	0.56485	1.704	1.82751	0.704	0.52231	0.204	0.04176
	2.7042	0.00937	2.2042	-1.03569	1.2042	0.57967	1.7042	1.78336	0.7042	0.51844	0.2042	0.04366
	2.7044	0.00843	2.2044	-1.03988	1.2044	0.5887	1.7044	1.70988	0.7044	0.04988	0.2044	0.0454
	2.7046	0.00679	2.2046	-1.04632	1.2046	0.60159	1.7046	1.60675	0.7046	0.50136	0.2046	0.04759
	2.7048	0.0055	2.2048	-1.0518	1.2048	0.61126	1.7048	1.49847	0.7048	0.50233	0.2048	0.04936
	2.705	0.00405	2.205	-1.05438	1.205	0.609	1.705	1.39083	0.705	0.50233	0.205	0.51329
	2.7052	0.00205	2.2052	-1.06759	1.2052	0.61738	1.7052	1.29512	0.7052	0.04998	0.2052	0.53004
	2.7054	0.000957621	2.2054	-1.07952	1.2054	0.61964	1.7054	1.21197	0.7054	0.04865	0.2054	0.54358
	2.7056	-0.0012	2.2056	-1.09563	1.2056	0.62125	1.7056	1.16363	0.7056	0.04946	0.2056	0.56034
	2.7058	-0.00301	2.2058	-1.11883	1.2058	0.61319	1.7058	1.12496	0.7058	0.04846	0.2058	0.57645
	2.706	-0.00455	2.206	-1.14784	1.206	0.60127	1.706	1.10143	0.706	0.04743	0.206	0.5829
	2.7062	-0.00626	2.2062	-1.18361	1.2062	0.58838	1.7062	1.08306	0.7062	0.04724	0.2062	0.58515
	2.7064	-0.00823	2.2064	-1.23163	1.2064	0.57452	1.7064	1.06759	0.7064	0.0464	0.2064	0.59256
	2.7066	-0.01048	2.2066	-1.25709	1.2066	0.56388	1.7066	1.05567	0.7066	0.04633	0.2066	0.59482
	2.7068	-0.01245	2.2068	-1.27675	1.2068	0.55776	1.7068	1.03665	0.7068	0.04704	0.2068	0.59579
	2.707	-0.01467	2.207	-1.29866	1.207	0.55035	1.707	0.99379	0.707	0.04791	0.207	0.5887
	2.7072	-0.01612	2.2072	-1.3093	1.2072	0.54261	1.7072	0.94932	0.7072	0.5033	0.2072	0.57774
	2.7074	-0.01802	2.2074	-1.31187	1.2074	0.53327	1.7074	0.90581	0.7074	0.53713	0.2074	0.56904
	2.7076	-0.01973	2.2076	-1.29834	1.2076	0.52295	1.7076	0.84232	0.7076	0.59256	0.2076	0.55486
	2.7078	-0.02121	2.2078	-1.28448	1.2078	0.51361	1.7078	0.77271	0.7078	0.63575	0.2078	0.54551
	2.708	-0.02237	2.208	-1.2529	1.208	0.50458	1.708	0.69118	0.708	0.66379	0.208	0.53875
	2.7082	-0.02444	2.2082	-1.22841	1.2082	0.04939	1.7082	0.6293	0.7082	0.68087	0.2082	0.52843
	2.7084	-0.02618	2.2084	-1.20488	1.2084	0.04836	1.7084	0.58096	0.7084	0.6857	0.2084	0.52392
	2.7086	-0.02779	2.2086	-1.18393	1.2086	0.04762	1.7086	0.53617	0.7086	0.68216	0.2086	0.51812
	2.7088	-0.02937	2.2088	-1.17007	1.2088	0.04688	1.7088	0.50265	0.7088	0.68506	0.2088	0.50362
	2.709	-0.03079	2.209	-1.1733	1.209	0.04591	1.709	0.04769	0.709	0.68635	0.209	0.0492
	2.7092	-0.03214	2.2092	-1.17813	1.2092	0.04511	1.7092	0.04488	0.7092	0.69215	0.2092	0.04823
	2.7094	-0.03343	2.2094	-1.1791	1.2094	0.0445	1.7094	0.04424	0.7094	0.69054	0.2094	0.04727
	2.7096	-0.03456	2.2096	-1.18168	1.2096	0.04376	1.7096	0.04208	0.7096	0.71245	0.2096	0.04662
	2.7098	-0.03465	2.2098	-1.18844	1.2098	0.04269	1.7098	0.04021	0.7098	0.72631	0.2098	0.04562
	2.71	-0.03517	2.21	-1.20198	1.21	0.04231	1.71	0.03792	0.71	0.74597	0.21	0.04453
	2.7102	-0.03533	2.2102	-1.2226	1.2102	0.04189	1.7102	0.03483	0.7102	0.77433	0.2102	0.0434
	2.7104	-0.03556	2.2104	-1.25515	1.2104	0.04111	1.7104	0.03177	0.7104	0.80462	0.2104	0.04269
	2.7106	-0.03556	2.2106	-1.26998	1.2106	0.04005	1.7106	0.02854	0.7106	0.8246	0.2106	0.04163
	2.7108	-0.03568	2.2108	-1.25193	1.2108	0.03889	1.7108	0.02419	0.7108	0.83105	0.2108	0.04076
	2.711	-0.03565	2.211	-1.22776	1.211	0.03821	1.711	0.02	0.711	0.82686	0.211	0.03966
	2.7112	-0.0353	2.2112	-1.19876	1.2112	0.03779	1.7112	0.0173	0.7112	0.82428	0.2112	0.03873
	2.7114	-0.03449	2.2114	-1.18039	1.2114	0.03625	1.7114	0.01337	0.7114	0.82331	0.2114	0.0377
	2.7116	-0.03404	2.2116	-1.15815	1.2116	0.03583	1.7116	0.0103	0.7116	0.83169	0.2116	0.03679
	2.7118	-0.03317	2.2118	-1.1285	1.2118	0.03493	1.7118	0.00679	0.7118	0.85779	0.2118	0.03489
	2.712	-0.03249	2.212	-1.10336	1.212	0.03367	1.712	0.00354	0.712	0.90033	0.212	0.03325
	2.7122	-0.03191	2.2122	-1.05148	1.2122	0.03331	1.7122	-0.000299237	0.7122	0.90388	0.2122	0.03167
	2.7124	-0.03069	2.2124	-0.99347	1.2124	0.03235	1.7124	-0.00384	0.7124	0.91129	0.2124	0.03016
	2.7126	-0.02908	2.2126	-0.93643	1.2126	0.03212	1.7126	-0.0081	0.7126	0.9245	0.2126	0.0289
	2.7128	-0.02734	2.2128	-0.89582	1.2128	0.03212	1.7128	-0.01197	0.7128	0.93224	0.2128	0.02687
	2.713	-0.02608	2.213	-0.86875	1.213	0.03248	1.713	-0.01609	0.713	0.94126	0.213	0.02522
	2.7132	-0.02492	2.2132	-0.84587	1.2132	0.03318	1.7132	-0.02015	0.7132	0.95544	0.2132	0.024
	2.7134	-0.02347	2.2134	-0.82234	1.2134	0.03386	1.7134	-0.02334	0.7134	0.96318	0.2134	0.02255
	2.7136	-0.02176	2.2136	-0.7927	1.2136	0.03515	1.7136	-0.02821	0.7136	0.97768	0.2136	0.0212
	2.7138	-0.02005	2.2138	-0.75853	1.2138	0.03634	1.7138	-0.03237	0.7138	0.97961	0.2138	0.02013
	2.714	-0.01886	2.214	-0.71632	1.214	0.03689	1.714	-0.03691	0.714	0.99605	0.214	0.01897
	2.7142	-0.01748	2.2142	-0.68248	1.2142	0.03712	1.7142	-0.04094	0.7142	1.02441	0.2142	0.01759
	2.7144	-0.01632	2.2144	-0.638	1.2144	0.03815	1.7144	-0.04458	0.7144	1.05599	0.2144	0.0162
	2.7146	-0.01493	2.2146	-0.62995	1.2146	0.03799	1.7146	-0.50445	0.7146	1.08951	0.2146	0.01424
	2.7148	-0.01348	2.2148	-0.64091	1.2148	0.03844	1.7148	-0.55053	0.7148	1.12399	0.2148	0.01237
	2.715	-0.01142	2.215	-0.6683	1.215	0.0387	1.715	-0.59533	0.715	1.15396	0.215	0.01014
	2.7152	-0.01061	2.2152	-0.70343	1.2152	0.03857	1.7152	-0.64399	0.7152	1.17942	0.2152	0.00818
	2.7154	-0.00832	2.2154	-0.74693	1.2154	0.03889	1.7154	-0.69523	0.7154	1.17588	0.2154	0.00602
	2.7156	-0.00626	2.2156	-0.79979	1.2156	0.03847	1.7156	-0.73197	0.7156	1.16137	0.2156	0.0045
	2.7158	-0.00362	2.2158	-0.84974	1.2158	0.03802	1.7158	-0.77934	0.7158	1.14913	0.2158	0.00257
	2.716	-0.0011	2.216	-0.89808	1.216	0.03773	1.716	-0.82156	0.716	1.13849	0.216	0.00215
	2.7162	0.00173	2.2162	-0.92289	1.2162	0.03818	1.7162	-0.85443	0.7162	1.12141	0.2162	0.00134
	2.7164	0.00444	2.2164	-0.94223	1.2164	0.03934	1.7164	-0.88988	0.7164	1.11335	0.2164	0.000506441
	2.7166	0.00727	2.2166	-0.96157	1.2166	0.04044	1.7166	-0.90213	0.7166	1.09208	0.2166	0.000248624
	2.7168	0.00959	2.2168	-0.98606	1.2168	0.04208	1.7168	-0.90277	0.7168	1.07823	0.2168	-9.193e-06
	2.717	0.01185	2.217	-1.01764	1.217	0.04372	1.717	-0.89214	0.717	1.06824	0.217	-0.000363691
	2.7172	0.01382	2.2172	-1.04793	1.2172	0.04601	1.7172	-0.87409	0.7172	1.0634	0.2172	-0.000299237
	2.7174	0.01601	2.2174	-1.07887	1.2174	0.0483	1.7174	-0.84799	0.7174	1.04761	0.2174	0.000119716
	2.7176	0.01784	2.2176	-1.11497	1.2176	0.50877	1.7176	-0.8409	0.7176	1.02312	0.2176	0.000796485
	2.7178	0.01987	2.2178	-1.15428	1.2178	0.54712	1.7178	-0.82156	0.7178	1.01313	0.2178	0.00105
	2.718	0.02158	2.218	-1.20198	1.218	0.58129	1.718	-0.80287	0.718	0.99605	0.218	0.00196
	2.7182	0.02352	2.2182	-1.25258	1.2182	0.62092	1.7182	-0.79546	0.7182	0.98058	0.2182	0.00292
	2.7184	0.0251	2.2184	-1.30285	1.2184	0.66218	1.7184	-0.77902	0.7184	0.95448	0.2184	0.00357
	2.7186	0.02706	2.2186	-1.35087	1.2186	0.69344	1.7186	-0.77354	0.7186	0.92225	0.2186	0.00453
	2.7188	0.02854	2.2188	-1.39019	1.2188	0.71503	1.7188	-0.76968	0.7188	0.88615	0.2188	0.00576
	2.719	0.0297	2.219	-1.43047	1.219	0.72889	1.719	-0.76355	0.719	0.83781	0.219	0.00644
	2.7192	0.03112	2.2192	-1.46882	1.2192	0.73888	1.7192	-0.7555	0.7192	0.79302	0.2192	0.00866
	2.7194	0.03267	2.2194	-1.50781	1.2194	0.74661	1.7194	-0.75292	0.7194	0.74532	0.2194	0.01011
	2.7196	0.03386	2.2196	-1.52457	1.2196	0.75177	1.7196	-0.72552	0.7196	0.68796	0.2196	0.01143
	2.7198	0.03386	2.2198	-1.5365	1.2198	0.75596	1.7198	-0.70071	0.7198	0.64348	0.2198	0.01282
	2.72	0.03431	2.22	-1.52715	1.22	0.76498	1.72	-0.66784	0.72	0.59482	0.22	0.01436
	2.7202	0.03434	2.2202	-1.50427	1.2202	0.7711	1.7202	-0.63948	0.7202	0.54777	0.2202	0.01572
	2.7204	0.03483	2.2204	-1.46946	1.2204	0.80978	1.7204	-0.60918	0.7204	0.50265	0.2204	0.0171
	2.7206	0.03454	2.2206	-1.42177	1.2206	0.82686	1.7206	-0.57373	0.7206	0.04533	0.2206	0.01907
	2.7208	0.03338	2.2208	-1.37311	1.2208	0.85812	1.7208	-0.53506	0.7208	0.0406	0.2208	0.02033
	2.721	0.03222	2.221	-1.31929	1.221	0.89002	1.721	-0.04957	0.721	0.03699	0.221	0.02223
	2.7212	0.0307	2.2212	-1.25515	1.2212	0.91226	1.7212	-0.04758	0.7212	0.03215	0.2212	0.02339
	2.7214	0.02922	2.2214	-1.18297	1.2214	0.93707	1.7214	-0.04629	0.7214	0.02597	0.2214	0.0251
	2.7216	0.02854	2.2216	-1.09917	1.2216	0.95673	1.7216	-0.04613	0.7216	0.0202	0.2216	0.027
	2.7218	0.027	2.2218	-1.01087	1.2218	0.9809	1.7218	-0.04551	0.7218	0.01391	0.2218	0.02967
	2.722	0.026	2.222	-0.9158	1.222	0.99798	1.722	-0.04577	0.722	0.0075	0.222	0.03206
	2.7222	0.02503	2.2222	-0.82267	1.2222	1.00862	1.7222	-0.04542	0.7222	0.000764258	0.2222	0.03399
	2.7224	0.02397	2.2224	-0.73017	1.2224	1.01538	1.7224	-0.04503	0.7224	-0.00523	0.2224	0.03628
	2.7226	0.02252	2.2226	-0.63349	1.2226	1.01893	1.7226	-0.04381	0.7226	-0.011	0.2226	0.03831
	2.7228	0.021	2.2228	-0.53004	1.2228	1.02537	1.7228	-0.04229	0.7228	-0.01615	0.2228	0.04044
	2.723	0.01933	2.223	-0.04285	1.223	1.02441	1.723	-0.041	0.723	-0.02112	0.223	0.04269
	2.7232	0.01797	2.2232	-0.03241	1.2232	1.02537	1.7232	-0.03868	0.7232	-0.02576	0.2232	0.0435
	2.7234	0.01717	2.2234	-0.02239	1.2234	1.03343	1.7234	-0.03849	0.7234	-0.03098	0.2234	0.04579
	2.7236	0.01617	2.2236	-0.01208	1.2236	1.03955	1.7236	-0.03691	0.7236	-0.03507	0.2236	0.04627
	2.7238	0.0143	2.2238	-0.00247	1.2238	1.05631	1.7238	-0.03733	0.7238	-0.04007	0.2238	0.04762
	2.724	0.01346	2.224	0.00755	1.224	1.06824	1.724	-0.03881	0.724	-0.04464	0.224	0.04862
	2.7242	0.01204	2.2242	0.01728	1.2242	1.07952	1.7242	-0.04016	0.7242	-0.04925	0.2242	0.04959
	2.7244	0.01121	2.2244	0.02747	1.2244	1.09112	1.7244	-0.04255	0.7244	-0.53538	0.2244	0.50394
	2.7246	0.00972	2.2246	0.0381	1.2246	1.10659	1.7246	-0.0441	0.7246	-0.57825	0.2246	0.51748
	2.7248	0.00843	2.2248	0.04854	1.2248	1.1198	1.7248	-0.04613	0.7248	-0.61724	0.2248	0.52585
	2.725	0.00727	2.225	0.5921	1.225	1.12818	1.725	-0.04803	0.725	-0.66172	0.225	0.53423
	2.7252	0.00602	2.2252	0.69684	1.2252	1.16331	1.7252	-0.0498	0.7252	-0.69201	0.2252	0.54648
	2.7254	0.00366	2.2254	0.79578	1.2254	1.18844	1.7254	-0.50477	0.7254	-0.73423	0.2254	0.54906
	2.7256	0.00202	2.2256	0.89117	1.2256	1.21842	1.7256	-0.51992	0.7256	-0.77064	0.2256	0.56195
	2.7258	0.00018417	2.2258	0.9769	1.2258	1.24484	1.7258	-0.5341	0.7258	-0.80867	0.2258	0.57129
	2.726	-0.00165	2.226	1.05746	1.226	1.28029	1.726	-0.5457	0.726	-0.84573	0.226	0.57258
	2.7262	-0.00314	2.2262	1.13513	1.2262	1.30156	1.7262	-0.55601	0.7262	-0.8786	0.2262	0.56872
	2.7264	-0.00562	2.2264	1.19959	1.2264	1.30994	1.7264	-0.5689	0.7264	-0.91567	0.2264	0.57162
	2.7266	-0.00755	2.2266	1.2721	1.2266	1.31477	1.7266	-0.58115	0.7266	-0.94499	0.2266	0.56872
	2.7268	-0.00945	2.2268	1.34944	1.2268	1.32863	1.7268	-0.59082	0.7268	-0.9682	0.2268	0.56711
	2.727	-0.01103	2.227	1.43001	1.227	1.3325	1.727	-0.59662	0.727	-1.00042	0.227	0.55679
	2.7272	-0.01251	2.2272	1.50671	1.2272	1.32895	1.7272	-0.61466	0.7272	-1.03039	0.2272	0.54293
	2.7274	-0.01412	2.2274	1.57471	1.2274	1.318	1.7274	-0.63207	0.7274	-1.06907	0.2274	0.53037
	2.7276	-0.01574	2.2276	1.64497	1.2276	1.29866	1.7276	-0.62852	0.7276	-1.09968	0.2276	0.51393
	2.7278	-0.01732	2.2278	1.70459	1.2278	1.2645	1.7278	-0.63787	0.7278	-1.12546	0.2278	0.04991
	2.728	-0.01835	2.228	1.75905	1.228	1.21519	1.728	-0.6514	0.728	-1.14609	0.228	0.04927
	2.7282	-0.02018	2.2282	1.80997	1.2282	1.15944	1.7282	-0.65881	0.7282	-1.15801	0.2282	0.04778
	2.7284	-0.02092	2.2284	1.85315	1.2284	1.09853	1.7284	-0.67332	0.7284	-1.16639	0.2284	0.04582
	2.7286	-0.02302	2.2286	1.89054	1.2286	1.04729	1.7286	-0.68073	0.7286	-1.16349	0.2286	0.04504
	2.7288	-0.02453	2.2288	1.91535	1.2288	0.99347	1.7288	-0.69523	0.7288	-1.16349	0.2288	0.04337
	2.729	-0.02576	2.229	1.93566	1.229	0.95995	1.729	-0.7107	0.729	-1.15189	0.229	0.04172
	2.7292	-0.02718	2.2292	1.94726	1.2292	0.93997	1.7292	-0.72617	0.7292	-1.1361	0.2292	0.04015
	2.7294	-0.02863	2.2294	1.95757	1.2294	0.93159	1.7294	-0.73906	0.7294	-1.12869	0.2294	0.03837
	2.7296	-0.02953	2.2296	1.96273	1.2296	0.93127	1.7296	-0.75131	0.7296	-1.12031	0.2296	0.03663
	2.7298	-0.02966	2.2298	1.95886	1.2298	0.92612	1.7298	-0.76516	0.7298	-1.11032	0.2298	0.03486
	2.73	-0.03066	2.23	1.94822	1.23	0.91484	1.73	-0.78128	0.73	-1.10323	0.23	0.03306
	2.7302	-0.0305	2.2302	1.93018	1.2302	0.8984	1.7302	-0.80287	0.7302	-1.09356	0.2302	0.03096
	2.7304	-0.03053	2.2304	1.90601	1.2304	0.8781	1.7304	-0.81898	0.7304	-1.08454	0.2304	0.02929
	2.7306	-0.03121	2.2306	1.87668	1.2306	0.85103	1.7306	-0.84219	0.7306	-1.07583	0.2306	0.02742
	2.7308	-0.03153	2.2308	1.848	1.2308	0.82009	1.7308	-0.8583	0.7308	-1.05714	0.2308	0.02545
	2.731	-0.0313	2.231	1.81642	1.231	0.79624	1.731	-0.87764	0.731	-1.03329	0.231	0.02397
	2.7312	-0.03111	2.2312	1.78	1.2312	0.77046	1.7312	-0.88956	0.7312	-1.00236	0.2312	0.02223
	2.7314	-0.03021	2.2314	1.74455	1.2314	0.7305	1.7314	-0.90503	0.7314	-0.9582	0.2314	0.01968
	2.7316	-0.03001	2.2316	1.5905	1.2316	0.69827	1.7316	-0.92018	0.7316	-0.92243	0.2316	0.01701
	2.7318	-0.02921	2.2318	1.6324	1.2318	0.66508	1.7318	-0.93242	0.7318	-0.89794	0.2318	0.01498
	2.732	-0.02837	2.232	1.64078	1.232	0.62898	1.732	-0.94112	0.732	-0.86378	0.232	0.0124
	2.7322	-0.02782	2.2322	1.6295	1.2322	0.59224	1.7322	-0.94693	0.7322	-0.83026	0.2322	0.00979
	2.7324	-0.02653	2.2324	1.5963	1.2324	0.56163	1.7324	-0.95144	0.7324	-0.79127	0.2324	0.00753
	2.7326	-0.02476	2.2326	1.56311	1.2326	0.51876	1.7326	-0.95627	0.7326	-0.76259	0.2326	0.00486
	2.7328	-0.02299	2.2328	1.51992	1.2328	0.0483	1.7328	-0.94789	0.7328	-0.71231	0.2328	0.00238
	2.733	-0.02157	2.233	1.46804	1.233	0.04472	1.733	-0.9495	0.733	-0.66848	0.233	-0.000395918
	2.7332	-0.02028	2.2332	1.41486	1.2332	0.04011	1.7332	-0.94854	0.7332	-0.6166	0.2332	-0.00278
	2.7334	-0.01851	2.2334	1.36104	1.2334	0.03438	1.7334	-0.9379	0.7334	-0.55665	0.2334	-0.00549
	2.7336	-0.0167	2.2336	1.31013	1.2336	0.02919	1.7336	-0.93049	0.7336	-0.04964	0.2336	-0.00819
	2.7338	-0.01541	2.2338	1.26565	1.2338	0.02274	1.7338	-0.91857	0.7338	-0.04426	0.2338	-0.01061
	2.734	-0.0138	2.234	1.22762	1.234	0.01704	1.734	-0.91148	0.734	-0.03852	0.234	-0.01277
	2.7342	-0.01206	2.2342	1.19765	1.2342	0.01133	1.7342	-0.89826	0.7342	-0.03475	0.2342	-0.01477
	2.7344	-0.01064	2.2344	1.16962	1.2344	0.00515	1.7344	-0.88666	0.7344	-0.0304	0.2344	-0.01706
	2.7346	-0.009	2.2346	1.14416	1.2346	-0.000653735	1.7346	-0.87667	0.7346	-0.02663	0.2346	-0.01967
	2.7348	-0.00726	2.2348	1.11483	1.2348	-0.00578	1.7348	-0.8641	0.7348	-0.02324	0.2348	-0.02173
	2.735	-0.00597	2.235	1.08518	1.235	-0.01084	1.735	-0.86056	0.735	-0.02018	0.235	-0.02421
	2.7352	-0.0051	2.2352	1.05714	1.2352	-0.01557	1.7352	-0.84219	0.7352	-0.01709	0.2352	-0.02576
	2.7354	-0.00375	2.2354	1.02878	1.2354	-0.02025	1.7354	-0.82768	0.7354	-0.01419	0.2354	-0.0283
	2.7356	-0.00227	2.2356	1.00107	1.2356	-0.0246	1.7356	-0.82253	0.7356	-0.01193	0.2356	-0.03004
	2.7358	-0.000879325	2.2358	0.96981	1.2358	-0.02966	1.7358	-0.80964	0.7358	-0.00971	0.2358	-0.03188
	2.736	0.000667577	2.236	0.93951	1.236	-0.03449	1.736	-0.80029	0.736	-0.00716	0.236	-0.03356
	2.7362	0.00325	2.2362	0.91599	1.2362	-0.03933	1.7362	-0.78643	0.7362	-0.00594	0.2362	-0.03446
	2.7364	0.0064	2.2364	0.88473	1.2364	-0.04371	1.7364	-0.77612	0.7364	-0.00484	0.2364	-0.03559
	2.7366	0.01021	2.2366	0.85862	1.2366	-0.048	1.7366	-0.7526	0.7366	-0.00436	0.2366	-0.03649
	2.7368	0.01401	2.2368	0.83381	1.2368	-0.51959	1.7368	-0.73326	0.7368	-0.00352	0.2368	-0.0373
	2.737	0.01746	2.237	0.80964	1.237	-0.55472	1.737	-0.70748	0.737	-0.00239	0.237	-0.03823
	2.7372	0.02139	2.2372	0.79288	1.2372	-0.58276	1.7372	-0.67332	0.7372	-0.00214	0.2372	-0.03862
	2.7374	0.02616	2.2374	0.7787	1.2374	-0.61434	1.7374	-0.64689	0.7374	-0.00133	0.2374	-0.03897
	2.7376	0.03196	2.2376	0.75646	1.2376	-0.63271	1.7376	-0.61499	0.7376	-0.00207	0.2376	-0.03913
	2.7378	0.03802	2.2378	0.74261	1.2378	-0.65076	1.7378	-0.57212	0.7378	-0.00191	0.2378	-0.03904
	2.738	0.04414	2.238	0.72488	1.238	-0.66687	1.738	-0.5486	0.738	-0.00188	0.238	-0.03939
	2.7382	0.04894	2.2382	0.71328	1.2382	-0.6788	1.7382	-0.51283	0.7382	-0.00214	0.2382	-0.03929
	2.7384	0.53842	2.2384	0.70135	1.2384	-0.69813	1.7384	-0.04838	0.7384	-0.00343	0.2384	-0.03907
	2.7386	0.59321	2.2386	0.68685	1.2386	-0.72295	1.7386	-0.045	0.7386	-0.00607	0.2386	-0.03862
	2.7388	0.63672	2.2388	0.66881	1.2388	-0.72875	1.7388	-0.04223	0.7388	-0.009	0.2388	-0.03797
	2.739	0.68377	2.239	0.6543	1.239	-0.74357	1.739	-0.03904	0.739	-0.01164	0.239	-0.03684
	2.7392	0.71728	2.2392	0.65011	1.2392	-0.75582	1.7392	-0.03662	0.7392	-0.01451	0.2392	-0.03581
	2.7394	0.76852	2.2394	0.64302	1.2394	-0.76839	1.7394	-0.03478	0.7394	-0.01645	0.2394	-0.03478
	2.7396	0.80107	2.2396	0.63368	1.2396	-0.77225	1.7396	-0.03214	0.7396	-0.0179	0.2396	-0.03388
	2.7398	0.82686	2.2398	0.6282	1.2398	-0.77515	1.7398	-0.03001	0.7398	-0.01999	0.2398	-0.03282
	2.74	0.85618	2.24	0.62755	1.24	-0.77548	1.74	-0.02769	0.74	-0.02157	0.24	-0.03133
	2.7402	0.88422	2.2402	0.63368	1.2402	-0.77451	1.7402	-0.0254	0.7402	-0.02179	0.2402	-0.03056
	2.7404	0.91194	2.2404	0.63368	1.2404	-0.75582	1.7404	-0.02434	0.7404	-0.0227	0.2404	-0.02953
	2.7406	0.93933	2.2406	0.6398	1.2406	-0.74712	1.7406	-0.02179	0.7406	-0.02366	0.2406	-0.02837
	2.7408	0.95415	2.2408	0.64496	1.2408	-0.73036	1.7408	-0.02002	0.7408	-0.02457	0.2408	-0.02698
	2.741	0.95576	2.241	0.64818	1.241	-0.71521	1.741	-0.01802	0.741	-0.02592	0.241	-0.02569
	2.7412	0.95061	2.2412	0.65591	1.2412	-0.69781	1.7412	-0.01725	0.7412	-0.02763	0.2412	-0.02434
	2.7414	0.93482	2.2414	0.6601	1.2414	-0.68137	1.7414	-0.01622	0.7414	-0.03001	0.2414	-0.02273
	2.7416	0.91709	2.2416	0.66397	1.2416	-0.66558	1.7416	-0.01545	0.7416	-0.0322	0.2416	-0.02102
	2.7418	0.89453	2.2418	0.66816	1.2418	-0.64625	1.7418	-0.01393	0.7418	-0.03349	0.2418	-0.01889
	2.742	0.87391	2.242	0.67461	1.242	-0.63303	1.742	-0.01303	0.742	-0.03546	0.242	-0.01648
	2.7422	0.85135	2.2422	0.67622	1.2422	-0.62884	1.7422	-0.01329	0.7422	-0.03733	0.2422	-0.01448
	2.7424	0.82782	2.2424	0.68041	1.2424	-0.6311	1.7424	-0.01345	0.7424	-0.038	0.2424	-0.01251
	2.7426	0.79463	2.2426	0.6817	1.2426	-0.62143	1.7426	-0.01367	0.7426	-0.03968	0.2426	-0.01032
	2.7428	0.7624	2.2428	0.68524	1.2428	-0.6137	1.7428	-0.01435	0.7428	-0.04123	0.2428	-0.00826
	2.743	0.72921	2.243	0.68621	1.243	-0.60661	1.743	-0.01429	0.743	-0.04236	0.243	-0.00607
	2.7432	0.69795	2.2432	0.68556	1.2432	-0.60628	1.7432	-0.01487	0.7432	-0.04374	0.2432	-0.00423
	2.7434	0.66636	2.2434	0.69233	1.2434	-0.59275	1.7434	-0.01509	0.7434	-0.04548	0.2434	-0.00275
	2.7436	0.63446	2.2436	0.6991	1.2436	-0.58598	1.7436	-0.01557	0.7436	-0.04645	0.2436	-0.00149
	2.7438	0.60513	2.2438	0.70264	1.2438	-0.5689	1.7438	-0.01574	0.7438	-0.048	0.2438	-0.000138101
	2.744	0.57065	2.244	0.72005	1.244	-0.55988	1.744	-0.01645	0.744	-0.04957	0.244	0.00125
	2.7442	0.54616	2.2442	0.73261	1.2442	-0.54989	1.7442	-0.01706	0.7442	-0.51089	0.2442	0.00257
	2.7444	0.52199	2.2444	0.74389	1.2444	-0.53313	1.7444	-0.01754	0.7444	-0.52733	0.2444	0.0035
	2.7446	0.0491	2.2446	0.75904	1.2446	-0.51669	1.7446	-0.01828	0.7446	-0.53796	0.2446	0.00515
	2.7448	0.04653	2.2448	0.76935	1.2448	-0.5067	1.7448	-0.0178	0.7448	-0.54473	0.2448	0.00631
	2.745	0.04356	2.245	0.78289	1.245	-0.04974	1.745	-0.01893	0.745	-0.55633	0.245	0.00782
	2.7452	0.04018	2.2452	0.79191	1.2452	-0.04841	1.7452	-0.02044	0.7452	-0.57245	0.2452	0.00876
	2.7454	0.03654	2.2454	0.80094	1.2454	-0.04719	1.7454	-0.02086	0.7454	-0.58211	0.2454	0.00979
	2.7456	0.03277	2.2456	0.81093	1.2456	-0.04648	1.7456	-0.0217	0.7456	-0.59468	0.2456	0.0113
	2.7458	0.02893	2.2458	0.81705	1.2458	-0.04574	1.7458	-0.02218	0.7458	-0.60306	0.2458	0.01208
	2.746	0.02484	2.246	0.82575	1.246	-0.04548	1.746	-0.02366	0.746	-0.62014	0.246	0.01311
	2.7462	0.02107	2.2462	0.82897	1.2462	-0.04551	1.7462	-0.02408	0.7462	-0.6282	0.2462	0.01259
	2.7464	0.0163	2.2464	0.83703	1.2464	-0.0458	1.7464	-0.02544	0.7464	-0.64818	0.2464	0.01272
	2.7466	0.01237	2.2466	0.84058	1.2466	-0.04609	1.7466	-0.02573	0.7466	-0.65591	0.2466	0.01295
	2.7468	0.00792	2.2468	0.84444	1.2468	-0.04606	1.7468	-0.0276	0.7468	-0.66333	0.2468	0.01291
	2.747	0.00444	2.247	0.8525	1.247	-0.04568	1.747	-0.02879	0.747	-0.67686	0.247	0.01208
	2.7472	0.000989848	2.2472	0.85347	1.2472	-0.04638	1.7472	-0.03156	0.7472	-0.68943	0.2472	0.01111
	2.7474	-0.00265	2.2474	0.85186	1.2474	-0.04664	1.7474	-0.03266	0.7474	-0.69652	0.2474	0.00963
	2.7476	-0.00575	2.2476	0.86539	1.2476	-0.04693	1.7476	-0.0343	0.7476	-0.69426	0.2476	0.00821
	2.7478	-0.00894	2.2478	0.87119	1.2478	-0.04793	1.7478	-0.03585	0.7478	-0.69716	0.2478	0.00737
	2.748	-0.01058	2.248	0.87893	1.248	-0.04845	1.748	-0.03717	0.748	-0.6962	0.248	0.00595
	2.7482	-0.01042	2.2482	0.88505	1.2482	-0.04867	1.7482	-0.0391	0.7482	-0.6962	0.2482	0.00521
	2.7484	-0.00739	2.2484	0.88602	1.2484	-0.04922	1.7484	-0.04071	0.7484	-0.69491	0.2484	0.00412
	2.7486	-0.00252	2.2486	0.89504	1.2486	-0.5009	1.7486	-0.04255	0.7486	-0.69298	0.2486	0.00305
	2.7488	0.00325	2.2488	0.89858	1.2488	-0.50928	1.7488	-0.04381	0.7488	-0.69104	0.2488	0.00154
	2.749	0.00905	2.249	0.89955	1.249	-0.51766	1.749	-0.04497	0.749	-0.68266	0.249	0.000151943
	2.7492	0.01459	2.2492	0.89053	1.2492	-0.52411	1.7492	-0.04597	0.7492	-0.67106	0.2492	-0.00143
	2.7494	0.0202	2.2494	0.89053	1.2494	-0.53603	1.7494	-0.04655	0.7494	-0.66558	0.2494	-0.00301
	2.7496	0.02626	2.2496	0.88666	1.2496	-0.54215	1.7496	-0.04774	0.7496	-0.65559	0.2496	-0.00475
	2.7498	0.03132	2.2498	0.88731	1.2498	-0.55504	1.7498	-0.04851	0.7498	-0.6456	0.2498	-0.00655
	2.75	0.03357	2.25	0.87699	1.25	-0.56536	1.75	-0.04948	0.75	-0.63303	0.25	-0.00823
	2.7502	0.03418	2.2502	0.87248	1.2502	-0.5834	1.7502	-0.50155	0.7502	-0.61692	0.2502	-0.01013
	2.7504	0.03341	2.2504	0.86636	1.2504	-0.61402	1.7504	-0.50767	0.7504	-0.59855	0.2504	-0.01171
	2.7506	0.03064	2.2506	0.85476	1.2506	-0.64302	1.7506	-0.51637	0.7506	-0.57535	0.2506	-0.01306
	2.7508	0.02729	2.2508	0.84605	1.2508	-0.66784	1.7508	-0.52185	0.7508	-0.566	0.2508	-0.01499
	2.751	0.02329	2.251	0.8351	1.251	-0.68556	1.751	-0.52797	0.751	-0.54376	0.251	-0.01657
	2.7512	0.01904	2.2512	0.82382	1.2512	-0.70071	1.7512	-0.52443	0.7512	-0.51347	0.2512	-0.01777
	2.7514	0.01601	2.2514	0.80964	1.2514	-0.70877	1.7514	-0.52217	0.7514	-0.04899	0.2514	-0.01938
	2.7516	0.01269	2.2516	0.79578	1.2516	-0.70554	1.7516	-0.52733	0.7516	-0.04664	0.2516	-0.02125
	2.7518	0.01056	2.2518	0.7816	1.2518	-0.71102	1.7518	-0.52894	0.7518	-0.0449	0.2518	-0.02295
	2.752	0.00905	2.252	0.75775	1.252	-0.71134	1.752	-0.52797	0.752	-0.043	0.252	-0.0254
	2.7522	0.00869	2.2522	0.73648	1.2522	-0.7165	1.7522	-0.52797	0.7522	-0.04161	0.2522	-0.02795
	2.7524	0.00908	2.2524	0.72069	1.2524	-0.72262	1.7524	-0.52346	0.7524	-0.0382	0.2524	-0.02943
	2.7526	0.00953	2.2526	0.702	1.2526	-0.73809	1.7526	-0.51573	0.7526	-0.03588	0.2526	-0.0314
	2.7528	0.01208	2.2528	0.68234	1.2528	-0.75807	1.7528	-0.50412	0.7528	-0.03385	0.2528	-0.0334
	2.753	0.01375	2.253	0.66139	1.253	-0.77741	1.753	-0.04964	0.753	-0.03179	0.253	-0.0362
	2.7532	0.0162	2.2532	0.64302	1.2532	-0.79997	1.7532	-0.04938	0.7532	-0.02805	0.2532	-0.03813
	2.7534	0.01881	2.2534	0.62175	1.2534	-0.82382	1.7534	-0.0489	0.7534	-0.02476	0.2534	-0.03978
	2.7536	0.02181	2.2536	0.60371	1.2536	-0.8438	1.7536	-0.04693	0.7536	-0.02241	0.2536	-0.04168
	2.7538	0.02452	2.2538	0.58244	1.2538	-0.85927	1.7538	-0.04555	0.7538	-0.01896	0.2538	-0.04335
	2.754	0.02725	2.254	0.56181	1.254	-0.87377	1.754	-0.04294	0.754	-0.01641	0.254	-0.04484
	2.7542	0.03025	2.2542	0.54022	1.2542	-0.88924	1.7542	-0.04223	0.7542	-0.01306	0.2542	-0.04622
	2.7544	0.03322	2.2544	0.51959	1.2544	-0.9002	1.7544	-0.04094	0.7544	-0.00919	0.2544	-0.04764
	2.7546	0.03599	2.2546	0.04996	1.2546	-0.91083	1.7546	-0.03907	0.7546	-0.00681	0.2546	-0.04951
	2.7548	0.03879	2.2548	0.04748	1.2548	-0.91373	1.7548	-0.03739	0.7548	-0.00442	0.2548	-0.50831
	2.755	0.04076	2.255	0.04464	1.255	-0.91792	1.755	-0.03514	0.755	-0.00156	0.255	-0.52217
	2.7552	0.04398	2.2552	0.04203	1.2552	-0.91985	1.7552	-0.03375	0.7552	0.000860939	0.2552	-0.53732
	2.7554	0.04566	2.2554	0.03955	1.2554	-0.92018	1.7554	-0.03314	0.7554	0.00296	0.2554	-0.54731
	2.7556	0.04869	2.2556	0.03623	1.2556	-0.9176	1.7556	-0.03085	0.7556	0.00502	0.2556	-0.56117
	2.7558	0.52424	2.2558	0.03346	1.2558	-0.92308	1.7558	-0.02869	0.7558	0.00631	0.2558	-0.57277
	2.756	0.55389	2.256	0.0303	1.256	-0.92114	1.756	-0.02682	0.756	0.0086	0.256	-0.58082
	2.7562	0.58	2.2562	0.02801	1.2562	-0.92276	1.7562	-0.02479	0.7562	0.01037	0.2562	-0.58308
	2.7564	0.60288	2.2564	0.02518	1.2564	-0.91728	1.7564	-0.02289	0.7564	0.0122	0.2564	-0.59307
	2.7566	0.63768	2.2566	0.02279	1.2566	-0.90858	1.7566	-0.02128	0.7566	0.01388	0.2566	-0.59919
	2.7568	0.66411	2.2568	0.02044	1.2568	-0.89891	1.7568	-0.0188	0.7568	0.0153	0.2568	-0.605
	2.757	0.69279	2.257	0.01819	1.257	-0.90052	1.757	-0.01583	0.757	0.01736	0.257	-0.6079
	2.7572	0.72083	2.2572	0.01635	1.2572	-0.88666	1.7572	-0.01316	0.7572	0.01849	0.2572	-0.61112
	2.7574	0.74758	2.2574	0.01448	1.2574	-0.88247	1.7574	-0.01019	0.7574	0.02049	0.2574	-0.61273
	2.7576	0.77916	2.2576	0.01216	1.2576	-0.86249	1.7576	-0.00655	0.7576	0.02039	0.2576	-0.60918
	2.7578	0.80913	2.2578	0.01039	1.2578	-0.84831	1.7578	-0.00488	0.7578	0.0201	0.2578	-0.60338
	2.758	0.84007	2.258	0.00848	1.258	-0.8351	1.758	-0.00236	0.758	0.0211	0.258	-0.59984
	2.7582	0.87713	2.2582	0.00681	1.2582	-0.81673	1.7582	0.000603122	0.7582	0.02133	0.2582	-0.59146
	2.7584	0.90871	2.2584	0.00558	1.2584	-0.80738	1.7584	0.00328	0.7584	0.02087	0.2584	-0.5776
	2.7586	0.94416	2.2586	0.00365	1.2586	-0.78643	1.7586	0.00528	0.7586	0.02065	0.2586	-0.57051
	2.7588	0.97284	2.2588	0.0021	1.2588	-0.77	1.7588	0.00734	0.7588	0.0192	0.2588	-0.55182
	2.759	1.00378	2.259	0.0012	1.259	-0.75292	1.759	0.00895	0.759	0.01846	0.259	-0.54119
	2.7592	1.03472	2.2592	0.0011	1.2592	-0.73487	1.7592	0.01108	0.7592	0.01701	0.2592	-0.52024
	2.7594	1.0663	2.2594	-8.7489e-05	1.2594	-0.71038	1.7594	0.01285	0.7594	0.01623	0.2594	-0.51154
	2.7596	1.09402	2.2596	-0.000313078	1.2596	-0.69072	1.7596	0.01462	0.7596	0.01523	0.2596	-0.04948
	2.7598	1.10723	2.2598	-0.00102	1.2598	-0.66816	1.7598	0.01572	0.7598	0.01337	0.2598	-0.04774
	2.76	1.12625	2.26	-0.000570895	1.26	-0.64882	1.76	0.01739	0.76	0.01301	0.26	-0.04597
	2.7602	1.14333	2.2602	0.000202556	1.2602	-0.62336	1.7602	0.01836	0.7602	0.01095	0.2602	-0.04448
	2.7604	1.15912	2.2604	0.000976007	1.2604	-0.59823	1.7604	0.01933	0.7604	0.00963	0.2604	-0.04313
	2.7606	1.17265	2.2606	0.00188	1.2606	-0.57148	1.7606	0.0202	0.7606	0.00818	0.2606	-0.04181
	2.7608	1.17716	2.2608	0.00285	1.2608	-0.54151	1.7608	0.02113	0.7608	0.00676	0.2608	-0.04033
	2.761	1.18522	2.261	0.00297	1.261	-0.51154	1.761	0.02261	0.761	0.00524	0.261	-0.03862
	2.7612	1.18909	2.2612	0.00384	1.2612	-0.04822	1.7612	0.02158	0.7612	0.00434	0.2612	-0.03701
	2.7614	1.19586	2.2614	0.00462	1.2614	-0.04542	1.7614	0.02171	0.7614	0.00228	0.2614	-0.0352
	2.7616	1.2081	2.2616	0.00455	1.2616	-0.04248	1.7616	0.02203	0.7616	0.00128	0.2616	-0.03324
	2.7618	1.21519	2.2618	0.00568	1.2618	-0.03946	1.7618	0.02191	0.7618	0.00018417	0.2618	-0.03082
	2.762	1.22841	2.262	0.00649	1.262	-0.03688	1.762	0.02158	0.762	-0.000847098	0.262	-0.02805
	2.7622	1.24484	2.2622	0.00745	1.2622	-0.0344	1.7622	0.02062	0.7622	-0.00223	0.2622	-0.02576
	2.7624	1.26257	2.2624	0.00784	1.2624	-0.0322	1.7624	0.01936	0.7624	-0.00381	0.2624	-0.02337
	2.7626	1.27932	2.2626	0.008	1.2626	-0.02998	1.7626	0.01852	0.7626	-0.00562	0.2626	-0.02076
	2.7628	1.29673	2.2628	0.0091	1.2628	-0.02763	1.7628	0.01662	0.7628	-0.00665	0.2628	-0.01835
	2.763	1.30962	2.263	0.00958	1.263	-0.02582	1.763	0.01562	0.763	-0.00826	0.263	-0.01577
	2.7632	1.31961	2.2632	0.01039	1.2632	-0.02331	1.7632	0.01359	0.7632	-0.00987	0.2632	-0.01358
	2.7634	1.32863	2.2634	0.01145	1.2634	-0.02083	1.7634	0.01211	0.7634	-0.01184	0.2634	-0.01155
	2.7636	1.3499	2.2636	0.01219	1.2636	-0.01835	1.7636	0.01169	0.7636	-0.01277	0.2636	-0.01006
	2.7638	1.37955	2.2638	0.01329	1.2638	-0.01651	1.7638	0.01017	0.7638	-0.01499	0.2638	-0.00807
	2.764	1.42112	2.264	0.01383	1.264	-0.01477	1.764	0.00876	0.764	-0.01725	0.264	-0.00629
	2.7642	1.47623	2.2642	0.01474	1.2642	-0.01277	1.7642	0.00737	0.7642	-0.01831	0.2642	-0.00465
	2.7644	1.53972	2.2644	0.01619	1.2644	-0.01064	1.7644	0.00586	0.7644	-0.02009	0.2644	-0.00343
	2.7646	1.58097	2.2646	0.01725	1.2646	-0.0081	1.7646	0.00495	0.7646	-0.02163	0.2646	-0.00159
	2.7648	1.6103	2.2648	0.01867	1.2648	-0.00781	1.7648	0.00399	0.7648	-0.02295	0.2648	-0.000138101
	2.765	1.62641	2.265	0.02054	1.265	-0.00681	1.765	0.00302	0.765	-0.02457	0.265	0.00141
	2.7652	1.62867	2.2652	0.02247	1.2652	-0.00558	1.7652	0.00147	0.7652	-0.02624	0.2652	0.00267
	2.7654	1.62512	2.2654	0.02421	1.2654	-0.00462	1.7654	0.000280851	0.7654	-0.02772	0.2654	0.00389
	2.7656	1.59998	2.2656	0.02563	1.2656	-0.00401	1.7656	-0.0004926	0.7656	-0.0293	0.2656	0.00566
	2.7658	1.55487	2.2658	0.02734	1.2658	-0.00413	1.7658	-0.00181	0.7658	-0.03037	0.2658	0.0074
	2.766	1.51426	2.266	0.02934	1.266	-0.00491	1.766	-0.00291	0.766	-0.03188	0.266	0.00856
	2.7662	1.45851	2.2662	0.03043	1.2662	-0.00562	1.7662	-0.00417	0.7662	-0.03365	0.2662	0.00872
	2.7664	1.42112	2.2664	0.03156	1.2664	-0.00691	1.7664	-0.00594	0.7664	-0.03565	0.2664	0.00995
	2.7666	1.39276	2.2666	0.03288	1.2666	-0.00781	1.7666	-0.00652	0.7666	-0.0363	0.2666	0.0105
	2.7668	1.37278	2.2668	0.03414	1.2668	-0.00826	1.7668	-0.00807	0.7668	-0.03842	0.2668	0.01133
	2.767	1.36698	2.267	0.03562	1.267	-0.00881	1.767	-0.00929	0.767	-0.03949	0.267	0.0105
	2.7672	1.36924	2.2672	0.03652	1.2672	-0.00968	1.7672	-0.01139	0.7672	-0.04091	0.2672	0.01043
	2.7674	1.37762	2.2674	0.03707	1.2674	-0.01052	1.7674	-0.0129	0.7674	-0.04158	0.2674	0.0094
	2.7676	1.37955	2.2676	0.03894	1.2676	-0.01174	1.7676	-0.01429	0.7676	-0.04252	0.2676	0.00834
	2.7678	1.37439	2.2678	0.04023	1.2678	-0.01238	1.7678	-0.01586	0.7678	-0.04271	0.2678	0.00711
	2.768	1.36859	2.268	0.04168	1.268	-0.01354	1.768	-0.01699	0.768	-0.043	0.268	0.00644
	2.7682	1.35377	2.2682	0.04284	1.2682	-0.01412	1.7682	-0.01906	0.7682	-0.04332	0.2682	0.00579
	2.7684	1.33991	2.2684	0.04358	1.2684	-0.01499	1.7684	-0.02022	0.7684	-0.04345	0.2684	0.00499
	2.7686	1.3209	2.2686	0.04503	1.2686	-0.01586	1.7686	-0.02076	0.7686	-0.04381	0.2686	0.00463
	2.7688	1.29544	2.2688	0.04629	1.2688	-0.01686	1.7688	-0.02289	0.7688	-0.04371	0.2688	0.00405
	2.769	1.26901	2.269	0.04713	1.269	-0.01748	1.769	-0.02405	0.769	-0.04361	0.269	0.00344
	2.7692	1.23872	2.2692	0.04677	1.2692	-0.01831	1.7692	-0.02508	0.7692	-0.04277	0.2692	0.00218
	2.7694	1.20971	2.2694	0.04748	1.2694	-0.01896	1.7694	-0.02631	0.7694	-0.04281	0.2694	0.00244
	2.7696	1.16975	2.2696	0.04758	1.2696	-0.01973	1.7696	-0.02737	0.7696	-0.0429	0.2696	0.00138
	2.7698	1.14494	2.2698	0.04742	1.2698	-0.02083	1.7698	-0.02888	0.7698	-0.04187	0.2698	0.00112
	2.77	1.10723	2.27	0.04774	1.27	-0.02154	1.77	-0.02975	0.77	-0.04136	0.27	8.7489e-05
	2.7702	1.08048	2.2702	0.04761	1.2702	-0.0227	1.7702	-0.03088	0.7702	-0.04074	0.2702	-0.000653735
	2.7704	1.04761	2.2704	0.04732	1.2704	-0.0237	1.7704	-0.03169	0.7704	-0.0391	0.2704	-0.00207
	2.7706	1.01861	2.2706	0.04684	1.2706	-0.02473	1.7706	-0.03285	0.7706	-0.03791	0.2706	-0.00281
	2.7708	0.99283	2.2708	0.04574	1.2708	-0.02602	1.7708	-0.03401	0.7708	-0.03701	0.2708	-0.00436
	2.771	0.97027	2.271	0.04558	1.271	-0.02727	1.771	-0.03488	0.771	-0.03562	0.271	-0.00578
	2.7712	0.94803	2.2712	0.045	1.2712	-0.02859	1.7712	-0.03481	0.7712	-0.03391	0.2712	-0.00726
	2.7714	0.93385	2.2714	0.04364	1.2714	-0.02898	1.7714	-0.03491	0.7714	-0.0324	0.2714	-0.00894
	2.7716	0.91548	2.2716	0.04342	1.2716	-0.03156	1.7716	-0.03514	0.7716	-0.03172	0.2716	-0.01061
	2.7718	0.89872	2.2718	0.04113	1.2718	-0.0322	1.7718	-0.03539	0.7718	-0.02959	0.2718	-0.01232
	2.772	0.89067	2.272	0.03991	1.272	-0.03388	1.772	-0.03523	0.772	-0.02805	0.272	-0.01425
	2.7722	0.88132	2.2722	0.0381	1.2722	-0.03568	1.7722	-0.03498	0.7722	-0.02685	0.2722	-0.01567
	2.7724	0.88196	2.2724	0.03643	1.2724	-0.03701	1.7724	-0.03478	0.7724	-0.02544	0.2724	-0.0178
	2.7726	0.89324	2.2726	0.03452	1.2726	-0.0382	1.7726	-0.03449	0.7726	-0.02383	0.2726	-0.01957
	2.7728	0.91	2.2728	0.03269	1.2728	-0.0392	1.7728	-0.0333	0.7728	-0.02208	0.2728	-0.02105
	2.773	0.92837	2.273	0.03088	1.273	-0.03991	1.773	-0.03324	0.773	-0.02109	0.273	-0.02305
	2.7732	0.95061	2.2732	0.0294	1.2732	-0.04126	1.7732	-0.03262	0.7732	-0.01815	0.2732	-0.02482
	2.7734	0.96898	2.2734	0.0276	1.2734	-0.04236	1.7734	-0.03085	0.7734	-0.01506	0.2734	-0.02627
	2.7736	0.99347	2.2736	0.02586	1.2736	-0.04358	1.7736	-0.03059	0.7736	-0.01261	0.2736	-0.02824
	2.7738	1.00894	2.2738	0.02431	1.2738	-0.04471	1.7738	-0.0295	0.7738	-0.00984	0.2738	-0.02975
	2.774	1.02537	2.274	0.02225	1.274	-0.04561	1.774	-0.02763	0.774	-0.00723	0.274	-0.03117
	2.7742	1.04793	2.2742	0.01996	1.2742	-0.04632	1.7742	-0.02698	0.7742	-0.0043	0.2742	-0.03304
	2.7744	1.06534	2.2744	0.01848	1.2744	-0.04771	1.7744	-0.02463	0.7744	-0.00185	0.2744	-0.03404
	2.7746	1.0779	2.2746	0.01651	1.2746	-0.04896	1.7746	-0.02273	0.7746	0.000860939	0.2746	-0.03623
	2.7748	1.09208	2.2748	0.01383	1.2748	-0.04912	1.7748	-0.02186	0.7748	0.00389	0.2748	-0.03778
	2.775	1.10755	2.275	0.01119	1.275	-0.04941	1.775	-0.01976	0.775	0.00544	0.275	-0.03936
	2.7752	1.13301	2.2752	0.00836	1.2752	-0.50219	1.7752	-0.01822	0.7752	0.00766	0.2752	-0.04087
	2.7754	1.16137	2.2754	0.00578	1.2754	-0.5038	1.7754	-0.01654	0.7754	0.00943	0.2754	-0.04178
	2.7756	1.1907	2.2756	0.00339	1.2756	-0.04967	1.7756	-0.01516	0.7756	0.01169	0.2756	-0.04319
	2.7758	1.22132	2.2758	0.000653735	1.2758	-0.50412	1.7758	-0.01322	0.7758	0.01266	0.2758	-0.044
	2.776	1.24581	2.276	-0.00218	1.276	-0.50316	1.776	-0.01132	0.776	0.01459	0.276	-0.04477
	2.7762	1.2674	2.2762	-0.00463	1.2762	-0.04986	1.7762	-0.00932	0.7762	0.01591	0.2762	-0.04406
	2.7764	1.30221	2.2764	-0.00721	1.2764	-0.04864	1.7764	-0.00739	0.7764	0.01762	0.2764	-0.0448
	2.7766	1.33991	2.2766	-0.0094	1.2766	-0.04916	1.7766	-0.00484	0.7766	0.01923	0.2766	-0.04464
	2.7768	1.38052	2.2768	-0.01143	1.2768	-0.04796	1.7768	-0.00333	0.7768	0.0201	0.2768	-0.04458
	2.777	1.42435	2.277	-0.01427	1.277	-0.04664	1.777	-0.000782644	0.777	0.02197	0.277	-0.0449
	2.7772	1.46495	2.2772	-0.01562	1.2772	-0.04613	1.7772	0.00173	0.7772	0.02323	0.2772	-0.04429
	2.7774	1.51813	2.2774	-0.0171	1.2774	-0.045	1.7774	0.0037	0.7774	0.02468	0.2774	-0.04352
	2.7776	1.57839	2.2776	-0.01958	1.2776	-0.04355	1.7776	0.00673	0.7776	0.02397	0.2776	-0.04335
	2.7778	1.63124	2.2778	-0.021	1.2778	-0.04284	1.7778	0.00979	0.7778	0.02506	0.2778	-0.04242
	2.778	1.67507	2.278	-0.02319	1.278	-0.04116	1.778	0.01288	0.778	0.02584	0.278	-0.04245
	2.7782	1.72341	2.2782	-0.02535	1.2782	-0.03894	1.7782	0.01607	0.7782	0.02574	0.2782	-0.04132
	2.7784	1.77852	2.2784	-0.02632	1.2784	-0.03771	1.7784	0.01871	0.7784	0.02587	0.2784	-0.04004
	2.7786	1.85329	2.2786	-0.02803	1.2786	-0.03672	1.7786	0.0212	0.7786	0.02529	0.2786	-0.03907
	2.7788	1.93966	2.2788	-0.02961	1.2788	-0.0351	1.7788	0.0231	0.7788	0.02377	0.2788	-0.03784
	2.779	2.01733	2.279	-0.03103	1.279	-0.03375	1.779	0.02542	0.779	0.02274	0.279	-0.0361
	2.7792	2.07372	2.2792	-0.03132	1.2792	-0.03262	1.7792	0.02754	0.7792	0.02136	0.2792	-0.03436
	2.7794	2.11304	2.2794	-0.03199	1.2794	-0.03127	1.7794	0.02842	0.7794	0.02042	0.2794	-0.03301
	2.7796	2.12013	2.2796	-0.03241	1.2796	-0.02966	1.7796	0.0297	0.7796	0.01978	0.2796	-0.03169
	2.7798	2.05858	2.2798	-0.03267	1.2798	-0.02766	1.7798	0.03074	0.7798	0.0182	0.2798	-0.0303
	2.78	1.98864	2.28	-0.03196	1.28	-0.02666	1.78	0.03161	0.78	0.01656	0.28	-0.02859
	2.7802	1.9084	2.2802	-0.03051	1.2802	-0.02405	1.7802	0.03286	0.7802	0.01556	0.2802	-0.02718
	2.7804	1.82783	2.2804	-0.02964	1.2804	-0.02173	1.7804	0.03431	0.7804	0.01449	0.2804	-0.02582
	2.7806	1.73824	2.2806	-0.02813	1.2806	-0.01909	1.7806	0.03583	0.7806	0.0132	0.2806	-0.02453
	2.7808	1.64768	2.2808	-0.0269	1.2808	-0.01632	1.7808	0.0377	0.7808	0.01159	0.2808	-0.02279
	2.781	1.55197	2.281	-0.02577	1.281	-0.01383	1.781	0.04015	0.781	0.01059	0.281	-0.02109
	2.7812	1.45754	2.2812	-0.02471	1.2812	-0.01119	1.7812	0.03995	0.7812	0.00918	0.2812	-0.0197
	2.7814	1.3586	2.2814	-0.02329	1.2814	-0.00868	1.7814	0.03979	0.7814	0.00795	0.2814	-0.0177
	2.7816	1.26353	2.2816	-0.02239	1.2816	-0.0062	1.7816	0.04079	0.7816	0.00666	0.2816	-0.0157
	2.7818	1.15944	2.2818	-0.02091	1.2818	-0.00349	1.7818	0.04044	0.7818	0.00553	0.2818	-0.01374
	2.782	1.06082	2.282	-0.01991	1.282	-0.00127	1.782	0.04011	0.782	0.00437	0.282	-0.01058
	2.7822	0.96479	2.2822	-0.01875	1.2822	0.000796485	1.7822	0.03789	0.7822	0.00308	0.2822	-0.00897
	2.7824	0.87133	2.2824	-0.01723	1.2824	0.00283	1.7824	0.03618	0.7824	0.00196	0.2824	-0.00623
	2.7826	0.77852	2.2826	-0.01588	1.2826	0.00502	1.7826	0.03386	0.7826	0.000893167	0.2826	-0.00378
	2.7828	0.68216	2.2828	-0.01507	1.2828	0.00673	1.7828	0.03157	0.7828	-0.000685962	0.2828	-0.00143
	2.783	0.58419	2.283	-0.01375	1.283	0.00814	1.783	0.03028	0.783	-0.00233	0.283	0.00125
	2.7832	0.0484	2.2832	-0.01269	1.2832	0.00985	1.7832	0.0289	0.7832	-0.00439	0.2832	0.00331
	2.7834	0.03886	2.2834	-0.01092	1.2834	0.01133	1.7834	0.02713	0.7834	-0.00552	0.2834	0.00553
	2.7836	0.02983	2.2836	-0.0095	1.2836	0.01272	1.7836	0.02587	0.7836	-0.00681	0.2836	0.00676
	2.7838	0.02149	2.2838	-0.00818	1.2838	0.01427	1.7838	0.02429	0.7838	-0.00848	0.2838	0.0085
	2.784	0.0143	2.284	-0.00698	1.284	0.01572	1.784	0.0231	0.784	-0.01006	0.284	0.01046
	2.7842	0.00734	2.2842	-0.00553	1.2842	0.01623	1.7842	0.02171	0.7842	-0.012	0.2842	0.01156
	2.7844	0.00122	2.2844	-0.00389	1.2844	0.01726	1.7844	0.02029	0.7844	-0.01348	0.2844	0.01308
	2.7846	-0.0043	2.2846	-0.00209	1.2846	0.0183	1.7846	0.02	0.7846	-0.01496	0.2846	0.01498
	2.7848	-0.00968	2.2848	-0.000345306	1.2848	0.01846	1.7848	0.01836	0.7848	-0.01615	0.2848	0.0163
	2.785	-0.01519	2.285	0.00223	1.285	0.01865	1.785	0.01707	0.785	-0.01741	0.285	0.01784
	2.7852	-0.02044	2.2852	0.00439	1.2852	0.01884	1.7852	0.01527	0.7852	-0.01877	0.2852	0.01936
	2.7854	-0.02515	2.2854	0.00649	1.2854	0.01884	1.7854	0.01578	0.7854	-0.0206	0.2854	0.02049
	2.7856	-0.02934	2.2856	0.00858	1.2856	0.01968	1.7856	0.01385	0.7856	-0.02225	0.2856	0.022
	2.7858	-0.03324	2.2858	0.01064	1.2858	0.01765	1.7858	0.01298	0.7858	-0.02302	0.2858	0.02336
	2.786	-0.03633	2.286	0.01258	1.286	0.01656	1.786	0.01172	0.786	-0.02482	0.286	0.02406
	2.7862	-0.03965	2.2862	0.01499	1.2862	0.01478	1.7862	0.0113	0.7862	-0.02605	0.2862	0.02439
	2.7864	-0.04339	2.2864	0.01628	1.2864	0.01317	1.7864	0.0103	0.7864	-0.0276	0.2864	0.02551
	2.7866	-0.04703	2.2866	0.0179	1.2866	0.01208	1.7866	0.00995	0.7866	-0.02905	0.2866	0.02568
	2.7868	-0.50606	2.2868	0.01951	1.2868	0.01108	1.7868	0.00918	0.7868	-0.03053	0.2868	0.02597
	2.787	-0.53474	2.287	0.02128	1.287	0.01001	1.787	0.00831	0.787	-0.03182	0.287	0.026
	2.7872	-0.56793	2.2872	0.02289	1.2872	0.00901	1.7872	0.00737	0.7872	-0.0333	0.2872	0.02487
	2.7874	-0.59823	2.2874	0.02441	1.2874	0.00808	1.7874	0.00553	0.7874	-0.03443	0.2874	0.02435
	2.7876	-0.62755	2.2876	0.02569	1.2876	0.00673	1.7876	0.00521	0.7876	-0.0344	0.2876	0.02265
	2.7878	-0.6543	2.2878	0.02734	1.2878	0.00499	1.7878	0.00328	0.7878	-0.03478	0.2878	0.02142
	2.788	-0.67493	2.288	0.02901	1.288	0.00408	1.788	0.00228	0.788	-0.0351	0.288	0.02065
	2.7882	-0.70007	2.2882	0.03017	1.2882	0.00289	1.7882	0.000474214	0.7882	-0.03523	0.2882	0.01958
	2.7884	-0.7223	2.2884	0.03169	1.2884	0.00173	1.7884	-0.00139	0.7884	-0.03549	0.2884	0.01936
	2.7886	-0.74647	2.2886	0.03304	1.2886	0.000474214	1.7886	-0.00339	0.7886	-0.03539	0.2886	0.01817
	2.7888	-0.76323	2.2888	0.03475	1.2888	-0.00123	1.7888	-0.00542	0.7888	-0.03536	0.2888	0.01688
	2.789	-0.78031	2.289	0.0361	1.289	-0.0021	1.789	-0.00742	0.789	-0.03539	0.289	0.01601
	2.7892	-0.79224	2.2892	0.03597	1.2892	-0.00301	1.7892	-0.00945	0.7892	-0.03498	0.2892	0.01491
	2.7894	-0.80964	2.2894	0.03678	1.2894	-0.0043	1.7894	-0.01035	0.7894	-0.03527	0.2894	0.01388
	2.7896	-0.82897	2.2896	0.03704	1.2896	-0.00526	1.7896	-0.01277	0.7896	-0.03475	0.2896	0.01304
	2.7898	-0.8351	2.2898	0.03733	1.2898	-0.00639	1.7898	-0.01409	0.7898	-0.03414	0.2898	0.01179
	2.79	-0.85121	2.29	0.03762	1.29	-0.00797	1.79	-0.01612	0.79	-0.03369	0.29	0.01001
	2.7902	-0.86442	2.2902	0.03768	1.2902	-0.00913	1.7902	-0.01802	0.7902	-0.03266	0.2902	0.00918
	2.7904	-0.87957	2.2904	0.03752	1.2904	-0.01081	1.7904	-0.01993	0.7904	-0.03111	0.2904	0.0085
	2.7906	-0.89955	2.2906	0.03746	1.2906	-0.01222	1.7906	-0.02167	0.7906	-0.03088	0.2906	0.00727
	2.7908	-0.91663	2.2908	0.03633	1.2908	-0.01358	1.7908	-0.02379	0.7908	-0.02927	0.2908	0.0064
	2.791	-0.93081	2.291	0.03588	1.291	-0.01377	1.791	-0.02579	0.791	-0.02824	0.291	0.00502
	2.7912	-0.94821	2.2912	0.0352	1.2912	-0.01641	1.7912	-0.02618	0.7912	-0.02621	0.2912	0.0036
	2.7914	-0.95627	2.2914	0.03407	1.2914	-0.01796	1.7914	-0.02692	0.7914	-0.02505	0.2914	0.00244
	2.7916	-0.97335	2.2916	0.03275	1.2916	-0.0188	1.7916	-0.02789	0.7916	-0.02373	0.2916	0.000796485
	2.7918	-0.9856	2.2918	0.03143	1.2918	-0.02099	1.7918	-0.02814	0.7918	-0.02192	0.2918	-0.000621508
	2.792	-0.99656	2.292	0.02988	1.292	-0.02263	1.792	-0.0284	0.792	-0.02073	0.292	-0.00259
	2.7922	-1.00751	2.2922	0.02779	1.2922	-0.02431	1.7922	-0.02901	0.7922	-0.01799	0.2922	-0.00462
	2.7924	-1.01718	2.2924	0.02598	1.2924	-0.0256	1.7924	-0.02795	0.7924	-0.01667	0.2924	-0.00626
	2.7926	-1.02782	2.2926	0.02366	1.2926	-0.02692	1.7926	-0.02737	0.7926	-0.01487	0.2926	-0.00797
	2.7928	-1.03684	2.2928	0.02283	1.2928	-0.02805	1.7928	-0.02598	0.7928	-0.01371	0.2928	-0.01013
	2.793	-1.042	2.293	0.02047	1.293	-0.02946	1.793	-0.02547	0.793	-0.01197	0.293	-0.01206
	2.7932	-1.05392	2.2932	0.01931	1.2932	-0.03104	1.7932	-0.02421	0.7932	-0.01058	0.2932	-0.014
	2.7934	-1.05843	2.2934	0.01754	1.2934	-0.03256	1.7934	-0.0236	0.7934	-0.007	0.2934	-0.01567
	2.7936	-1.0681	2.2936	0.01574	1.2936	-0.03394	1.7936	-0.02234	0.7936	-0.00517	0.2936	-0.01751
	2.7938	-1.07648	2.2938	0.01383	1.2938	-0.03539	1.7938	-0.0208	0.7938	-0.00217	0.2938	-0.01909
	2.794	-1.08615	2.294	0.01219	1.294	-0.03588	1.794	-0.01909	0.794	0.000280851	0.294	-0.02054
	2.7942	-1.0884	2.2942	0.01074	1.2942	-0.0372	1.7942	-0.01744	0.7942	0.00273	0.2942	-0.02237
	2.7944	-1.09839	2.2944	0.00845	1.2944	-0.03881	1.7944	-0.01609	0.7944	0.00544	0.2944	-0.02315
	2.7946	-1.09646	2.2946	0.00639	1.2946	-0.04	1.7946	-0.01487	0.7946	0.00802	0.2946	-0.02508
	2.7948	-1.09195	2.2948	0.00446	1.2948	-0.04026	1.7948	-0.01303	0.7948	0.01095	0.2948	-0.02624
	2.795	-1.08744	2.295	0.0021	1.295	-0.04071	1.795	-0.0119	0.795	0.01256	0.295	-0.02792
	2.7952	-1.07841	2.2952	0.000363691	1.2952	-0.04139	1.7952	-0.00936	0.7952	0.01443	0.2952	-0.02966
	2.7954	-1.06391	2.2954	-0.00273	1.2954	-0.04116	1.7954	-0.00765	0.7954	0.01694	0.2954	-0.03059
	2.7956	-1.03781	2.2956	-0.00511	1.2956	-0.04187	1.7956	-0.00623	0.7956	0.01865	0.2956	-0.03175
	2.7958	-1.02266	2.2958	-0.00744	1.2958	-0.04161	1.7958	-0.00475	0.7958	0.02055	0.2958	-0.03285
	2.796	-1.00268	2.296	-0.00969	1.296	-0.04116	1.796	-0.00304	0.796	0.02174	0.296	-0.03398
	2.7962	-0.9798	2.2962	-0.01249	1.2962	-0.04071	1.7962	-0.00169	0.7962	0.02339	0.2962	-0.03394
	2.7964	-0.95627	2.2964	-0.01398	1.2964	-0.03981	1.7964	-0.000331464	0.7964	0.02474	0.2964	-0.03452
	2.7966	-0.93113	2.2966	-0.01607	1.2966	-0.03942	1.7966	0.00125	0.7966	0.02664	0.2966	-0.03517
	2.7968	-0.90858	2.2968	-0.01804	1.2968	-0.03965	1.7968	0.00302	0.7968	0.02742	0.2968	-0.03504
	2.797	-0.88634	2.297	-0.01971	1.297	-0.03784	1.797	0.00595	0.797	0.02912	0.297	-0.03527
	2.7972	-0.86056	2.2972	-0.02133	1.2972	-0.03736	1.7972	0.00789	0.7972	0.03054	0.2972	-0.0353
	2.7974	-0.83735	2.2974	-0.02268	1.2974	-0.03556	1.7974	0.00998	0.7974	0.03154	0.2974	-0.03517
	2.7976	-0.81769	2.2976	-0.02468	1.2976	-0.03498	1.7976	0.01214	0.7976	0.03244	0.2976	-0.03469
	2.7978	-0.79868	2.2978	-0.02603	1.2978	-0.0334	1.7978	0.01433	0.7978	0.0328	0.2978	-0.03369
	2.798	-0.78031	2.298	-0.02774	1.298	-0.03159	1.798	0.01672	0.798	0.03383	0.298	-0.03343
	2.7982	-0.75936	2.2982	-0.02945	1.2982	-0.03014	1.7982	0.01849	0.7982	0.03373	0.2982	-0.03275
	2.7984	-0.74776	2.2984	-0.03022	1.2984	-0.02888	1.7984	0.02136	0.7984	0.03376	0.2984	-0.03153
	2.7986	-0.7281	2.2986	-0.0319	1.2986	-0.02676	1.7986	0.02339	0.7986	0.03335	0.2986	-0.0305
	2.7988	-0.71328	2.2988	-0.03293	1.2988	-0.02598	1.7988	0.02587	0.7988	0.03196	0.2988	-0.02911
	2.799	-0.70329	2.299	-0.03428	1.299	-0.02453	1.799	0.02764	0.799	0.0307	0.299	-0.0276
	2.7992	-0.69555	2.2992	-0.03425	1.2992	-0.02344	1.7992	0.02893	0.7992	0.02929	0.2992	-0.0255
	2.7994	-0.68363	2.2994	-0.0348	1.2994	-0.02167	1.7994	0.03038	0.7994	0.02864	0.2994	-0.02447
	2.7996	-0.67718	2.2996	-0.03512	1.2996	-0.02051	1.7996	0.03177	0.7996	0.02742	0.2996	-0.02302
	2.7998	-0.68266	2.2998	-0.03567	1.2998	-0.01886	1.7998	0.03335	0.7998	0.026	0.2998	-0.0216
	2.8	-0.68041	2.3	-0.03502	1.3	-0.01683	1.8	0.03457	0.8	0.02448	0.3	-0.02028
	2.8002	-0.67751	2.3002	-0.03428	1.3002	-0.01506	1.8002	0.03625	0.8002	0.02377	0.3002	-0.01835
	2.8004	-0.67557	2.3004	-0.03306	1.3004	-0.01248	1.8004	0.03737	0.8004	0.02178	0.3004	-0.01654
	2.8006	-0.68073	2.3006	-0.03157	1.3006	-0.01029	1.8006	0.03802	0.8006	0.02026	0.3006	-0.01512
	2.8008	-0.69201	2.3008	-0.03035	1.3008	-0.00797	1.8008	0.03944	0.8008	0.01888	0.3008	-0.01338
	2.801	-0.70297	2.301	-0.02964	1.301	-0.00417	1.801	0.04037	0.801	0.01723	0.301	-0.01187
	2.8012	-0.7165	2.3012	-0.02842	1.3012	-0.00162	1.8012	0.0406	0.8012	0.01617	0.3012	-0.01023
	2.8014	-0.73455	2.3014	-0.02761	1.3014	0.000925394	1.8014	0.04076	0.8014	0.01462	0.3014	-0.00845
	2.8016	-0.74551	2.3016	-0.0269	1.3016	0.00357	1.8016	0.04098	0.8016	0.01353	0.3016	-0.00645
	2.8018	-0.76001	2.3018	-0.02568	1.3018	0.00669	1.8018	0.04127	0.8018	0.01208	0.3018	-0.0043
	2.802	-0.77483	2.302	-0.02458	1.302	0.00882	1.802	0.04098	0.802	0.0104	0.302	-0.00162
	2.8022	-0.78515	2.3022	-0.02329	1.3022	0.01075	1.8022	0.03998	0.8022	0.00969	0.3022	0.000828712
	2.8024	-0.79546	2.3024	-0.02255	1.3024	0.01282	1.8024	0.03889	0.8024	0.00785	0.3024	0.00308
	2.8026	-0.81931	2.3026	-0.02174	1.3026	0.01501	1.8026	0.03773	0.8026	0.00611	0.3026	0.00534
	2.8028	-0.83091	2.3028	-0.02075	1.3028	0.01685	1.8028	0.03576	0.8028	0.00553	0.3028	0.00795
	2.803	-0.84219	2.303	-0.01952	1.303	0.01842	1.803	0.03489	0.803	0.00453	0.303	0.01034
	2.8032	-0.85153	2.3032	-0.01875	1.3032	0.02016	1.8032	0.03351	0.8032	0.0025	0.3032	0.01243
	2.8034	-0.86217	2.3034	-0.0171	1.3034	0.02191	1.8034	0.0327	0.8034	0.000828712	0.3034	0.01443
	2.8036	-0.867	2.3036	-0.0163	1.3036	0.02342	1.8036	0.03115	0.8036	-0.00149	0.3036	0.01594
	2.8038	-0.87538	2.3038	-0.01498	1.3038	0.02503	1.8038	0.02925	0.8038	-0.00217	0.3038	0.01772
	2.804	-0.88731	2.304	-0.0143	1.304	0.02609	1.804	0.02825	0.804	-0.00355	0.304	0.01958
	2.8042	-0.89375	2.3042	-0.01275	1.3042	0.02742	1.8042	0.02706	0.8042	-0.0052	0.3042	0.02136
	2.8044	-0.90116	2.3044	-0.0115	1.3044	0.0288	1.8044	0.02542	0.8044	-0.0071	0.3044	0.02239
	2.8046	-0.90277	2.3046	-0.01001	1.3046	0.03035	1.8046	0.0239	0.8046	-0.00858	0.3046	0.02416
	2.8048	-0.91309	2.3048	-0.00872	1.3048	0.03103	1.8048	0.02368	0.8048	-0.01	0.3048	0.02564
	2.805	-0.92243	2.305	-0.00628	1.305	0.0307	1.805	0.02142	0.805	-0.01135	0.305	0.02713
	2.8052	-0.93339	2.3052	-0.00395	1.3052	0.03106	1.8052	0.01981	0.8052	-0.0129	0.3052	0.02867
	2.8054	-0.9466	2.3054	-0.00122	1.3054	0.03164	1.8054	0.01862	0.8054	-0.01429	0.3054	0.02964
	2.8056	-0.96433	2.3056	0.000976007	1.3056	0.03141	1.8056	0.01717	0.8056	-0.01596	0.3056	0.03106
	2.8058	-0.98334	2.3058	0.00352	1.3058	0.03019	1.8058	0.01607	0.8058	-0.01732	0.3058	0.03173
	2.806	-0.99365	2.306	0.00697	1.306	0.02948	1.806	0.01462	0.806	-0.01857	0.306	0.03351
	2.8062	-1.01106	2.3062	0.00926	1.3062	0.02803	1.8062	0.01327	0.8062	-0.01947	0.3062	0.03338
	2.8064	-1.02556	2.3064	0.01135	1.3064	0.02651	1.8064	0.01098	0.8064	-0.0216	0.3064	0.03409
	2.8066	-1.04038	2.3066	0.01371	1.3066	0.02542	1.8066	0.01037	0.8066	-0.02299	0.3066	0.03447
	2.8068	-1.05714	2.3068	0.01612	1.3068	0.02445	1.8068	0.00924	0.8068	-0.0246	0.3068	0.03473
	2.807	-1.06746	2.307	0.01819	1.307	0.02329	1.807	0.0065	0.807	-0.02586	0.307	0.03425
	2.8072	-1.07358	2.3072	0.02041	1.3072	0.02284	1.8072	0.00418	0.8072	-0.02792	0.3072	0.03357
	2.8074	-1.08421	2.3074	0.02176	1.3074	0.02149	1.8074	0.00199	0.8074	-0.02876	0.3074	0.03241
	2.8076	-1.09291	2.3076	0.02405	1.3076	0.01965	1.8076	0.000570895	0.8076	-0.02888	0.3076	0.03144
	2.8078	-1.09839	2.3078	0.02598	1.3078	0.01836	1.8078	-0.00191	0.8078	-0.0293	0.3078	0.02993
	2.808	-1.10258	2.308	0.02792	1.308	0.01743	1.808	-0.00333	0.808	-0.02969	0.308	0.0288
	2.8082	-1.11451	2.3082	0.0295	1.3082	0.0163	1.8082	-0.0051	0.8082	-0.02995	0.3082	0.02809
	2.8084	-1.12256	2.3084	0.03121	1.3084	0.01494	1.8084	-0.00752	0.8084	-0.03043	0.3084	0.02751
	2.8086	-1.12804	2.3086	0.03278	1.3086	0.01353	1.8086	-0.00832	0.8086	-0.03056	0.3086	0.02742
	2.8088	-1.13384	2.3088	0.03436	1.3088	0.0122	1.8088	-0.0101	0.8088	-0.0305	0.3088	0.02558
	2.809	-1.13739	2.309	0.03568	1.309	0.01127	1.809	-0.01142	0.809	-0.0304	0.309	0.02445
	2.8092	-1.14867	2.3092	0.03572	1.3092	0.01001	1.8092	-0.01325	0.8092	-0.02982	0.3092	0.02239
	2.8094	-1.15705	2.3094	0.0363	1.3094	0.00885	1.8094	-0.01461	0.8094	-0.02985	0.3094	0.02232
	2.8096	-1.16607	2.3096	0.03655	1.3096	0.00711	1.8096	-0.01615	0.8096	-0.02963	0.3096	0.02078
	2.8098	-1.16381	2.3098	0.03675	1.3098	0.00673	1.8098	-0.01757	0.8098	-0.02772	0.3098	0.01994
	2.81	-1.16188	2.31	0.03713	1.31	0.0055	1.81	-0.01899	0.81	-0.02808	0.31	0.01917
	2.8102	-1.1622	2.3102	0.0372	1.3102	0.00379	1.8102	-0.02031	0.8102	-0.02737	0.3102	0.01823
	2.8104	-1.15737	2.3104	0.03707	1.3104	0.0025	1.8104	-0.02192	0.8104	-0.02621	0.3104	0.0162
	2.8106	-1.15415	2.3106	0.03707	1.3106	0.00118	1.8106	-0.02308	0.8106	-0.02553	0.3106	0.01514
	2.8108	-1.14835	2.3108	0.03597	1.3108	-0.00026701	1.8108	-0.02479	0.8108	-0.02353	0.3108	0.01375
	2.811	-1.14093	2.311	0.03614	1.311	-0.00159	1.811	-0.02621	0.811	-0.02263	0.311	0.01298
	2.8112	-1.12965	2.3112	0.03543	1.3112	-0.00391	1.8112	-0.02682	0.8112	-0.02047	0.3112	0.01117
	2.8114	-1.11676	2.3114	0.03475	1.3114	-0.00584	1.8114	-0.02753	0.8114	-0.01954	0.3114	0.00966
	2.8116	-1.11128	2.3116	0.03356	1.3116	-0.00552	1.8116	-0.02756	0.8116	-0.0179	0.3116	0.00827
	2.8118	-1.1	2.3118	0.03246	1.3118	-0.00807	1.8118	-0.02869	0.8118	-0.01667	0.3118	0.00644
	2.812	-1.08615	2.312	0.03108	1.312	-0.00987	1.812	-0.02895	0.812	-0.01545	0.312	0.00528
	2.8122	-1.07358	2.3122	0.02943	1.3122	-0.01122	1.8122	-0.02956	0.8122	-0.01296	0.3122	0.00221
	2.8124	-1.05166	2.3124	0.02805	1.3124	-0.01264	1.8124	-0.02937	0.8124	-0.01216	0.3124	0.000667577
	2.8126	-1.02556	2.3126	0.02627	1.3126	-0.01383	1.8126	-0.0294	0.8126	-0.01013	0.3126	-0.00146
	2.8128	-1.00236	2.3128	0.02489	1.3128	-0.01525	1.8128	-0.0285	0.8128	-0.00916	0.3128	-0.00343
	2.813	-0.97915	2.313	0.02318	1.313	-0.01619	1.813	-0.02872	0.813	-0.00742	0.313	-0.00549
	2.8132	-0.9582	2.3132	0.02173	1.3132	-0.01751	1.8132	-0.02801	0.8132	-0.0051	0.3132	-0.00752
	2.8134	-0.93049	2.3134	0.01973	1.3134	-0.01925	1.8134	-0.02789	0.8134	-0.00265	0.3134	-0.00932
	2.8136	-0.90729	2.3136	0.01857	1.3136	-0.02051	1.8136	-0.02663	0.8136	0.000796485	0.3136	-0.01168
	2.8138	-0.8815	2.3138	0.01641	1.3138	-0.02215	1.8138	-0.0256	0.8138	0.00302	0.3138	-0.01296
	2.814	-0.85991	2.314	0.0148	1.314	-0.02321	1.814	-0.02505	0.814	0.00557	0.314	-0.01467
	2.8142	-0.84025	2.3142	0.01316	1.3142	-0.02447	1.8142	-0.02292	0.8142	0.00818	0.3142	-0.01632
	2.8144	-0.82221	2.3144	0.01148	1.3144	-0.02573	1.8144	-0.02263	0.8144	0.01114	0.3144	-0.01761
	2.8146	-0.799	2.3146	0.00945	1.3146	-0.02692	1.8146	-0.02031	0.8146	0.01382	0.3146	-0.01954
	2.8148	-0.77741	2.3148	0.00771	1.3148	-0.02714	1.8148	-0.01922	0.8148	0.01627	0.3148	-0.02086
	2.815	-0.75743	2.315	0.00478	1.315	-0.02876	1.815	-0.01732	0.815	0.01826	0.315	-0.02247
	2.8152	-0.73165	2.3152	0.00278	1.3152	-0.02901	1.8152	-0.0159	0.8152	0.02013	0.3152	-0.02389
	2.8154	-0.70716	2.3154	0.00026701	1.3154	-0.02946	1.8154	-0.0149	0.8154	0.02207	0.3154	-0.02515
	2.8156	-0.67396	2.3156	-0.00189	1.3156	-0.02972	1.8156	-0.01332	0.8156	0.02406	0.3156	-0.02621
	2.8158	-0.64302	2.3158	-0.00412	1.3158	-0.03008	1.8158	-0.01164	0.8158	0.02516	0.3158	-0.02769
	2.816	-0.61273	2.316	-0.00608	1.316	-0.02975	1.816	-0.00942	0.816	0.02671	0.316	-0.02859
	2.8162	-0.58211	2.3162	-0.00869	1.3162	-0.02924	1.8162	-0.00832	0.8162	0.02832	0.3162	-0.02892
	2.8164	-0.55537	2.3164	-0.01056	1.3164	-0.02834	1.8164	-0.00655	0.8164	0.02974	0.3164	-0.02992
	2.8166	-0.51734	2.3166	-0.01259	1.3166	-0.02801	1.8166	-0.00575	0.8166	0.03106	0.3166	-0.03004
	2.8168	-0.04835	2.3168	-0.01424	1.3168	-0.0275	1.8168	-0.00326	0.8168	0.03228	0.3168	-0.03033
	2.817	-0.04584	2.317	-0.01601	1.317	-0.02682	1.817	-0.000589281	0.817	0.03364	0.317	-0.03066
	2.8172	-0.04274	2.3172	-0.01772	1.3172	-0.02656	1.8172	0.00192	0.8172	0.03499	0.3172	-0.03066
	2.8174	-0.0402	2.3174	-0.01884	1.3174	-0.02499	1.8174	0.00408	0.8174	0.03605	0.3174	-0.0304
	2.8176	-0.03759	2.3176	-0.02084	1.3176	-0.02392	1.8176	0.00657	0.8176	0.03599	0.3176	-0.03017
	2.8178	-0.03517	2.3178	-0.02236	1.3178	-0.02228	1.8178	0.00927	0.8178	0.03641	0.3178	-0.02927
	2.818	-0.03327	2.318	-0.02361	1.318	-0.02089	1.818	0.01169	0.818	0.03702	0.318	-0.02876
	2.8182	-0.03066	2.3182	-0.025	1.3182	-0.02018	1.8182	0.01407	0.8182	0.03686	0.3182	-0.02782
	2.8184	-0.02834	2.3184	-0.02626	1.3184	-0.0188	1.8184	0.01636	0.8184	0.03721	0.3184	-0.02702
	2.8186	-0.02595	2.3186	-0.02758	1.3186	-0.01799	1.8186	0.01839	0.8186	0.03618	0.3186	-0.02611
	2.8188	-0.02431	2.3188	-0.02858	1.3188	-0.01615	1.8188	0.02055	0.8188	0.03528	0.3188	-0.02476
	2.819	-0.02305	2.319	-0.02999	1.319	-0.01503	1.819	0.0222	0.819	0.03422	0.319	-0.02328
	2.8192	-0.02163	2.3192	-0.0298	1.3192	-0.014	1.8192	0.0241	0.8192	0.03264	0.3192	-0.02163
	2.8194	-0.02054	2.3194	-0.03038	1.3194	-0.01229	1.8194	0.02519	0.8194	0.03167	0.3194	-0.02009
	2.8196	-0.01928	2.3196	-0.03051	1.3196	-0.01148	1.8196	0.02648	0.8196	0.03077	0.3196	-0.01902
	2.8198	-0.01983	2.3198	-0.03061	1.3198	-0.01013	1.8198	0.02803	0.8198	0.02929	0.3198	-0.01735
	2.82	-0.01967	2.32	-0.03028	1.32	-0.00823	1.82	0.02951	0.82	0.02787	0.32	-0.01586
	2.8202	-0.01928	2.3202	-0.02916	1.3202	-0.00642	1.8202	0.03103	0.8202	0.02638	0.3202	-0.01461
	2.8204	-0.01909	2.3204	-0.0278	1.3204	-0.00404	1.8204	0.03199	0.8204	0.02542	0.3204	-0.01235
	2.8206	-0.01964	2.3206	-0.0268	1.3206	-0.00172	1.8206	0.03312	0.8206	0.02397	0.3206	-0.01187
	2.8208	-0.02047	2.3208	-0.0251	1.3208	0.000893167	1.8208	0.03418	0.8208	0.02158	0.3208	-0.00939
	2.821	-0.02179	2.321	-0.02429	1.321	0.00337	1.821	0.0356	0.821	0.02062	0.321	-0.00839
	2.8212	-0.02305	2.3212	-0.02339	1.3212	0.00586	1.8212	0.03596	0.8212	0.01842	0.3212	-0.00794
	2.8214	-0.0246	2.3214	-0.02249	1.3214	0.00795	1.8214	0.03647	0.8214	0.01823	0.3214	-0.00558
	2.8216	-0.02547	2.3216	-0.02197	1.3216	0.01066	1.8216	0.03625	0.8216	0.01665	0.3216	-0.00355
	2.8218	-0.02682	2.3218	-0.02081	1.3218	0.01337	1.8218	0.03631	0.8218	0.0154	0.3218	-0.0012
	2.822	-0.02811	2.322	-0.01971	1.322	0.01546	1.822	0.0367	0.822	0.01407	0.322	0.00128
	2.8222	-0.02882	2.3222	-0.01868	1.3222	0.01746	1.8222	0.03531	0.8222	0.01301	0.3222	0.00363
	2.8224	-0.02979	2.3224	-0.01781	1.3224	0.01939	1.8224	0.03418	0.8224	0.01224	0.3224	0.00579
	2.8226	-0.03075	2.3226	-0.01681	1.3226	0.02162	1.8226	0.03309	0.8226	0.01021	0.3226	0.00811
	2.8228	-0.03246	2.3228	-0.01569	1.3228	0.02348	1.8228	0.03148	0.8228	0.00847	0.3228	0.01053
	2.823	-0.03356	2.323	-0.01459	1.323	0.02468	1.823	0.03067	0.823	0.00766	0.323	0.01346
	2.8232	-0.03446	2.3232	-0.01343	1.3232	0.02619	1.8232	0.02954	0.8232	0.00579	0.3232	0.01556
	2.8234	-0.03504	2.3234	-0.0122	1.3234	0.0278	1.8234	0.02864	0.8234	0.00408	0.3234	0.01697
	2.8236	-0.03597	2.3236	-0.01114	1.3236	0.02948	1.8236	0.02729	0.8236	0.00273	0.3236	0.01855
	2.8238	-0.0371	2.3238	-0.00992	1.3238	0.03067	1.8238	0.02587	0.8238	0.00122	0.3238	0.01981
	2.824	-0.03859	2.324	-0.00824	1.324	0.03206	1.824	0.02506	0.824	-0.000524827	0.324	0.02178
	2.8242	-0.03913	2.3242	-0.00737	1.3242	0.03302	1.8242	0.02332	0.8242	-0.00223	0.3242	0.02387
	2.8244	-0.0401	2.3244	-0.00573	1.3244	0.03447	1.8244	0.02242	0.8244	-0.00388	0.3244	0.025
	2.8246	-0.04081	2.3246	-0.00434	1.3246	0.0356	1.8246	0.02116	0.8246	-0.00533	0.3246	0.02687
	2.8248	-0.04207	2.3248	-0.00276	1.3248	0.03596	1.8248	0.01994	0.8248	-0.00755	0.3248	0.02838
	2.825	-0.04303	2.325	9.193e-06	1.325	0.03618	1.825	0.01862	0.825	-0.00855	0.325	0.02941
	2.8252	-0.04461	2.3252	0.00178	1.3252	0.0366	1.8252	0.01704	0.8252	-0.0099	0.3252	0.03135
	2.8254	-0.04555	2.3254	0.00352	1.3254	0.0366	1.8254	0.01723	0.8254	-0.01126	0.3254	0.03228
	2.8256	-0.04687	2.3256	0.00562	1.3256	0.0365	1.8256	0.01533	0.8256	-0.01303	0.3256	0.03396
	2.8258	-0.04803	2.3258	0.008	1.3258	0.03538	1.8258	0.01388	0.8258	-0.01409	0.3258	0.03531
	2.826	-0.04941	2.326	0.01116	1.326	0.03393	1.826	0.01301	0.826	-0.01548	0.326	0.03657
	2.8262	-0.5067	2.3262	0.01267	1.3262	0.03235	1.8262	0.0115	0.8262	-0.01725	0.3262	0.03628
	2.8264	-0.52056	2.3264	0.01448	1.3264	0.03061	1.8264	0.00992	0.8264	-0.01851	0.3264	0.03728
	2.8266	-0.54119	2.3266	0.01619	1.3266	0.02929	1.8266	0.00914	0.8266	-0.02025	0.3266	0.0377
	2.8268	-0.55118	2.3268	0.01799	1.3268	0.02748	1.8268	0.00727	0.8268	-0.02141	0.3268	0.03792
	2.827	-0.566	2.327	0.01983	1.327	0.02613	1.827	0.00534	0.827	-0.02295	0.327	0.03818
	2.8272	-0.57631	2.3272	0.0207	1.3272	0.02487	1.8272	0.00389	0.8272	-0.02431	0.3272	0.03699
	2.8274	-0.60113	2.3274	0.02218	1.3274	0.02326	1.8274	0.00134	0.8274	-0.0264	0.3274	0.03567
	2.8276	-0.61853	2.3276	0.02395	1.3276	0.02149	1.8276	0.00128	0.8276	-0.02573	0.3276	0.03476
	2.8278	-0.63916	2.3278	0.02553	1.3278	0.01958	1.8278	-0.00227	0.8278	-0.02634	0.3278	0.03306
	2.828	-0.6514	2.328	0.02702	1.328	0.01852	1.828	-0.00404	0.828	-0.02679	0.328	0.03277
	2.8282	-0.67138	2.3282	0.02859	1.3282	0.01675	1.8282	-0.00604	0.8282	-0.02692	0.3282	0.03202
	2.8284	-0.68589	2.3284	0.02969	1.3284	0.01578	1.8284	-0.00794	0.8284	-0.02743	0.3284	0.0307
	2.8286	-0.69878	2.3286	0.03104	1.3286	0.01453	1.8286	-0.00948	0.8286	-0.0274	0.3286	0.02999
	2.8288	-0.71425	2.3288	0.03214	1.3288	0.01288	1.8288	-0.01129	0.8288	-0.02798	0.3288	0.02877
	2.829	-0.72198	2.329	0.03353	1.329	0.01114	1.829	-0.01284	0.829	-0.02721	0.329	0.02754
	2.8292	-0.73584	2.3292	0.03385	1.3292	0.00905	1.8292	-0.01464	0.8292	-0.02676	0.3292	0.02622
	2.8294	-0.74808	2.3294	0.03423	1.3294	0.00827	1.8294	-0.01567	0.8294	-0.02698	0.3294	0.02535
	2.8296	-0.75711	2.3296	0.03462	1.3296	0.00705	1.8296	-0.01744	0.8296	-0.02695	0.3296	0.02397
	2.8298	-0.75614	2.3298	0.03504	1.3298	0.00537	1.8298	-0.01883	0.8298	-0.02579	0.3298	0.02294
	2.83	-0.75743	2.33	0.0351	1.33	0.00428	1.83	-0.02067	0.83	-0.0254	0.33	0.02152
	2.8302	-0.75872	2.3302	0.03507	1.3302	0.00244	1.8302	-0.02247	0.8302	-0.02453	0.3302	0.01994
	2.8304	-0.75936	2.3304	0.03498	1.3304	0.00105	1.8304	-0.02353	0.8304	-0.02341	0.3304	0.01862
	2.8306	-0.75807	2.3306	0.03472	1.3306	-0.00107	1.8306	-0.02495	0.8306	-0.02231	0.3306	0.01752
	2.8308	-0.75711	2.3308	0.03346	1.3308	-0.00307	1.8308	-0.02627	0.8308	-0.02083	0.3308	0.0163
	2.831	-0.75582	2.331	0.0334	1.331	-0.00417	1.831	-0.02769	0.831	-0.02031	0.331	0.01478
	2.8312	-0.75195	2.3312	0.03243	1.3312	-0.0061	1.8312	-0.02801	0.8312	-0.01883	0.3312	0.01366
	2.8314	-0.74486	2.3314	0.03111	1.3314	-0.00826	1.8314	-0.02847	0.8314	-0.01612	0.3314	0.01262
	2.8316	-0.74067	2.3316	0.02979	1.3316	-0.00952	1.8316	-0.02924	0.8316	-0.01609	0.3316	0.01104
	2.8318	-0.7339	2.3318	0.02824	1.3318	-0.01148	1.8318	-0.02998	0.8318	-0.01474	0.3318	0.00943
	2.832	-0.72971	2.332	0.02627	1.332	-0.01303	1.832	-0.03043	0.832	-0.01245	0.332	0.00753
	2.8322	-0.72327	2.3322	0.02395	1.3322	-0.01451	1.8322	-0.03033	0.8322	-0.01135	0.3322	0.00573
	2.8324	-0.70812	2.3324	0.02247	1.3324	-0.01606	1.8324	-0.03024	0.8324	-0.00981	0.3324	0.00383
	2.8326	-0.69716	2.3326	0.02051	1.3326	-0.0178	1.8326	-0.02985	0.8326	-0.00813	0.3326	0.00192
	2.8328	-0.67396	2.3328	0.01886	1.3328	-0.01918	1.8328	-0.02946	0.8328	-0.00636	0.3328	0.000119716
	2.833	-0.6659	2.333	0.01703	1.333	-0.02031	1.833	-0.02924	0.833	-0.00468	0.333	-0.00204
	2.8332	-0.63658	2.3332	0.01538	1.3332	-0.02196	1.8332	-0.02908	0.8332	-0.00246	0.3332	-0.00407
	2.8334	-0.6224	2.3334	0.01387	1.3334	-0.02357	1.8334	-0.02798	0.8334	8.7489e-05	0.3334	-0.00562
	2.8336	-0.60564	2.3336	0.012	1.3336	-0.02492	1.8336	-0.02698	0.8336	0.00325	0.3336	-0.00768
	2.8338	-0.58727	2.3338	0.01023	1.3338	-0.02656	1.8338	-0.02592	0.8338	0.00573	0.3338	-0.00948
	2.834	-0.5689	2.334	0.00842	1.334	-0.02776	1.834	-0.02424	0.834	0.0075	0.334	-0.01058
	2.8342	-0.54699	2.3342	0.00684	1.3342	-0.02937	1.8342	-0.02344	0.8342	0.01137	0.3342	-0.01216
	2.8344	-0.537	2.3344	0.00484	1.3344	-0.03059	1.8344	-0.02218	0.8344	0.01443	0.3344	-0.01354
	2.8346	-0.51315	2.3346	0.00294	1.3346	-0.03217	1.8346	-0.02018	0.8346	0.01659	0.3346	-0.01538
	2.8348	-0.04948	2.3348	0.00071819	1.3348	-0.03256	1.8348	-0.01902	0.8348	0.01926	0.3348	-0.01661
	2.835	-0.04745	2.335	-0.0017	1.335	-0.03369	1.835	-0.01751	0.835	0.02123	0.335	-0.01822
	2.8352	-0.04471	2.3352	-0.00415	1.3352	-0.03436	1.8352	-0.01538	0.8352	0.023	0.3352	-0.01964
	2.8354	-0.04261	2.3354	-0.00644	1.3354	-0.03475	1.8354	-0.01371	0.8354	0.02522	0.3354	-0.02086
	2.8356	-0.03994	2.3356	-0.00892	1.3356	-0.03494	1.8356	-0.01264	0.8356	0.02677	0.3356	-0.02225
	2.8358	-0.03678	2.3358	-0.0114	1.3358	-0.0351	1.8358	-0.01093	0.8358	0.02825	0.3358	-0.02353
	2.836	-0.03404	2.336	-0.01356	1.336	-0.0352	1.836	-0.00907	0.836	0.0298	0.336	-0.02476
	2.8362	-0.03114	2.3362	-0.01546	1.3362	-0.03527	1.8362	-0.00749	0.8362	0.03141	0.3362	-0.02489
	2.8364	-0.02837	2.3364	-0.01733	1.3364	-0.03456	1.8364	-0.00558	0.8364	0.03286	0.3364	-0.0255
	2.8366	-0.02521	2.3366	-0.01946	1.3366	-0.03446	1.8366	-0.0041	0.8366	0.03405	0.3366	-0.02602
	2.8368	-0.02244	2.3368	-0.02126	1.3368	-0.03398	1.8368	-0.00178	0.8368	0.0357	0.3368	-0.02624
	2.837	-0.01947	2.337	-0.02258	1.337	-0.03336	1.837	0.000248624	0.837	0.03663	0.337	-0.02673
	2.8372	-0.01764	2.3372	-0.02471	1.3372	-0.03237	1.8372	0.00283	0.8372	0.03815	0.3372	-0.0266
	2.8374	-0.01554	2.3374	-0.02587	1.3374	-0.03188	1.8374	0.0054	0.8374	0.03921	0.3374	-0.02663
	2.8376	-0.01338	2.3376	-0.02784	1.3376	-0.03079	1.8376	0.0076	0.8376	0.0396	0.3376	-0.02624
	2.8378	-0.01151	2.3378	-0.02938	1.3378	-0.02905	1.8378	0.01027	0.8378	0.03973	0.3378	-0.02531
	2.838	-0.01003	2.338	-0.03112	1.338	-0.02779	1.838	0.01227	0.838	0.04031	0.338	-0.02508
	2.8382	-0.00781	2.3382	-0.03289	1.3382	-0.02663	1.8382	0.01501	0.8382	0.04044	0.3382	-0.02421
	2.8384	-0.00587	2.3384	-0.03383	1.3384	-0.02537	1.8384	0.01694	0.8384	0.04027	0.3384	-0.02321
	2.8386	-0.00384	2.3386	-0.03518	1.3386	-0.02405	1.8386	0.01923	0.8386	0.03957	0.3386	-0.02218
	2.8388	-0.00204	2.3388	-0.03667	1.3388	-0.02302	1.8388	0.02091	0.8388	0.0385	0.3388	-0.02092
	2.839	-0.000202556	2.339	-0.03812	1.339	-0.02279	1.839	0.0229	0.839	0.03734	0.339	-0.01947
	2.8392	0.00122	2.3392	-0.03812	1.3392	-0.02144	1.8392	0.02458	0.8392	0.03596	0.3392	-0.01819
	2.8394	0.00331	2.3394	-0.0387	1.3394	-0.01912	1.8394	0.02606	0.8394	0.03451	0.3394	-0.01538
	2.8396	0.00486	2.3396	-0.03924	1.3396	-0.01654	1.8396	0.02748	0.8396	0.03335	0.3396	-0.01477
	2.8398	0.00521	2.3398	-0.03953	1.3398	-0.01393	1.8398	0.02909	0.8398	0.03215	0.3398	-0.01287
	2.84	0.00602	2.34	-0.03947	1.34	-0.01139	1.84	0.03064	0.84	0.03067	0.34	-0.01171
	2.8402	0.0066	2.3402	-0.03876	1.3402	-0.00816	1.8402	0.03206	0.8402	0.02935	0.3402	-0.00997
	2.8404	0.00702	2.3404	-0.03789	1.3404	-0.00542	1.8404	0.03318	0.8404	0.02784	0.3404	-0.00881
	2.8406	0.00695	2.3406	-0.03699	1.3406	-0.00233	1.8406	0.03509	0.8406	0.0268	0.3406	-0.007
	2.8408	0.00608	2.3408	-0.03531	1.3408	0.00134	1.8408	0.03589	0.8408	0.02481	0.3408	-0.00504
	2.841	0.00511	2.341	-0.03509	1.341	0.0027	1.841	0.03773	0.841	0.02271	0.341	-0.00343
	2.8412	0.00447	2.3412	-0.03454	1.3412	0.00602	1.8412	0.03766	0.8412	0.02181	0.3412	-0.00104
	2.8414	0.00312	2.3414	-0.03273	1.3414	0.00763	1.8414	0.03754	0.8414	0.02042	0.3414	0.000957621
	2.8416	0.00241	2.3416	-0.03306	1.3416	0.00943	1.8416	0.03902	0.8416	0.01926	0.3416	0.00279
	2.8418	0.00105	2.3418	-0.03167	1.3418	0.01117	1.8418	0.03857	0.8418	0.01781	0.3418	0.00515
	2.842	-0.000331464	2.342	-0.03141	1.342	0.0123	1.842	0.0386	0.842	0.01649	0.342	0.00795
	2.8422	-0.000428145	2.3422	-0.03067	1.3422	0.01372	1.8422	0.03779	0.8422	0.01514	0.3422	0.01082
	2.8424	-0.00178	2.3424	-0.02961	1.3424	0.01575	1.8424	0.03686	0.8424	0.01411	0.3424	0.01346
	2.8426	-0.00285	2.3426	-0.02896	1.3426	0.01762	1.8426	0.0358	0.8426	0.01256	0.3426	0.01598
	2.8428	-0.00439	2.3428	-0.02796	1.3428	0.01962	1.8428	0.03393	0.8428	0.01121	0.3428	0.01849
	2.843	-0.00558	2.343	-0.0268	1.343	0.02058	1.843	0.03331	0.843	0.01005	0.343	0.02107
	2.8432	-0.00658	2.3432	-0.02542	1.3432	0.02239	1.8432	0.03231	0.8432	0.00782	0.3432	0.02313
	2.8434	-0.00742	2.3434	-0.02423	1.3434	0.02323	1.8434	0.03054	0.8434	0.00618	0.3434	0.0251
	2.8436	-0.00855	2.3436	-0.02287	1.3436	0.02448	1.8436	0.03038	0.8436	0.00492	0.3436	0.02703
	2.8438	-0.00965	2.3438	-0.02181	1.3438	0.02568	1.8438	0.02883	0.8438	0.00302	0.3438	0.02845
	2.844	-0.01061	2.344	-0.02068	1.344	0.02584	1.844	0.0279	0.844	0.00125	0.344	0.03009
	2.8442	-0.0118	2.3442	-0.01939	1.3442	0.02655	1.8442	0.02661	0.8442	-0.000202556	0.3442	0.03161
	2.8444	-0.01229	2.3444	-0.01807	1.3444	0.02754	1.8444	0.02481	0.8444	-0.00165	0.3444	0.03267
	2.8446	-0.01345	2.3446	-0.01656	1.3446	0.02867	1.8446	0.02423	0.8446	-0.00368	0.3446	0.03399
	2.8448	-0.01435	2.3448	-0.01511	1.3448	0.02871	1.8448	0.02332	0.8448	-0.0051	0.3448	0.03518
	2.845	-0.01561	2.345	-0.01282	1.345	0.02958	1.845	0.02123	0.845	-0.00687	0.345	0.0365
	2.8452	-0.01703	2.3452	-0.01024	1.3452	0.02941	1.8452	0.02068	0.8452	-0.00829	0.3452	0.03737
	2.8454	-0.01815	2.3454	-0.00853	1.3454	0.02967	1.8454	0.01968	0.8454	-0.00994	0.3454	0.03837
	2.8456	-0.02012	2.3456	-0.00644	1.3456	0.02941	1.8456	0.01846	0.8456	-0.01145	0.3456	0.03934
	2.8458	-0.02144	2.3458	-0.00399	1.3458	0.0288	1.8458	0.01723	0.8458	-0.01293	0.3458	0.0406
	2.846	-0.02237	2.346	-0.00186	1.346	0.02793	1.846	0.01575	0.846	-0.01425	0.346	0.04176
	2.8462	-0.0245	2.3462	0.000363691	1.3462	0.02703	1.8462	0.01465	0.8462	-0.01583	0.3462	0.0416
	2.8464	-0.02605	2.3464	0.00256	1.3464	0.02632	1.8464	0.01337	0.8464	-0.01722	0.3464	0.04211
	2.8466	-0.02782	2.3466	0.0043	1.3466	0.02571	1.8466	0.01275	0.8466	-0.0188	0.3466	0.04247
	2.8468	-0.02946	2.3468	0.00626	1.3468	0.02474	1.8468	0.01014	0.8468	-0.0207	0.3468	0.0424
	2.847	-0.03159	2.347	0.00761	1.347	0.02416	1.847	0.00834	0.847	-0.0216	0.347	0.04205
	2.8472	-0.03237	2.3472	0.00955	1.3472	0.02339	1.8472	0.00608	0.8472	-0.02218	0.3472	0.04105
	2.8474	-0.03365	2.3474	0.01084	1.3474	0.02226	1.8474	0.00389	0.8474	-0.02441	0.3474	0.0396
	2.8476	-0.03481	2.3476	0.01255	1.3476	0.02116	1.8476	0.00173	0.8476	-0.02511	0.3476	0.03802
	2.8478	-0.03617	2.3478	0.01406	1.3478	0.01987	1.8478	2.3034e-05	0.8478	-0.02521	0.3478	0.03676
	2.848	-0.03726	2.348	0.01551	1.348	0.01897	1.848	-0.00146	0.848	-0.02563	0.348	0.03534
	2.8482	-0.03839	2.3482	0.01719	1.3482	0.01833	1.8482	-0.00397	0.8482	-0.02589	0.3482	0.03457
	2.8484	-0.03987	2.3484	0.01831	1.3484	0.01775	1.8484	-0.00568	0.8484	-0.02634	0.3484	0.03351
	2.8486	-0.04116	2.3486	0.01964	1.3486	0.01784	1.8486	-0.00768	0.8486	-0.02573	0.3486	0.0326
	2.8488	-0.04252	2.3488	0.02109	1.3488	0.01617	1.8488	-0.00974	0.8488	-0.02634	0.3488	0.03161
	2.849	-0.04326	2.349	0.02231	1.349	0.01469	1.849	-0.01087	0.849	-0.02631	0.349	0.03103
	2.8492	-0.0449	2.3492	0.02212	1.3492	0.01469	1.8492	-0.01274	0.8492	-0.02563	0.3492	0.02929
	2.8494	-0.04645	2.3494	0.02263	1.3494	0.01375	1.8494	-0.01412	0.8494	-0.02569	0.3494	0.02758
	2.8496	-0.04735	2.3496	0.02312	1.3496	0.01253	1.8496	-0.01545	0.8496	-0.02457	0.3496	0.0268
	2.8498	-0.04745	2.3498	0.02315	1.3498	0.0113	1.8498	-0.01728	0.8498	-0.02418	0.3498	0.02513
	2.85	-0.04767	2.35	0.02366	1.35	0.00953	1.85	-0.01867	0.85	-0.0236	0.35	0.02477
	2.8502	-0.04825	2.3502	0.02363	1.3502	0.00702	1.8502	-0.02047	0.8502	-0.0227	0.3502	0.02365
	2.8504	-0.04835	2.3504	0.02318	1.3504	0.00557	1.8504	-0.0216	0.8504	-0.02163	0.3504	0.02249
	2.8506	-0.04861	2.3506	0.02295	1.3506	0.00376	1.8506	-0.02299	0.8506	-0.02022	0.3506	0.02152
	2.8508	-0.04848	2.3508	0.02163	1.3508	0.00115	1.8508	-0.02479	0.8508	-0.01889	0.3508	0.02055
	2.851	-0.04867	2.351	0.02154	1.351	-0.00071819	1.851	-0.02557	0.851	-0.01757	0.351	0.01962
	2.8512	-0.04812	2.3512	0.02047	1.3512	-0.00259	1.8512	-0.0265	0.8512	-0.01615	0.3512	0.01852
	2.8514	-0.04722	2.3514	0.01925	1.3514	-0.00497	1.8514	-0.02724	0.8514	-0.01416	0.3514	0.01723
	2.8516	-0.04696	2.3516	0.01793	1.3516	-0.00691	1.8516	-0.02747	0.8516	-0.013	0.3516	0.0161
	2.8518	-0.04661	2.3518	0.01606	1.3518	-0.00907	1.8518	-0.02782	0.8518	-0.01158	0.3518	0.01465
	2.852	-0.04564	2.352	0.01409	1.352	-0.01071	1.852	-0.02843	0.852	-0.00929	0.352	0.01346
	2.8522	-0.04513	2.3522	0.01177	1.3522	-0.01274	1.8522	-0.0285	0.8522	-0.00755	0.3522	0.01124
	2.8524	-0.04377	2.3524	0.01003	1.3524	-0.01451	1.8524	-0.02863	0.8524	-0.006	0.3524	0.00937
	2.8526	-0.04203	2.3526	0.008	1.3526	-0.01603	1.8526	-0.02843	0.8526	-0.00433	0.3526	0.00766
	2.8528	-0.04052	2.3528	0.00626	1.3528	-0.01809	1.8528	-0.02766	0.8528	-0.00246	0.3528	0.00628
	2.853	-0.03933	2.353	0.00442	1.353	-0.01941	1.853	-0.02734	0.853	-0.00101	0.353	0.00482
	2.8532	-0.03752	2.3532	0.00246	1.3532	-0.0208	1.8532	-0.02692	0.8532	0.00063535	0.3532	0.00267
	2.8534	-0.03533	2.3534	0.0013	1.3534	-0.02273	1.8534	-0.02689	0.8534	0.00344	0.3534	0.000538668
	2.8536	-0.0333	2.3536	-0.000538668	1.3536	-0.02421	1.8536	-0.02553	0.8536	0.00621	0.3536	-0.000460373
	2.8538	-0.03214	2.3538	-0.00234	1.3538	-0.02592	1.8538	-0.02415	0.8538	0.00879	0.3538	-0.00201
	2.854	-0.03095	2.354	-0.00444	1.354	-0.02666	1.854	-0.02215	0.854	0.0113	0.354	-0.00336
	2.8542	-0.02946	2.3542	-0.00589	1.3542	-0.02798	1.8542	-0.02134	0.8542	0.01359	0.3542	-0.00478
	2.8544	-0.02789	2.3544	-0.00805	1.3544	-0.02924	1.8544	-0.01944	0.8544	0.01623	0.3544	-0.00584
	2.8546	-0.02615	2.3546	-0.00969	1.3546	-0.03066	1.8546	-0.01828	0.8546	0.019	0.3546	-0.00732
	2.8548	-0.02431	2.3548	-0.01204	1.3548	-0.03062	1.8548	-0.01696	0.8548	0.02126	0.3548	-0.00874
	2.855	-0.02263	2.355	-0.0142	1.355	-0.03127	1.855	-0.01522	0.855	0.02284	0.355	-0.01035
	2.8552	-0.02073	2.3552	-0.01736	1.3552	-0.03117	1.8552	-0.01329	0.8552	0.02487	0.3552	-0.01168
	2.8554	-0.01864	2.3554	-0.02013	1.3554	-0.0315	1.8554	-0.01245	0.8554	0.02655	0.3554	-0.01267
	2.8556	-0.01593	2.3556	-0.0221	1.3556	-0.0313	1.8556	-0.01003	0.8556	0.0289	0.3556	-0.01419
	2.8558	-0.01313	2.3558	-0.02471	1.3558	-0.03114	1.8558	-0.00845	0.8558	0.02961	0.3558	-0.01545
	2.856	-0.01023	2.356	-0.02658	1.356	-0.03088	1.856	-0.00671	0.856	0.03086	0.356	-0.01748
	2.8562	-0.00778	2.3562	-0.02919	1.3562	-0.03043	1.8562	-0.00529	0.8562	0.03244	0.3562	-0.01706
	2.8564	-0.00536	2.3564	-0.03122	1.3564	-0.02982	1.8564	-0.00339	0.8564	0.03351	0.3564	-0.01786
	2.8566	-0.00249	2.3566	-0.03306	1.3566	-0.0294	1.8566	-0.000879325	0.8566	0.03505	0.3566	-0.0186
	2.8568	2.3034e-05	2.3568	-0.03493	1.3568	-0.0283	1.8568	-9.193e-06	0.8568	0.03612	0.3568	-0.01899
	2.857	0.0027	2.357	-0.0367	1.357	-0.02808	1.857	0.00215	0.857	0.03686	0.357	-0.01951
	2.8572	0.00482	2.3572	-0.03824	1.3572	-0.02743	1.8572	0.00511	0.8572	0.03815	0.3572	-0.01973
	2.8574	0.00653	2.3574	-0.03953	1.3574	-0.02605	1.8574	0.00715	0.8574	0.03866	0.3574	-0.0197
	2.8576	0.00827	2.3576	-0.04137	1.3576	-0.02492	1.8576	0.0093	0.8576	0.03924	0.3576	-0.01938
	2.8578	0.01063	2.3578	-0.04295	1.3578	-0.02373	1.8578	0.01198	0.8578	0.03886	0.3578	-0.01883
	2.858	0.01217	2.358	-0.0444	1.358	-0.02196	1.858	0.0144	0.858	0.03924	0.358	-0.01873
	2.8582	0.01378	2.3582	-0.04617	1.3582	-0.02086	1.8582	0.01672	0.8582	0.03924	0.3582	-0.01819
	2.8584	0.01604	2.3584	-0.04682	1.3584	-0.0197	1.8584	0.01871	0.8584	0.0394	0.3584	-0.01732
	2.8586	0.01746	2.3586	-0.04788	1.3586	-0.01844	1.8586	0.02094	0.8586	0.03873	0.3586	-0.01645
	2.8588	0.01965	2.3588	-0.04885	1.3588	-0.01596	1.8588	0.02255	0.8588	0.03731	0.3588	-0.01519
	2.859	0.02052	2.359	-0.50007	1.359	-0.01577	1.859	0.02464	0.859	0.03618	0.359	-0.01396
	2.8592	0.02203	2.3592	-0.50007	1.3592	-0.01564	1.8592	0.02648	0.8592	0.03438	0.3592	-0.01193
	2.8594	0.02374	2.3594	-0.04988	1.3594	-0.01316	1.8594	0.02809	0.8594	0.03331	0.3594	-0.01039
	2.8596	0.02497	2.3596	-0.50201	1.3596	-0.01135	1.8596	0.02896	0.8596	0.03251	0.3596	-0.00958
	2.8598	0.0251	2.3598	-0.50201	1.3598	-0.01016	1.8598	0.03096	0.8598	0.03115	0.3598	-0.00845
	2.86	0.02539	2.36	-0.04962	1.36	-0.00836	1.86	0.03235	0.86	0.02954	0.36	-0.00716
	2.8602	0.02616	2.3602	-0.04859	1.3602	-0.00552	1.8602	0.03396	0.8602	0.02832	0.3602	-0.00607
	2.8604	0.02635	2.3604	-0.04717	1.3604	-0.00349	1.8604	0.03509	0.8604	0.02725	0.3604	-0.00462
	2.8606	0.02613	2.3606	-0.04601	1.3606	-0.000589281	1.8606	0.03654	0.8606	0.02571	0.3606	-0.00285
	2.8608	0.02519	2.3608	-0.04437	1.3608	0.00292	1.8608	0.03766	0.8608	0.024	0.3608	-0.00114
	2.861	0.02416	2.361	-0.04359	1.361	0.00515	1.861	0.0395	0.861	0.02294	0.361	0.000732031
	2.8612	0.02297	2.3612	-0.04285	1.3612	0.00789	1.8612	0.03931	0.8612	0.02126	0.3612	0.00228
	2.8614	0.02152	2.3614	-0.04192	1.3614	0.0105	1.8614	0.0395	0.8614	0.0201	0.3614	0.00424
	2.8616	0.02068	2.3616	-0.04118	1.3616	0.01353	1.8616	0.04018	0.8616	0.01813	0.3616	0.00573
	2.8618	0.01942	2.3618	-0.04034	1.3618	0.01617	1.8618	0.04027	0.8618	0.0172	0.3618	0.00821
	2.862	0.01775	2.362	-0.03899	1.362	0.01859	1.862	0.04024	0.862	0.01601	0.362	0.01079
	2.8622	0.01675	2.3622	-0.0386	1.3622	0.02062	1.8622	0.0396	0.8622	0.01453	0.3622	0.01285
	2.8624	0.01572	2.3624	-0.0367	1.3624	0.023	1.8624	0.03853	0.8624	0.01243	0.3624	0.01433
	2.8626	0.01424	2.3626	-0.03612	1.3626	0.02497	1.8626	0.03731	0.8626	0.01179	0.3626	0.01768
	2.8628	0.01288	2.3628	-0.03509	1.3628	0.02687	1.8628	0.03567	0.8628	0.01046	0.3628	0.01955
	2.863	0.01137	2.363	-0.03335	1.363	0.02819	1.863	0.03509	0.863	0.00901	0.363	0.02213
	2.8632	0.00956	2.3632	-0.03235	1.3632	0.03012	1.8632	0.0336	0.8632	0.00682	0.3632	0.02481
	2.8634	0.00885	2.3634	-0.03064	1.3634	0.0319	1.8634	0.03289	0.8634	0.00595	0.3634	0.02645
	2.8636	0.0074	2.3636	-0.02906	1.3636	0.03344	1.8636	0.03141	0.8636	0.00334	0.3636	0.02835
	2.8638	0.00611	2.3638	-0.02784	1.3638	0.0348	1.8638	0.03045	0.8638	0.00212	0.3638	0.02993
	2.864	0.00499	2.364	-0.02677	1.364	0.03599	1.864	0.0289	0.864	-0.000557054	0.364	0.03193
	2.8642	0.00312	2.3642	-0.02551	1.3642	0.03708	1.8642	0.02761	0.8642	-0.0013	0.3642	0.03386
	2.8644	0.00231	2.3644	-0.02358	1.3644	0.03853	1.8644	0.02571	0.8644	-0.00249	0.3644	0.03525
	2.8646	0.000957621	2.3646	-0.0221	1.3646	0.03931	1.8646	0.02545	0.8646	-0.00494	0.3646	0.03683
	2.8648	-0.000589281	2.3648	-0.0201	1.3648	0.0396	1.8648	0.02455	0.8648	-0.00607	0.3648	0.03821
	2.865	-0.00178	2.365	-0.01762	1.365	0.03989	1.865	0.02342	0.865	-0.00794	0.365	0.03976
	2.8652	-0.00307	2.3652	-0.01536	1.3652	0.04034	1.8652	0.02174	0.8652	-0.00942	0.3652	0.04134
	2.8654	-0.00449	2.3654	-0.01314	1.3654	0.04037	1.8654	0.02071	0.8654	-0.01093	0.3654	0.04218
	2.8656	-0.00645	2.3656	-0.01108	1.3656	0.0395	1.8656	0.01929	0.8656	-0.01271	0.3656	0.04337
	2.8658	-0.00813	2.3658	-0.00843	1.3658	0.03918	1.8658	0.01823	0.8658	-0.01403	0.3658	0.04482
	2.866	-0.00948	2.366	-0.00618	1.366	0.03744	1.866	0.01643	0.866	-0.01586	0.366	0.04604
	2.8662	-0.011	2.3662	-0.00318	1.3662	0.03599	1.8662	0.01562	0.8662	-0.01715	0.3662	0.04595
	2.8664	-0.01274	2.3664	-0.000860939	1.3664	0.03351	1.8664	0.01378	0.8664	-0.0186	0.3664	0.04643
	2.8666	-0.01441	2.3666	0.00143	1.3666	0.03283	1.8666	0.01291	0.8666	-0.02009	0.3666	0.04678
	2.8668	-0.01635	2.3668	0.0032	1.3668	0.03148	1.8668	0.01053	0.8668	-0.02176	0.3668	0.04698
	2.867	-0.01754	2.367	0.00533	1.367	0.03028	1.867	0.00892	0.867	-0.02328	0.367	0.04707
	2.8672	-0.01889	2.3672	0.00742	1.3672	0.02842	1.8672	0.00599	0.8672	-0.02434	0.3672	0.04579
	2.8674	-0.02025	2.3674	0.00871	1.3674	0.02651	1.8674	0.00424	0.8674	-0.02634	0.3674	0.04485
	2.8676	-0.02141	2.3676	0.01045	1.3676	0.02516	1.8676	0.00238	0.8676	-0.02718	0.3676	0.04363
	2.8678	-0.02295	2.3678	0.01245	1.3678	0.02365	1.8678	-0.000299237	0.8678	-0.02711	0.3678	0.04208
	2.868	-0.02392	2.368	0.014	1.368	0.02187	1.868	-0.00204	0.868	-0.02795	0.368	0.04108
	2.8682	-0.02553	2.3682	0.0159	1.3682	0.0202	1.8682	-0.00459	0.8682	-0.02814	0.3682	0.03982
	2.8684	-0.02673	2.3684	0.01722	1.3684	0.01884	1.8684	-0.007	0.8684	-0.02856	0.3684	0.03886
	2.8686	-0.02808	2.3686	0.01889	1.3686	0.01707	1.8686	-0.0081	0.8686	-0.02866	0.3686	0.03773
	2.8688	-0.02917	2.3688	0.02018	1.3688	0.01507	1.8688	-0.00936	0.8688	-0.02885	0.3688	0.03657
	2.869	-0.03024	2.369	0.02173	1.369	0.01407	1.869	-0.01161	0.869	-0.02892	0.369	0.03509
	2.8692	-0.03166	2.3692	0.02186	1.3692	0.01288	1.8692	-0.01329	0.8692	-0.02876	0.3692	0.03367
	2.8694	-0.03298	2.3694	0.02231	1.3694	0.0122	1.8694	-0.01516	0.8694	-0.0285	0.3694	0.03251
	2.8696	-0.0344	2.3696	0.0227	1.3696	0.01027	1.8696	-0.01603	0.8696	-0.02743	0.3696	0.03177
	2.8698	-0.03446	2.3698	0.02331	1.3698	0.00895	1.8698	-0.01806	0.8698	-0.02734	0.3698	0.02964
	2.87	-0.03514	2.37	0.02399	1.37	0.00766	1.87	-0.02051	0.87	-0.02589	0.37	0.02819
	2.8702	-0.03591	2.3702	0.02418	1.3702	0.00608	1.8702	-0.02054	0.8702	-0.02611	0.3702	0.02671
	2.8704	-0.03601	2.3704	0.02457	1.3704	0.00463	1.8704	-0.0225	0.8704	-0.02508	0.3704	0.02477
	2.8706	-0.03633	2.3706	0.02479	1.3706	0.00215	1.8706	-0.02441	0.8706	-0.02392	0.3706	0.02397
	2.8708	-0.03633	2.3708	0.02431	1.3708	0.00151	1.8708	-0.0256	0.8708	-0.02273	0.3708	0.02255
	2.871	-0.03652	2.371	0.02428	1.371	-4.142e-05	1.871	-0.02695	0.871	-0.02167	0.371	0.02091
	2.8712	-0.03678	2.3712	0.02347	1.3712	-0.00172	1.8712	-0.02769	0.8712	-0.02047	0.3712	0.01997
	2.8714	-0.03517	2.3714	0.0225	1.3714	-0.00343	1.8714	-0.02827	0.8714	-0.01712	0.3714	0.01855
	2.8716	-0.03462	2.3716	0.02157	1.3716	-0.00491	1.8716	-0.02859	0.8716	-0.01735	0.3716	0.01665
	2.8718	-0.03485	2.3718	0.02054	1.3718	-0.00684	1.8718	-0.02908	0.8718	-0.01593	0.3718	0.0152
	2.872	-0.03407	2.372	0.0188	1.372	-0.00768	1.872	-0.02901	0.872	-0.01445	0.372	0.01304
	2.8722	-0.03372	2.3722	0.0167	1.3722	-0.00907	1.8722	-0.02979	0.8722	-0.01316	0.3722	0.01088
	2.8724	-0.03304	2.3724	0.01525	1.3724	-0.01026	1.8724	-0.02979	0.8724	-0.01106	0.3724	0.00898
	2.8726	-0.03088	2.3726	0.01325	1.3726	-0.01164	1.8726	-0.02982	0.8726	-0.00968	0.3726	0.00702
	2.8728	-0.02917	2.3728	0.01238	1.3728	-0.01306	1.8728	-0.02911	0.8728	-0.00771	0.3728	0.00482
	2.873	-0.02776	2.373	0.01042	1.373	-0.01403	1.873	-0.02863	0.873	-0.00633	0.373	0.00247
	2.8732	-0.0264	2.3732	0.00936	1.3732	-0.0159	1.8732	-0.02847	0.8732	-0.00333	0.3732	0.000506441
	2.8734	-0.02492	2.3734	0.00755	1.3734	-0.01741	1.8734	-0.02811	0.8734	-0.00152	0.3734	-0.00146
	2.8736	-0.0235	2.3736	0.00616	1.3736	-0.0188	1.8736	-0.02666	0.8736	0.00157	0.3736	-0.00339
	2.8738	-0.02176	2.3738	0.00488	1.3738	-0.01989	1.8738	-0.02557	0.8738	0.00447	0.3738	-0.00504
	2.874	-0.02015	2.374	0.00278	1.374	-0.02089	1.874	-0.02466	0.874	0.00695	0.374	-0.0071
	2.8742	-0.01915	2.3742	0.0013	1.3742	-0.02241	1.8742	-0.0225	0.8742	0.01017	0.3742	-0.00839
	2.8744	-0.01799	2.3744	-0.000216397	1.3744	-0.02421	1.8744	-0.02057	0.8744	0.01317	0.3744	-0.00997
	2.8746	-0.01638	2.3746	-0.00173	1.3746	-0.02524	1.8746	-0.01909	0.8746	0.0154	0.3746	-0.01158
	2.8748	-0.0148	2.3748	-0.00366	1.3748	-0.02557	1.8748	-0.01764	0.8748	0.0183	0.3748	-0.01351
	2.875	-0.01316	2.375	-0.00602	1.375	-0.02673	1.875	-0.0168	0.875	0.01987	0.375	-0.01448
	2.8752	-0.01142	2.3752	-0.0086	1.3752	-0.02673	1.8752	-0.01467	0.8752	0.02223	0.3752	-0.01661
	2.8754	-0.00942	2.3754	-0.0105	1.3754	-0.02795	1.8754	-0.01322	0.8754	0.02419	0.3754	-0.01799
	2.8756	-0.00707	2.3756	-0.0122	1.3756	-0.02792	1.8756	-0.01113	0.8756	0.02584	0.3756	-0.01951
	2.8758	-0.0043	2.3758	-0.01475	1.3758	-0.0283	1.8758	-0.00997	0.8758	0.02777	0.3758	-0.02099
	2.876	-0.00207	2.376	-0.01665	1.376	-0.02818	1.876	-0.008	0.876	0.02903	0.376	-0.02254
	2.8762	0.000280851	2.3762	-0.01875	1.3762	-0.02776	1.8762	-0.00613	0.8762	0.03093	0.3762	-0.02305
	2.8764	0.00321	2.3764	-0.02029	1.3764	-0.02702	1.8764	-0.0041	0.8764	0.03238	0.3764	-0.0237
	2.8766	0.00634	2.3766	-0.02165	1.3766	-0.02698	1.8766	-0.00323	0.8766	0.03376	0.3766	-0.02437
	2.8768	0.00798	2.3768	-0.02313	1.3768	-0.02685	1.8768	-0.00136	0.8768	0.03515	0.3768	-0.02502
	2.877	0.01017	2.377	-0.02439	1.377	-0.0264	1.877	0.00102	0.877	0.03631	0.377	-0.02592
	2.8772	0.01224	2.3772	-0.02558	1.3772	-0.02576	1.8772	0.00296	0.8772	0.03773	0.3772	-0.02576
	2.8774	0.01433	2.3774	-0.02677	1.3774	-0.02492	1.8774	0.00537	0.8774	0.03895	0.3774	-0.02579
	2.8776	0.01604	2.3776	-0.02796	1.3776	-0.02373	1.8776	0.00695	0.8776	0.03934	0.3776	-0.02615
	2.8778	0.01788	2.3778	-0.02964	1.3778	-0.02241	1.8778	0.00956	0.8778	0.03918	0.3778	-0.0256
	2.878	0.01936	2.378	-0.03103	1.378	-0.02138	1.878	0.01101	0.878	0.03957	0.378	-0.02576
	2.8782	0.021	2.3782	-0.03244	1.3782	-0.0198	1.8782	0.0144	0.8782	0.03947	0.3782	-0.0255
	2.8784	0.02258	2.3784	-0.03351	1.3784	-0.01889	1.8784	0.01604	0.8784	0.03979	0.3784	-0.02434
	2.8786	0.02423	2.3786	-0.03454	1.3786	-0.01767	1.8786	0.01852	0.8786	0.03873	0.3786	-0.02402
	2.8788	0.0258	2.3788	-0.03599	1.3788	-0.01586	1.8788	0.02036	0.8788	0.03786	0.3788	-0.02225
	2.879	0.02732	2.379	-0.03721	1.379	-0.01422	1.879	0.02252	0.879	0.03638	0.379	-0.02176
	2.8792	0.02871	2.3792	-0.03766	1.3792	-0.01255	1.8792	0.02403	0.8792	0.03547	0.3792	-0.02054
	2.8794	0.03012	2.3794	-0.03773	1.3794	-0.01122	1.8794	0.02551	0.8794	0.03364	0.3794	-0.01899
	2.8796	0.03119	2.3796	-0.03824	1.3796	-0.0089	1.8796	0.02651	0.8796	0.0328	0.3796	-0.0178
	2.8798	0.03157	2.3798	-0.03837	1.3798	-0.0072	1.8798	0.02835	0.8798	0.03093	0.3798	-0.01683
	2.88	0.03225	2.38	-0.0385	1.38	-0.00497	1.88	0.03032	0.88	0.02845	0.38	-0.01545
	2.8802	0.03241	2.3802	-0.0376	1.3802	-0.0031	1.8802	0.03135	0.8802	0.02784	0.3802	-0.01496
	2.8804	0.03312	2.3804	-0.03641	1.3804	-0.000750417	1.8804	0.0327	0.8804	0.02606	0.3804	-0.01296
	2.8806	0.03309	2.3806	-0.03563	1.3806	0.00302	1.8806	0.0337	0.8806	0.02481	0.3806	-0.01235
	2.8808	0.03228	2.3808	-0.03422	1.3808	0.00553	1.8808	0.03515	0.8808	0.02245	0.3808	-0.01042
	2.881	0.03112	2.381	-0.03402	1.381	0.00785	1.881	0.03638	0.881	0.0211	0.381	-0.00923
	2.8812	0.03016	2.3812	-0.03312	1.3812	0.0104	1.8812	0.03683	0.8812	0.01962	0.3812	-0.00813
	2.8814	0.02883	2.3814	-0.03235	1.3814	0.01317	1.8814	0.03737	0.8814	0.01962	0.3814	-0.00674
	2.8816	0.02835	2.3816	-0.03154	1.3816	0.01614	1.8816	0.03757	0.8816	0.01665	0.3816	-0.00481
	2.8818	0.02709	2.3818	-0.03077	1.3818	0.01878	1.8818	0.03776	0.8818	0.01514	0.3818	-0.0031
	2.882	0.0259	2.382	-0.02993	1.382	0.02062	1.882	0.03757	0.882	0.01366	0.382	-0.000911552
	2.8822	0.02535	2.3822	-0.0288	1.3822	0.02319	1.8822	0.03715	0.8822	0.01246	0.3822	0.00186
	2.8824	0.02332	2.3824	-0.02709	1.3824	0.02468	1.8824	0.03612	0.8824	0.01101	0.3824	0.00528
	2.8826	0.02261	2.3826	-0.02597	1.3826	0.02709	1.8826	0.03467	0.8826	0.0094	0.3826	0.00621
	2.8828	0.02113	2.3828	-0.02452	1.3828	0.02877	1.8828	0.03299	0.8828	0.00798	0.3828	0.00824
	2.883	0.02	2.383	-0.023	1.383	0.02977	1.883	0.03212	0.883	0.00618	0.383	0.01075
	2.8832	0.01859	2.3832	-0.02091	1.3832	0.03177	1.8832	0.03045	0.8832	0.00437	0.3832	0.01288
	2.8834	0.01743	2.3834	-0.01975	1.3834	0.03289	1.8834	0.02977	0.8834	0.00247	0.3834	0.01475
	2.8836	0.01649	2.3836	-0.01855	1.3836	0.03441	1.8836	0.02877	0.8836	0.00118	0.3836	0.01627
	2.8838	0.0152	2.3838	-0.0172	1.3838	0.03596	1.8838	0.02732	0.8838	-0.00104	0.3838	0.01871
	2.884	0.01369	2.384	-0.01556	1.384	0.03705	1.884	0.02664	0.884	-0.00281	0.384	0.01984
	2.8842	0.01285	2.3842	-0.01433	1.3842	0.03837	1.8842	0.02561	0.8842	-0.00475	0.3842	0.02136
	2.8844	0.01137	2.3844	-0.01224	1.3844	0.03963	1.8844	0.02516	0.8844	-0.00674	0.3844	0.02242
	2.8846	0.01001	2.3846	-0.01114	1.3846	0.04092	1.8846	0.02368	0.8846	-0.00823	0.3846	0.0241
	2.8848	0.00885	2.3848	-0.00911	1.3848	0.04092	1.8848	0.02236	0.8848	-0.01058	0.3848	0.02561
	2.885	0.00776	2.385	-0.00718	1.385	0.04118	1.885	0.02113	0.885	-0.01219	0.385	0.02696
	2.8852	0.00618	2.3852	-0.00476	1.3852	0.04169	1.8852	0.01991	0.8852	-0.01396	0.3852	0.02851
	2.8854	0.00424	2.3854	-0.00302	1.3854	0.04198	1.8854	0.01826	0.8854	-0.0159	0.3854	0.02945
	2.8856	0.00225	2.3856	-2.3034e-05	1.3856	0.04156	1.8856	0.01743	0.8856	-0.0179	0.3856	0.03061
	2.8858	0.000925394	2.3858	0.00191	1.3858	0.04053	1.8858	0.01617	0.8858	-0.01912	0.3858	0.0319
	2.886	-0.000911552	2.386	0.00455	1.386	0.03902	1.886	0.0152	0.886	-0.02022	0.386	0.03322
	2.8862	-0.00194	2.3862	0.00742	1.3862	0.03744	1.8862	0.01369	0.8862	-0.02254	0.3862	0.03331
	2.8864	-0.00439	2.3864	0.0099	1.3864	0.03576	1.8864	0.01262	0.8864	-0.02408	0.3864	0.03354
	2.8866	-0.00633	2.3866	0.01245	1.3866	0.03486	1.8866	0.01066	0.8866	-0.02547	0.3866	0.03402
	2.8868	-0.00823	2.3868	0.01441	1.3868	0.0327	1.8868	0.00872	0.8868	-0.02763	0.3868	0.03425
	2.887	-0.00977	2.387	0.01645	1.387	0.03099	1.887	0.00628	0.887	-0.02856	0.387	0.03428
	2.8872	-0.0111	2.3872	0.0186	1.3872	0.02958	1.8872	0.00325	0.8872	-0.03088	0.3872	0.03325
	2.8874	-0.01271	2.3874	0.02028	1.3874	0.02822	1.8874	0.000441987	0.8874	-0.0324	0.3874	0.03222
	2.8876	-0.01435	2.3876	0.02212	1.3876	0.02629	1.8876	-0.00201	0.8876	-0.03278	0.3876	0.03103
	2.8878	-0.01586	2.3878	0.02418	1.3878	0.02458	1.8878	-0.00343	0.8878	-0.03372	0.3878	0.02951
	2.888	-0.01693	2.388	0.02595	1.388	0.02268	1.888	-0.00529	0.888	-0.03423	0.388	0.02845
	2.8882	-0.01835	2.3882	0.02795	1.3882	0.02168	1.8882	-0.00839	0.8882	-0.03485	0.3882	0.02729
	2.8884	-0.01996	2.3884	0.02917	1.3884	0.0211	1.8884	-0.01006	0.8884	-0.0351	0.3884	0.02638
	2.8886	-0.02131	2.3886	0.03075	1.3886	0.01875	1.8886	-0.01238	0.8886	-0.03533	0.3886	0.02545
	2.8888	-0.02305	2.3888	0.0323	1.3888	0.01723	1.8888	-0.01409	0.8888	-0.0353	0.3888	0.02413
	2.889	-0.02395	2.389	0.03375	1.389	0.01559	1.889	-0.01583	0.889	-0.03556	0.389	0.023
	2.8892	-0.02524	2.3892	0.03388	1.3892	0.01391	1.8892	-0.0179	0.8892	-0.03539	0.3892	0.02187
	2.8894	-0.02679	2.3894	0.03385	1.3894	0.01353	1.8894	-0.01976	0.8894	-0.03491	0.3894	0.02029
	2.8896	-0.02811	2.3896	0.03449	1.3896	0.01185	1.8896	-0.02086	0.8896	-0.03465	0.3896	0.01968
	2.8898	-0.02814	2.3898	0.03485	1.3898	0.01069	1.8898	-0.02299	0.8898	-0.03404	0.3898	0.01762
	2.89	-0.02853	2.39	0.03523	1.39	0.00911	1.89	-0.0246	0.89	-0.03298	0.39	0.01646
	2.8902	-0.02905	2.3902	0.03546	1.3902	0.00773	1.8902	-0.02627	0.8902	-0.03295	0.3902	0.01436
	2.8904	-0.02953	2.3904	0.03523	1.3904	0.00605	1.8904	-0.02789	0.8904	-0.0315	0.3904	0.01353
	2.8906	-0.02882	2.3906	0.03501	1.3906	0.00421	1.8906	-0.02888	0.8906	-0.03085	0.3906	0.01208
	2.8908	-0.02943	2.3908	0.03407	1.3908	0.00234	1.8908	-0.03098	0.8908	-0.02946	0.3908	0.01085
	2.891	-0.02969	2.391	0.03356	1.391	0.000828712	1.891	-0.03282	0.891	-0.02818	0.391	0.0095
	2.8912	-0.02882	2.3912	0.03275	1.3912	-0.00104	1.8912	-0.03349	0.8912	-0.02734	0.3912	0.00798
	2.8914	-0.02853	2.3914	0.03159	1.3914	-0.00285	1.8914	-0.03375	0.8914	-0.02531	0.3914	0.00666
	2.8916	-0.02827	2.3916	0.02969	1.3916	-0.00442	1.8916	-0.03488	0.8916	-0.02363	0.3916	0.00499
	2.8918	-0.02769	2.3918	0.02801	1.3918	-0.00584	1.8918	-0.03527	0.8918	-0.02289	0.3918	0.00347
	2.892	-0.02724	2.392	0.0256	1.392	-0.00836	1.892	-0.03565	0.892	-0.02154	0.392	0.00173
	2.8922	-0.02669	2.3922	0.02437	1.3922	-0.00903	1.8922	-0.03614	0.8922	-0.01973	0.3922	-0.000782644
	2.8924	-0.02553	2.3924	0.0225	1.3924	-0.01061	1.8924	-0.0362	0.8924	-0.01796	0.3924	-0.00252
	2.8926	-0.02399	2.3926	0.02012	1.3926	-0.01209	1.8926	-0.0363	0.8926	-0.01609	0.3926	-0.00446
	2.8928	-0.0225	2.3928	0.01867	1.3928	-0.01364	1.8928	-0.03552	0.8928	-0.01445	0.3928	-0.00662
	2.893	-0.02054	2.393	0.01712	1.393	-0.01477	1.893	-0.0351	0.893	-0.01319	0.393	-0.00868
	2.8932	-0.01886	2.3932	0.01512	1.3932	-0.01657	1.8932	-0.03501	0.8932	-0.01122	0.3932	-0.01074
	2.8934	-0.01857	2.3934	0.01361	1.3934	-0.01764	1.8934	-0.03372	0.8934	-0.00794	0.3934	-0.01284
	2.8936	-0.0158	2.3936	0.01213	1.3936	-0.01957	1.8936	-0.03295	0.8936	-0.00517	0.3936	-0.01461
	2.8938	-0.01396	2.3938	0.01016	1.3938	-0.02121	1.8938	-0.03143	0.8938	-0.00265	0.3938	-0.01615
	2.894	-0.01267	2.394	0.00826	1.394	-0.02263	1.894	-0.03017	0.894	0.000474214	0.394	-0.01783
	2.8942	-0.01139	2.3942	0.00655	1.3942	-0.02395	1.8942	-0.02827	0.8942	0.00279	0.3942	-0.01954
	2.8944	-0.00977	2.3944	0.00484	1.3944	-0.02528	1.8944	-0.02653	0.8944	0.00624	0.3944	-0.02112
	2.8946	-0.00761	2.3946	0.00346	1.3946	-0.02631	1.8946	-0.02608	0.8946	0.00901	0.3946	-0.02263
	2.8948	-0.0061	2.3948	0.00104	1.3948	-0.02727	1.8948	-0.02331	0.8948	0.0124	0.3948	-0.02457
	2.895	-0.00449	2.395	-0.00163	1.395	-0.0285	1.895	-0.02183	0.895	0.01295	0.395	-0.02563
	2.8952	-0.00262	2.3952	-0.0046	1.3952	-0.02892	1.8952	-0.01973	0.8952	0.01556	0.3952	-0.0276
	2.8954	-0.00071819	2.3954	-0.00689	1.3954	-0.02959	1.8954	-0.01864	0.8954	0.01759	0.3954	-0.02975
	2.8956	0.0018	2.3956	-0.00972	1.3956	-0.02982	1.8956	-0.01638	0.8956	0.01939	0.3956	-0.03059
	2.8958	0.00434	2.3958	-0.01185	1.3958	-0.02992	1.8958	-0.0147	0.8958	0.0212	0.3958	-0.03211
	2.896	0.00663	2.396	-0.01385	1.396	-0.03101	1.896	-0.01284	0.896	0.02245	0.396	-0.03372
	2.8962	0.00911	2.3962	-0.01639	1.3962	-0.02959	1.8962	-0.0109	0.8962	0.02448	0.3962	-0.0343
	2.8964	0.01162	2.3964	-0.01849	1.3964	-0.0293	1.8964	-0.01006	0.8964	0.0258	0.3964	-0.03488
	2.8966	0.01343	2.3966	-0.01971	1.3966	-0.02885	1.8966	-0.00881	0.8966	0.02706	0.3966	-0.03588
	2.8968	0.01643	2.3968	-0.02136	1.3968	-0.02917	1.8968	-0.00587	0.8968	0.0289	0.3968	-0.03601
	2.897	0.01846	2.397	-0.0229	1.397	-0.0285	1.897	-0.00394	0.897	0.03006	0.397	-0.03649
	2.8972	0.02055	2.3972	-0.02439	1.3972	-0.02801	1.8972	-0.00133	0.8972	0.03109	0.3972	-0.03678
	2.8974	0.02255	2.3974	-0.02564	1.3974	-0.02685	1.8974	0.00112	0.8974	0.03299	0.3974	-0.03691
	2.8976	0.02413	2.3976	-0.02671	1.3976	-0.0256	1.8976	0.00315	0.8976	0.03344	0.3976	-0.03697
	2.8978	0.02587	2.3978	-0.02867	1.3978	-0.02437	1.8978	0.00573	0.8978	0.03315	0.3978	-0.03626
	2.898	0.02706	2.398	-0.03003	1.398	-0.02334	1.898	0.00724	0.898	0.03364	0.398	-0.03614
	2.8982	0.02906	2.3982	-0.03157	1.3982	-0.02286	1.8982	0.01001	0.8982	0.03434	0.3982	-0.03572
	2.8984	0.03032	2.3984	-0.03286	1.3984	-0.02038	1.8984	0.01237	0.8984	0.03396	0.3984	-0.03498
	2.8986	0.03164	2.3986	-0.03428	1.3986	-0.01902	1.8986	0.01472	0.8986	0.03354	0.3986	-0.03417
	2.8988	0.03328	2.3988	-0.03554	1.3988	-0.01777	1.8988	0.0162	0.8988	0.03209	0.3988	-0.03298
	2.899	0.03415	2.399	-0.03699	1.399	-0.0159	1.899	0.01842	0.899	0.03061	0.399	-0.03185
	2.8992	0.03567	2.3992	-0.03757	1.3992	-0.01512	1.8992	0.0202	0.8992	0.02925	0.3992	-0.0304
	2.8994	0.03673	2.3994	-0.03728	1.3994	-0.01332	1.8994	0.02184	0.8994	0.02764	0.3994	-0.02892
	2.8996	0.03808	2.3996	-0.03837	1.3996	-0.0119	1.8996	0.02313	0.8996	0.02703	0.3996	-0.02743
	2.8998	0.03805	2.3998	-0.03824	1.3998	-0.0101	1.8998	0.02487	0.8998	0.02558	0.3998	-0.02611
[truncated: 35,443 more rows]
