# Supplementary material for: A Nonresonant Hybridized Electromagnetic-Triboelectric Nanogenerator for Irregular and Ultralow Frequency Blue Energy Harvesting
Source: Research (Wash D C). 2021 Feb 4;2021:5963293. doi: 10.34133/2021/5963293 (PMC7881767; doi:10.34133/2021/5963293)
Supplement: Supplementary Materials — Figure S1: pictures of double helix structure triboelectric nanogenerator. Figure S2: hybridized nanogenerator in Jialing River. Figure S3: hybridized nanogenerator's energy harvesting efficiency. Figure S4: the collision models of the system without TENG and with TENG. Figure S5: LEDs lighted up by hybridized nanogenerator. Movie S1: the front view of the kinematic simulation for pendulum swing. Movie S2: the vertical view of the kinematic simulation for pendulum swing. Movie S3: the outputs of EMG tested in the river. Movie S4: the outputs of TENG tested in the river. Movie S5: 100 LEDs in parallel were lighted up by the EMG. Movie S6: 50 LEDs in series were lighted up by the TENG. Movie S7: The wireless temperature sensing was powered by the hybridized nanogenerator. Shared data 1: Figure 3(a) data. The output currents of the TENG under different vibration frequencies of external excitation. Shared data 2: Figure 3(b) data. The output voltages of the TENG under different vibration frequencies of external excitation. Shared data 3: Figure 3(c) data. The transferred charge of the TENG when the frequency of external excitation was 2.3 Hz. Shared data 4: Figure 3(d) data. The transferred charge of the TENG under different vibration frequencies of external excitation. Shared data 5: Figure 3(e) data. The peak power-resistance curve of TENG. Shared data 6: Figure 3(f) data. The charging behavior of the TENG. Shared data 7: Figure 4(a) data. The induced currents in the coil of the EMG under different vibration frequencies of external excitation. Shared data 8: Figure 4(b) data. The induced voltages in the coil of the EMG under different vibration frequencies of external excitation. Shared data 9: Figure 4(c) data. The peak power-resistance curve of EMG. Shared data 10: Figure 4(d) data. The charging capability of the EMG. Shared data 11: Figure 5(a) data. The output currents of the TENG in different wave heights. Shared data 12: Figure 5(b) data. The output voltages of [file 5963293.f1.zip › Shared data 12.xlsx]

## Sheet: Sheet1
	Time (s)	Voltage (V)	Time (s)	Voltage (V)	Time (s)	Voltage (V)	Time (s)	Voltage (V)	Time (s)	Voltage (V)	Time (s)	Voltage (V)
	2.5002	0.72074	2.0002	0.44036	1.5002	-0.14131	1.0002	0.3614	0.5002	0.75457	0.0002	0.36624
	2.5004	0.71268	2.0004	0.44358	1.5004	-0.15742	1.0004	0.34905	0.5004	0.74759	0.0004	0.37752
	2.5006	0.71268	2.0006	0.45293	1.5006	-0.16709	1.0006	0.34207	0.5006	0.76005	0.0006	0.38557
	2.5008	0.71751	2.0008	0.46453	1.5008	-0.17515	1.0008	0.33723	0.5008	0.7647	0.0008	0.39041
	2.501	0.72879	2.001	0.4699	1.501	-0.18142	1.001	0.33276	0.501	0.77481	0.001	0.41458
	2.5012	0.73363	2.0012	0.47889	1.5012	-0.18408	1.0012	0.33137	0.5012	0.78343	0.0012	0.39524
	2.5014	0.74329	2.0014	0.48734	1.5014	-0.18804	1.0014	0.33054	0.5014	0.78854	0.0014	0.40652
	2.5016	0.73202	2.0016	0.49493	1.5016	-0.19008	1.0016	0.33423	0.5016	0.79883	0.0016	0.41136
	2.5018	0.73202	2.0018	0.50282	1.5018	-0.19297	1.0018	0.33809	0.5018	0.80595	0.0018	0.4033
	2.502	0.74007	2.002	0.50999	1.502	-0.19457	1.002	0.34283	0.502	0.80707	0.002	0.41297
	2.5022	0.71751	2.0022	0.51617	1.5022	-0.19686	1.0022	0.34744	0.5022	0.80637	0.0022	0.42747
	2.5024	0.70462	2.0024	0.52135	1.5024	-0.19806	1.0024	0.3523	0.5024	0.80516	0.0024	0.43391
	2.5026	0.70785	2.0026	0.52602	1.5026	-0.19867	1.0026	0.35747	0.5026	0.8062	0.0026	0.44842
	2.5028	0.69818	2.0028	0.53083	1.5028	-0.20033	1.0028	0.36242	0.5028	0.80835	0.0028	0.46936
	2.503	0.68206	2.003	0.53515	1.503	-0.2006	1.003	0.3684	0.503	0.81125	0.003	0.46936
	2.5032	0.68367	2.0032	0.53917	1.5032	-0.20135	1.0032	0.37388	0.5032	0.81508	0.0032	0.4887
	2.5034	0.68529	2.0034	0.54246	1.5034	-0.20127	1.0034	0.37967	0.5034	0.81922	0.0034	0.48548
	2.5036	0.67401	2.0036	0.5457	1.5036	-0.20042	1.0036	0.38488	0.5036	0.82391	0.0036	0.4742
	2.5038	0.66595	2.0038	0.5498	1.5038	-0.19919	1.0038	0.38958	0.5038	0.82939	0.0038	0.50481
	2.504	0.66112	2.004	0.5527	1.504	-0.1987	1.004	0.39351	0.504	0.83593	0.004	0.50643
	2.5042	0.64984	2.0042	0.55516	1.5042	-0.19814	1.0042	0.39666	0.5042	0.84281	0.0042	0.51126
	2.5044	0.62567	2.0044	0.55776	1.5044	-0.19707	1.0044	0.39951	0.5044	0.85032	0.0044	0.5177
	2.5046	0.64984	2.0046	0.56035	1.5046	-0.19678	1.0046	0.40201	0.5046	0.85706	0.0046	0.5177
	2.5048	0.62728	2.0048	0.56176	1.5048	-0.19527	1.0048	0.4057	0.5048	0.86391	0.0048	0.52093
	2.505	0.61278	2.005	0.56269	1.505	-0.19353	1.005	0.40925	0.505	0.86918	0.005	0.52737
	2.5052	0.62083	2.0052	0.56559	1.5052	-0.19347	1.0052	0.41165	0.5052	0.87444	0.0052	0.53704
	2.5054	0.61439	2.0054	0.56901	1.5054	-0.19278	1.0054	0.41438	0.5054	0.87973	0.0054	0.53543
	2.5056	0.616	2.0056	0.5718	1.5056	-0.19156	1.0056	0.41737	0.5056	0.88602	0.0056	0.53382
	2.5058	0.59666	2.0058	0.57433	1.5058	-0.19018	1.0058	0.42089	0.5058	0.89246	0.0058	0.54671
	2.506	0.58699	2.006	0.57631	1.506	-0.18837	1.006	0.42415	0.506	0.89881	0.006	0.52898
	2.5062	0.57249	2.0062	0.57815	1.5062	-0.18666	1.0062	0.42757	0.5062	0.90522	0.0062	0.52415
	2.5064	0.53221	2.0064	0.57943	1.5064	-0.18439	1.0064	0.43079	0.5064	0.9116	0.0064	0.52093
	2.5066	0.54188	2.0066	0.58117	1.5066	-0.18212	1.0066	0.43395	0.5066	0.91765	0.0066	0.52415
	2.5068	0.53221	2.0068	0.58219	1.5068	-0.17949	1.0068	0.43763	0.5068	0.92387	0.0068	0.50643
	2.507	0.52737	2.007	0.58331	1.507	-0.1765	1.007	0.44069	0.507	0.93011	0.007	0.48226
	2.5072	0.52898	2.0072	0.58344	1.5072	-0.1738	1.0072	0.44394	0.5072	0.93626	0.0072	0.49031
	2.5074	0.51932	2.0074	0.58357	1.5074	-0.17048	1.0074	0.44707	0.5074	0.94346	0.0074	0.4597
	2.5076	0.51609	2.0076	0.58315	1.5076	-0.16755	1.0076	0.44865	0.5076	0.95017	0.0076	0.47098
	2.5078	0.53382	2.0078	0.58282	1.5078	-0.164	1.0078	0.44917	0.5078	0.95655	0.0078	0.46131
	2.508	0.52093	2.008	0.58203	1.508	-0.16032	1.008	0.45118	0.508	0.96204	0.008	0.43391
	2.5082	0.52576	2.0082	0.58065	1.5082	-0.15617	1.0082	0.45272	0.5082	0.96668	0.0082	0.42102
	2.5084	0.51126	2.0084	0.57946	1.5084	-0.15239	1.0084	0.45417	0.5084	0.97194	0.0084	0.40974
	2.5086	0.51126	2.0086	0.57769	1.5086	-0.14815	1.0086	0.45539	0.5086	0.9774	0.0086	0.40169
	2.5088	0.50965	2.0088	0.57565	1.5088	-0.14414	1.0088	0.45716	0.5088	0.98273	0.0088	0.40008
	2.509	0.5032	2.009	0.57341	1.509	-0.1395	1.009	0.45841	0.509	0.98793	0.009	0.40491
	2.5092	0.5032	2.0092	0.57131	1.5092	-0.13487	1.0092	0.45933	0.5092	0.99398	0.0092	0.37752
	2.5094	0.51609	2.0094	0.56887	1.5094	-0.13098	1.0094	0.46012	0.5094	0.99983	0.0094	0.37752
	2.5096	0.51126	2.0096	0.56608	1.5096	-0.12687	1.0096	0.46078	0.5096	1.00503	0.0096	0.3614
	2.5098	0.51932	2.0098	0.56312	1.5098	-0.12224	1.0098	0.46088	0.5098	1.01025	0.0098	0.35496
	2.51	0.52415	2.01	0.56042	1.51	-0.11786	1.01	0.46078	0.51	1.01489	0.01	0.34207
	2.5102	0.51609	2.0102	0.55681	1.5102	-0.11339	1.0102	0.46045	0.5102	1.01999	0.0102	0.31306
	2.5104	0.5177	2.0104	0.55371	1.5104	-0.1082	1.0104	0.46006	0.5104	1.02469	0.0104	0.32112
	2.5106	0.52093	2.0106	0.55016	1.5106	-0.10353	1.0106	0.4592	0.5106	1.029	0.0106	0.33079
	2.5108	0.54188	2.0108	0.54635	1.5108	-0.09869	1.0108	0.45772	0.5108	1.03298	0.0108	0.30984
	2.511	0.55477	2.011	0.54257	1.511	-0.0934	1.011	0.45611	0.511	1.03682	0.011	0.31629
	2.5112	0.57733	2.0112	0.53859	1.5112	-0.08873	1.0112	0.45457	0.5112	1.04034	0.0112	0.30662
	2.5114	0.59988	2.0114	0.53474	1.5114	-0.08429	1.0114	0.45236	0.5114	1.0436	0.0114	0.30501
	2.5116	0.59505	2.0116	0.53046	1.5116	-0.08008	1.0116	0.4497	0.5116	1.0463	0.0116	0.276
	2.5118	0.60633	2.0118	0.52612	1.5118	-0.0761	1.0118	0.44736	0.5118	1.04906	0.0118	0.28406
	2.512	0.61439	2.012	0.52201	1.512	-0.07252	1.012	0.44454	0.512	1.0512	0.012	0.28567
	2.5122	0.60955	2.0122	0.51751	1.5122	-0.06867	1.0122	0.44174	0.5122	1.05294	0.0122	0.26956
	2.5124	0.62728	2.0124	0.51251	1.5124	-0.06607	1.0124	0.43895	0.5124	1.05432	0.0124	0.26633
	2.5126	0.63372	2.0126	0.50833	1.5126	-0.06275	1.0126	0.43579	0.5126	1.05531	0.0126	0.26472
	2.5128	0.63856	2.0128	0.50379	1.5128	-0.05943	1.0128	0.43263	0.5128	1.05587	0.0128	0.27439
	2.513	0.64339	2.013	0.49903	1.513	-0.05624	1.013	0.42905	0.513	1.05606	0.013	0.27117
	2.5132	0.65628	2.0132	0.49472	1.5132	-0.05341	1.0132	0.42543	0.5132	1.056	0.0132	0.27278
	2.5134	0.66595	2.0134	0.49008	1.5134	-0.05121	1.0134	0.42165	0.5134	1.05563	0.0134	0.26794
	2.5136	0.66112	2.0136	0.48617	1.5136	-0.04894	1.0136	0.41968	0.5136	1.05471	0.0136	0.27922
	2.5138	0.68206	2.0138	0.48183	1.5138	-0.04673	1.0138	0.41593	0.5138	1.05412	0.0138	0.26311
	2.514	0.66273	2.014	0.47706	1.514	-0.04479	1.014	0.41254	0.514	1.05343	0.014	0.25828
	2.5142	0.6869	2.0142	0.47278	1.5142	-0.04348	1.0142	0.40757	0.5142	1.05261	0.0142	0.26472
	2.5144	0.69495	2.0144	0.46907	1.5144	-0.04236	1.0144	0.40425	0.5144	1.05172	0.0144	0.2615
	2.5146	0.71107	2.0146	0.46539	1.5146	-0.04124	1.0146	0.39906	0.5146	1.05202	0.0146	0.276
	2.5148	0.70946	2.0148	0.4622	1.5148	-0.04078	1.0148	0.39511	0.5148	1.04978	0.0148	0.28245
	2.515	0.70946	2.015	0.45897	1.515	-0.04045	1.015	0.39054	0.515	1.04827	0.015	0.29212
	2.5152	0.72718	2.0152	0.45545	1.5152	-0.04072	1.0152	0.38567	0.5152	1.04705	0.0152	0.26956
	2.5154	0.73202	2.0154	0.4523	1.5154	-0.04118	1.0154	0.38097	0.5154	1.04524	0.0154	0.276
	2.5156	0.72879	2.0156	0.44937	1.5156	-0.0419	1.0156	0.37564	0.5156	1.04278	0.0156	0.25989
	2.5158	0.72879	2.0158	0.447	1.5158	-0.04279	1.0158	0.3713	0.5158	1.04018	0.0158	0.28567
	2.516	0.73524	2.016	0.44473	1.516	-0.04371	1.016	0.36624	0.516	1.03784	0.016	0.27278
	2.5162	0.72074	2.0162	0.44256	1.5162	-0.04545	1.0162	0.36167	0.5162	1.03594	0.0162	0.25022
	2.5164	0.71751	2.0164	0.44082	1.5164	-0.04703	1.0164	0.35677	0.5164	1.03377	0.0164	0.27117
	2.5166	0.71429	2.0166	0.4397	1.5166	-0.04917	1.0166	0.35127	0.5166	1.03196	0.0166	0.27278
	2.5168	0.71268	2.0168	0.43826	1.5168	-0.05183	1.0168	0.34647	0.5168	1.03018	0.0168	0.25344
	2.517	0.72557	2.017	0.4377	1.517	-0.05423	1.017	0.34164	0.517	1.02798	0.017	0.27117
	2.5172	0.70462	2.0172	0.43743	1.5172	-0.05663	1.0172	0.33684	0.5172	1.02482	0.0172	0.25505
	2.5174	0.69657	2.0174	0.43733	1.5174	-0.0591	1.0174	0.33348	0.5174	1.02199	0.0174	0.24055
	2.5176	0.70623	2.0176	0.43737	1.5176	-0.06219	1.0176	0.33085	0.5176	1.01861	0.0176	0.25022
	2.5178	0.71429	2.0178	0.43786	1.5178	-0.06502	1.0178	0.32704	0.5178	1.01552	0.0178	0.24539
	2.518	0.71268	2.018	0.43868	1.518	-0.06831	1.018	0.32372	0.518	1.0139	0.018	0.247
	2.5182	0.74329	2.0182	0.43974	1.5182	-0.07159	1.0182	0.3204	0.5182	1.01164	0.0182	0.23411
	2.5184	0.72235	2.0184	0.44125	1.5184	-0.07525	1.0184	0.31707	0.5184	1.00969	0.0184	0.23733
	2.5186	0.7304	2.0186	0.44319	1.5186	-0.0788	1.0186	0.31319	0.5186	1.00779	0.0186	0.24377
	2.5188	0.70623	2.0188	0.44539	1.5188	-0.08248	1.0188	0.31014	0.5188	1.00657	0.0188	0.23088
	2.519	0.72557	2.019	0.4475	1.519	-0.08666	1.019	0.30711	0.519	1.00437	0.019	0.26311
	2.5192	0.72396	2.0192	0.45032	1.5192	-0.09011	1.0192	0.30441	0.5192	1.00262	0.0192	0.247
	2.5194	0.71429	2.0194	0.45286	1.5194	-0.09353	1.0194	0.30162	0.5194	1.00088	0.0194	0.247
	2.5196	0.70946	2.0196	0.45601	1.5196	-0.0979	1.0196	0.29942	0.5196	0.99891	0.0196	0.25344
	2.5198	0.71107	2.0198	0.45884	1.5198	-0.10178	1.0198	0.29774	0.5198	0.99772	0.0198	0.25828
	2.52	0.74329	2.02	0.46243	1.52	-0.10583	1.02	0.29573	0.52	0.99572	0.02	0.28245
	2.5202	0.71912	2.0202	0.46568	1.5202	-0.11	1.0202	0.29432	0.5202	0.99398	0.0202	0.27922
	2.5204	0.71751	2.0204	0.4694	1.5204	-0.11448	1.0204	0.2934	0.5204	0.99223	0.0204	0.28406
	2.5206	0.71751	2.0206	0.47315	1.5206	-0.11895	1.0206	0.29267	0.5206	0.99138	0.0206	0.29212
	2.5208	0.72074	2.0208	0.47722	1.5208	-0.12408	1.0208	0.29297	0.5208	0.99026	0.0208	0.28245
	2.521	0.72396	2.021	0.48124	1.521	-0.12806	1.021	0.29264	0.521	0.98973	0.021	0.29695
	2.5212	0.73524	2.0212	0.48554	1.5212	-0.1322	1.0212	0.29254	0.5212	0.98931	0.0212	0.30017
	2.5214	0.73202	2.0214	0.48975	1.5214	-0.13621	1.0214	0.29336	0.5214	0.98921	0.0214	0.29695
	2.5216	0.71912	2.0216	0.49429	1.5216	-0.14026	1.0216	0.29402	0.5216	0.98901	0.0216	0.31629
	2.5218	0.72396	2.0218	0.49866	1.5218	-0.14361	1.0218	0.29517	0.5218	0.98924	0.0218	0.30501
	2.522	0.72235	2.022	0.50317	1.522	-0.14739	1.022	0.29619	0.522	0.98944	0.022	0.32595
	2.5222	0.72396	2.0222	0.5081	1.5222	-0.15026	1.0222	0.29731	0.5222	0.9901	0.0222	0.34368
	2.5224	0.71107	2.0224	0.51271	1.5224	-0.15335	1.0224	0.29905	0.5224	0.99108	0.0224	0.34529
	2.5226	0.70785	2.0226	0.51764	1.5226	-0.15647	1.0226	0.30083	0.5226	0.99223	0.0226	0.37107
	2.5228	0.69657	2.0228	0.5227	1.5228	-0.15933	1.0228	0.30313	0.5228	0.99394	0.0228	0.35979
	2.523	0.69334	2.023	0.5275	1.523	-0.16246	1.023	0.30547	0.523	0.99605	0.023	0.38235
	2.5232	0.68529	2.0232	0.53244	1.5232	-0.16482	1.0232	0.30843	0.5232	0.99825	0.0232	0.39846
	2.5234	0.6724	2.0234	0.53727	1.5234	-0.1668	1.0234	0.30958	0.5234	1.00075	0.0234	0.37429
	2.5236	0.67401	2.0236	0.54214	1.5236	-0.16821	1.0236	0.31175	0.5236	1.00345	0.0236	0.41297
	2.5238	0.66595	2.0238	0.54737	1.5238	-0.16959	1.0238	0.31425	0.5238	1.00624	0.0238	0.42102
	2.524	0.64661	2.024	0.55187	1.524	-0.17064	1.024	0.31694	0.524	1.00894	0.024	0.42102
	2.5242	0.65145	2.0242	0.55595	1.5242	-0.17166	1.0242	0.31849	0.5242	1.01183	0.0242	0.4178
	2.5244	0.6305	2.0244	0.56059	1.5244	-0.17242	1.0244	0.32119	0.5244	1.01466	0.0244	0.44681
	2.5246	0.6305	2.0246	0.56463	1.5246	-0.17288	1.0246	0.32342	0.5246	1.01923	0.0246	0.44358
	2.5248	0.62889	2.0248	0.56864	1.5248	-0.17314	1.0248	0.32645	0.5248	1.02259	0.0248	0.46292
	2.525	0.616	2.025	0.57239	1.525	-0.17288	1.025	0.32875	0.525	1.02555	0.025	0.45164
	2.5252	0.6015	2.0252	0.57571	1.5252	-0.17235	1.0252	0.33128	0.5252	1.02867	0.0252	0.46131
	2.5254	0.62083	2.0254	0.57917	1.5254	-0.1716	1.0254	0.3345	0.5254	1.0316	0.0254	0.4597
	2.5256	0.60794	2.0256	0.58219	1.5256	-0.17064	1.0256	0.33796	0.5256	1.03469	0.0256	0.45647
	2.5258	0.61922	2.0258	0.58518	1.5258	-0.16907	1.0258	0.34164	0.5258	1.03811	0.0258	0.46936
	2.526	0.59344	2.026	0.58814	1.526	-0.16765	1.026	0.34473	0.526	1.041	0.026	0.44036
	2.5262	0.56605	2.0262	0.59068	1.5262	-0.16499	1.0262	0.34891	0.5262	1.04426	0.0262	0.4597
	2.5264	0.54188	2.0264	0.59278	1.5264	-0.16269	1.0264	0.35249	0.5264	1.04735	0.0264	0.45164
	2.5266	0.5596	2.0266	0.59479	1.5266	-0.16019	1.0266	0.35575	0.5266	1.05044	0.0266	0.45003
	2.5268	0.54671	2.0268	0.59653	1.5268	-0.15762	1.0268	0.35956	0.5268	1.05369	0.0268	0.44842
	2.527	0.53221	2.027	0.59808	1.527	-0.15509	1.027	0.36324	0.527	1.05682	0.027	0.43069
	2.5272	0.53704	2.0272	0.59926	1.5272	-0.1521	1.0272	0.36693	0.5272	1.06063	0.0272	0.41619
	2.5274	0.55154	2.0274	0.60005	1.5274	-0.14933	1.0274	0.36999	0.5274	1.06455	0.0274	0.38557
	2.5276	0.52576	2.0276	0.60087	1.5276	-0.14618	1.0276	0.37186	0.5276	1.06859	0.0276	0.39524
	2.5278	0.52415	2.0278	0.60136	1.5278	-0.14272	1.0278	0.37439	0.5278	1.07264	0.0278	0.39041
	2.528	0.49837	2.028	0.60146	1.528	-0.13914	1.028	0.3764	0.528	1.07665	0.028	0.36946
	2.5282	0.50965	2.0282	0.60117	1.5282	-0.13542	1.0282	0.37877	0.5282	1.08076	0.0282	0.35979
	2.5284	0.51126	2.0284	0.60038	1.5284	-0.13171	1.0284	0.38067	0.5284	1.08464	0.0284	0.35012
	2.5286	0.52093	2.0286	0.59936	1.5286	-0.12812	1.0286	0.38222	0.5286	1.08766	0.0286	0.34207
	2.5288	0.50481	2.0288	0.59804	1.5288	-0.12375	1.0288	0.38367	0.5288	1.09112	0.0288	0.33079
	2.529	0.5032	2.029	0.59623	1.529	-0.11823	1.029	0.38485	0.529	1.09418	0.029	0.33401
	2.5292	0.51448	2.0292	0.59495	1.5292	-0.11428	1.0292	0.38626	0.5292	1.0975	0.0292	0.31629
	2.5294	0.51448	2.0294	0.59281	1.5294	-0.10922	1.0294	0.38758	0.5294	1.10056	0.0294	0.30662
	2.5296	0.51448	2.0296	0.59071	1.5296	-0.10487	1.0296	0.38807	0.5296	1.1025	0.0296	0.30017
	2.5298	0.52093	2.0298	0.58841	1.5298	-0.1004	1.0298	0.3889	0.5298	1.10476	0.0298	0.28245
	2.53	0.52093	2.03	0.58597	1.53	-0.09544	1.03	0.38913	0.53	1.10703	0.03	0.2615
	2.5302	0.53543	2.0302	0.58347	1.5302	-0.0908	1.0302	0.38952	0.5302	1.1098	0.0302	0.27278
	2.5304	0.54349	2.0304	0.58065	1.5304	-0.08597	1.0304	0.38916	0.5304	1.112	0.0304	0.24377
	2.5306	0.53221	2.0306	0.57798	1.5306	-0.08077	1.0306	0.38794	0.5306	1.11387	0.0306	0.2615
	2.5308	0.54993	2.0308	0.57496	1.5308	-0.0761	1.0308	0.38695	0.5308	1.11532	0.0308	0.25344
	2.531	0.5596	2.031	0.57183	1.531	-0.0713	1.031	0.386	0.531	1.11641	0.031	0.26794
	2.5312	0.58216	2.0312	0.56884	1.5312	-0.06653	1.0312	0.38432	0.5312	1.11736	0.0312	0.25667
	2.5314	0.58216	2.0314	0.56562	1.5314	-0.06255	1.0314	0.38235	0.5314	1.11775	0.0314	0.24377
	2.5316	0.60794	2.0316	0.56236	1.5316	-0.05818	1.0316	0.38031	0.5316	1.11812	0.0316	0.22927
	2.5318	0.60633	2.0318	0.55881	1.5318	-0.05331	1.0318	0.37811	0.5318	1.11861	0.0318	0.22283
	2.532	0.61761	2.032	0.55477	1.532	-0.04992	1.032	0.37561	0.532	1.11891	0.032	0.22444
	2.5322	0.616	2.0322	0.55066	1.5322	-0.04601	1.0322	0.37272	0.5322	1.11861	0.0322	0.21477
	2.5324	0.645	2.0324	0.54674	1.5324	-0.04236	1.0324	0.36972	0.5324	1.11782	0.0324	0.20671
	2.5326	0.63211	2.0326	0.54312	1.5326	-0.03878	1.0326	0.36683	0.5326	1.1165	0.0326	0.18577
	2.5328	0.64661	2.0328	0.53938	1.5328	-0.0349	1.0328	0.3638	0.5328	1.11493	0.0328	0.18738
	2.533	0.6595	2.033	0.53484	1.533	-0.03148	1.033	0.35963	0.533	1.11312	0.033	0.19705
	2.5332	0.65467	2.0332	0.53033	1.5332	-0.02868	1.0332	0.35614	0.5332	1.11098	0.0332	0.22122
	2.5334	0.65789	2.0334	0.52619	1.5334	-0.02638	1.0334	0.35285	0.5334	1.10842	0.0334	0.19705
	2.5336	0.6724	2.0336	0.52241	1.5336	-0.02411	1.0336	0.34989	0.5336	1.10588	0.0336	0.2196
	2.5338	0.68206	2.0338	0.51948	1.5338	-0.02266	1.0338	0.34713	0.5338	1.10289	0.0338	0.23249
	2.534	0.67078	2.034	0.51609	1.534	-0.02112	1.034	0.34401	0.534	1.09987	0.034	0.22283
	2.5342	0.6869	2.0342	0.51228	1.5342	-0.01983	1.0342	0.33996	0.5342	1.09658	0.0342	0.20832
	2.5344	0.7014	2.0344	0.50902	1.5344	-0.01878	1.0344	0.33658	0.5344	1.09322	0.0344	0.21155
	2.5346	0.70946	2.0346	0.50629	1.5346	-0.01789	1.0346	0.33233	0.5346	1.09132	0.0346	0.20832
	2.5348	0.71751	2.0348	0.5032	1.5348	-0.01724	1.0348	0.32941	0.5348	1.08862	0.0348	0.22122
	2.535	0.73524	2.035	0.5007	1.535	-0.0173	1.035	0.32612	0.535	1.08553	0.035	0.22444
	2.5352	0.71912	2.0352	0.49843	1.5352	-0.0174	1.0352	0.32234	0.5352	1.08214	0.0352	0.23249
	2.5354	0.73202	2.0354	0.49656	1.5354	-0.01786	1.0354	0.31882	0.5354	1.07862	0.0354	0.20832
	2.5356	0.74491	2.0356	0.49436	1.5356	-0.01875	1.0356	0.31474	0.5356	1.07477	0.0356	0.21316
	2.5358	0.74007	2.0358	0.49232	1.5358	-0.01954	1.0358	0.31145	0.5358	1.07103	0.0358	0.22766
	2.536	0.74007	2.036	0.491	1.536	-0.02177	1.036	0.30757	0.536	1.06695	0.036	0.247
	2.5362	0.74652	2.0362	0.48946	1.5362	-0.02352	1.0362	0.3028	0.5362	1.06267	0.0362	0.22927
	2.5364	0.72235	2.0364	0.48814	1.5364	-0.02549	1.0364	0.29896	0.5364	1.05813	0.0364	0.22927
	2.5366	0.7159	2.0366	0.48709	1.5366	-0.02759	1.0366	0.29471	0.5366	1.05363	0.0366	0.23733
	2.5368	0.71912	2.0368	0.4863	1.5368	-0.02986	1.0368	0.29054	0.5368	1.04962	0.0368	0.21638
	2.537	0.71751	2.037	0.48617	1.537	-0.03312	1.037	0.286	0.537	1.04521	0.037	0.23088
	2.5372	0.71751	2.0372	0.48607	1.5372	-0.03572	1.0372	0.28304	0.5372	1.041	0.0372	0.23088
	2.5374	0.71268	2.0374	0.48656	1.5374	-0.03864	1.0374	0.28008	0.5374	1.03643	0.0374	0.21316
	2.5376	0.71751	2.0376	0.48683	1.5376	-0.04174	1.0376	0.27673	0.5376	1.03173	0.0376	0.20349
	2.5378	0.7304	2.0378	0.48765	1.5378	-0.04466	1.0378	0.27258	0.5378	1.02716	0.0378	0.19866
	2.538	0.73363	2.038	0.48883	1.538	-0.04785	1.038	0.26923	0.538	1.02272	0.038	0.20994
	2.5382	0.72557	2.0382	0.49015	1.5382	-0.05107	1.0382	0.26568	0.5382	1.01861	0.0382	0.20027
	2.5384	0.71912	2.0384	0.49173	1.5384	-0.05374	1.0384	0.26295	0.5384	1.01466	0.0384	0.20027
	2.5386	0.73685	2.0386	0.494	1.5386	-0.05742	1.0386	0.26035	0.5386	1.01075	0.0386	0.20027
	2.5388	0.73846	2.0388	0.49666	1.5388	-0.06245	1.0388	0.25801	0.5388	1.00693	0.0388	0.20832
	2.539	0.7304	2.039	0.49929	1.539	-0.06584	1.039	0.25581	0.539	1.00282	0.039	0.22444
	2.5392	0.73685	2.0392	0.50212	1.5392	-0.07038	1.0392	0.25361	0.5392	0.99937	0.0392	0.21155
	2.5394	0.73202	2.0394	0.5056	1.5394	-0.07449	1.0394	0.25203	0.5394	0.99575	0.0394	0.21316
	2.5396	0.70785	2.0396	0.50915	1.5396	-0.07824	1.0396	0.25098	0.5396	0.99256	0.0396	0.22122
	2.5398	0.72074	2.0398	0.51251	1.5398	-0.08261	1.0398	0.24996	0.5398	0.98917	0.0398	0.22927
	2.54	0.72879	2.04	0.51642	1.54	-0.08718	1.04	0.24844	0.54	0.98572	0.04	0.23733
	2.5402	0.72074	2.0402	0.5202	1.5402	-0.09133	1.0402	0.24785	0.5402	0.98293	0.0402	0.25022
	2.5404	0.72396	2.0404	0.52395	1.5404	-0.0954	1.0404	0.24716	0.5404	0.98033	0.0404	0.25183
	2.5406	0.73524	2.0406	0.52813	1.5406	-0.10027	1.0406	0.24739	0.5406	0.97878	0.0406	0.2615
	2.5408	0.73846	2.0408	0.53231	1.5408	-0.10464	1.0408	0.24812	0.5408	0.97691	0.0408	0.25828
	2.541	0.74007	2.041	0.53671	1.541	-0.10908	1.041	0.24923	0.541	0.97497	0.041	0.27278
	2.5412	0.74974	2.0412	0.54092	1.5412	-0.11165	1.0412	0.25035	0.5412	0.97359	0.0412	0.27761
	2.5414	0.7578	2.0414	0.54487	1.5414	-0.1155	1.0414	0.25154	0.5414	0.97234	0.0414	0.28245
	2.5416	0.74813	2.0416	0.54934	1.5416	-0.11984	1.0416	0.25328	0.5416	0.97148	0.0416	0.29373
	2.5418	0.73685	2.0418	0.55427	1.5418	-0.1225	1.0418	0.25519	0.5418	0.97	0.0418	0.29856
	2.542	0.73685	2.042	0.55881	1.542	-0.12589	1.042	0.25752	0.542	0.96921	0.042	0.30178
	2.5422	0.75135	2.0422	0.56394	1.5422	-0.12927	1.0422	0.26038	0.5422	0.96862	0.0422	0.31951
	2.5424	0.72396	2.0424	0.56845	1.5424	-0.13253	1.0424	0.26314	0.5424	0.96839	0.0424	0.32434
	2.5426	0.71429	2.0426	0.57331	1.5426	-0.13552	1.0426	0.26564	0.5426	0.96846	0.0426	0.30823
	2.5428	0.71429	2.0428	0.57884	1.5428	-0.13759	1.0428	0.26903	0.5428	0.96892	0.0428	0.34368
	2.543	0.71107	2.043	0.58413	1.543	-0.13996	1.043	0.27225	0.543	0.9699	0.043	0.36463
	2.5432	0.69818	2.0432	0.58949	1.5432	-0.14256	1.0432	0.27515	0.5432	0.97099	0.0432	0.37268
	2.5434	0.69173	2.0434	0.59403	1.5434	-0.14466	1.0434	0.27814	0.5434	0.9724	0.0434	0.38396
	2.5436	0.69657	2.0436	0.5988	1.5436	-0.14614	1.0436	0.28228	0.5436	0.97418	0.0436	0.39202
	2.5438	0.66595	2.0438	0.60376	1.5438	-0.14746	1.0438	0.28593	0.5438	0.97628	0.0438	0.41458
	2.544	0.67562	2.044	0.6088	1.544	-0.14848	1.044	0.29001	0.544	0.97734	0.044	0.41458
	2.5442	0.65628	2.0442	0.61333	1.5442	-0.1495	1.0442	0.29356	0.5442	0.97987	0.0442	0.41941
	2.5444	0.65306	2.0444	0.61721	1.5444	-0.15035	1.0444	0.2982	0.5444	0.98079	0.0444	0.41297
	2.5446	0.64822	2.0446	0.62165	1.5446	-0.15118	1.0446	0.3027	0.5446	0.98247	0.0446	0.41619
	2.5448	0.63695	2.0448	0.62596	1.5448	-0.15127	1.0448	0.30754	0.5448	0.9846	0.0448	0.42263
	2.545	0.64017	2.045	0.62964	1.545	-0.15121	1.045	0.31116	0.545	0.98671	0.045	0.44036
	2.5452	0.62728	2.0452	0.63287	1.5452	-0.15095	1.0452	0.31504	0.5452	0.98973	0.0452	0.46614
	2.5454	0.62083	2.0454	0.63642	1.5454	-0.15042	1.0454	0.31931	0.5454	0.99194	0.0454	0.4597
	2.5456	0.62889	2.0456	0.63971	1.5456	-0.14924	1.0456	0.32421	0.5456	0.99437	0.0456	0.45164
	2.5458	0.61922	2.0458	0.6425	1.5458	-0.14746	1.0458	0.32964	0.5458	0.99625	0.0458	0.45003
	2.546	0.59505	2.046	0.64546	1.546	-0.14565	1.046	0.33625	0.546	0.99858	0.046	0.45325
	2.5462	0.59183	2.0462	0.64826	1.5462	-0.14342	1.0462	0.34167	0.5462	1.00151	0.0462	0.45164
	2.5464	0.60794	2.0464	0.65079	1.5464	-0.14059	1.0464	0.3469	0.5464	1.00489	0.0464	0.45325
	2.5466	0.56605	2.0466	0.65306	1.5466	-0.13829	1.0466	0.35118	0.5466	1.00841	0.0466	0.44519
	2.5468	0.56927	2.0468	0.65444	1.5468	-0.135	1.0468	0.35696	0.5468	1.0115	0.0468	0.43714
	2.547	0.55154	2.047	0.65605	1.547	-0.132	1.047	0.3617	0.547	1.01476	0.047	0.4178
	2.5472	0.55799	2.0472	0.65707	1.5472	-0.12927	1.0472	0.36637	0.5472	1.01864	0.0472	0.40652
	2.5474	0.56605	2.0474	0.65855	1.5474	-0.12635	1.0474	0.37091	0.5474	1.02196	0.0474	0.40008
	2.5476	0.54832	2.0476	0.65931	1.5476	-0.12319	1.0476	0.37633	0.5476	1.02522	0.0476	0.38557
	2.5478	0.56766	2.0478	0.65987	1.5478	-0.11967	1.0478	0.38005	0.5478	1.02887	0.0478	0.37752
	2.548	0.54026	2.048	0.66013	1.548	-0.11596	1.048	0.38472	0.548	1.03232	0.048	0.3614
	2.5482	0.55154	2.0482	0.66059	1.5482	-0.11273	1.0482	0.38886	0.5482	1.03554	0.0482	0.34851
	2.5484	0.53704	2.0484	0.66013	1.5484	-0.10902	1.0484	0.39261	0.5484	1.0387	0.0484	0.33723
	2.5486	0.55154	2.0486	0.65941	1.5486	-0.10507	1.0486	0.39633	0.5486	1.04163	0.0486	0.33401
	2.5488	0.54026	2.0488	0.65855	1.5488	-0.10198	1.0488	0.39988	0.5488	1.04468	0.0488	0.32756
	2.549	0.55799	2.049	0.65747	1.549	-0.09751	1.049	0.40297	0.549	1.04745	0.049	0.32434
	2.5492	0.53704	2.0492	0.65569	1.5492	-0.09369	1.0492	0.40573	0.5492	1.05027	0.0492	0.31951
	2.5494	0.54188	2.0494	0.65378	1.5494	-0.08948	1.0494	0.40813	0.5494	1.05254	0.0494	0.30662
	2.5496	0.5306	2.0496	0.6522	1.5496	-0.08488	1.0496	0.41093	0.5496	1.05458	0.0496	0.29373
	2.5498	0.54188	2.0498	0.65	1.5498	-0.07978	1.0498	0.41333	0.5498	1.05665	0.0498	0.28406
	2.55	0.55638	2.05	0.6475	1.55	-0.07548	1.05	0.4154	0.55	1.05721	0.05	0.27278
	2.5502	0.54349	2.0502	0.64513	1.5502	-0.07107	1.0502	0.41774	0.5502	1.05836	0.0502	0.27117
	2.5504	0.55477	2.0504	0.64254	1.5504	-0.0661	1.0504	0.41902	0.5504	1.05889	0.0504	0.26794
	2.5506	0.57088	2.0506	0.63994	1.5506	-0.06133	1.0506	0.4201	0.5506	1.05965	0.0506	0.26472
	2.5508	0.55477	2.0508	0.63704	1.5508	-0.05657	1.0508	0.42053	0.5508	1.06077	0.0508	0.2615
	2.551	0.5886	2.051	0.63422	1.551	-0.05292	1.051	0.42119	0.551	1.0609	0.051	0.26311
	2.5512	0.60794	2.0512	0.63155	1.5512	-0.04828	1.0512	0.42158	0.5512	1.06073	0.0512	0.25667
	2.5514	0.64178	2.0514	0.6284	1.5514	-0.04368	1.0514	0.42168	0.5514	1.06014	0.0514	0.25828
	2.5516	0.62083	2.0516	0.62504	1.5516	-0.04009	1.0516	0.42109	0.5516	1.05945	0.0516	0.25183
	2.5518	0.6305	2.0518	0.62188	1.5518	-0.03601	1.0518	0.42056	0.5518	1.05886	0.0518	0.24216
	2.552	0.64017	2.052	0.61823	1.552	-0.03207	1.052	0.41938	0.552	1.05777	0.052	0.22927
	2.5522	0.63695	2.0522	0.61508	1.5522	-0.02825	1.0522	0.41803	0.5522	1.05665	0.0522	0.22605
	2.5524	0.64661	2.0524	0.61169	1.5524	-0.02427	1.0524	0.41688	0.5524	1.05517	0.0524	0.2196
	2.5526	0.65628	2.0526	0.60797	1.5526	-0.02181	1.0526	0.4155	0.5526	1.05314	0.0526	0.21477
	2.5528	0.66917	2.0528	0.60449	1.5528	-0.01842	1.0528	0.41408	0.5528	1.05024	0.0528	0.23572
	2.553	0.6724	2.053	0.60084	1.553	-0.01526	1.053	0.4127	0.553	1.04741	0.053	0.24861
	2.5532	0.6724	2.0532	0.59715	1.5532	-0.01267	1.0532	0.41178	0.5532	1.04416	0.0532	0.24055
	2.5534	0.68367	2.0534	0.59331	1.5534	-0.01013	1.0534	0.40872	0.5534	1.04077	0.0534	0.23088
	2.5536	0.69818	2.0536	0.58959	1.5536	-0.00806	1.0536	0.40682	0.5536	1.03712	0.0536	0.23572
	2.5538	0.70462	2.0538	0.58588	1.5538	-0.00635	1.0538	0.40481	0.5538	1.03413	0.0538	0.24539
	2.554	0.71912	2.054	0.58275	1.554	-0.00454	1.054	0.40333	0.554	1.02972	0.054	0.26794
	2.5542	0.71268	2.0542	0.57979	1.5542	-0.00319	1.0542	0.40103	0.5542	1.0261	0.0542	0.26472
	2.5544	0.71912	2.0544	0.57673	1.5544	-0.00208	1.0544	0.39833	0.5544	1.02249	0.0544	0.24377
	2.5546	0.73202	2.0546	0.57344	1.5546	-0.00109	1.0546	0.39597	0.5546	1.01877	0.0546	0.23894
	2.5548	0.73202	2.0548	0.57049	1.5548	-0.000826685	1.0548	0.39462	0.5548	1.01502	0.0548	0.24055
	2.555	0.74491	2.055	0.56789	1.555	-0.000629376	1.055	0.39195	0.555	1.01006	0.055	0.24861
	2.5552	0.74329	2.0552	0.56536	1.5552	-0.000760915	1.0552	0.38965	0.5552	1.00552	0.0552	0.24216
	2.5554	0.75619	2.0554	0.56312	1.5554	-0.00125	1.0554	0.38646	0.5554	1.00078	0.0554	0.25022
	2.5556	0.74652	2.0556	0.56082	1.5556	-0.00227	1.0556	0.38219	0.5556	0.99667	0.0556	0.25022
	2.5558	0.75619	2.0558	0.55868	1.5558	-0.00352	1.0558	0.37887	0.5558	0.99184	0.0558	0.25989
	2.556	0.75941	2.056	0.55684	1.556	-0.00517	1.056	0.37679	0.556	0.98635	0.056	0.25344
	2.5562	0.77069	2.0562	0.55526	1.5562	-0.00767	1.0562	0.37354	0.5562	0.98099	0.0562	0.25989
	2.5564	0.75296	2.0564	0.55401	1.5564	-0.00974	1.0564	0.3716	0.5564	0.97546	0.0564	0.25344
	2.5566	0.76263	2.0566	0.55312	1.5566	-0.01214	1.0566	0.36788	0.5566	0.97043	0.0566	0.25505
	2.5568	0.75135	2.0568	0.55243	1.5568	-0.0149	1.0568	0.36453	0.5568	0.9653	0.0568	0.25828
	2.557	0.74007	2.057	0.55197	1.557	-0.0174	1.057	0.362	0.557	0.95971	0.057	0.25183
	2.5572	0.76263	2.0572	0.55118	1.5572	-0.01983	1.0572	0.36035	0.5572	0.95468	0.0572	0.25022
	2.5574	0.74168	2.0574	0.55138	1.5574	-0.0226	1.0574	0.35749	0.5574	0.94935	0.0574	0.25183
	2.5576	0.74813	2.0576	0.55128	1.5576	-0.02572	1.0576	0.35558	0.5576	0.94333	0.0576	0.24539
	2.5578	0.75941	2.0578	0.55227	1.5578	-0.02907	1.0578	0.35397	0.5578	0.93764	0.0578	0.24861
	2.558	0.74652	2.058	0.55296	1.558	-0.03263	1.058	0.35164	0.558	0.93245	0.058	0.247
	2.5582	0.7578	2.0582	0.55437	1.5582	-0.03598	1.0582	0.34924	0.5582	0.92725	0.0582	0.23572
	2.5584	0.75135	2.0584	0.55598	1.5584	-0.04009	1.0584	0.3472	0.5584	0.92268	0.0584	0.23894
	2.5586	0.76908	2.0586	0.55786	1.5586	-0.04302	1.0586	0.34493	0.5586	0.91768	0.0586	0.24377
	2.5588	0.75457	2.0588	0.56032	1.5588	-0.04713	1.0588	0.34302	0.5588	0.91291	0.0588	0.25344
	2.559	0.78358	2.059	0.56299	1.559	-0.05025	1.059	0.34148	0.559	0.90851	0.059	0.247
	2.5592	0.7578	2.0592	0.56595	1.5592	-0.05423	1.0592	0.34013	0.5592	0.9041	0.0592	0.25344
	2.5594	0.7578	2.0594	0.56864	1.5594	-0.05818	1.0594	0.33884	0.5594	0.89993	0.0594	0.25828
	2.5596	0.74652	2.0596	0.57203	1.5596	-0.06222	1.0596	0.33759	0.5596	0.89535	0.0596	0.26794
	2.5598	0.74974	2.0598	0.57588	1.5598	-0.06643	1.0598	0.33687	0.5598	0.89187	0.0598	0.25828
	2.56	0.76424	2.06	0.57959	1.56	-0.07048	1.06	0.33625	0.56	0.88776	0.06	0.27922
	2.5602	0.76263	2.0602	0.58321	1.5602	-0.07446	1.0602	0.33618	0.5602	0.88375	0.0602	0.28567
	2.5604	0.76102	2.0604	0.58709	1.5604	-0.0787	1.0604	0.33579	0.5604	0.88039	0.0604	0.29856
	2.5606	0.76908	2.0606	0.59097	1.5606	-0.08291	1.0606	0.33631	0.5606	0.87687	0.0606	0.30017
	2.5608	0.77069	2.0608	0.59456	1.5608	-0.08708	1.0608	0.33717	0.5608	0.87414	0.0608	0.30178
	2.561	0.78519	2.061	0.59883	1.561	-0.09136	1.061	0.33848	0.561	0.87168	0.061	0.3179
	2.5612	0.78841	2.0612	0.60334	1.5612	-0.0956	1.0612	0.33973	0.5612	0.86931	0.0612	0.32595
	2.5614	0.76424	2.0614	0.60837	1.5614	-0.09928	1.0614	0.3418	0.5614	0.86747	0.0614	0.35335
	2.5616	0.77713	2.0616	0.61314	1.5616	-0.10303	1.0616	0.34388	0.5616	0.86605	0.0616	0.33723
	2.5618	0.77713	2.0618	0.61774	1.5618	-0.10649	1.0618	0.34621	0.5618	0.86448	0.0618	0.34207
	2.562	0.76424	2.062	0.62231	1.562	-0.11004	1.062	0.3492	0.562	0.86303	0.062	0.35979
	2.5622	0.76102	2.0622	0.62682	1.5622	-0.11421	1.0622	0.35203	0.5622	0.86178	0.0622	0.36463
	2.5624	0.75135	2.0624	0.63172	1.5624	-0.11734	1.0624	0.35456	0.5624	0.86066	0.0624	0.36624
	2.5626	0.75135	2.0626	0.63658	1.5626	-0.12076	1.0626	0.35762	0.5626	0.8603	0.0626	0.39041
	2.5628	0.72396	2.0628	0.64162	1.5628	-0.12342	1.0628	0.36101	0.5628	0.86069	0.0628	0.39363
	2.563	0.73846	2.063	0.64675	1.563	-0.12539	1.063	0.36334	0.563	0.86102	0.063	0.39846
	2.5632	0.72879	2.0632	0.65204	1.5632	-0.12793	1.0632	0.36667	0.5632	0.86135	0.0632	0.42102
	2.5634	0.71912	2.0634	0.65701	1.5634	-0.13016	1.0634	0.37035	0.5634	0.86211	0.0634	0.43714
	2.5636	0.71751	2.0636	0.66174	1.5636	-0.1324	1.0636	0.37446	0.5636	0.86332	0.0636	0.44358
	2.5638	0.71429	2.0638	0.66641	1.5638	-0.13417	1.0638	0.3787	0.5638	0.86484	0.0638	0.45164
	2.564	0.70301	2.064	0.67134	1.564	-0.13519	1.064	0.38265	0.564	0.86605	0.064	0.46453
	2.5642	0.69173	2.0642	0.67562	1.5642	-0.13644	1.0642	0.38699	0.5642	0.86767	0.0642	0.45325
	2.5644	0.6869	2.0644	0.68032	1.5644	-0.13759	1.0644	0.38991	0.5644	0.86918	0.0644	0.4742
	2.5646	0.6724	2.0646	0.68423	1.5646	-0.13819	1.0646	0.39403	0.5646	0.87105	0.0646	0.4742
	2.5648	0.6724	2.0648	0.68815	1.5648	-0.13838	1.0648	0.39899	0.5648	0.87283	0.0648	0.48709
	2.565	0.66756	2.065	0.69222	1.565	-0.13848	1.065	0.40366	0.565	0.87474	0.065	0.49676
	2.5652	0.66595	2.0652	0.69584	1.5652	-0.13838	1.0652	0.40905	0.5652	0.877	0.0652	0.5032
	2.5654	0.66112	2.0654	0.6992	1.5654	-0.13789	1.0654	0.41471	0.5654	0.87898	0.0654	0.51448
	2.5656	0.66273	2.0656	0.70268	1.5656	-0.13704	1.0656	0.41991	0.5656	0.88207	0.0656	0.51287
	2.5658	0.66112	2.0658	0.70571	1.5658	-0.13579	1.0658	0.42454	0.5658	0.88444	0.0658	0.51609
	2.566	0.64822	2.066	0.70857	1.566	-0.13417	1.066	0.43092	0.566	0.88713	0.066	0.47742
	2.5662	0.62889	2.0662	0.7109	1.5662	-0.13217	1.0662	0.43701	0.5662	0.89062	0.0662	0.49998
	2.5664	0.62728	2.0664	0.71311	1.5664	-0.13006	1.0664	0.44233	0.5664	0.89289	0.0664	0.49837
	2.5666	0.60955	2.0666	0.71505	1.5666	-0.1277	1.0666	0.44822	0.5666	0.89562	0.0666	0.5032
	2.5668	0.59183	2.0668	0.71672	1.5668	-0.12526	1.0668	0.45322	0.5668	0.89785	0.0668	0.47098
	2.567	0.59666	2.067	0.71857	1.567	-0.12306	1.067	0.45782	0.567	0.89979	0.067	0.47742
	2.5672	0.60311	2.0672	0.71955	1.5672	-0.12072	1.0672	0.46338	0.5672	0.90265	0.0672	0.46936
	2.5674	0.56121	2.0674	0.72074	1.5674	-0.11793	1.0674	0.46818	0.5674	0.90581	0.0674	0.45808
	2.5676	0.59022	2.0676	0.7211	1.5676	-0.1151	1.0676	0.47193	0.5676	0.9093	0.0676	0.43714
	2.5678	0.5886	2.0678	0.72139	1.5678	-0.11171	1.0678	0.47647	0.5678	0.91295	0.0678	0.44036
	2.568	0.58216	2.068	0.7212	1.568	-0.1081	1.068	0.48074	0.568	0.9164	0.068	0.44358
	2.5682	0.58699	2.0682	0.72077	1.5682	-0.10409	1.0682	0.48403	0.5682	0.91903	0.0682	0.41136
	2.5684	0.5741	2.0684	0.72005	1.5684	-0.10073	1.0684	0.48791	0.5684	0.92235	0.0684	0.4033
	2.5686	0.5741	2.0686	0.71906	1.5686	-0.09678	1.0686	0.49146	0.5686	0.92538	0.0686	0.39846
	2.5688	0.57894	2.0688	0.71807	1.5688	-0.09294	1.0688	0.49498	0.5688	0.92807	0.0688	0.36946
	2.569	0.59505	2.069	0.71603	1.569	-0.08899	1.069	0.49853	0.569	0.93084	0.069	0.38557
	2.5692	0.57249	2.0692	0.71462	1.5692	-0.08518	1.0692	0.5012	0.5692	0.93337	0.0692	0.37913
	2.5694	0.56443	2.0694	0.71228	1.5694	-0.0809	1.0694	0.50426	0.5694	0.93607	0.0694	0.37752
	2.5696	0.57571	2.0696	0.71015	1.5696	-0.07633	1.0696	0.50659	0.5696	0.93847	0.0696	0.36624
	2.5698	0.58538	2.0698	0.70778	1.5698	-0.07179	1.0698	0.50906	0.5698	0.94097	0.0698	0.35818
	2.57	0.58538	2.07	0.70554	1.57	-0.06702	1.07	0.51119	0.57	0.94284	0.07	0.35012
	2.5702	0.57088	2.0702	0.70278	1.5702	-0.06298	1.0702	0.51327	0.5702	0.94481	0.0702	0.34207
	2.5704	0.60311	2.0704	0.70012	1.5704	-0.05861	1.0704	0.51491	0.5704	0.94672	0.0704	0.3469
	2.5706	0.616	2.0706	0.69772	1.5706	-0.05469	1.0706	0.51623	0.5706	0.9485	0.0706	0.32918
	2.5708	0.62405	2.0708	0.69476	1.5708	-0.05022	1.0708	0.51695	0.5708	0.95007	0.0708	0.32918
	2.571	0.63372	2.071	0.69163	1.571	-0.04539	1.071	0.51774	0.571	0.95129	0.071	0.31951
	2.5712	0.61922	2.0712	0.68795	1.5712	-0.04068	1.0712	0.51813	0.5712	0.95211	0.0712	0.34207
	2.5714	0.66595	2.0714	0.68463	1.5714	-0.03638	1.0714	0.5182	0.5714	0.95218	0.0714	0.30984
	2.5716	0.66595	2.0716	0.68088	1.5716	-0.03217	1.0716	0.51797	0.5716	0.95284	0.0716	0.30823
	2.5718	0.66756	2.0718	0.67746	1.5718	-0.02819	1.0718	0.51731	0.5718	0.95284	0.0718	0.28728
	2.572	0.68367	2.072	0.6742	1.572	-0.02421	1.072	0.51685	0.572	0.95277	0.072	0.29534
	2.5722	0.67723	2.0722	0.67075	1.5722	-0.02066	1.0722	0.51626	0.5722	0.95267	0.0722	0.2905
	2.5724	0.70462	2.0724	0.66641	1.5724	-0.01681	1.0724	0.51524	0.5724	0.95205	0.0724	0.28567
	2.5726	0.69173	2.0726	0.66207	1.5726	-0.01368	1.0726	0.51392	0.5726	0.95077	0.0726	0.27278
	2.5728	0.70462	2.0728	0.65812	1.5728	-0.01128	1.0728	0.51267	0.5728	0.94932	0.0728	0.28567
	2.573	0.7014	2.073	0.65382	1.573	-0.00816	1.073	0.51017	0.573	0.94787	0.073	0.28406
	2.5732	0.7159	2.0732	0.64984	1.5732	-0.0055	1.0732	0.50817	0.5732	0.94567	0.0732	0.28567
	2.5734	0.72235	2.0734	0.64612	1.5734	-0.0029	1.0734	0.5062	0.5734	0.9431	0.0734	0.29373
	2.5736	0.73524	2.0736	0.64129	1.5736	-0.00112	1.0736	0.50426	0.5736	0.94064	0.0736	0.30823
	2.5738	0.74329	2.0738	0.63701	1.5738	-0.000136104	1.0738	0.50268	0.5738	0.93771	0.0738	0.29212
	2.574	0.73524	2.074	0.63336	1.574	0.00144	1.074	0.50103	0.574	0.93465	0.074	0.276
	2.5742	0.75619	2.0742	0.62948	1.5742	0.00269	1.0742	0.49978	0.5742	0.93163	0.0742	0.31145
	2.5744	0.77391	2.0744	0.62609	1.5744	0.00365	1.0744	0.49758	0.5744	0.92857	0.0744	0.31145
	2.5746	0.77391	2.0746	0.62228	1.5746	0.00417	1.0746	0.49501	0.5746	0.92607	0.0746	0.30178
	2.5748	0.77874	2.0748	0.61866	1.5748	0.00499	1.0748	0.49212	0.5748	0.9235	0.0748	0.30501
	2.575	0.78358	2.075	0.61541	1.575	0.00506	1.075	0.48946	0.575	0.92035	0.075	0.30501
	2.5752	0.79002	2.0752	0.61258	1.5752	0.00483	1.0752	0.48719	0.5752	0.91716	0.0752	0.30178
	2.5754	0.78519	2.0754	0.60962	1.5754	0.00411	1.0754	0.48512	0.5754	0.91298	0.0754	0.30017
	2.5756	0.79969	2.0756	0.60692	1.5756	0.00302	1.0756	0.48262	0.5756	0.90976	0.0756	0.31306
	2.5758	0.7868	2.0758	0.60429	1.5758	0.00154	1.0758	0.47999	0.5758	0.90561	0.0758	0.33401
	2.576	0.80614	2.076	0.60209	1.576	0.000126973	1.076	0.47719	0.576	0.90062	0.076	0.31145
	2.5762	0.81097	2.0762	0.60031	1.5762	-0.00171	1.0762	0.47558	0.5762	0.89667	0.0762	0.32273
	2.5764	0.77552	2.0764	0.59854	1.5764	-0.00415	1.0764	0.47331	0.5764	0.89246	0.0764	0.32918
	2.5766	0.79002	2.0766	0.59699	1.5766	-0.00648	1.0766	0.47104	0.5766	0.88874	0.0766	0.3179
	2.5768	0.78519	2.0768	0.59577	1.5768	-0.00898	1.0768	0.4694	0.5768	0.88532	0.0768	0.31306
	2.577	0.78358	2.077	0.59505	1.577	-0.01171	1.077	0.46723	0.577	0.88177	0.077	0.31629
	2.5772	0.78841	2.0772	0.59459	1.5772	-0.0147	1.0772	0.4666	0.5772	0.87776	0.0772	0.30984
	2.5774	0.78036	2.0774	0.59439	1.5774	-0.01776	1.0774	0.46479	0.5774	0.87355	0.0774	0.30662
	2.5776	0.75941	2.0776	0.59429	1.5776	-0.02102	1.0776	0.46298	0.5776	0.86882	0.0776	0.30339
	2.5778	0.79486	2.0778	0.59502	1.5778	-0.02454	1.0778	0.46141	0.5778	0.86431	0.0778	0.31306
	2.578	0.79647	2.078	0.59567	1.578	-0.0274	1.078	0.46095	0.578	0.86043	0.078	0.30339
	2.5782	0.79808	2.0782	0.59706	1.5782	-0.03042	1.0782	0.45914	0.5782	0.85662	0.0782	0.2905
	2.5784	0.7868	2.0784	0.59827	1.5784	-0.03427	1.0784	0.45749	0.5784	0.85323	0.0784	0.29534
	2.5786	0.81742	2.0786	0.59952	1.5786	-0.03812	1.0786	0.45575	0.5786	0.84974	0.0786	0.30984
	2.5788	0.80936	2.0788	0.60182	1.5788	-0.04187	1.0788	0.45404	0.5788	0.84655	0.0788	0.31629
	2.579	0.80936	2.079	0.60396	1.579	-0.04641	1.079	0.45243	0.579	0.84356	0.079	0.30662
	2.5792	0.80775	2.0792	0.60646	1.5792	-0.05019	1.0792	0.45164	0.5792	0.8408	0.0792	0.30823
	2.5794	0.80453	2.0794	0.60873	1.5794	-0.05453	1.0794	0.45131	0.5794	0.83777	0.0794	0.31467
	2.5796	0.79647	2.0796	0.61146	1.5796	-0.059	1.0796	0.45075	0.5796	0.83491	0.0796	0.31951
	2.5798	0.81742	2.0798	0.61406	1.5798	-0.06377	1.0798	0.45059	0.5798	0.83149	0.0798	0.33723
	2.58	0.80936	2.08	0.61748	1.58	-0.06785	1.08	0.45108	0.58	0.8283	0.08	0.33401
	2.5802	0.81097	2.0802	0.62044	1.5802	-0.07146	1.0802	0.45157	0.5802	0.82557	0.0802	0.35012
	2.5804	0.79647	2.0804	0.62396	1.5804	-0.07515	1.0804	0.45282	0.5804	0.82327	0.0804	0.37107
	2.5806	0.81258	2.0806	0.62764	1.5806	-0.07952	1.0806	0.45381	0.5806	0.82084	0.0806	0.35818
	2.5808	0.82064	2.0808	0.63132	1.5808	-0.08399	1.0808	0.45522	0.5808	0.81811	0.0808	0.36463
	2.581	0.83353	2.081	0.63517	1.581	-0.08807	1.081	0.45703	0.581	0.81669	0.081	0.37429
	2.5812	0.83514	2.0812	0.63908	1.5812	-0.09231	1.0812	0.45884	0.5812	0.81584	0.0812	0.38719
	2.5814	0.83675	2.0814	0.64336	1.5814	-0.09652	1.0814	0.46121	0.5814	0.81439	0.0814	0.3888
	2.5816	0.82547	2.0816	0.64806	1.5816	-0.10004	1.0816	0.46371	0.5816	0.8135	0.0816	0.40974
	2.5818	0.81903	2.0818	0.65197	1.5818	-0.10343	1.0818	0.46683	0.5818	0.81278	0.0818	0.40491
	2.582	0.81903	2.082	0.65608	1.582	-0.10718	1.082	0.46996	0.582	0.81242	0.082	0.42263
	2.5822	0.80614	2.0822	0.66095	1.5822	-0.11063	1.0822	0.47321	0.5822	0.81229	0.0822	0.43069
	2.5824	0.82547	2.0824	0.66539	1.5824	-0.11365	1.0824	0.47696	0.5824	0.81209	0.0824	0.41941
	2.5826	0.80453	2.0826	0.66921	1.5826	-0.11652	1.0826	0.48074	0.5826	0.81252	0.0826	0.44197
	2.5828	0.79969	2.0828	0.67381	1.5828	-0.11931	1.0828	0.48561	0.5828	0.81337	0.0828	0.45486
	2.583	0.80292	2.083	0.67858	1.583	-0.12184	1.083	0.49031	0.583	0.81442	0.083	0.46131
	2.5832	0.77713	2.0832	0.68295	1.5832	-0.12418	1.0832	0.49416	0.5832	0.81594	0.0832	0.48709
	2.5834	0.77874	2.0834	0.68798	1.5834	-0.12605	1.0834	0.49784	0.5834	0.81748	0.0834	0.4887
	2.5836	0.76424	2.0836	0.69269	1.5836	-0.1275	1.0836	0.50202	0.5836	0.82005	0.0836	0.51126
	2.5838	0.7578	2.0838	0.69722	1.5838	-0.12931	1.0838	0.50669	0.5838	0.82245	0.0838	0.49515
	2.584	0.75296	2.084	0.70196	1.584	-0.13095	1.084	0.51152	0.584	0.82485	0.084	0.51932
	2.5842	0.77391	2.0842	0.70643	1.5842	-0.1323	1.0842	0.5159	0.5842	0.82751	0.0842	0.52093
	2.5844	0.72074	2.0844	0.71123	1.5844	-0.13329	1.0844	0.52076	0.5844	0.82981	0.0844	0.51126
	2.5846	0.7304	2.0846	0.71472	1.5846	-0.1346	1.0846	0.52737	0.5846	0.83254	0.0846	0.54188
	2.5848	0.7159	2.0848	0.7186	1.5848	-0.13496	1.0848	0.53244	0.5848	0.83518	0.0848	0.55154
	2.585	0.71429	2.085	0.72225	1.585	-0.13496	1.085	0.53809	0.585	0.838	0.085	0.53543
	2.5852	0.7159	2.0852	0.72583	1.5852	-0.1346	1.0852	0.54362	0.5852	0.84113	0.0852	0.5741
	2.5854	0.69334	2.0854	0.72932	1.5854	-0.13401	1.0854	0.54954	0.5854	0.84405	0.0854	0.5886
	2.5856	0.69979	2.0856	0.73248	1.5856	-0.13283	1.0856	0.55506	0.5856	0.84715	0.0856	0.56766
	2.5858	0.67884	2.0858	0.73544	1.5858	-0.13177	1.0858	0.56115	0.5858	0.85034	0.0858	0.57249
	2.586	0.69818	2.086	0.73807	1.586	-0.13049	1.086	0.56697	0.586	0.85369	0.086	0.57733
	2.5862	0.68851	2.0862	0.74057	1.5862	-0.12858	1.0862	0.57249	0.5862	0.85691	0.0862	0.55154
	2.5864	0.65628	2.0864	0.74287	1.5864	-0.12651	1.0864	0.5793	0.5864	0.86046	0.0864	0.56927
	2.5866	0.66595	2.0866	0.74454	1.5866	-0.12401	1.0866	0.58525	0.5866	0.86421	0.0866	0.56282
	2.5868	0.69334	2.0868	0.74612	1.5868	-0.12174	1.0868	0.59097	0.5868	0.86796	0.0868	0.55315
	2.587	0.65145	2.087	0.74764	1.587	-0.11915	1.087	0.59646	0.587	0.87155	0.087	0.53704
	2.5872	0.65628	2.0872	0.74813	1.5872	-0.11648	1.0872	0.60242	0.5872	0.87546	0.0872	0.52737
	2.5874	0.67078	2.0874	0.74898	1.5874	-0.11385	1.0874	0.6086	0.5874	0.87973	0.0874	0.50965
	2.5876	0.63211	2.0876	0.74928	1.5876	-0.11086	1.0876	0.61363	0.5876	0.88434	0.0876	0.51126
	2.5878	0.62728	2.0878	0.74967	1.5878	-0.10836	1.0878	0.61784	0.5878	0.88901	0.0878	0.49676
	2.588	0.63856	2.088	0.74915	1.588	-0.10537	1.088	0.62277	0.588	0.89269	0.088	0.4597
	2.5882	0.59666	2.0882	0.74885	1.5882	-0.10178	1.0882	0.62751	0.5882	0.89644	0.0882	0.47098
	2.5884	0.616	2.0884	0.74902	1.5884	-0.0983	1.0884	0.63267	0.5884	0.90006	0.0884	0.44358
	2.5886	0.63211	2.0886	0.74796	1.5886	-0.09484	1.0886	0.63681	0.5886	0.90295	0.0886	0.46453
	2.5888	0.63533	2.0888	0.74648	1.5888	-0.09057	1.0888	0.64181	0.5888	0.90624	0.0888	0.46292
	2.589	0.62567	2.089	0.74487	1.589	-0.08643	1.089	0.6452	0.589	0.90976	0.089	0.46453
	2.5892	0.61116	2.0892	0.74343	1.5892	-0.08215	1.0892	0.64796	0.5892	0.91255	0.0892	0.44681
	2.5894	0.61278	2.0894	0.74145	1.5894	-0.07781	1.0894	0.65105	0.5894	0.91545	0.0894	0.42586
	2.5896	0.63211	2.0896	0.73964	1.5896	-0.0735	1.0896	0.65401	0.5896	0.91893	0.0896	0.42425
	2.5898	0.6595	2.0898	0.73708	1.5898	-0.06919	1.0898	0.65645	0.5898	0.92156	0.0898	0.42102
	2.59	0.64178	2.09	0.73484	1.59	-0.06518	1.09	0.65914	0.59	0.92462	0.09	0.40008
	2.5902	0.65145	2.0902	0.73211	1.5902	-0.06087	1.0902	0.66069	0.5902	0.92702	0.0902	0.39524
	2.5904	0.65789	2.0904	0.72935	1.5904	-0.05611	1.0904	0.66253	0.5904	0.92992	0.0904	0.3888
	2.5906	0.67401	2.0906	0.72616	1.5906	-0.05157	1.0906	0.66375	0.5906	0.93297	0.0906	0.39524
	2.5908	0.6869	2.0908	0.7233	1.5908	-0.04788	1.0908	0.6648	0.5908	0.93508	0.0908	0.3888
	2.591	0.69173	2.091	0.72044	1.591	-0.04335	1.091	0.66602	0.591	0.93616	0.091	0.39524
	2.5912	0.70785	2.0912	0.71718	1.5912	-0.03887	1.0912	0.66671	0.5912	0.93764	0.0912	0.37913
	2.5914	0.74329	2.0914	0.71317	1.5914	-0.03467	1.0914	0.6669	0.5914	0.93886	0.0914	0.37591
	2.5916	0.72074	2.0916	0.70975	1.5916	-0.03088	1.0916	0.66661	0.5916	0.93955	0.0916	0.35818
	2.5918	0.71751	2.0918	0.70686	1.5918	-0.02658	1.0918	0.66641	0.5918	0.94014	0.0918	0.37429
	2.592	0.73202	2.092	0.70285	1.592	-0.02332	1.092	0.66618	0.592	0.94041	0.092	0.35979
	2.5922	0.73685	2.0922	0.69933	1.5922	-0.01868	1.0922	0.66569	0.5922	0.94047	0.0922	0.35979
	2.5924	0.74652	2.0924	0.69653	1.5924	-0.0152	1.0924	0.665	0.5924	0.94014	0.0924	0.34207
	2.5926	0.75135	2.0926	0.69288	1.5926	-0.01178	1.0926	0.66421	0.5926	0.93909	0.0926	0.35012
	2.5928	0.75941	2.0928	0.68903	1.5928	-0.00842	1.0928	0.66253	0.5928	0.93833	0.0928	0.35012
	2.593	0.78197	2.093	0.68522	1.593	-0.00583	1.093	0.66141	0.593	0.93705	0.093	0.35496
	2.5932	0.77552	2.0932	0.6817	1.5932	-0.00316	1.0932	0.66013	0.5932	0.93531	0.0932	0.35979
	2.5934	0.77552	2.0934	0.67762	1.5934	-0.00033341	1.0934	0.65862	0.5934	0.93297	0.0934	0.35979
	2.5936	0.7868	2.0936	0.67447	1.5936	0.00197	1.0936	0.65625	0.5936	0.93048	0.0936	0.3614
	2.5938	0.80936	2.0938	0.67062	1.5938	0.00427	1.0938	0.65457	0.5938	0.92824	0.0938	0.36463
	2.594	0.79969	2.094	0.6673	1.594	0.00578	1.094	0.65424	0.594	0.92538	0.094	0.36785
	2.5942	0.81258	2.0942	0.66388	1.5942	0.00707	1.0942	0.65191	0.5942	0.92258	0.0942	0.37107
	2.5944	0.79808	2.0944	0.66089	1.5944	0.00848	1.0944	0.64839	0.5944	0.91979	0.0944	0.37429
	2.5946	0.83031	2.0946	0.6577	1.5946	0.0094	1.0946	0.64668	0.5946	0.91726	0.0946	0.38074
	2.5948	0.83031	2.0948	0.6546	1.5948	0.0097	1.0948	0.64382	0.5948	0.91433	0.0948	0.38719
	2.595	0.83514	2.095	0.65155	1.595	0.01026	1.095	0.64099	0.595	0.91117	0.095	0.37107
	2.5952	0.84642	2.0952	0.64878	1.5952	0.01026	1.0952	0.6381	0.5952	0.90805	0.0952	0.3614
	2.5954	0.83675	2.0954	0.64615	1.5954	0.00963	1.0954	0.63524	0.5954	0.90476	0.0954	0.38074
	2.5956	0.84642	2.0956	0.64362	1.5956	0.00868	1.0956	0.63254	0.5956	0.90137	0.0956	0.37268
	2.5958	0.84964	2.0958	0.64132	1.5958	0.00782	1.0958	0.63093	0.5958	0.89775	0.0958	0.37591
	2.596	0.85609	2.096	0.63938	1.596	0.00677	1.096	0.62853	0.596	0.89417	0.096	0.4033
	2.5962	0.86576	2.0962	0.6375	1.5962	0.0048	1.0962	0.62494	0.5962	0.89022	0.0962	0.37591
	2.5964	0.86737	2.0964	0.63596	1.5964	0.00292	1.0964	0.62225	0.5964	0.88657	0.0964	0.37913
	2.5966	0.85448	2.0966	0.63494	1.5966	0.000916211	1.0966	0.61971	0.5966	0.8823	0.0966	0.39041
	2.5968	0.84481	2.0968	0.63369	1.5968	-0.00165	1.0968	0.61643	0.5968	0.87881	0.0968	0.3888
	2.597	0.84642	2.097	0.63356	1.597	-0.00421	1.097	0.61419	0.597	0.87474	0.097	0.38396
	2.5972	0.83836	2.0972	0.633	1.5972	-0.00704	1.0972	0.61139	0.5972	0.87062	0.0972	0.36624
	2.5974	0.83998	2.0974	0.63244	1.5974	-0.0102	1.0974	0.61034	0.5974	0.86628	0.0974	0.36785
	2.5976	0.84642	2.0976	0.63241	1.5976	-0.01329	1.0976	0.60857	0.5976	0.86201	0.0976	0.36463
	2.5978	0.86415	2.0978	0.63254	1.5978	-0.01635	1.0978	0.60702	0.5978	0.8578	0.0978	0.36463
	2.598	0.84642	2.098	0.63313	1.598	-0.01974	1.098	0.60551	0.598	0.85402	0.098	0.36463
	2.5982	0.83998	2.0982	0.63346	1.5982	-0.02279	1.0982	0.60278	0.5982	0.85066	0.0982	0.35335
	2.5984	0.86576	2.0984	0.63458	1.5984	-0.02625	1.0984	0.60002	0.5984	0.84764	0.0984	0.36463
	2.5986	0.85609	2.0986	0.63652	1.5986	-0.03016	1.0986	0.59755	0.5986	0.84425	0.0986	0.36946
	2.5988	0.86415	2.0988	0.63839	1.5988	-0.0345	1.0988	0.596	0.5988	0.84001	0.0988	0.39524
	2.599	0.86737	2.099	0.6405	1.599	-0.03855	1.099	0.59531	0.599	0.83731	0.099	0.36301
	2.5992	0.87704	2.0992	0.64273	1.5992	-0.04269	1.0992	0.59416	0.5992	0.83439	0.0992	0.37268
	2.5994	0.84803	2.0994	0.64471	1.5994	-0.04687	1.0994	0.59288	0.5994	0.83208	0.0994	0.38557
	2.5996	0.86737	2.0996	0.6475	1.5996	-0.05071	1.0996	0.59189	0.5996	0.83054	0.0996	0.38557
	2.5998	0.85931	2.0998	0.65056	1.5998	-0.05502	1.0998	0.5912	0.5998	0.82702	0.0998	0.39363
	2.6	0.86092	2.1	0.65362	1.6	-0.05903	1.1	0.59054	0.6	0.82419	0.1	0.40491
	2.6002	0.86737	2.1002	0.65668	1.6002	-0.06351	1.1002	0.59058	0.6002	0.8215	0.1002	0.40169
	2.6004	0.87381	2.1004	0.66003	1.6004	-0.06788	1.1004	0.59054	0.6004	0.81923	0.1004	0.4323
	2.6006	0.87704	2.1006	0.66348	1.6006	-0.07176	1.1006	0.59101	0.6006	0.81715	0.1006	0.42102
	2.6008	0.88187	2.1008	0.66736	1.6008	-0.0758	1.1008	0.59176	0.6008	0.81505	0.1008	0.42747
	2.601	0.88671	2.101	0.67121	1.601	-0.07955	1.101	0.59275	0.601	0.81393	0.101	0.42908
	2.6012	0.89637	2.1012	0.67559	1.6012	-0.08366	1.1012	0.59396	0.6012	0.81222	0.1012	0.44358
	2.6014	0.88993	2.1014	0.67983	1.6014	-0.08689	1.1014	0.59541	0.6014	0.81114	0.1014	0.45003
	2.6016	0.88026	2.1016	0.68338	1.6016	-0.09044	1.1016	0.59709	0.6016	0.81071	0.1016	0.46453
	2.6018	0.87865	2.1018	0.68779	1.6018	-0.09363	1.1018	0.5985	0.6018	0.81025	0.1018	0.46775
	2.602	0.87865	2.102	0.69196	1.602	-0.09767	1.102	0.60041	0.602	0.81015	0.102	0.48709
	2.6022	0.86576	2.1022	0.69578	1.6022	-0.10063	1.1022	0.60202	0.6022	0.81025	0.1022	0.47903
	2.6024	0.85609	2.1024	0.70008	1.6024	-0.10376	1.1024	0.60459	0.6024	0.81091	0.1024	0.49515
	2.6026	0.85609	2.1026	0.70466	1.6026	-0.10681	1.1026	0.60725	0.6026	0.81166	0.1026	0.49031
	2.6028	0.86415	2.1028	0.70962	1.6028	-0.10908	1.1028	0.61028	0.6028	0.81242	0.1028	0.50481
	2.603	0.85126	2.103	0.71469	1.603	-0.11142	1.103	0.61304	0.603	0.81423	0.103	0.51609
	2.6032	0.84642	2.1032	0.71955	1.6032	-0.11438	1.1032	0.61606	0.6032	0.81633	0.1032	0.53543
	2.6034	0.84964	2.1034	0.72379	1.6034	-0.11655	1.1034	0.61915	0.6034	0.81896	0.1034	0.53704
	2.6036	0.82547	2.1036	0.72866	1.6036	-0.11839	1.1036	0.62221	0.6036	0.82126	0.1036	0.55154
	2.6038	0.82709	2.1038	0.7331	1.6038	-0.11971	1.1038	0.62356	0.6038	0.82363	0.1038	0.57249
	2.604	0.82225	2.104	0.73738	1.604	-0.12095	1.104	0.62698	0.604	0.82623	0.104	0.60794
	2.6042	0.80453	2.1042	0.74188	1.6042	-0.1223	1.1042	0.63099	0.6042	0.82916	0.1042	0.57894
	2.6044	0.79808	2.1044	0.74593	1.6044	-0.12319	1.1044	0.63402	0.6044	0.83199	0.1044	0.59505
	2.6046	0.7868	2.1046	0.74971	1.6046	-0.12378	1.1046	0.63843	0.6046	0.83557	0.1046	0.60794
	2.6048	0.78197	2.1048	0.75346	1.6048	-0.12461	1.1048	0.64267	0.6048	0.8383	0.1048	0.59022
	2.605	0.77874	2.105	0.75658	1.605	-0.12431	1.105	0.64694	0.605	0.84244	0.105	0.58216
	2.6052	0.77069	2.1052	0.76	1.6052	-0.12421	1.1052	0.65253	0.6052	0.8454	0.1052	0.59827
	2.6054	0.76424	2.1054	0.76335	1.6054	-0.12349	1.1054	0.65704	0.6054	0.84912	0.1054	0.59988
	2.6056	0.74652	2.1056	0.76628	1.6056	-0.1226	1.1056	0.66049	0.6056	0.85277	0.1056	0.60633
	2.6058	0.7723	2.1058	0.76875	1.6058	-0.12138	1.1058	0.66529	0.6058	0.85639	0.1058	0.60472
	2.606	0.76263	2.106	0.77151	1.606	-0.11967	1.106	0.67111	0.606	0.86023	0.106	0.58538
	2.6062	0.75941	2.1062	0.77365	1.6062	-0.11826	1.1062	0.67565	0.6062	0.86438	0.1062	0.59505
	2.6064	0.74329	2.1064	0.77532	1.6064	-0.11615	1.1064	0.68164	0.6064	0.86826	0.1064	0.616
	2.6066	0.73524	2.1066	0.77723	1.6066	-0.11385	1.1066	0.68723	0.6066	0.8725	0.1066	0.59988
	2.6068	0.71912	2.1068	0.77878	1.6068	-0.11148	1.1068	0.69259	0.6068	0.87664	0.1068	0.5596
	2.607	0.7014	2.107	0.78006	1.607	-0.10872	1.107	0.69772	0.607	0.88112	0.107	0.5886
	2.6072	0.70301	2.1072	0.78131	1.6072	-0.10609	1.1072	0.70242	0.6072	0.88562	0.1072	0.57088
	2.6074	0.72879	2.1074	0.78187	1.6074	-0.1032	1.1074	0.70712	0.6074	0.89003	0.1074	0.54832
	2.6076	0.70462	2.1076	0.78226	1.6076	-0.10047	1.1076	0.7108	0.6076	0.89499	0.1076	0.5306
	2.6078	0.69334	2.1078	0.78233	1.6078	-0.09715	1.1078	0.71459	0.6078	0.8993	0.1078	0.54349
	2.608	0.69173	2.108	0.78167	1.608	-0.09432	1.108	0.71837	0.608	0.90367	0.108	0.5306
	2.6082	0.67884	2.1082	0.78124	1.6082	-0.0908	1.1082	0.72254	0.6082	0.90838	0.1082	0.51448
	2.6084	0.71107	2.1084	0.77999	1.6084	-0.08695	1.1084	0.72593	0.6084	0.91298	0.1084	0.52576
	2.6086	0.6869	2.1086	0.77897	1.6086	-0.08333	1.1086	0.72896	0.6086	0.91775	0.1086	0.50804
	2.6088	0.67401	2.1088	0.77736	1.6088	-0.07939	1.1088	0.73152	0.6088	0.92202	0.1088	0.49837
	2.609	0.68206	2.109	0.77588	1.609	-0.07528	1.109	0.73402	0.609	0.9263	0.109	0.4887
	2.6092	0.6869	2.1092	0.77447	1.6092	-0.07113	1.1092	0.73662	0.6092	0.92965	0.1092	0.48064
	2.6094	0.69173	2.1094	0.77204	1.6094	-0.06699	1.1094	0.73859	0.6094	0.93261	0.1094	0.46936
	2.6096	0.69334	2.1096	0.7696	1.6096	-0.06255	1.1096	0.73987	0.6096	0.93646	0.1096	0.46292
	2.6098	0.69012	2.1098	0.767	1.6098	-0.05821	1.1098	0.74149	0.6098	0.94041	0.1098	0.46775
	2.61	0.70462	2.11	0.76434	1.61	-0.05387	1.11	0.74244	0.61	0.9437	0.11	0.44036
	2.6102	0.71751	2.1102	0.76211	1.6102	-0.0495	1.1102	0.74362	0.6102	0.94767	0.1102	0.44036
	2.6104	0.71268	2.1104	0.75862	1.6104	-0.04525	1.1104	0.74445	0.6104	0.95063	0.1104	0.42908
	2.6106	0.7304	2.1106	0.75448	1.6106	-0.04101	1.1106	0.74422	0.6106	0.95405	0.1106	0.42747
	2.6108	0.73685	2.1108	0.75148	1.6108	-0.0368	1.1108	0.74412	0.6108	0.95616	0.1108	0.42586
	2.611	0.76263	2.111	0.74744	1.611	-0.03223	1.111	0.74395	0.611	0.95902	0.111	0.41458
	2.6112	0.77069	2.1112	0.74428	1.6112	-0.02783	1.1112	0.74343	0.6112	0.96126	0.1112	0.41941
	2.6114	0.76908	2.1114	0.7408	1.6114	-0.02362	1.1114	0.74247	0.6114	0.96274	0.1114	0.41297
	2.6116	0.76908	2.1116	0.73724	1.6116	-0.01934	1.1116	0.74172	0.6116	0.96435	0.1116	0.42102
	2.6118	0.7723	2.1118	0.73405	1.6118	-0.01539	1.1118	0.7402	0.6118	0.96583	0.1118	0.40813
	2.612	0.77874	2.112	0.7304	1.612	-0.01165	1.112	0.73925	0.612	0.96704	0.112	0.38719
	2.6122	0.80453	2.1122	0.72639	1.6122	-0.00809	1.1122	0.73728	0.6122	0.96793	0.1122	0.38719
	2.6124	0.79808	2.1124	0.72231	1.6124	-0.00448	1.1124	0.73474	0.6124	0.96849	0.1124	0.38557
	2.6126	0.80936	2.1126	0.7184	1.6126	-0.00116	1.1126	0.73244	0.6126	0.96885	0.1126	0.38557
	2.6128	0.81097	2.1128	0.71432	1.6128	0.00194	1.1128	0.73001	0.6128	0.96862	0.1128	0.35657
	2.613	0.81581	2.113	0.71057	1.613	0.00565	1.113	0.72741	0.613	0.96806	0.113	0.37752
	2.6132	0.82386	2.1132	0.7063	1.6132	0.00858	1.1132	0.72422	0.6132	0.96685	0.1132	0.40491
	2.6134	0.83836	2.1134	0.70232	1.6134	0.01141	1.1134	0.72106	0.6134	0.9654	0.1134	0.38557
	2.6136	0.82064	2.1136	0.69798	1.6136	0.01381	1.1136	0.71919	0.6136	0.96412	0.1136	0.38719
	2.6138	0.85448	2.1138	0.6943	1.6138	0.01601	1.1138	0.71656	0.6138	0.96267	0.1138	0.39846
	2.614	0.86092	2.114	0.69051	1.614	0.01788	1.114	0.7139	0.614	0.96063	0.114	0.3888
	2.6142	0.8722	2.1142	0.6868	1.6142	0.0194	1.1142	0.71107	0.6142	0.95849	0.1142	0.39363
	2.6144	0.88187	2.1144	0.68318	1.6144	0.02065	1.1144	0.70775	0.6144	0.95622	0.1144	0.3888
	2.6146	0.88187	2.1146	0.67979	1.6146	0.02177	1.1146	0.70469	0.6146	0.95507	0.1146	0.39685
	2.6148	0.89315	2.1148	0.67667	1.6148	0.022	1.1148	0.7013	0.6148	0.95234	0.1148	0.39524
	2.615	0.89637	2.115	0.67361	1.615	0.02262	1.115	0.69726	0.615	0.95073	0.115	0.39524
	2.6152	0.8996	2.1152	0.67049	1.6152	0.02259	1.1152	0.69311	0.6152	0.94817	0.1152	0.39524
	2.6154	0.90604	2.1154	0.66746	1.6154	0.02246	1.1154	0.69009	0.6154	0.94554	0.1154	0.39202
	2.6156	0.90282	2.1156	0.665	1.6156	0.02173	1.1156	0.68594	0.6156	0.94271	0.1156	0.3888
	2.6158	0.90604	2.1158	0.66217	1.6158	0.02134	1.1158	0.68226	0.6158	0.93962	0.1158	0.40008
	2.616	0.91732	2.116	0.66013	1.616	0.02029	1.116	0.67881	0.616	0.93626	0.116	0.39041
	2.6162	0.92054	2.1162	0.65816	1.6162	0.01877	1.1162	0.67447	0.6162	0.93258	0.1162	0.39041
	2.6164	0.8996	2.1164	0.65651	1.6164	0.01703	1.1164	0.67049	0.6164	0.92929	0.1164	0.40169
	2.6166	0.90121	2.1166	0.65457	1.6166	0.0146	1.1166	0.6671	0.6166	0.9261	0.1166	0.41297
	2.6168	0.90926	2.1168	0.65326	1.6168	0.0122	1.1168	0.66368	0.6168	0.92232	0.1168	0.40169
	2.617	0.93666	2.117	0.65214	1.617	0.00976	1.117	0.66023	0.617	0.9189	0.117	0.38396
	2.6172	0.90282	2.1172	0.65171	1.6172	0.00693	1.1172	0.65737	0.6172	0.91551	0.1172	0.40974
	2.6174	0.92054	2.1174	0.65132	1.6174	0.00424	1.1174	0.65474	0.6174	0.91252	0.1174	0.37591
	2.6176	0.89315	2.1176	0.65105	1.6176	0.00121	1.1176	0.65224	0.6176	0.9091	0.1176	0.38074
	2.6178	0.90604	2.1178	0.65145	1.6178	-0.00175	1.1178	0.65026	0.6178	0.90558	0.1178	0.37268
	2.618	0.90765	2.118	0.65181	1.618	-0.00464	1.118	0.64816	0.618	0.90196	0.118	0.37913
	2.6182	0.90926	2.1182	0.65253	1.6182	-0.00783	1.1182	0.64563	0.6182	0.89891	0.1182	0.36463
	2.6184	0.87059	2.1184	0.65368	1.6184	-0.01115	1.1184	0.64306	0.6184	0.89628	0.1184	0.37429
	2.6186	0.91571	2.1186	0.6553	1.6186	-0.01484	1.1186	0.63974	0.6186	0.89305	0.1186	0.35657
	2.6188	0.91893	2.1188	0.6572	1.6188	-0.01862	1.1188	0.63714	0.6188	0.88999	0.1188	0.38557
	2.619	0.9286	2.119	0.65911	1.619	-0.02273	1.119	0.63425	0.619	0.88736	0.119	0.40169
	2.6192	0.92377	2.1192	0.66151	1.6192	-0.02687	1.1192	0.63267	0.6192	0.88477	0.1192	0.39202
	2.6194	0.91732	2.1194	0.66381	1.6194	-0.03128	1.1194	0.63083	0.6194	0.88276	0.1194	0.39041
	2.6196	0.90282	2.1196	0.66631	1.6196	-0.03529	1.1196	0.62879	0.6196	0.88016	0.1196	0.40974
	2.6198	0.91732	2.1198	0.66904	1.6198	-0.0392	1.1198	0.62721	0.6198	0.8776	0.1198	0.39685
	2.62	0.94471	2.12	0.67154	1.62	-0.04315	1.12	0.62586	0.62	0.87483	0.12	0.38719
	2.6202	0.92699	2.1202	0.67503	1.6202	-0.0471	1.1202	0.62445	0.6202	0.87293	0.1202	0.40491
	2.6204	0.9286	2.1204	0.67861	1.6204	-0.05107	1.1204	0.62363	0.6204	0.87135	0.1204	0.41941
	2.6206	0.93666	2.1206	0.6816	1.6206	-0.05502	1.1206	0.62304	0.6206	0.87003	0.1206	0.42102
	2.6208	0.93827	2.1208	0.68598	1.6208	-0.05903	1.1208	0.62313	0.6208	0.86908	0.1208	0.43391
	2.621	0.94955	2.121	0.6891	1.621	-0.06341	1.121	0.62317	0.621	0.86767	0.121	0.42908
	2.6212	0.95438	2.1212	0.69285	1.6212	-0.06742	1.1212	0.6229	0.6212	0.86674	0.1212	0.44842
	2.6214	0.9431	2.1214	0.69666	1.6214	-0.07133	1.1214	0.62369	0.6214	0.86619	0.1214	0.45647
	2.6216	0.93505	2.1216	0.70045	1.6216	-0.07501	1.1216	0.62451	0.6216	0.86576	0.1216	0.46131
	2.6218	0.93021	2.1218	0.7041	1.6218	-0.07847	1.1218	0.6256	0.6218	0.86549	0.1218	0.46453
	2.622	0.92699	2.122	0.70847	1.622	-0.08162	1.122	0.62701	0.622	0.86549	0.122	0.46614
	2.6222	0.92538	2.1222	0.71317	1.6222	-0.08478	1.1222	0.62866	0.6222	0.86559	0.1222	0.48548
	2.6224	0.92699	2.1224	0.71741	1.6224	-0.08698	1.1224	0.63086	0.6224	0.86638	0.1224	0.4887
	2.6226	0.91732	2.1226	0.72166	1.6226	-0.08971	1.1226	0.63306	0.6226	0.86714	0.1226	0.49676
	2.6228	0.92054	2.1228	0.72593	1.6228	-0.09336	1.1228	0.63497	0.6228	0.86855	0.1228	0.51932
	2.623	0.90926	2.123	0.73136	1.623	-0.0958	1.123	0.6378	0.623	0.87016	0.123	0.51287
	2.6232	0.91249	2.1232	0.7357	1.6232	-0.09849	1.1232	0.64056	0.6232	0.8723	0.1232	0.51126
	2.6234	0.90282	2.1234	0.74093	1.6234	-0.10057	1.1234	0.64277	0.6234	0.8749	0.1234	0.53543
	2.6236	0.90443	2.1236	0.74547	1.6236	-0.10261	1.1236	0.64494	0.6236	0.87727	0.1236	0.54349
	2.6238	0.88993	2.1238	0.75043	1.6238	-0.10389	1.1238	0.64711	0.6238	0.88	0.1238	0.55477
	2.624	0.88187	2.124	0.75494	1.624	-0.10514	1.124	0.65072	0.624	0.88312	0.124	0.56121
	2.6242	0.85287	2.1242	0.75987	1.6242	-0.10645	1.1242	0.65335	0.6242	0.88618	0.1242	0.59505
	2.6244	0.86576	2.1244	0.76382	1.6244	-0.10731	1.1244	0.65612	0.6244	0.88884	0.1244	0.57249
	2.6246	0.86415	2.1246	0.76779	1.6246	-0.10793	1.1246	0.65931	0.6246	0.89151	0.1246	0.58216
	2.6248	0.85448	2.1248	0.77121	1.6248	-0.10872	1.1248	0.6625	0.6248	0.8946	0.1248	0.58377
	2.625	0.84481	2.125	0.77388	1.625	-0.10852	1.125	0.66671	0.625	0.89825	0.125	0.57088
	2.6252	0.84481	2.1252	0.77743	1.6252	-0.108	1.1252	0.67062	0.6252	0.9019	0.1252	0.59666
	2.6254	0.82709	2.1254	0.78072	1.6254	-0.10724	1.1254	0.67509	0.6254	0.90565	0.1254	0.56605
	2.6256	0.82064	2.1256	0.78338	1.6256	-0.10678	1.1256	0.67933	0.6256	0.90969	0.1256	0.59022
	2.6258	0.83836	2.1258	0.78608	1.6258	-0.10547	1.1258	0.68344	0.6258	0.91328	0.1258	0.59666
	2.626	0.84159	2.126	0.78828	1.626	-0.10356	1.126	0.68838	0.626	0.91755	0.126	0.58216
	2.6262	0.83031	2.1262	0.79032	1.6262	-0.10136	1.1262	0.69321	0.6262	0.9211	0.1262	0.59183
	2.6264	0.81742	2.1264	0.79246	1.6264	-0.09869	1.1264	0.69811	0.6264	0.92502	0.1264	0.59666
	2.6266	0.79164	2.1266	0.79413	1.6266	-0.09629	1.1266	0.70285	0.6266	0.92969	0.1266	0.5886
	2.6268	0.80775	2.1268	0.79565	1.6268	-0.09373	1.1268	0.70808	0.6268	0.93406	0.1268	0.5741
	2.627	0.79002	2.127	0.79637	1.627	-0.0906	1.127	0.71284	0.627	0.93837	0.127	0.58377
	2.6272	0.7868	2.1272	0.79742	1.6272	-0.08777	1.1272	0.71774	0.6272	0.94264	0.1272	0.5177
	2.6274	0.77552	2.1274	0.79798	1.6274	-0.08518	1.1274	0.72185	0.6274	0.94725	0.1274	0.53221
	2.6276	0.76908	2.1276	0.79848	1.6276	-0.08212	1.1276	0.72639	0.6276	0.95221	0.1276	0.51932
	2.6278	0.77391	2.1278	0.79874	1.6278	-0.07929	1.1278	0.7305	0.6278	0.95705	0.1278	0.51448
	2.628	0.76747	2.128	0.79854	1.628	-0.0758	1.128	0.73442	0.628	0.96165	0.128	0.49353
	2.6282	0.77069	2.1282	0.79792	1.6282	-0.07229	1.1282	0.73813	0.6282	0.96553	0.1282	0.47259
	2.6284	0.77391	2.1284	0.79696	1.6284	-0.06808	1.1284	0.74195	0.6284	0.97004	0.1284	0.49031
	2.6286	0.7723	2.1286	0.79542	1.6286	-0.06426	1.1286	0.74514	0.6286	0.97454	0.1286	0.48548
	2.6288	0.76424	2.1288	0.79367	1.6288	-0.05985	1.1288	0.74764	0.6288	0.97875	0.1288	0.48548
	2.629	0.74491	2.129	0.79206	1.629	-0.05548	1.129	0.74928	0.629	0.98276	0.129	0.47259
	2.6292	0.77552	2.1292	0.79058	1.6292	-0.05094	1.1292	0.75079	0.6292	0.98635	0.1292	0.46614
	2.6294	0.75619	2.1294	0.78871	1.6294	-0.04693	1.1294	0.75267	0.6294	0.99039	0.1294	0.45164
	2.6296	0.76908	2.1296	0.78664	1.6296	-0.04275	1.1296	0.75408	0.6296	0.99414	0.1296	0.44519
	2.6298	0.76102	2.1298	0.78417	1.6298	-0.03838	1.1298	0.75533	0.6298	0.9974	0.1298	0.43391
	2.63	0.78841	2.13	0.78141	1.63	-0.03378	1.13	0.75645	0.63	1.00042	0.13	0.42908
	2.6302	0.79164	2.1302	0.77874	1.6302	-0.0295	1.1302	0.75727	0.6302	1.00358	0.1302	0.42425
	2.6304	0.80453	2.1304	0.77634	1.6304	-0.02519	1.1304	0.75747	0.6304	1.00644	0.1304	0.41136
	2.6306	0.80453	2.1306	0.77289	1.6306	-0.02112	1.1306	0.7573	0.6306	1.00861	0.1306	0.40813
	2.6308	0.82064	2.1308	0.77049	1.6308	-0.01674	1.1308	0.75701	0.6308	1.01167	0.1308	0.4033
	2.631	0.82064	2.131	0.76766	1.631	-0.01293	1.131	0.75714	0.631	1.01407	0.131	0.38074
	2.6312	0.84642	2.1312	0.76553	1.6312	-0.00796	1.1312	0.75625	0.6312	1.01624	0.1312	0.40008
	2.6314	0.8577	2.1314	0.76306	1.6314	-0.00339	1.1314	0.75536	0.6314	1.01752	0.1314	0.39524
	2.6316	0.84964	2.1316	0.76148	1.6316	0.00068602	1.1316	0.75402	0.6316	1.0188	0.1316	0.38235
	2.6318	0.8577	2.1318	0.75892	1.6318	0.0043	1.1318	0.75244	0.6318	1.01959	0.1318	0.38557
	2.632	0.86092	2.132	0.75589	1.632	0.00832	1.132	0.75112	0.632	1.02104	0.132	0.37107
	2.6322	0.8722	2.1322	0.75316	1.6322	0.01193	1.1322	0.74931	0.6322	1.0215	0.1322	0.36463
	2.6324	0.8996	2.1324	0.75033	1.6324	0.01555	1.1324	0.74688	0.6324	1.02186	0.1324	0.35979
	2.6326	0.88993	2.1326	0.7478	1.6326	0.01996	1.1326	0.74451	0.6326	1.02147	0.1326	0.35174
	2.6328	0.8996	2.1328	0.74464	1.6328	0.02334	1.1328	0.74109	0.6328	1.02117	0.1328	0.35174
	2.633	0.89637	2.133	0.74221	1.633	0.0265	1.133	0.7381	0.633	1.02032	0.133	0.35174
	2.6332	0.91249	2.1332	0.73948	1.6332	0.0291	1.1332	0.73445	0.6332	1.01897	0.1332	0.35174
	2.6334	0.91732	2.1334	0.73678	1.6334	0.03176	1.1334	0.73159	0.6334	1.01775	0.1334	0.35012
	2.6336	0.9286	2.1336	0.73455	1.6336	0.03406	1.1336	0.72876	0.6336	1.01624	0.1336	0.35335
	2.6338	0.94633	2.1338	0.73228	1.6338	0.03541	1.1338	0.72452	0.6338	1.01407	0.1338	0.35496
	2.634	0.93827	2.134	0.72965	1.634	0.03758	1.134	0.7212	0.634	1.0121	0.134	0.34046
	2.6342	0.95761	2.1342	0.72767	1.6342	0.03906	1.1342	0.71764	0.6342	1.01009	0.1342	0.36785
	2.6344	0.94633	2.1344	0.72534	1.6344	0.04048	1.1344	0.71393	0.6344	1.00845	0.1344	0.35496
	2.6346	0.9705	2.1346	0.7233	1.6346	0.04192	1.1346	0.71057	0.6346	1.00634	0.1346	0.3888
	2.6348	0.97211	2.1348	0.72215	1.6348	0.04238	1.1348	0.70748	0.6348	1.00424	0.1348	0.35496
	2.635	0.97694	2.135	0.72037	1.635	0.04252	1.135	0.70403	0.635	1.00207	0.135	0.35818
	2.6352	0.98661	2.1352	0.7184	1.6352	0.04245	1.1352	0.70051	0.6352	0.99973	0.1352	0.37268
	2.6354	1.00595	2.1354	0.71712	1.6354	0.04206	1.1354	0.69627	0.6354	0.9969	0.1354	0.36946
	2.6356	0.985	2.1356	0.7158	1.6356	0.04133	1.1356	0.69242	0.6356	0.99411	0.1356	0.35335
	2.6358	0.99144	2.1358	0.71465	1.6358	0.03985	1.1358	0.68818	0.6358	0.99033	0.1358	0.35979
	2.636	0.99144	2.136	0.7135	1.636	0.03857	1.136	0.68394	0.636	0.98812	0.136	0.35335
	2.6362	1.01078	2.1362	0.71255	1.6362	0.03712	1.1362	0.6797	0.6362	0.98447	0.1362	0.35818
	2.6364	1.02206	2.1364	0.71176	1.6364	0.03541	1.1364	0.67647	0.6364	0.98118	0.1364	0.3614
	2.6366	1.00111	2.1366	0.71136	1.6366	0.0336	1.1366	0.67243	0.6366	0.97859	0.1366	0.37107
	2.6368	1.00756	2.1368	0.71133	1.6368	0.03087	1.1368	0.66888	0.6368	0.97503	0.1368	0.37107
	2.637	1.00272	2.137	0.71123	1.637	0.02834	1.137	0.66582	0.637	0.97142	0.137	0.34529
	2.6372	0.9995	2.1372	0.71143	1.6372	0.02581	1.1372	0.66365	0.6372	0.9681	0.1372	0.34529
	2.6374	0.98339	2.1374	0.71199	1.6374	0.02292	1.1374	0.6601	0.6374	0.96464	0.1374	0.34851
	2.6376	0.98983	2.1376	0.71265	1.6376	0.01989	1.1376	0.6572	0.6376	0.96106	0.1376	0.3469
	2.6378	1.00111	2.1378	0.71386	1.6378	0.01657	1.1378	0.65467	0.6378	0.95682	0.1378	0.34046
	2.638	1.00433	2.138	0.71534	1.638	0.01368	1.138	0.65335	0.638	0.95303	0.138	0.33884
	2.6382	0.9995	2.1382	0.71781	1.6382	0.0097	1.1382	0.65105	0.6382	0.94942	0.1382	0.35174
	2.6384	0.99144	2.1384	0.71985	1.6384	0.00605	1.1384	0.64842	0.6384	0.94547	0.1384	0.34529
	2.6386	0.98983	2.1386	0.72287	1.6386	0.0022	1.1386	0.64628	0.6386	0.94156	0.1386	0.35012
	2.6388	1.00111	2.1388	0.72577	1.6388	-0.00191	1.1388	0.64375	0.6388	0.93778	0.1388	0.35012
	2.639	1.02851	2.139	0.72883	1.639	-0.00566	1.139	0.64188	0.639	0.93531	0.139	0.35012
	2.6392	0.9995	2.1392	0.73261	1.6392	-0.00964	1.1392	0.63984	0.6392	0.9314	0.1392	0.35174
	2.6394	0.98016	2.1394	0.73629	1.6394	-0.01375	1.1394	0.6381	0.6394	0.92883	0.1394	0.36301
	2.6396	1.00111	2.1396	0.74057	1.6396	-0.01803	1.1396	0.63625	0.6396	0.92623	0.1396	0.36301
	2.6398	1.01723	2.1398	0.74497	1.6398	-0.0226	1.1398	0.63464	0.6398	0.92314	0.1398	0.36785
	2.64	0.99789	2.14	0.74935	1.64	-0.0269	1.14	0.63366	0.64	0.91962	0.14	0.36946
	2.6402	1.01723	2.1402	0.75369	1.6402	-0.03121	1.1402	0.633	0.6402	0.91739	0.1402	0.37752
	2.6404	0.985	2.1404	0.75832	1.6404	-0.03532	1.1404	0.63231	0.6404	0.91584	0.1404	0.38719
	2.6406	1.01239	2.1406	0.76247	1.6406	-0.03937	1.1406	0.63224	0.6406	0.91384	0.1406	0.39363
	2.6408	1.02206	2.1408	0.7672	1.6408	-0.04289	1.1408	0.63214	0.6408	0.91134	0.1408	0.39846
	2.641	1.03495	2.141	0.77125	1.641	-0.04798	1.141	0.63237	0.641	0.91012	0.141	0.41458
	2.6412	1.02045	2.1412	0.77579	1.6412	-0.05252	1.1412	0.6329	0.6412	0.90953	0.1412	0.41136
	2.6414	1.02367	2.1414	0.78036	1.6414	-0.05634	1.1414	0.63385	0.6414	0.90871	0.1414	0.42263
	2.6416	0.98983	2.1416	0.78568	1.6416	-0.06038	1.1416	0.6352	0.6416	0.90854	0.1416	0.4323
	2.6418	0.9995	2.1418	0.79141	1.6418	-0.06436	1.1418	0.63655	0.6418	0.90759	0.1418	0.4323
	2.642	0.99628	2.142	0.7966	1.642	-0.06801	1.142	0.63754	0.642	0.90752	0.142	0.44681
	2.6422	0.99789	2.1422	0.80292	1.6422	-0.07084	1.1422	0.63961	0.6422	0.90752	0.1422	0.45003
	2.6424	0.99306	2.1424	0.8086	1.6424	-0.07432	1.1424	0.64204	0.6424	0.90798	0.1424	0.45486
	2.6426	0.98983	2.1426	0.81423	1.6426	-0.07758	1.1426	0.64517	0.6426	0.90864	0.1426	0.46292
	2.6428	0.98661	2.1428	0.81995	1.6428	-0.08044	1.1428	0.64747	0.6428	0.90979	0.1428	0.46453
	2.643	0.98016	2.143	0.82567	1.643	-0.08317	1.143	0.65053	0.643	0.91134	0.143	0.47581
	2.6432	0.97855	2.1432	0.83182	1.6432	-0.08564	1.1432	0.65335	0.6432	0.91308	0.1432	0.50481
	2.6434	0.985	2.1434	0.83777	1.6434	-0.0882	1.1434	0.65559	0.6434	0.91512	0.1434	0.51287
	2.6436	0.95761	2.1436	0.84396	1.6436	-0.09031	1.1436	0.65875	0.6436	0.91742	0.1436	0.54188
	2.6438	0.95116	2.1438	0.84958	1.6438	-0.09225	1.1438	0.66187	0.6438	0.91916	0.1438	0.57249
	2.644	0.95438	2.144	0.8554	1.644	-0.09415	1.144	0.66539	0.644	0.9215	0.144	0.56282
	2.6442	0.93505	2.1442	0.86181	1.6442	-0.09567	1.1442	0.6694	0.6442	0.92403	0.1442	0.59022
	2.6444	0.9286	2.1444	0.86701	1.6444	-0.09731	1.1444	0.67292	0.6444	0.92669	0.1444	0.58538
	2.6446	0.91732	2.1446	0.87224	1.6446	-0.0981	1.1446	0.67647	0.6446	0.92939	0.1446	0.59666
	2.6448	0.90604	2.1448	0.87714	1.6448	-0.09882	1.1448	0.68042	0.6448	0.93235	0.1448	0.58699
	2.645	0.87704	2.145	0.8825	1.645	-0.09925	1.145	0.6845	0.645	0.93538	0.145	0.59988
	2.6452	0.90121	2.1452	0.88763	1.6452	-0.09932	1.1452	0.68841	0.6452	0.93804	0.1452	0.5886
	2.6454	0.88509	2.1454	0.89243	1.6454	-0.09902	1.1454	0.69324	0.6454	0.94133	0.1454	0.60472
	2.6456	0.9141	2.1456	0.89759	1.6456	-0.09836	1.1456	0.69824	0.6456	0.94646	0.1456	0.62567
	2.6458	0.9431	2.1458	0.90249	1.6458	-0.09764	1.1458	0.70304	0.6458	0.94935	0.1458	0.62083
	2.646	0.96566	2.146	0.90716	1.646	-0.09662	1.146	0.70791	0.646	0.95356	0.146	0.62083
	2.6462	0.97211	2.1462	0.91183	1.6462	-0.09567	1.1462	0.71258	0.6462	0.95705	0.1462	0.616
	2.6464	0.97855	2.1464	0.91604	1.6464	-0.09412	1.1464	0.71692	0.6464	0.95974	0.1464	0.60794
	2.6466	0.97211	2.1466	0.92025	1.6466	-0.09195	1.1466	0.72189	0.6466	0.96366	0.1466	0.60633
	2.6468	0.97694	2.1468	0.92433	1.6468	-0.09024	1.1468	0.72646	0.6468	0.96741	0.1468	0.59505
	2.647	0.98016	2.147	0.92814	1.647	-0.0881	1.147	0.73175	0.647	0.97106	0.147	0.58377
	2.6472	0.98983	2.1472	0.93156	1.6472	-0.08564	1.1472	0.73682	0.6472	0.97484	0.1472	0.56927
	2.6474	1.01723	2.1474	0.93491	1.6474	-0.08297	1.1474	0.74149	0.6474	0.97852	0.1474	0.57894
	2.6476	1.01561	2.1476	0.93814	1.6476	-0.08064	1.1476	0.74583	0.6476	0.98293	0.1476	0.54671
	2.6478	1.03334	2.1478	0.941	1.6478	-0.07827	1.1478	0.74905	0.6478	0.98733	0.1478	0.53543
	2.648	1.06073	2.148	0.94297	1.648	-0.07538	1.148	0.75375	0.648	0.99194	0.148	0.52415
	2.6482	1.06073	2.1482	0.94544	1.6482	-0.07222	1.1482	0.75793	0.6482	0.99638	0.1482	0.51609
	2.6484	1.05429	2.1484	0.94659	1.6484	-0.06896	1.1484	0.76191	0.6484	1.00072	0.1484	0.51126
	2.6486	1.07201	2.1486	0.9484	1.6486	-0.06564	1.1486	0.76592	0.6486	1.00483	0.1486	0.47742
	2.6488	1.09296	2.1488	0.94955	1.6488	-0.06229	1.1488	0.76924	0.6488	1.00792	0.1488	0.49031
	2.649	1.0849	2.149	0.9504	1.649	-0.05884	1.149	0.7721	0.649	1.01223	0.149	0.48548
	2.6492	1.08329	2.1492	0.95146	1.6492	-0.05499	1.1492	0.77457	0.6492	1.01538	0.1492	0.49998
	2.6494	1.10746	2.1494	0.95211	1.6494	-0.05157	1.1494	0.77694	0.6494	1.01871	0.1494	0.47259
	2.6496	1.08974	2.1496	0.95261	1.6496	-0.04742	1.1496	0.77924	0.6496	1.02239	0.1496	0.47259
	2.6498	1.10746	2.1498	0.9532	1.6498	-0.04305	1.1498	0.78085	0.6498	1.0266	0.1498	0.45647
	2.65	1.1123	2.15	0.95343	1.65	-0.03897	1.15	0.78236	0.65	1.02959	0.15	0.45164
	2.6502	1.12519	2.1502	0.95349	1.6502	-0.03483	1.1502	0.78351	0.6502	1.03229	0.1502	0.43553
	2.6504	1.14291	2.1504	0.95346	1.6504	-0.03052	1.1504	0.7845	0.6504	1.03511	0.1504	0.43391
	2.6506	1.1413	2.1506	0.95336	1.6506	-0.02631	1.1506	0.78588	0.6506	1.0383	0.1506	0.4323
	2.6508	1.18158	2.1508	0.95313	1.6508	-0.02154	1.1508	0.78723	0.6508	1.04015	0.1508	0.42747
	2.651	1.20414	2.151	0.95277	1.651	-0.01678	1.151	0.78828	0.651	1.04186	0.151	0.40652
	2.6512	1.22992	2.1512	0.95215	1.6512	-0.0128	1.1512	0.78904	0.6512	1.0436	0.1512	0.42747
	2.6514	25.0174	2.1514	0.95132	1.6514	-0.00823	1.1514	0.7894	0.6514	1.04478	0.1514	0.42747
	2.6516	1.24926	2.1516	0.95024	1.6516	-0.00435	1.1516	0.78963	0.6516	1.04587	0.1516	0.40813
	2.6518	25.243	2.1518	0.94981	1.6518	-0.00106	1.1518	0.78979	0.6518	1.04682	0.1518	0.40652
	2.652	25.8231	2.152	0.94846	1.652	0.00197	1.152	0.78953	0.652	1.04741	0.152	0.40169
	2.6522	25.9843	2.1522	0.94718	1.6522	0.00522	1.1522	0.78835	0.6522	1.04797	0.1522	0.39846
	2.6524	26.4999	2.1524	0.94636	1.6524	0.00789	1.1524	0.78762	0.6524	1.04778	0.1524	0.39524
	2.6526	26.7255	2.1526	0.94514	1.6526	0.01088	1.1526	0.7866	0.6526	1.04695	0.1526	0.37107
	2.6528	27.2089	2.1528	0.94448	1.6528	0.01387	1.1528	0.78575	0.6528	1.04597	0.1528	0.38235
	2.653	27.1444	2.153	0.94363	1.653	0.01627	1.153	0.78443	0.653	1.04475	0.153	0.41458
	2.6532	27.4667	2.1532	0.94222	1.6532	0.01851	1.1532	0.78381	0.6532	1.04324	0.1532	0.38074
	2.6534	27.6278	2.1534	0.94129	1.6534	0.02127	1.1534	0.78197	0.6534	1.04166	0.1534	0.39041
	2.6536	28.0468	2.1536	0.94044	1.6536	0.02305	1.1536	0.7795	0.6536	1.04008	0.1536	0.40008
	2.6538	28.498	2.1538	0.93988	1.6538	0.02505	1.1538	0.7773	0.6538	1.03794	0.1538	0.40491
	2.654	28.9492	2.154	0.93922	1.654	0.0262	1.154	0.77483	0.654	1.03538	0.154	0.41297
	2.6542	29.3681	2.1542	0.93988	1.6542	0.02765	1.1542	0.77322	0.6542	1.03281	0.1542	0.42747
	2.6544	29.8837	2.1544	0.93978	1.6544	0.02795	1.1544	0.77125	0.6544	1.03015	0.1544	0.44036
	2.6546	30.3349	2.1546	0.94021	1.6546	0.02828	1.1546	0.76875	0.6546	1.02706	0.1546	0.42102
	2.6548	30.7217	2.1548	0.93949	1.6548	0.02861	1.1548	0.76658	0.6548	1.02505	0.1548	0.4178
	2.655	31.4951	2.155	0.93955	1.655	0.02874	1.155	0.76503	0.655	1.02282	0.155	0.43391
	2.6552	31.914	2.1552	0.93952	1.6552	0.02824	1.1552	0.76237	0.6552	1.01972	0.1552	0.44842
	2.6554	31.9463	2.1554	0.93926	1.6554	0.02696	1.1554	0.75967	0.6554	1.01581	0.1554	0.44358
	2.6556	32.623	2.1556	0.93932	1.6556	0.02584	1.1556	0.75665	0.6556	1.01213	0.1556	0.44036
	2.6558	33.042	2.1558	0.93958	1.6558	0.0241	1.1558	0.75352	0.6558	1.00841	0.1558	0.44681
	2.656	33.6221	2.156	0.93995	1.656	0.02272	1.156	0.7506	0.656	1.00456	0.156	0.43714
	2.6562	34.5567	2.1562	0.94051	1.6562	0.02052	1.1562	0.7481	0.6562	1.00072	0.1562	0.44036
	2.6564	34.8145	2.1564	0.94116	1.6564	0.01772	1.1564	0.74589	0.6564	0.99697	0.1564	0.46131
	2.6566	35.3624	2.1566	0.94205	1.6566	0.01565	1.1566	0.74313	0.6566	0.99342	0.1566	0.45647
	2.6568	35.5235	2.1568	0.94366	1.6568	0.01315	1.1568	0.74014	0.6568	0.98993	0.1568	0.44197
	2.657	35.878	2.157	0.94514	1.657	0.00993	1.157	0.7383	0.657	0.98605	0.157	0.45164
	2.6572	36.4903	2.1572	0.94708	1.6572	0.00661	1.1572	0.7377	0.6572	0.98237	0.1572	0.44197
	2.6574	36.1358	2.1574	0.94906	1.6574	0.00371	1.1574	0.73636	0.6574	0.97855	0.1574	0.43069
	2.6576	36.0714	2.1576	0.95139	1.6576	-4.564e-06	1.1576	0.73504	0.6576	0.97438	0.1576	0.43714
	2.6578	36.3936	2.1578	0.95432	1.6578	-0.00339	1.1578	0.73369	0.6578	0.96984	0.1578	0.43714
	2.658	36.587	2.158	0.95728	1.658	-0.00707	1.158	0.73284	0.658	0.96563	0.158	0.44358
	2.6582	36.8448	2.1582	0.96122	1.6582	-0.01089	1.1582	0.73188	0.6582	0.96181	0.1582	0.4323
	2.6584	36.9093	2.1584	0.96468	1.6584	-0.01562	1.1584	0.73096	0.6584	0.9578	0.1584	0.45647
	2.6586	37.2315	2.1586	0.96902	1.6586	-0.01977	1.1586	0.73021	0.6586	0.95389	0.1586	0.45003
	2.6588	37.6183	2.1588	0.97319	1.6588	-0.02391	1.1588	0.72965	0.6588	0.95011	0.1588	0.46453
	2.659	37.6505	2.159	0.97737	1.659	-0.02901	1.159	0.72948	0.659	0.94659	0.159	0.46131
	2.6592	37.7149	2.1592	0.98217	1.6592	-0.03299	1.1592	0.72932	0.6592	0.9431	0.1592	0.4597
	2.6594	38.1017	2.1594	0.98714	1.6594	-0.03716	1.1594	0.72915	0.6594	0.93988	0.1594	0.46614
	2.6596	38.1339	2.1596	0.99246	1.6596	-0.04203	1.1596	0.72968	0.6596	0.93613	0.1596	0.46453
	2.6598	38.4562	2.1598	0.99802	1.6598	-0.0468	1.1598	0.73017	0.6598	0.93268	0.1598	0.4887
	2.66	38.8107	2.16	1.00345	1.66	-0.05177	1.16	0.73119	0.66	0.92942	0.16	0.48709
	2.6602	39.2618	2.1602	1.00884	1.6602	-0.05673	1.1602	0.73182	0.6602	0.92656	0.1602	0.5032
	2.6604	39.7452	2.1604	1.01427	1.6604	-0.0617	1.1604	0.73287	0.6604	0.924	0.1604	0.50643
	2.6606	40.0031	2.1606	1.02019	1.6606	-0.06663	1.1606	0.73392	0.6606	0.92166	0.1606	0.5177
	2.6608	40.3898	2.1608	1.02574	1.6608	-0.07173	1.1608	0.73547	0.6608	0.91943	0.1608	0.52093
	2.661	40.6476	2.161	1.03222	1.661	-0.07574	1.161	0.73672	0.661	0.91745	0.161	0.53221
	2.6612	40.8732	2.1612	1.03827	1.6612	-0.07995	1.1612	0.73918	0.6612	0.91581	0.1612	0.53865
	2.6614	41.3244	2.1614	1.04485	1.6614	-0.08412	1.1614	0.74162	0.6614	0.91456	0.1614	0.54349
	2.6616	41.2277	2.1616	1.05093	1.6616	-0.08869	1.1616	0.74527	0.6616	0.91367	0.1616	0.54993
	2.6618	41.3244	2.1618	1.05748	1.6618	-0.09294	1.1618	0.74908	0.6618	0.91367	0.1618	0.5596
	2.662	41.3888	2.162	1.06458	1.662	-0.09705	1.162	0.75369	0.662	0.91407	0.162	0.56443
	2.6622	41.55	2.1622	1.07178	1.6622	-0.10034	1.1622	0.75822	0.6622	0.91495	0.1622	0.56927
	2.6624	41.6467	2.1624	1.07902	1.6624	-0.10402	1.1624	0.76329	0.6624	0.91624	0.1624	0.59183
	2.6626	42.0978	2.1626	1.08609	1.6626	-0.10727	1.1626	0.76825	0.6626	0.91742	0.1626	0.59183
	2.6628	42.2912	2.1628	1.09355	1.6628	-0.11033	1.1628	0.77348	0.6628	0.91847	0.1628	0.6305
	2.663	42.6779	2.163	1.10125	1.663	-0.11352	1.163	0.77815	0.663	0.91972	0.163	0.6015
	2.6632	42.7424	2.1632	1.10894	1.6632	-0.11675	1.1632	0.78361	0.6632	0.9213	0.1632	0.60955
	2.6634	43.2258	2.1634	1.1167	1.6634	-0.11977	1.1634	0.78996	0.6634	0.92308	0.1634	0.62728
	2.6636	43.4191	2.1636	1.12427	1.6636	-0.1224	1.1636	0.79591	0.6636	0.92535	0.1636	0.62083
	2.6638	43.5803	2.1638	1.13189	1.6638	-0.12457	1.1638	0.80239	0.6638	0.92771	0.1638	0.65306
	2.664	44.2248	2.164	1.13873	1.664	-0.12635	1.164	0.80828	0.664	0.93018	0.164	0.68206
	2.6642	44.7082	2.1642	1.14627	1.6642	-0.1276	1.1642	0.81485	0.6642	0.93268	0.1642	0.67884
	2.6644	45.0949	2.1644	1.15294	1.6644	-0.12822	1.1644	0.82166	0.6644	0.93541	0.1644	0.68367
	2.6646	45.0627	2.1646	1.16031	1.6646	-0.12845	1.1646	0.82906	0.6646	0.93774	0.1646	0.66595
	2.6648	45.4172	2.1648	1.16715	1.6648	-0.12895	1.1648	0.83761	0.6648	0.94093	0.1648	0.68367
	2.665	45.675	2.165	1.1734	1.665	-0.12858	1.165	0.8456	0.665	0.94435	0.165	0.69657
	2.6652	45.8362	2.1652	1.17978	1.6652	-0.12862	1.1652	0.85313	0.6652	0.94718	0.1652	0.69012
	2.6654	46.1907	2.1654	1.18619	1.6654	-0.12865	1.1654	0.86319	0.6654	0.95093	0.1654	0.70301
	2.6656	46.4163	2.1656	1.19217	1.6656	-0.12793	1.1656	0.87214	0.6656	0.95386	0.1656	0.74813
	2.6658	46.8997	2.1658	1.19796	1.6658	-0.12727	1.1658	0.88089	0.6658	0.95757	0.1658	0.72396
	2.666	47.3831	2.166	1.20349	1.666	-0.12714	1.166	0.89042	0.666	0.96145	0.166	0.71751
	2.6662	48.1888	2.1662	1.20891	1.6662	-0.12562	1.1662	0.89937	0.6662	0.96484	0.1662	0.70946
	2.6664	48.1243	2.1664	1.2146	1.6664	-0.12444	1.1664	0.90946	0.6664	0.96849	0.1664	0.71912
	2.6666	48.3177	2.1666	1.21904	1.6666	-0.12332	1.1666	0.9187	0.6666	0.97214	0.1666	0.7159
	2.6668	48.8655	2.1668	1.22371	1.6668	-0.12171	1.1668	0.92893	0.6668	0.97559	0.1668	0.70462
	2.667	48.8011	2.167	1.22792	1.667	-0.1199	1.167	0.93857	0.667	0.97954	0.167	0.69334
	2.6672	48.9622	2.1672	1.23229	1.6672	-0.11846	1.1672	0.94902	0.6672	0.98322	0.1672	0.67884
	2.6674	49.0911	2.1674	1.23617	1.6674	-0.11625	1.1674	0.95889	0.6674	0.98737	0.1674	0.70462
	2.6676	49.1878	2.1676	1.23976	1.6676	-0.11359	1.1676	0.96846	0.6676	0.99141	0.1676	0.6595
	2.6678	49.6712	2.1678	1.24305	1.6678	-0.11083	1.1678	0.97852	0.6678	0.99532	0.1678	0.65628
	2.668	49.929	2.168	1.2462	1.668	-0.10764	1.168	0.98809	0.668	0.99897	0.168	0.65145
	2.6682	50.348	2.1682	1.2488	1.6682	-0.10418	1.1682	0.99657	0.6682	1.00302	0.1682	0.64339
	2.6684	50.2513	2.1684	1.25091	1.6684	-0.10073	1.1684	20.113	0.6684	1.00703	0.1684	0.64339
	2.6686	50.8636	2.1686	1.25275	1.6686	-0.09701	1.1686	20.284	0.6686	1.01065	0.1686	0.62567
	2.6688	51.3148	2.1688	1.25462	1.6688	-0.09254	1.1688	20.4438	0.6688	1.01407	0.1688	0.62567
	2.669	51.6048	2.169	1.25607	1.669	-0.08807	1.169	20.601	0.669	1.01785	0.169	0.62405
	2.6692	51.766	2.1692	1.25715	1.6692	-0.08435	1.1692	20.7483	0.6692	1.02176	0.1692	0.61439
	2.6694	51.5082	2.1694	1.25814	1.6694	-0.07982	1.1694	20.8858	0.6694	1.02558	0.1694	0.60633
	2.6696	51.9916	2.1696	1.25857	1.6696	-0.07554	1.1696	21.0252	0.6696	1.02962	0.1696	0.59666
	2.6698	52.3461	2.1698	1.25919	1.6698	-0.07104	1.1698	21.1482	0.6698	1.03337	0.1698	0.59022
	2.67	53.184	2.17	1.25949	1.67	-0.06693	1.17	21.2949	0.67	1.03689	0.17	0.57088
	2.6702	52.8939	2.1702	1.25972	1.6702	-0.06272	1.1702	21.4106	0.6702	1.04064	0.1702	0.57894
	2.6704	53.1517	2.1704	1.25946	1.6704	-0.05913	1.1704	21.5211	0.6704	1.04432	0.1704	0.57733
	2.6706	53.3451	2.1706	1.25903	1.6706	-0.05532	1.1706	21.6244	0.6706	1.04778	0.1706	0.57571
	2.6708	53.5062	2.1708	1.25847	1.6708	-0.05209	1.1708	21.7263	0.6708	1.05126	0.1708	0.56605
	2.671	53.6674	2.171	1.25811	1.671	-0.04815	1.171	21.8132	0.671	1.05432	0.171	0.5741
	2.6712	53.4096	2.1712	1.25732	1.6712	-0.04394	1.1712	21.9039	0.6712	1.05741	0.1712	0.56605
	2.6714	53.893	2.1714	1.25696	1.6714	-0.03914	1.1714	21.9677	0.6714	1.05988	0.1714	0.56766
	2.6716	53.474	2.1716	1.25617	1.6716	-0.03493	1.1716	22.0203	0.6716	1.06175	0.1716	0.56121
	2.6718	53.5062	2.1718	1.25541	1.6718	-0.03042	1.1718	22.0762	0.6718	1.06303	0.1718	0.55477
	2.672	53.6996	2.172	1.25413	1.672	-0.02608	1.172	22.1308	0.672	1.06445	0.172	0.55638
	2.6722	53.5385	2.1722	1.25321	1.6722	-0.022	1.1722	22.1736	0.6722	1.06596	0.1722	0.54671
	2.6724	53.3773	2.1724	1.25192	1.6724	-0.01803	1.1724	22.2143	0.6724	1.06744	0.1724	0.54188
	2.6726	53.5707	2.1726	1.25015	1.6726	-0.01408	1.1726	22.2459	0.6726	1.06925	0.1726	0.53543
	2.6728	53.4096	2.1728	1.24841	1.6728	-0.0101	1.1728	22.2735	0.6728	1.07079	0.1728	0.53221
	2.673	53.0551	2.173	1.24706	1.673	-0.00606	1.173	22.3077	0.673	1.07227	0.173	0.5306
	2.6732	53.3129	2.1732	1.24578	1.6732	-0.00214	1.1732	22.3577	0.6732	1.07339	0.1732	0.53704
	2.6734	53.2484	2.1734	1.24446	1.6734	0.00144	1.1734	22.3899	0.6734	1.07464	0.1734	0.53704
	2.6736	53.4096	2.1736	1.24308	1.6736	0.00437	1.1736	22.4176	0.6736	1.07645	0.1736	0.52415
	2.6738	53.1195	2.1738	1.24229	1.6738	0.00743	1.1738	22.4366	0.6738	1.07783	0.1738	0.56121
	2.674	53.2162	2.174	1.24071	1.674	0.01091	1.174	22.4478	0.674	1.07905	0.174	0.54671
	2.6742	52.8939	2.1742	1.24038	1.6742	0.01308	1.1742	22.4702	0.6742	1.08004	0.1742	0.56605
	2.6744	53.2484	2.1744	1.23913	1.6744	0.01489	1.1744	22.484	0.6744	1.08102	0.1744	0.56282
	2.6746	53.0228	2.1746	1.23795	1.6746	0.01647	1.1746	22.4893	0.6746	1.08171	0.1746	0.55799
	2.6748	53.1195	2.1748	1.23736	1.6748	0.01802	1.1748	22.5129	0.6748	1.0829	0.1748	0.57894
	2.675	52.9261	2.175	1.23624	1.675	0.02061	1.175	22.5504	0.675	1.085	0.175	0.57249
	2.6752	52.8939	2.1752	1.23463	1.6752	0.02265	1.1752	22.5491	0.6752	1.08737	0.1752	0.58055
	2.6754	52.8295	2.1754	1.23361	1.6754	0.02449	1.1754	22.5741	0.6754	1.0898	0.1754	0.58377
	2.6756	52.475	2.1756	1.23226	1.6756	0.0263	1.1756	22.5984	0.6756	1.09122	0.1756	0.60955
	2.6758	52.5716	2.1758	1.23147	1.6758	0.0288	1.1758	22.6162	0.6758	1.0927	0.1758	0.59022
	2.676	52.6361	2.176	1.23085	1.676	0.03025	1.176	22.6405	0.676	1.0949	0.176	0.58377
	2.6762	52.475	2.1762	1.22992	1.6762	0.03176	1.1762	22.6543	0.6762	1.09628	0.1762	0.57571
	2.6764	51.9916	2.1764	1.2295	1.6764	0.0337	1.1764	22.678	0.6764	1.09809	0.1764	0.60633
	2.6766	52.3138	2.1766	1.2294	1.6766	0.03495	1.1766	22.7023	0.6766	1.10023	0.1766	0.6015
	2.6768	52.1527	2.1768	1.22996	1.6768	0.03581	1.1768	22.7168	0.6768	1.10236	0.1768	0.60311
	2.677	51.9271	2.177	1.22992	1.677	0.03683	1.177	22.753	0.677	1.10476	0.177	0.55638
	2.6772	51.766	2.1772	1.23045	1.6772	0.03745	1.1772	22.7931	0.6772	1.1071	0.1772	0.59344
	2.6774	51.347	2.1774	1.23124	1.6774	0.03729	1.1774	22.8392	0.6774	1.10993	0.1774	0.59827
	2.6776	51.057	2.1776	1.2319	1.6776	0.03689	1.1776	22.8727	0.6776	1.11302	0.1776	0.59022
	2.6778	51.2503	2.1778	1.23302	1.6778	0.03673	1.1778	22.9299	0.6778	1.1165	0.1778	0.59827
	2.678	50.7992	2.178	1.23453	1.678	0.03669	1.178	23.0226	0.678	1.11976	0.178	0.60794
	2.6782	50.1224	2.1782	1.2363	1.6782	0.03666	1.1782	23.0753	0.6782	1.12272	0.1782	0.60955
	2.6784	50.0257	2.1784	1.23847	1.6784	0.03617	1.1784	23.1463	0.6784	1.12624	0.1784	0.62083
	2.6786	51.1537	2.1786	1.24045	1.6786	0.03535	1.1786	23.2213	0.6786	1.13015	0.1786	0.63695
	2.6788	50.3158	2.1788	1.24272	1.6788	0.0336	1.1788	23.2976	0.6788	1.13354	0.1788	0.64339
	2.679	49.929	2.179	1.24531	1.679	0.03304	1.179	23.3765	0.679	1.13719	0.179	0.63856
	2.6792	49.8968	2.1792	1.24768	1.6792	0.03232	1.1792	23.4488	0.6792	1.14094	0.1792	0.64822
	2.6794	49.639	2.1794	1.25091	1.6794	0.03176	1.1794	23.5284	0.6794	1.14475	0.1794	0.64017
	2.6796	49.22	2.1796	1.25396	1.6796	0.03097	1.1796	23.6166	0.6796	1.14867	0.1796	0.65628
	2.6798	49.22	2.1798	1.25728	1.6798	0.03068	1.1798	23.685	0.6798	1.15265	0.1798	0.66917
	2.68	49.1878	2.18	1.26084	1.68	0.03084	1.18	23.7757	0.68	1.15656	0.18	0.67562
	2.6802	49.0589	2.1802	1.26462	1.6802	0.03137	1.1802	23.8671	0.6802	1.1606	0.1802	0.68529
	2.6804	49.1878	2.1804	1.26853	1.6804	0.0315	1.1804	23.9645	0.6804	1.16504	0.1804	0.69173
	2.6806	48.8333	2.1806	1.27192	1.6806	0.03173	1.1806	24.073	0.6806	1.16935	0.1806	0.69657
	2.6808	49.0589	2.1808	1.27577	1.6808	0.03156	1.1808	24.1743	0.6808	1.17415	0.1808	0.70946
	2.681	48.8333	2.181	1.27965	1.681	0.0317	1.181	24.2848	0.681	1.17866	0.181	0.71751
	2.6812	48.5755	2.1812	1.28336	1.6812	0.03143	1.1812	24.3999	0.6812	1.18366	0.1812	0.72879
	2.6814	48.8011	2.1814	1.2877	1.6814	0.0313	1.1814	24.5459	0.6814	1.18902	0.1814	0.75619
	2.6816	47.8665	2.1816	1.29165	1.6816	0.0314	1.1816	24.6879	0.6816	1.19395	0.1816	0.74652
	2.6818	47.7054	2.1818	1.29615	1.6818	0.03137	1.1818	24.8438	0.6818	1.19918	0.1818	0.7304
	2.682	47.4475	2.182	1.30036	1.682	0.03189	1.182	25.003	0.682	1.20447	0.182	0.76102
	2.6822	47.2542	2.1822	1.30513	1.6822	0.03219	1.1822	25.1562	0.6822	1.21	0.1822	0.76263
	2.6824	46.9319	2.1824	1.31003	1.6824	0.03258	1.1824	25.3206	0.6824	1.21559	0.1824	0.79486
	2.6826	46.803	2.1826	1.3149	1.6826	0.03337	1.1826	25.4877	0.6826	1.22154	0.1826	0.79808
	2.6828	46.2874	2.1828	1.3194	1.6828	0.0341	1.1828	25.6455	0.6828	1.22743	0.1828	0.80453
	2.683	46.2229	2.183	1.32444	1.683	0.03505	1.183	25.7975	0.683	1.23486	0.183	0.81258
	2.6832	46.3518	2.1832	1.32917	1.6832	0.03584	1.1832	25.9612	0.6832	1.2414	0.1832	0.81903
	2.6834	45.6106	2.1834	1.33427	1.6834	0.03762	1.1834	26.1158	0.6834	1.24762	0.1834	0.82709
	2.6836	45.2883	2.1836	1.33884	1.6836	0.03893	1.1836	26.2835	0.6836	1.25436	0.1836	0.83836
	2.6838	45.1916	2.1838	1.34443	1.6838	0.03995	1.1838	26.4552	0.6838	1.26107	0.1838	0.84964
	2.684	44.5471	2.184	1.34841	1.684	0.04133	1.184	26.6281	0.684	1.2683	0.184	0.87381
	2.6842	44.1926	2.1842	1.35337	1.6842	0.04298	1.1842	26.8011	0.6842	1.27547	0.1842	0.86415
	2.6844	43.6125	2.1844	1.35732	1.6844	0.04531	1.1844	26.9826	0.6844	1.28274	0.1844	0.87381
	2.6846	43.4514	2.1846	1.36127	1.6846	0.04735	1.1846	27.1589	0.6846	1.28987	0.1846	0.89476
	2.6848	43.677	2.1848	1.36544	1.6848	0.04998	1.1848	27.3339	0.6848	1.29645	0.1848	0.87704
	2.685	42.7424	2.185	1.36939	1.685	0.05278	1.185	27.5101	0.685	1.3029	0.185	0.8577
	2.6852	42.5168	2.1852	1.37291	1.6852	0.0559	1.1852	27.6936	0.6852	1.30993	0.1852	0.88671
	2.6854	42.0656	2.1854	1.37672	1.6854	0.05909	1.1854	27.8771	0.6854	1.3175	0.1854	0.89637
	2.6856	41.8078	2.1856	1.37975	1.6856	0.06248	1.1856	28.0606	0.6856	1.32486	0.1856	0.90604
	2.6858	42.0012	2.1858	1.38228	1.6858	0.06593	1.1858	28.2355	0.6858	1.33147	0.1858	0.8996
	2.686	41.6467	2.186	1.38481	1.686	0.06961	1.186	28.4355	0.686	1.33933	0.186	0.89476
	2.6862	41.4855	2.1862	1.38734	1.6862	0.07346	1.1862	28.6394	0.6862	1.34647	0.1862	0.91732
	2.6864	41.4533	2.1864	1.38912	1.6864	0.078	1.1864	28.8216	0.6864	1.3539	0.1864	0.9286
	2.6866	40.7443	2.1866	1.3903	1.6866	0.0825	1.1866	29.0202	0.6866	1.3615	0.1866	0.91893
	2.6868	40.5832	2.1868	1.39169	1.6868	0.08727	1.1868	29.2096	0.6868	1.36893	0.1868	0.91732
	2.687	40.0353	2.187	1.39267	1.687	0.09211	1.187	29.4049	0.687	1.37643	0.187	0.83675
	2.6872	39.7452	2.1872	1.39326	1.6872	0.09641	1.1872	29.6036	0.6872	1.38396	0.1872	0.87704
	2.6874	39.004	2.1874	1.39392	1.6874	33.3822	1.1874	29.7982	0.6874	1.39129	0.1874	0.85609
	2.6876	38.9718	2.1876	1.39409	1.6876	33.4657	1.1876	29.9745	0.6876	1.39833	0.1876	0.87543
	2.6878	38.1983	2.1878	1.39409	1.6878	33.5729	1.1878	30.1481	0.6878	1.40592	0.1878	0.84964
	2.688	38.2306	2.188	1.39316	1.688	33.6795	1.188	30.3454	0.688	1.41362	0.188	0.8013
	2.6882	37.4894	2.1882	1.39254	1.6882	33.7979	1.1882	30.5408	0.6882	1.42102	0.1882	0.8432
	2.6884	37.6827	2.1884	1.39165	1.6884	33.9195	1.1884	30.7203	0.6884	1.42855	0.1884	0.84803
	2.6886	37.4571	2.1886	1.39057	1.6886	34.053	1.1886	30.9045	0.6886	1.43634	0.1886	0.84159
	2.6888	37.4894	2.1888	1.38919	1.6888	34.1714	1.1888	31.0656	0.6888	1.44341	0.1888	0.83514
	2.689	36.9093	2.189	1.38748	1.689	34.2806	1.189	31.2392	0.689	1.45058	0.189	0.81419
	2.6892	36.7481	2.1892	1.38521	1.6892	34.4056	1.1892	31.3859	0.6892	1.45792	0.1892	0.81419
	2.6894	36.587	2.1894	1.38294	1.6894	34.5391	1.1894	31.528	0.6894	1.46525	0.1894	0.81097
	2.6896	36.3292	2.1896	1.38073	1.6896	34.6686	1.1896	31.6687	0.6896	1.47281	0.1896	0.80936
	2.6898	36.168	2.1898	1.37791	1.6898	34.7897	1.1898	31.7957	0.6898	1.47995	0.1898	0.79808
	2.69	36.2969	2.19	1.37505	1.69	34.9192	1.19	31.9206	0.69	1.48725	0.19	0.78519
	2.6902	36.3936	2.1902	1.37232	1.6902	35.0402	1.1902	32.0456	0.6902	1.49471	0.1902	0.78358
	2.6904	36.2969	2.1904	1.36962	1.6904	35.1724	1.1904	32.1627	0.6904	30.0403	0.1904	0.7723
	2.6906	36.2647	2.1906	1.3663	1.6906	35.306	1.1906	32.2764	0.6906	30.1843	0.1906	0.77552
	2.6908	36.3936	2.1908	1.36321	1.6908	35.4322	1.1908	32.3804	0.6908	30.3264	0.1908	0.77069
	2.691	36.0069	2.191	1.35969	1.691	35.5493	1.191	32.4803	0.691	30.4691	0.191	0.77713
	2.6912	36.0714	2.1912	1.35564	1.6912	35.6887	1.1912	32.5645	0.6912	30.598	0.1912	0.75135
	2.6914	35.878	2.1914	1.35199	1.6914	35.8394	1.1914	32.6448	0.6914	30.7348	0.1914	0.7723
	2.6916	35.4913	2.1916	1.34782	1.6916	35.9788	1.1916	32.7059	0.6916	30.8585	0.1916	0.74652
	2.6918	35.3946	2.1918	1.34413	1.6918	36.1051	1.1918	32.773	0.6918	30.9906	0.1918	0.74652
	2.692	35.5557	2.192	1.33989	1.692	36.2366	1.192	32.8447	0.692	31.1123	0.192	0.73685
	2.6922	35.3946	2.1922	1.33604	1.6922	36.3675	1.1922	32.9111	0.6922	31.2425	0.1922	0.74652
	2.6924	35.2012	2.1924	1.33206	1.6924	36.4951	1.1924	32.9723	0.6924	31.3583	0.1924	0.73685
	2.6926	35.3301	2.1926	1.32792	1.6926	36.6174	1.1926	33.0315	0.6926	31.476	0.1926	0.74007
	2.6928	35.1368	2.1928	1.32381	1.6928	36.7378	1.1928	33.0802	0.6928	31.5701	0.1928	0.72879
	2.693	35.0401	2.193	1.3195	1.693	36.8568	1.193	33.14	0.693	31.6635	0.193	0.72074
	2.6932	34.9756	2.1932	1.315	1.6932	36.966	1.1932	33.2071	0.6932	31.7628	0.1932	0.72396
	2.6934	34.879	2.1934	1.31141	1.6934	37.0732	1.1934	33.2656	0.6934	31.8568	0.1934	0.72879
	2.6936	34.9756	2.1936	1.3073	1.6936	37.1791	1.1936	33.3274	0.6936	31.9463	0.1936	0.72396
	2.6938	34.7178	2.1938	1.30369	1.6938	37.2823	1.1938	33.3774	0.6938	32.037	0.1938	0.7304
	2.694	34.5245	2.194	1.2998	1.694	37.3803	1.194	33.4287	0.694	32.1146	0.194	0.76747
	2.6942	34.3633	2.1942	1.29675	1.6942	37.4757	1.1942	33.4741	0.6942	32.1942	0.1942	0.73202
	2.6944	34.4922	2.1944	1.29333	1.6944	37.5671	1.1944	33.5313	0.6944	32.2705	0.1944	0.74329
	2.6946	34.3311	2.1946	1.28931	1.6946	37.6474	1.1946	33.5932	0.6946	32.3494	0.1946	0.73846
	2.6948	34.3633	2.1948	1.28586	1.6948	37.725	1.1948	33.6629	0.6948	32.4218	0.1948	0.73524
	2.695	34.2022	2.195	1.28231	1.695	37.7966	1.195	33.7234	0.695	32.504	0.195	0.74813
	2.6952	34.2344	2.1952	1.27882	1.6952	37.8657	1.1952	33.7872	0.6952	32.5842	0.1952	0.72557
	2.6954	33.7832	2.1954	1.2756	1.6954	37.9203	1.1954	33.8431	0.6954	32.6671	0.1954	0.73524
	2.6956	33.7832	2.1956	1.27254	1.6956	37.9834	1.1956	33.9134	0.6956	32.7546	0.1956	0.72396
	2.6958	33.4609	2.1958	1.26929	1.6958	38.0361	1.1958	33.9733	0.6958	32.8197	0.1958	0.72718
	2.696	33.4932	2.196	1.26626	1.696	38.0893	1.196	34.0489	0.696	32.8993	0.196	0.75296
	2.6962	33.5254	2.1962	1.26353	1.6962	38.1373	1.1962	34.1213	0.6962	32.9729	0.1962	0.7304
	2.6964	33.6865	2.1964	1.26107	1.6964	38.1801	1.1964	34.1831	0.6964	33.0328	0.1964	0.74974
	2.6966	33.1387	2.1966	1.25857	1.6966	38.2202	1.1966	34.2476	0.6966	33.1084	0.1966	0.75135
	2.6968	32.9776	2.1968	1.25643	1.6968	38.2524	1.1968	34.3153	0.6968	33.1893	0.1968	0.72879
	2.697	32.752	2.197	1.25436	1.697	38.2958	1.197	34.3995	0.697	33.2571	0.197	0.73846
	2.6972	31.8174	2.1972	1.25265	1.6972	38.3274	1.1972	34.4909	0.6972	33.3281	0.1972	0.72396
	2.6974	32.0752	2.1974	1.251	1.6974	38.3669	1.1974	34.5784	0.6974	33.4024	0.1974	0.75457
	2.6976	31.8818	2.1976	1.24972	1.6976	38.3919	1.1976	34.6652	0.6976	33.4774	0.1976	0.72879
	2.6978	31.7529	2.1978	1.24913	1.6978	38.4083	1.1978	34.7428	0.6978	33.5471	0.1978	0.72557
	2.698	31.5273	2.198	1.24824	1.698	38.4215	1.198	34.827	0.698	33.6043	0.198	0.75457
	2.6982	31.4629	2.1982	1.24781	1.6982	38.4359	1.1982	34.9184	0.6982	33.6655	0.1982	0.72557
	2.6984	31.205	2.1984	1.24749	1.6984	38.4386	1.1984	35.0105	0.6984	33.7253	0.1984	0.75135
	2.6986	31.3017	2.1986	1.24772	1.6986	38.4346	1.1986	35.1111	0.6986	33.801	0.1986	0.74652
	2.6988	31.205	2.1988	1.24821	1.6988	38.4524	1.1988	35.1848	0.6988	33.8806	0.1988	0.74974
	2.699	30.915	2.199	1.24887	1.699	38.4642	1.199	35.29	0.699	33.9529	0.199	0.75619
	2.6992	30.6894	2.1992	1.24972	1.6992	38.4497	1.1992	35.3926	0.6992	34.0279	0.1992	0.73363
	2.6994	29.8837	2.1994	1.25067	1.6994	38.4517	1.1994	35.488	0.6994	34.1016	0.1994	0.75941
	2.6996	30.3671	2.1996	1.25206	1.6996	38.4524	1.1996	35.5919	0.6996	34.1805	0.1996	0.77713
	2.6998	30.0449	2.1998	1.25324	1.6998	38.4557	1.1998	35.6965	0.6998	34.2561	0.1998	0.77069
	2.7	29.9804	2.2	1.25475	1.7	38.4728	1.2	35.7951	0.7	34.3311	0.2	0.77713
	2.7002	30.1416	2.2002	1.25607	1.7002	38.4721	1.2002	35.8846	0.7002	34.41	0.2002	0.78519
	2.7004	30.2382	2.2004	1.25765	1.7004	38.4701	1.2004	35.9937	0.7004	34.4856	0.2004	0.78358
	2.7006	30.0127	2.2006	1.25913	1.7006	38.4754	1.2006	36.1029	0.7006	34.5613	0.2006	0.79647
	2.7008	30.1738	2.2008	1.26126	1.7008	38.4931	1.2008	36.2009	0.7008	34.6317	0.2008	0.79325
	2.701	30.206	2.201	1.26343	1.701	38.5037	1.201	36.3114	0.701	34.7086	0.201	0.82386
	2.7012	29.8193	2.2012	1.26551	1.7012	38.5057	1.2012	36.4482	0.7012	34.7849	0.2012	0.80775
	2.7014	29.4648	2.2014	1.26814	1.7014	38.5109	1.2014	36.5876	0.7014	34.8684	0.2014	0.82386
	2.7016	29.2392	2.2016	1.27057	1.7016	38.5254	1.2016	36.7317	0.7016	34.9454	0.2016	0.82386
	2.7018	28.6269	2.2018	1.27337	1.7018	38.5385	1.2018	36.8704	0.7018	35.0302	0.2018	0.8287
	2.702	28.8203	2.202	1.2759	1.702	38.5484	1.202	37.023	0.702	35.1045	0.202	0.85287
	2.7022	28.2079	2.2022	1.27882	1.7022	38.5629	1.2022	37.1717	0.7022	35.1933	0.2022	0.85126
	2.7024	28.0146	2.2024	1.28159	1.7024	38.5852	1.2024	37.3216	0.7024	35.2848	0.2024	0.86254
	2.7026	28.0146	2.2026	1.28451	1.7026	38.6109	1.2026	37.4637	0.7026	35.3775	0.2026	0.86576
	2.7028	27.6601	2.2028	1.2876	1.7028	38.6411	1.2028	37.5933	0.7028	35.4781	0.2028	0.85609
	2.703	27.4667	2.203	1.29112	1.703	38.674	1.203	37.7123	0.703	35.5774	0.203	0.86737
	2.7032	27.2411	2.2032	1.29385	1.7032	38.7082	1.2032	37.834	0.7032	35.6833	0.2032	0.88026
	2.7034	26.9511	2.2034	1.29698	1.7034	38.7437	1.2034	37.9609	0.7034	35.7925	0.2034	0.88026
	2.7036	26.5966	2.2036	1.30027	1.7036	38.7898	1.2036	38.0865	0.7036	35.899	0.2036	0.88993
	2.7038	26.5644	2.2038	1.30424	1.7038	38.8371	1.2038	38.2194	0.7038	36.0076	0.2038	0.90282
	2.704	26.0487	2.204	1.30786	1.704	38.8878	1.204	38.3424	0.704	36.1246	0.204	0.90443
	2.7042	25.6942	2.2042	1.31125	1.7042	38.9417	1.2042	38.4667	0.7042	36.2364	0.2042	0.91732
	2.7044	25.8554	2.2044	1.31513	1.7044	39.0016	1.2044	38.5917	0.7044	36.3502	0.2044	0.91732
	2.7046	1.24443	2.2046	1.31809	1.7046	39.066	1.2046	38.7186	0.7046	36.4614	0.2046	0.93021
	2.7048	1.23798	2.2048	1.32108	1.7048	39.1324	1.2048	38.8422	0.7048	36.5725	0.2048	0.91732
	2.705	1.22348	2.205	1.32391	1.705	39.2067	1.205	38.9725	0.705	36.6929	0.205	0.93182
	2.7052	1.21059	2.2052	1.32657	1.7052	39.2916	1.2052	39.1231	0.7052	36.8067	0.2052	0.91088
	2.7054	1.21059	2.2054	1.32809	1.7054	39.3745	1.2054	39.2526	0.7054	36.9198	0.2054	0.92699
	2.7056	1.18803	2.2056	1.33003	1.7056	39.4646	1.2056	39.3783	0.7056	37.048	0.2056	0.92699
	2.7058	1.18158	2.2058	1.33164	1.7058	39.554	1.2058	39.5039	0.7058	37.1592	0.2058	0.93021
	2.706	1.17192	2.206	1.33292	1.706	39.6533	1.206	39.6111	0.706	37.2795	0.206	0.94471
	2.7062	1.14936	2.2062	1.33401	1.7062	39.754	1.2062	39.7406	0.7062	37.4078	0.2062	0.93988
	2.7064	1.13969	2.2064	1.33509	1.7064	39.8572	1.2064	39.8794	0.7064	37.5229	0.2064	0.94633
	2.7066	1.14291	2.2066	1.33539	1.7066	39.9697	1.2066	40.011	0.7066	37.6373	0.2066	0.94633
	2.7068	1.12358	2.2068	1.33555	1.7068	40.0821	1.2068	40.1234	0.7068	37.7649	0.2068	0.93182
	2.707	1.10746	2.207	1.33555	1.707	40.2012	1.207	40.2484	0.707	37.8919	0.207	0.93182
	2.7072	1.0994	2.2072	1.33532	1.7072	40.3169	1.2072	40.3766	0.7072	37.9997	0.2072	0.90604
	2.7074	1.10746	2.2074	1.33489	1.7074	40.4353	1.2074	40.5023	0.7074	38.1095	0.2074	0.89154
	2.7076	1.06234	2.2076	1.33394	1.7076	40.5438	1.2076	40.6364	0.7076	38.2148	0.2076	0.89154
	2.7078	1.05912	2.2078	1.33295	1.7078	40.6649	1.2078	40.7436	0.7078	38.3351	0.2078	0.88026
	2.708	1.05106	2.208	1.33174	1.708	40.7997	1.208	40.8673	0.708	38.47	0.208	0.88348
	2.7082	1.03656	2.2082	1.33019	1.7082	40.9431	1.2082	40.9764	0.7082	38.5877	0.2082	0.86092
	2.7084	1.0414	2.2084	1.32809	1.7084	41.0911	1.2084	41.0955	0.7084	38.691	0.2084	0.87381
	2.7086	1.01239	2.2086	1.32595	1.7086	41.2246	1.2086	41.2231	0.7086	38.7942	0.2086	0.85448
	2.7088	1.00917	2.2088	1.32342	1.7088	41.3568	1.2088	41.3244	0.7088	38.906	0.2088	0.85287
	2.709	1.01078	2.209	1.32082	1.709	41.5146	1.209	41.4217	0.709	39.0119	0.209	0.83998
	2.7092	1.00111	2.2092	1.31802	1.7092	41.6679	1.2092	41.5066	0.7092	39.1112	0.2092	0.84159
	2.7094	1.01884	2.2094	1.31503	1.7094	41.8093	1.2094	41.594	0.7094	39.2138	0.2094	0.82386
	2.7096	0.99144	2.2096	1.31204	1.7096	41.9487	1.2096	41.6683	0.7096	39.3151	0.2096	0.82386
	2.7098	0.98016	2.2098	1.30842	1.7098	42.0927	1.2098	41.7302	0.7098	39.4124	0.2098	0.81097
	2.71	0.99467	2.21	1.30487	1.71	42.2499	1.21	41.8019	0.71	39.5072	0.21	0.80614
	2.7102	0.99467	2.2102	1.30115	1.7102	42.3972	1.2102	41.8604	0.7102	39.6032	0.2102	0.78358
	2.7104	0.99789	2.2104	1.29734	1.7104	42.5413	1.2104	41.9091	0.7104	39.6814	0.2104	0.78358
	2.7106	0.96566	2.2106	1.29306	1.7106	42.684	1.2106	41.9729	0.7106	39.765	0.2106	0.7868
	2.7108	1.00111	2.2108	1.28885	1.7108	42.8208	1.2108	42.0176	0.7108	39.8426	0.2108	0.78519
	2.711	1.00272	2.211	1.28464	1.711	42.9504	1.211	42.0327	0.711	39.9044	0.211	0.77391
	2.7112	1.00756	2.2112	1.27978	1.7112	43.0878	1.2112	42.0426	0.7112	39.9761	0.2112	0.77552
	2.7114	1.00595	2.2114	1.27504	1.7114	43.2279	1.2114	42.0498	0.7114	40.0425	0.2114	0.76102
	2.7116	0.99306	2.2116	1.2705	1.7116	43.3654	1.2116	42.057	0.7116	40.1043	0.2116	0.76424
	2.7118	0.99628	2.2118	1.26587	1.7118	43.5041	1.2118	42.0472	0.7118	40.1596	0.2118	0.75619
	2.712	0.99467	2.212	1.26057	1.712	43.6396	1.212	42.0472	0.712	40.2122	0.212	0.73685
	2.7122	1.00111	2.2122	1.25636	1.7122	43.7672	1.2122	42.0255	0.7122	40.255	0.2122	0.74007
	2.7124	1.00595	2.2124	1.25169	1.7124	43.8869	1.2124	42.0051	0.7124	40.2931	0.2124	0.73846
	2.7126	1.01561	2.2126	1.24725	1.7126	44.006	1.2126	41.9886	0.7126	40.3273	0.2126	0.72074
	2.7128	0.9995	2.2128	1.24226	1.7128	44.1184	1.2128	41.9801	0.7128	40.353	0.2128	0.71912
	2.713	1.014	2.213	1.23795	1.713	44.2263	1.213	41.9663	0.713	40.3714	0.213	0.7159
	2.7132	1.02206	2.2132	1.23328	1.7132	44.3295	1.2132	41.9538	0.7132	40.3852	0.2132	0.71912
	2.7134	1.03012	2.2134	1.22894	1.7134	44.4197	1.2134	41.9472	0.7134	40.395	0.2134	0.70785
	2.7136	1.01561	2.2136	1.22433	1.7136	44.5124	1.2136	41.9505	0.7136	40.3977	0.2136	0.71751
	2.7138	1.02206	2.2138	1.21989	1.7138	44.6012	1.2138	41.9419	0.7138	40.3918	0.2138	0.72718
	2.714	1.01723	2.214	1.21585	1.714	44.6926	1.214	41.9143	0.714	40.3858	0.214	0.73524
	2.7142	1.02689	2.2142	1.21197	1.7142	44.7623	1.2142	41.8966	0.7142	40.3779	0.2142	0.72396
	2.7144	1.00433	2.2144	1.20891	1.7144	44.8301	1.2144	41.8768	0.7144	40.3701	0.2144	0.7159
	2.7146	1.02851	2.2146	1.20546	1.7146	44.8978	1.2146	41.8933	0.7146	40.3444	0.2146	0.72879
	2.7148	1.014	2.2148	1.2027	1.7148	44.9498	1.2148	41.8736	0.7148	40.3141	0.2148	0.72718
	2.715	1.02689	2.215	1.19974	1.715	45.007	1.215	41.8433	0.715	40.3003	0.215	0.71751
	2.7152	1.03334	2.2152	1.19724	1.7152	45.051	1.2152	41.8255	0.7152	40.2734	0.2152	0.7159
	2.7154	1.02528	2.2154	1.19408	1.7154	45.0958	1.2154	41.7933	0.7154	40.2464	0.2154	0.72396
	2.7156	1.00595	2.2156	1.19082	1.7156	45.1306	1.2156	41.7525	0.7156	40.2142	0.2156	0.7304
	2.7158	1.014	2.2158	1.188	1.7158	45.155	1.2158	41.7361	0.7158	40.1557	0.2158	0.70301
	2.716	1.00433	2.216	1.18517	1.716	45.1819	1.216	41.7065	0.716	40.1201	0.216	0.74168
	2.7162	1.02045	2.2162	1.18247	1.7162	45.2043	1.2162	41.6638	0.7162	40.0754	0.2162	0.74168
	2.7164	1.03656	2.2164	1.18024	1.7164	45.2089	1.2164	41.619	0.7164	40.0189	0.2164	0.73685
	2.7166	1.014	2.2166	1.17813	1.7166	45.2201	1.2166	41.5954	0.7166	39.9577	0.2166	0.73524
	2.7168	1.00756	2.2168	1.17616	1.7168	45.2234	1.2168	41.5717	0.7168	39.9005	0.2168	0.73363
	2.717	1.00272	2.217	1.17435	1.717	45.228	1.217	41.5519	0.717	39.8577	0.217	0.70301
	2.7172	0.97533	2.2172	1.17284	1.7172	45.2286	1.2172	41.5421	0.7172	39.7998	0.2172	0.71268
	2.7174	0.97855	2.2174	1.17195	1.7174	45.2286	1.2174	41.5243	0.7174	39.7512	0.2174	0.71912
	2.7176	0.98339	2.2176	1.17096	1.7176	45.2161	1.2176	41.5256	0.7176	39.6979	0.2176	0.72235
	2.7178	0.96566	2.2178	1.17007	1.7178	45.1911	1.2178	41.5099	0.7178	39.6104	0.2178	0.71751
	2.718	0.96244	2.218	1.16965	1.718	45.1576	1.218	41.498	0.718	39.5604	0.218	0.72557
	2.7182	0.96405	2.2182	1.16975	1.7182	45.1339	1.2182	41.4954	0.7182	39.4993	0.2182	0.72557
	2.7184	0.93344	2.2184	1.16994	1.7184	45.1102	1.2184	41.4895	0.7184	39.4361	0.2184	0.72879
	2.7186	0.96566	2.2186	1.17044	1.7186	45.0826	1.2186	41.4835	0.7186	39.3585	0.2186	0.73524
	2.7188	0.95761	2.2188	1.17142	1.7188	45.0484	1.2188	41.4783	0.7188	39.2862	0.2188	0.73846
	2.719	0.95922	2.219	1.17234	1.719	45.0037	1.219	41.4809	0.719	39.2138	0.219	0.73524
	2.7192	0.95277	2.2192	1.17366	1.7192	44.9728	1.2192	41.4684	0.7192	39.1454	0.2192	0.74491
	2.7194	0.94633	2.2194	1.1754	1.7194	44.9353	1.2194	41.4664	0.7194	39.0737	0.2194	0.74329
	2.7196	0.94149	2.2196	1.17734	1.7196	44.8899	1.2196	41.4717	0.7196	39.0007	0.2196	0.72879
	2.7198	0.9431	2.2198	1.17928	1.7198	44.8347	1.2198	41.4822	0.7198	38.9264	0.2198	0.75457
	2.72	0.93988	2.22	1.18132	1.72	44.7926	1.22	41.4763	0.72	38.8554	0.22	0.77713
	2.7202	0.94633	2.2202	1.18346	1.7202	44.7492	1.2202	41.4783	0.7202	38.8054	0.2202	0.76747
	2.7204	0.96566	2.2204	1.18596	1.7204	44.7077	1.2204	41.4763	0.7204	38.7383	0.2204	0.77391
	2.7206	0.94149	2.2206	1.18869	1.7206	44.6577	1.2206	41.4842	0.7206	38.6752	0.2206	0.78519
	2.7208	0.94955	2.2208	1.19161	1.7208	44.615	1.2208	41.4881	0.7208	38.6252	0.2208	0.78358
	2.721	0.94794	2.221	1.1948	1.721	44.5729	1.221	41.4987	0.721	38.562	0.221	0.79002
	2.7212	0.91893	2.2212	1.19816	1.7212	44.5269	1.2212	41.5164	0.7212	38.5048	0.2212	0.79808
	2.7214	0.93182	2.2214	1.20158	1.7214	44.4802	1.2214	41.5427	0.7214	38.4443	0.2214	0.80936
	2.7216	0.92054	2.2216	1.20533	1.7216	44.4354	1.2216	41.5829	0.7216	38.3845	0.2216	0.81258
	2.7218	0.91088	2.2218	1.20944	1.7218	44.3901	1.2218	41.621	0.7218	38.3351	0.2218	0.82064
	2.722	0.91088	2.222	1.21305	1.722	44.3394	1.222	41.6822	0.722	38.2865	0.222	0.82547
	2.7222	0.92538	2.2222	1.21707	1.7222	44.3079	1.2222	41.7486	0.7222	38.2424	0.2222	0.83675
	2.7224	0.90282	2.2224	1.22105	1.7224	44.2506	1.2224	41.794	0.7224	38.2069	0.2224	0.84803
	2.7226	0.89799	2.2226	1.22466	1.7226	44.2237	1.2226	41.8334	0.7226	38.1688	0.2226	0.85448
	2.7228	0.88187	2.2228	1.22891	1.7228	44.2007	1.2228	41.8716	0.7228	38.1378	0.2228	0.8577
	2.723	0.88509	2.223	1.23311	1.723	44.1625	1.223	41.8907	0.723	38.1102	0.223	0.8432
	2.7232	0.86898	2.2232	1.23749	1.7232	44.1441	1.2232	41.9117	0.7232	38.0879	0.2232	0.85931
	2.7234	0.86898	2.2234	1.24163	1.7234	44.1217	1.2234	41.915	0.7234	38.0773	0.2234	0.8722
	2.7236	0.85126	2.2236	1.24601	1.7236	44.1	1.2236	41.9288	0.7236	38.0635	0.2236	0.86898
	2.7238	0.83353	2.2238	1.25077	1.7238	44.0783	1.2238	41.9597	0.7238	38.0523	0.2238	0.89476
	2.724	0.81742	2.224	1.25531	1.724	44.0671	1.224	41.9768	0.724	38.0359	0.224	0.89154
	2.7242	0.8013	2.2242	1.25929	1.7242	44.0599	1.2242	42.0005	0.7242	38.0227	0.2242	0.89799
	2.7244	0.79164	2.2244	1.26406	1.7244	44.0592	1.2244	41.9959	0.7244	38.0155	0.2244	0.91088
	2.7246	0.78036	2.2246	1.26748	1.7246	44.0652	1.2246	42.0222	0.7246	38.0063	0.2246	0.91893
	2.7248	0.76585	2.2248	1.27093	1.7248	44.0665	1.2248	42.0538	0.7248	37.9898	0.2248	0.9286
	2.725	0.75296	2.225	1.27478	1.725	44.0691	1.225	42.0899	0.725	37.9912	0.225	0.91732
	2.7252	0.72879	2.2252	1.27856	1.7252	44.0855	1.2252	42.1373	0.7252	37.9964	0.2252	0.91249
	2.7254	0.73524	2.2254	1.28205	1.7254	44.0961	1.2254	42.1715	0.7254	38.0004	0.2254	0.92216
	2.7256	0.72074	2.2256	1.28501	1.7256	44.1132	1.2256	42.2064	0.7256	38.0365	0.2256	0.92538
	2.7258	0.71912	2.2258	1.2877	1.7258	44.1349	1.2258	42.2392	0.7258	38.0359	0.2258	0.92538
	2.726	0.7159	2.226	1.28984	1.726	44.1638	1.226	42.2747	0.726	38.0418	0.226	0.90604
	2.7262	0.71751	2.2262	1.29227	1.7262	44.2072	1.2262	42.3195	0.7262	38.0504	0.2262	0.92054
	2.7264	0.68529	2.2264	1.29408	1.7264	44.2401	1.2264	42.3589	0.7264	38.055	0.2264	0.92699
	2.7266	0.68529	2.2266	1.29553	1.7266	44.275	1.2266	42.3925	0.7266	38.0563	0.2266	0.93827
	2.7268	0.68529	2.2268	1.29668	1.7268	44.3085	1.2268	42.43	0.7268	38.0629	0.2268	0.92216
	2.727	0.66756	2.227	1.2975	1.727	44.348	1.227	42.4694	0.727	38.0918	0.227	0.89315
	2.7272	0.66434	2.2272	1.29819	1.7272	44.3933	1.2272	42.522	0.7272	38.1076	0.2272	0.8996
	2.7274	0.65306	2.2274	1.29885	1.7274	44.4328	1.2274	42.5549	0.7274	38.1148	0.2274	0.90604
	2.7276	0.62244	2.2276	1.29961	1.7276	44.467	1.2276	42.5983	0.7276	38.1359	0.2276	0.88187
	2.7278	0.61439	2.2278	1.29961	1.7278	44.5117	1.2278	42.6174	0.7278	38.1332	0.2278	0.87704
	2.728	0.59666	2.228	1.29911	1.728	44.5591	1.228	42.6437	0.728	38.1372	0.228	0.8577
	2.7282	0.59827	2.2282	1.29869	1.7282	44.5972	1.2282	42.6628	0.7282	38.1444	0.2282	0.8722
	2.7284	0.58538	2.2284	1.29767	1.7284	44.6479	1.2284	42.6937	0.7284	38.1576	0.2284	0.86576
	2.7286	0.59344	2.2286	1.29642	1.7286	44.7031	1.2286	42.7207	0.7286	38.1602	0.2286	0.84964
	2.7288	0.59827	2.2288	1.29497	1.7288	44.7755	1.2288	42.7529	0.7288	38.1609	0.2288	0.84964
	2.729	0.59183	2.229	1.29346	1.729	44.8222	1.229	42.7693	0.729	38.1661	0.229	0.85931
	2.7292	0.58699	2.2292	1.29112	1.7292	44.8827	1.2292	42.7746	0.7292	38.1576	0.2292	0.86737
	2.7294	0.57088	2.2294	1.28885	1.7294	44.9412	1.2294	42.7654	0.7294	38.1582	0.2294	0.83675
	2.7296	0.58699	2.2296	1.28649	1.7296	44.9991	1.2296	42.7437	0.7296	38.1569	0.2296	0.82225
	2.7298	0.5886	2.2298	1.28399	1.7298	45.0543	1.2298	42.7134	0.7298	38.1556	0.2298	0.82547
	2.73	0.59022	2.23	1.28116	1.73	45.1109	1.23	42.6726	0.73	38.149	0.23	0.81581
	2.7302	0.6015	2.2302	1.27843	1.7302	45.1668	1.2302	42.6332	0.7302	38.1477	0.2302	0.80775
	2.7304	0.59022	2.2304	1.27498	1.7304	45.2286	1.2304	42.5839	0.7304	38.1378	0.2304	0.80453
	2.7306	0.61278	2.2306	1.27179	1.7306	45.274	1.2306	42.5253	0.7306	38.1352	0.2306	0.81742
	2.7308	0.60472	2.2308	1.26873	1.7308	45.3365	1.2308	42.4635	0.7308	38.1181	0.2308	0.79002
	2.731	0.61278	2.231	1.26541	1.731	45.4069	1.231	42.3958	0.731	38.0911	0.231	0.80292
	2.7312	0.62728	2.2312	1.26212	1.7312	45.4647	1.2312	42.3188	0.7312	38.0642	0.2312	0.78358
	2.7314	0.60311	2.2314	1.2585	1.7314	45.5187	1.2314	42.2228	0.7314	38.0385	0.2314	0.78197
	2.7316	0.62083	2.2316	1.25508	1.7316	45.5719	1.2316	42.1255	0.7316	37.9978	0.2316	0.76585
	2.7318	0.62567	2.2318	1.25166	1.7318	45.6331	1.2318	42.0169	0.7318	37.9556	0.2318	0.75135
	2.732	0.62889	2.232	1.24795	1.732	45.6759	1.232	41.8939	0.732	37.9116	0.232	0.75457
	2.7322	0.63372	2.2322	1.24433	1.7322	45.737	1.2322	41.7808	0.7322	37.8557	0.2322	0.76908
	2.7324	0.63372	2.2324	1.2416	1.7324	45.7758	1.2324	41.6565	0.7324	37.7972	0.2324	0.7723
	2.7326	0.65467	2.2326	1.23778	1.7326	45.8021	1.2326	41.5368	0.7326	37.732	0.2326	0.74813
	2.7328	0.65306	2.2328	1.2341	1.7328	45.8449	1.2328	41.4217	0.7328	37.6636	0.2328	0.75296
	2.733	0.66273	2.233	1.23022	1.733	45.8686	1.233	41.2948	0.733	37.5854	0.233	0.73363
	2.7332	0.66434	2.2332	1.22654	1.7332	45.8896	1.2332	41.1988	0.7332	37.4986	0.2332	0.74168
	2.7334	0.67723	2.2334	1.22302	1.7334	45.9047	1.2334	41.0915	0.7334	37.4137	0.2334	0.74329
	2.7336	0.67078	2.2336	1.2196	1.7336	45.908	1.2336	40.9771	0.7336	37.3289	0.2336	0.7578
	2.7338	0.67723	2.2338	1.21661	1.7338	45.9205	1.2338	40.866	0.7338	37.2447	0.2338	0.75296
	2.734	0.67723	2.234	1.21361	1.734	45.9186	1.234	40.745	0.734	37.1473	0.234	0.74652
	2.7342	0.68851	2.2342	1.21029	1.7342	45.9041	1.2342	40.6187	0.7342	37.0566	0.2342	0.76585
	2.7344	0.68851	2.2344	1.20737	1.7344	45.8811	1.2344	40.4924	0.7344	36.9494	0.2344	0.76747
	2.7346	0.70301	2.2346	1.20503	1.7346	45.864	1.2346	40.3641	0.7346	36.8376	0.2346	0.7578
	2.7348	0.69657	2.2348	1.20237	1.7348	45.8501	1.2348	40.2319	0.7348	36.7225	0.2348	0.76424
	2.735	0.7014	2.235	1.20026	1.735	45.8219	1.235	40.1057	0.735	36.5922	0.235	0.77069
	2.7352	0.70301	2.2352	1.19852	1.7352	45.7936	1.2352	39.9715	0.7352	36.4699	0.2352	0.76102
	2.7354	0.71429	2.2354	1.19665	1.7354	45.7561	1.2354	39.8439	0.7354	36.3377	0.2354	0.76102
	2.7356	0.69818	2.2356	1.19526	1.7356	45.7107	1.2356	39.7156	0.7356	36.2332	0.2356	0.75619
	2.7358	0.69012	2.2358	1.19382	1.7358	45.6542	1.2358	39.5769	0.7358	36.1273	0.2358	0.73685
	2.736	0.68206	2.236	1.19145	1.736	45.5983	1.236	39.4407	0.736	36.0049	0.236	0.75619
	2.7362	0.68206	2.2362	1.19007	1.7362	45.5358	1.2362	39.2987	0.7362	35.8885	0.2362	0.76424
	2.7364	0.69173	2.2364	1.18908	1.7364	45.4693	1.2364	39.1652	0.7364	35.7622	0.2364	0.77069
	2.7366	0.70301	2.2366	1.18813	1.7366	45.4023	1.2366	39.0284	0.7366	35.6307	0.2366	0.76747
	2.7368	0.69334	2.2368	1.18744	1.7368	45.3299	1.2368	38.885	0.7368	35.5031	0.2368	0.76747
	2.737	0.67723	2.237	1.18671	1.737	45.249	1.237	38.7383	0.737	35.388	0.237	0.76424
	2.7372	0.68529	2.2372	1.18615	1.7372	45.1707	1.2372	38.5897	0.7372	35.2611	0.2372	0.75619
	2.7374	0.6595	2.2374	1.18573	1.7374	45.0879	1.2374	38.4463	0.7374	35.1361	0.2374	0.75941
	2.7376	0.66917	2.2376	1.18596	1.7376	45.0024	1.2376	38.3358	0.7376	35	0.2376	0.79164
	2.7378	0.66917	2.2378	1.18639	1.7378	44.9037	1.2378	38.2161	0.7378	34.8724	0.2378	0.75619
	2.738	0.67401	2.238	1.18711	1.738	44.8162	1.238	38.105	0.738	34.7408	0.238	0.76424
	2.7382	0.6724	2.2382	1.18859	1.7382	44.713	1.2382	37.9714	0.7382	34.6132	0.2382	0.76585
	2.7384	0.6595	2.2384	1.19004	1.7384	44.6064	1.2384	37.8524	0.7384	34.4995	0.2384	0.77552
	2.7386	0.66112	2.2386	1.1923	1.7386	44.4815	1.2386	37.7261	0.7386	34.3863	0.2386	0.76747
	2.7388	0.66434	2.2388	1.19421	1.7388	44.3782	1.2388	37.6143	0.7388	34.2627	0.2388	0.77391
	2.739	0.67401	2.239	1.19684	1.739	44.2782	1.239	37.5071	0.739	34.1561	0.239	0.7868
	2.7392	0.67884	2.2392	1.19983	1.7392	44.1664	1.2392	37.4058	0.7392	34.043	0.2392	0.79647
	2.7394	0.67562	2.2394	1.2027	1.7394	44.0481	1.2394	37.3065	0.7394	33.9325	0.2394	0.79647
	2.7396	0.65306	2.2396	1.20602	1.7396	43.9316	1.2396	37.2184	0.7396	33.8194	0.2396	0.81258
	2.7398	0.65467	2.2398	1.20934	1.7398	43.8251	1.2398	37.1381	0.7398	33.6997	0.2398	0.8013
	2.74	0.6724	2.24	1.21282	1.74	43.7146	1.24	37.0474	0.74	33.5872	0.24	0.82386
	2.7402	0.6724	2.2402	1.21657	1.7402	43.5943	1.2402	36.9632	0.7402	33.4925	0.2402	0.82386
	2.7404	0.71107	2.2404	1.2196	1.7404	43.4897	1.2404	36.8816	0.7404	33.3899	0.2404	0.83031
	2.7406	0.69334	2.2406	1.22299	1.7406	43.3647	1.2406	36.7981	0.7406	33.2978	0.2406	0.8287
	2.7408	0.67723	2.2408	1.227	1.7408	43.2279	1.2408	36.706	0.7408	33.2117	0.2408	0.84803
	2.741	0.68206	2.241	1.23098	1.741	43.1108	1.241	36.6159	0.741	33.1288	0.241	0.86254
	2.7412	0.68206	2.2412	1.23535	1.7412	42.9773	1.2412	36.5344	0.7412	33.0538	0.2412	0.86254
	2.7414	0.67723	2.2414	1.2392	1.7414	42.8589	1.2414	36.4693	0.7414	32.9835	0.2414	0.8722
	2.7416	0.66273	2.2416	1.24387	1.7416	42.7425	1.2416	36.4252	0.7416	32.9124	0.2416	0.89637
	2.7418	0.66112	2.2418	1.24864	1.7418	42.6287	1.2418	36.3798	0.7418	32.8454	0.2418	0.88993
	2.742	0.64984	2.242	1.25354	1.742	42.5196	1.242	36.3476	0.742	32.7868	0.242	0.89476
	2.7422	0.64984	2.2422	1.25768	1.7422	42.4104	1.2422	36.3325	0.7422	32.7395	0.2422	0.91249
	2.7424	0.64339	2.2424	1.26209	1.7424	42.3131	1.2424	36.291	0.7424	32.6921	0.2424	0.91893
	2.7426	0.64339	2.2426	1.26695	1.7426	42.2131	1.2426	36.2476	0.7426	32.6513	0.2426	0.92377
	2.7428	0.64339	2.2428	1.27212	1.7428	42.1164	1.2428	36.199	0.7428	32.6198	0.2428	0.93505
	2.743	0.64017	2.243	1.27744	1.743	42.0184	1.243	36.1259	0.743	32.5915	0.243	0.9141
	2.7432	0.62567	2.2432	1.28277	1.7432	41.9224	1.2432	36.0536	0.7432	32.5698	0.2432	0.93344
	2.7434	0.61761	2.2434	1.28797	1.7434	41.8336	1.2434	35.9839	0.7434	32.5494	0.2434	0.95116
	2.7436	0.60955	2.2436	1.29326	1.7436	41.7422	1.2436	35.9135	0.7436	32.5343	0.2436	0.94794
	2.7438	0.60311	2.2438	1.29948	1.7438	41.6646	1.2438	35.851	0.7438	32.5251	0.2438	0.96405
	2.744	0.59022	2.244	1.3052	1.744	41.5876	1.244	35.7931	0.744	32.5126	0.244	0.9705
	2.7442	0.58216	2.2442	1.31128	1.7442	41.5264	1.2442	35.7333	0.7442	32.5139	0.2442	0.98016
	2.7444	0.56121	2.2444	1.31707	1.7444	41.4574	1.2444	35.6662	0.7444	32.5132	0.2444	0.99467
	2.7446	0.57088	2.2446	1.32328	1.7446	41.3897	1.2446	35.611	0.7446	32.5198	0.2446	0.99628
	2.7448	0.5451	2.2448	1.32845	1.7448	41.3219	1.2448	35.5564	0.7448	32.531	0.2448	1.00433
	2.745	0.53704	2.245	1.33384	1.745	41.2535	1.245	35.5143	0.745	32.5579	0.245	0.985
	2.7452	0.53543	2.2452	1.33923	1.7452	41.2002	1.2452	35.4735	0.7452	32.5777	0.2452	1.00111
	2.7454	0.50804	2.2454	1.344	1.7454	41.1529	1.2454	35.4294	0.7454	32.5829	0.2454	1.02045
	2.7456	0.52093	2.2456	1.3493	1.7456	41.1055	1.2456	35.388	0.7456	32.5803	0.2456	1.02045
	2.7458	0.50481	2.2458	1.35443	1.7458	41.0634	1.2458	35.3459	0.7458	32.6073	0.2458	0.99789
	2.746	0.50643	2.246	1.35867	1.746	41.0312	1.246	35.3104	0.746	32.6342	0.246	1.02045
	2.7462	0.4887	2.2462	1.36252	1.7462	41.0023	1.2462	35.2677	0.7462	32.654	0.2462	1.01884
	2.7464	0.49192	2.2464	1.3664	1.7464	40.976	1.2464	35.24	0.7464	32.6901	0.2464	1.01884
	2.7466	0.47903	2.2466	1.37008	1.7466	40.9529	1.2466	35.2032	0.7466	32.7131	0.2466	1.02045
	2.7468	0.5177	2.2468	1.3734	1.7468	40.9424	1.2468	35.1664	0.7468	32.7329	0.2468	1.00433
	2.747	0.45647	2.247	1.37656	1.747	40.9286	1.247	35.1532	0.747	32.7651	0.247	0.99628
	2.7472	0.45486	2.2472	1.37948	1.7472	40.9233	1.2472	35.1407	0.7472	32.8006	0.2472	0.99628
	2.7474	0.43553	2.2474	1.38208	1.7474	40.9141	1.2474	35.1144	0.7474	32.8539	0.2474	0.99306
	2.7476	0.43553	2.2476	1.38452	1.7476	40.9062	1.2476	35.092	0.7476	32.9072	0.2476	0.98661
	2.7478	0.42586	2.2478	1.38639	1.7478	40.9062	1.2478	35.0539	0.7478	32.9499	0.2478	0.96405
	2.748	0.41941	2.248	1.388	1.748	40.9089	1.248	35.0335	0.748	32.996	0.248	1.00756
	2.7482	0.39363	2.2482	1.38961	1.7482	40.9089	1.2482	35.0065	0.7482	33.0216	0.2482	0.96888
	2.7484	0.41297	2.2484	1.3904	1.7484	40.9115	1.2484	34.9697	0.7484	33.0584	0.2484	0.97211
	2.7486	0.42263	2.2486	1.39136	1.7486	40.9227	1.2486	34.9316	0.7486	33.1005	0.2486	0.97533
	2.7488	0.41136	2.2488	1.39195	1.7488	40.9128	1.2488	34.8914	0.7488	33.138	0.2488	0.99306
	2.749	0.4033	2.249	1.39178	1.749	40.9207	1.249	34.8434	0.749	33.1735	0.249	0.95761
	2.7492	0.41297	2.2492	1.39182	1.7492	40.9411	1.2492	34.7862	0.7492	33.2104	0.2492	0.96405
	2.7494	0.44197	2.2494	1.39159	1.7494	40.9569	1.2494	34.7237	0.7494	33.2485	0.2494	0.96566
	2.7496	0.41136	2.2496	1.39149	1.7496	40.9608	1.2496	34.654	0.7496	33.2952	0.2496	0.95922
	2.7498	0.39685	2.2498	1.39126	1.7498	40.9707	1.2498	34.5705	0.7498	33.3511	0.2498	0.93827
	2.75	0.41619	2.25	1.39132	1.75	40.9917	1.25	34.4731	0.75	33.386	0.25	0.94955
	2.7502	0.44197	2.2502	1.39175	1.7502	41.0069	1.2502	34.3653	0.7502	33.4267	0.2502	0.93505
	2.7504	0.4323	2.2504	1.39182	1.7504	41.0233	1.2504	34.2633	0.7504	33.4629	0.2504	0.93666
	2.7506	0.44358	2.2506	1.39155	1.7506	41.0319	1.2506	34.164	0.7506	33.4905	0.2506	0.9431
	2.7508	0.46614	2.2508	1.39106	1.7508	41.0523	1.2508	34.0581	0.7508	33.5175	0.2508	0.93182
	2.751	0.46453	2.251	1.39044	1.751	41.0976	1.251	33.9437	0.751	33.5425	0.251	0.93988
	2.7512	0.45325	2.2512	1.3907	1.7512	41.1193	1.2512	33.8076	0.7512	33.5603	0.2512	0.93344
	2.7514	0.49837	2.2514	1.39001	1.7514	41.143	1.2514	33.6537	0.7514	33.5761	0.2514	0.9286
	2.7516	0.46936	2.2516	1.38981	1.7516	41.1634	1.2516	33.4978	0.7516	33.5813	0.2516	0.94633
	2.7518	0.48226	2.2518	1.3904	1.7518	41.1818	1.2518	33.3288	0.7518	33.5806	0.2518	0.91893
	2.752	0.4887	2.252	1.3906	1.752	41.2029	1.252	33.1453	0.752	33.5787	0.252	0.91893
	2.7522	0.49676	2.2522	1.39099	1.7522	41.2127	1.2522	32.9756	0.7522	33.5747	0.2522	0.92054
	2.7524	0.50159	2.2524	1.39119	1.7524	41.2193	1.2524	32.798	0.7524	33.5629	0.2524	0.92216
	2.7526	0.52093	2.2526	1.39109	1.7526	41.2219	1.2526	32.6296	0.7526	33.5445	0.2526	0.91893
	2.7528	0.52415	2.2528	1.39106	1.7528	41.2193	1.2528	32.4553	0.7528	33.53	0.2528	0.90604
	2.753	0.53382	2.253	1.39113	1.753	41.2101	1.253	32.3001	0.753	33.5129	0.253	0.90604
	2.7532	0.52737	2.2532	1.39122	1.7532	41.1996	1.2532	32.1416	0.7532	33.484	0.2532	0.90926
	2.7534	0.54349	2.2534	1.39142	1.7534	41.1956	1.2534	31.9739	0.7534	33.4491	0.2534	0.91893
	2.7536	0.54993	2.2536	1.39119	1.7536	41.1733	1.2536	31.8174	0.7536	33.4143	0.2536	0.92054
	2.7538	0.57894	2.2538	1.39205	1.7538	41.1509	1.2538	31.6562	0.7538	33.3794	0.2538	0.92538
	2.754	0.56121	2.254	1.39293	1.754	41.1253	1.254	31.5083	0.754	33.3393	0.254	0.93182
	2.7542	0.57088	2.2542	1.39379	1.7542	41.0911	1.2542	31.3563	0.7542	33.2913	0.2542	0.93505
	2.7544	0.58055	2.2544	1.39428	1.7544	41.0509	1.2544	31.1945	0.7544	33.2413	0.2544	0.93344
	2.7546	0.58216	2.2546	1.39632	1.7546	41.0134	1.2546	31.0321	0.7546	33.1801	0.2546	0.94794
	2.7548	0.5886	2.2548	1.39816	1.7548	40.9733	1.2548	30.865	0.7548	33.115	0.2548	0.97211
	2.755	0.59022	2.255	1.39964	1.755	40.9227	1.255	30.6927	0.755	33.0598	0.255	0.93666
	2.7552	0.60794	2.2552	28.0422	1.7552	40.8642	1.2552	30.5283	0.7552	33.0052	0.2552	0.94794
	2.7554	0.61278	2.2554	28.0836	1.7554	40.8083	1.2554	30.3652	0.7554	32.9605	0.2554	0.94633
	2.7556	0.59344	2.2556	28.1389	1.7556	40.7425	1.2556	30.2106	0.7556	32.8874	0.2556	0.9431
	2.7558	0.57894	2.2558	28.2053	1.7558	40.6767	1.2558	30.0442	0.7558	32.8315	0.2558	0.94471
	2.756	0.59183	2.256	28.2697	1.756	40.5984	1.256	29.8772	0.756	32.7914	0.256	0.94471
	2.7562	0.59666	2.2562	28.3388	1.7562	40.5189	1.2562	29.7114	0.7562	32.7309	0.2562	0.96405
	2.7564	0.58377	2.2564	28.398	1.7564	40.4334	1.2564	29.5424	0.7564	32.6592	0.2564	0.98661
	2.7566	0.60311	2.2566	28.4756	1.7566	40.336	1.2566	29.3898	0.7566	32.5961	0.2566	0.98178
	2.7568	0.60472	2.2568	28.5585	1.7568	40.2374	1.2568	29.2234	0.7568	32.5454	0.2568	0.95438
	2.757	0.59183	2.257	28.6361	1.757	40.1335	1.257	29.0577	0.757	32.4869	0.257	0.97533
	2.7572	0.59827	2.2572	28.7288	1.7572	40.0322	1.2572	28.8913	0.7572	32.4205	0.2572	0.97533
	2.7574	0.61922	2.2574	28.8222	1.7574	39.9263	1.2574	28.7262	0.7574	32.3521	0.2574	0.97533
	2.7576	0.58377	2.2576	28.9281	1.7576	39.8066	1.2576	28.5855	0.7576	32.2856	0.2576	0.97855
	2.7578	0.58699	2.2578	29.0379	1.7578	39.6875	1.2578	28.444	0.7578	32.2199	0.2578	0.97694
	2.758	0.58377	2.258	29.1517	1.758	39.5691	1.258	28.3013	0.758	32.1686	0.258	0.98339
	2.7582	0.59183	2.2582	29.2839	1.7582	39.4508	1.2582	28.1731	0.7582	32.1035	0.2582	0.98983
	2.7584	0.57088	2.2584	29.422	1.7584	39.3251	1.2584	28.0494	0.7584	32.0436	0.2584	1.00756
	2.7586	0.57733	2.2586	29.57	1.7586	39.2048	1.2586	27.933	0.7586	31.9903	0.2586	1.01884
	2.7588	0.58538	2.2588	29.7344	1.7588	39.0667	1.2588	27.8159	0.7588	31.9456	0.2588	1.01723
	2.759	0.58377	2.259	29.9028	1.759	38.9213	1.259	27.7061	0.759	31.9016	0.259	1.03656
	2.7592	0.5886	2.2592	30.0692	1.7592	38.795	1.2592	27.5943	0.7592	31.8549	0.2592	1.03334
	2.7594	0.6015	2.2594	30.2304	1.7594	38.6661	1.2594	27.4924	0.7594	31.8075	0.2594	1.04462
	2.7596	0.58216	2.2596	30.402	1.7596	38.53	1.2596	27.4082	0.7596	31.7463	0.2596	1.03978
	2.7598	0.58377	2.2598	30.5658	1.7598	38.3952	1.2598	27.3273	0.7598	31.7135	0.2598	1.06718
	2.76	0.57894	2.26	30.7335	1.76	38.2472	1.26	27.2641	0.76	31.67	0.26	1.06395
	2.7602	0.58216	2.2602	30.8992	1.7602	38.1143	1.2602	27.1905	0.7602	31.6378	0.2602	1.09296
	2.7604	0.59505	2.2604	31.0722	1.7604	37.9953	1.2604	27.1162	0.7604	31.6102	0.2604	1.09618
	2.7606	0.5886	2.2606	31.255	1.7606	37.865	1.2606	27.0412	0.7606	31.5806	0.2606	1.1123
	2.7608	0.59183	2.2608	31.4398	1.7608	37.725	1.2608	26.9728	0.7608	31.5484	0.2608	1.11713
	2.761	0.59666	2.261	31.6266	1.761	37.602	1.261	26.9162	0.761	31.5234	0.261	1.11874
	2.7612	0.59666	2.2612	31.8147	1.7612	37.4685	1.2612	26.8643	0.7612	31.5043	0.2612	1.13485
	2.7614	0.59827	2.2614	32.0042	1.7614	37.3349	1.2614	26.8274	0.7614	31.4984	0.2614	1.1413
	2.7616	0.58216	2.2616	32.1791	1.7616	37.21	1.2616	26.811	0.7616	31.4977	0.2616	1.11552
	2.7618	0.57894	2.2618	32.3961	1.7618	37.0817	1.2618	26.8044	0.7618	31.4747	0.2618	1.16225
	2.762	0.57894	2.262	32.5934	1.762	36.9588	1.262	26.7913	0.762	31.4727	0.262	1.17192
	2.7622	0.56927	2.2622	32.7881	1.7622	36.8443	1.2622	26.786	0.7622	31.4826	0.2622	1.1832
	2.7624	0.58216	2.2624	32.992	1.7624	36.7345	1.2624	26.7715	0.7624	31.4971	0.2624	1.19286
	2.7626	0.56121	2.2626	33.1926	1.7626	36.6279	1.2626	26.7518	0.7626	31.5102	0.2626	1.21381
	2.7628	0.56121	2.2628	33.3919	1.7628	36.5319	1.2628	26.7084	0.7628	31.5326	0.2628	1.21865
	2.763	0.56927	2.263	33.5978	1.763	36.43	1.263	26.665	0.763	31.5615	0.263	1.22026
	2.7632	0.54993	2.2632	33.7997	1.7632	36.3195	1.2632	26.6328	0.7632	31.5898	0.2632	1.21703
	2.7634	0.53865	2.2634	34.0042	1.7634	36.2254	1.2634	26.5815	0.7634	31.6299	0.2634	1.23315
	2.7636	0.53704	2.2636	34.1976	1.7636	36.1327	1.2636	26.5453	0.7636	31.6746	0.2636	1.24443
	2.7638	0.53704	2.2638	34.3995	1.7638	36.0406	1.2638	26.5032	0.7638	31.7194	0.2638	25.0819
	2.764	0.52576	2.264	34.6106	1.764	35.9617	1.264	26.4762	0.764	31.77	0.264	25.2108
	2.7642	0.49998	2.2642	34.8296	1.7642	35.8893	1.2642	26.4473	0.7642	31.82	0.2642	25.5331
	2.7644	0.50643	2.2644	35.0342	1.7644	35.8137	1.2644	26.4197	0.7644	31.8818	0.2644	25.5653
	2.7646	0.47903	2.2646	35.24	1.7646	35.7486	1.2646	26.4085	0.7646	31.9358	0.2646	25.662
	2.7648	0.46775	2.2648	35.4623	1.7648	35.6874	1.2648	26.3953	0.7648	31.9903	0.2648	25.662
	2.765	0.4742	2.265	35.6741	1.765	35.6302	1.265	26.3835	0.765	32.0495	0.265	26.0809
	2.7652	0.45164	2.2652	35.88	1.7652	35.5776	1.2652	26.3854	0.7652	32.1153	0.2652	25.9843
	2.7654	0.45325	2.2654	36.0779	1.7654	35.5289	1.2654	26.3789	0.7654	32.2008	0.2654	26.2421
	2.7656	0.44197	2.2656	36.2706	1.7656	35.4783	1.2656	26.3664	0.7656	32.2646	0.2656	26.3388
	2.7658	0.44681	2.2658	36.462	1.7658	35.4428	1.2658	26.3578	0.7658	32.3402	0.2658	26.2421
	2.766	0.43391	2.266	36.6455	1.766	35.4125	1.266	26.3513	0.766	32.4001	0.266	26.2421
	2.7662	0.4178	2.2662	36.8297	1.7662	35.3895	1.2662	26.348	0.7662	32.4876	0.2662	26.0165
	2.7664	0.43069	2.2664	36.998	1.7664	35.3691	1.2664	26.3407	0.7664	32.5671	0.2664	27.789
	2.7666	0.40813	2.2666	37.1592	1.7666	35.3566	1.2666	26.3499	0.7666	32.6382	0.2666	26.8866
	2.7668	0.38396	2.2668	37.3203	1.7668	35.3559	1.2668	26.3427	0.7668	32.7118	0.2668	26.7899
	2.767	0.39041	2.267	37.469	1.767	35.3474	1.267	26.3526	0.767	32.7901	0.267	26.9833
	2.7672	0.37591	2.2672	37.6229	1.7672	35.3395	1.2672	26.3453	0.7672	32.8756	0.2672	26.371
	2.7674	0.39846	2.2674	37.7656	1.7674	35.3369	1.2674	26.3447	0.7674	32.9624	0.2674	26.371
	2.7676	0.37107	2.2676	37.9083	1.7676	35.3362	1.2676	26.3388	0.7676	33.0407	0.2676	26.1776
	2.7678	0.38396	2.2678	38.0412	1.7678	35.3448	1.2678	26.3368	0.7678	33.1255	0.2678	26.5321
	2.768	0.33723	2.268	38.1655	1.768	35.3579	1.268	26.3322	0.768	33.211	0.268	25.8231
	2.7682	0.33401	2.2682	38.2812	1.7682	35.3711	1.2682	26.3131	0.7682	33.2827	0.2682	26.3065
	2.7684	0.3179	2.2684	38.395	1.7684	35.3684	1.2684	26.3032	0.7684	33.3577	0.2684	26.3065
	2.7686	0.3324	2.2686	38.5042	1.7686	35.4	1.2686	26.3046	0.7686	33.4261	0.2686	26.3065
	2.7688	0.3324	2.2688	38.6114	1.7688	35.4204	1.2688	26.3236	0.7688	33.5037	0.2688	26.2098
	2.769	0.32595	2.269	38.7159	1.769	35.4421	1.269	26.3203	0.769	33.5695	0.269	26.2743
	2.7692	0.33401	2.2692	38.8238	1.7692	35.4691	1.2692	26.3019	0.7692	33.6392	0.2692	26.2743
	2.7694	0.32918	2.2694	38.9198	1.7694	35.5046	1.2694	26.2736	0.7694	33.7168	0.2694	26.2098
	2.7696	0.33401	2.2696	39.029	1.7696	35.5322	1.2696	26.2335	0.7696	33.7819	0.2696	26.1776
	2.7698	0.35496	2.2698	39.1369	1.7698	35.575	1.2698	26.1862	0.7698	33.8529	0.2698	26.2743
	2.77	0.3324	2.27	39.2487	1.77	35.6091	1.27	26.123	0.77	33.9181	0.27	25.8876
	2.7702	0.34851	2.2702	39.3638	1.7702	35.6433	1.2702	26.052	0.7702	33.9845	0.2702	26.1776
	2.7704	0.35174	2.2704	39.473	1.7704	35.6795	1.2704	25.9803	0.7704	34.0463	0.2704	26.2421
	2.7706	0.3614	2.2706	39.5894	1.7706	35.7183	1.2706	25.9027	0.7706	34.0969	0.2706	25.7909
	2.7708	0.37107	2.2708	39.6985	1.7708	35.7315	1.2708	25.8165	0.7708	34.1436	0.2708	26.1454
	2.771	0.40008	2.271	39.8137	1.771	35.7624	1.271	25.7232	0.771	34.1884	0.271	26.2098
	2.7712	0.3888	2.2712	39.9255	1.7712	35.7992	1.2712	25.6199	0.7712	34.2252	0.2712	26.3065
	2.7714	0.39363	2.2714	40.0373	1.7714	35.8538	1.2714	25.4949	0.7714	34.2535	0.2714	26.1454
	2.7716	0.39685	2.2716	40.1293	1.7716	35.892	1.2716	25.3555	0.7716	34.2989	0.2716	26.2421
	2.7718	0.40169	2.2718	40.2438	1.7718	35.9314	1.2718	25.2259	0.7718	34.3239	0.2718	26.2421
	2.772	0.41136	2.272	40.3668	1.772	35.9597	1.272	25.0865	0.772	34.3416	0.272	26.2421
	2.7722	0.42425	2.2722	40.4806	1.7722	35.9715	1.2722	24.9471	0.7722	34.3607	0.2722	26.3388
	2.7724	0.44519	2.2724	40.593	1.7724	35.9992	1.2724	24.7938	0.7724	34.3738	0.2724	26.3388
	2.7726	0.44842	2.2726	40.7055	1.7726	36.0182	1.2726	24.6491	0.7726	34.3738	0.2726	26.0487
	2.7728	0.45486	2.2728	40.8199	1.7728	36.0367	1.2728	24.5182	0.7728	34.364	0.2728	26.371
	2.773	0.46614	2.273	40.9409	1.773	36.0538	1.273	24.3893	0.773	34.3653	0.273	26.5966
	2.7732	0.46775	2.2732	41.0652	1.7732	36.061	1.2732	24.2552	0.7732	34.3521	0.2732	26.4354
	2.7734	0.48548	2.2734	41.1988	1.7734	36.0676	1.2734	24.1217	0.7734	34.3337	0.2734	26.5321
	2.7736	0.47903	2.2736	41.3191	1.7736	36.0774	1.2736	23.9895	0.7736	34.3153	0.2736	26.5644
	2.7738	0.48548	2.2738	41.4408	1.7738	36.0735	1.2738	23.8467	0.7738	34.2995	0.2738	27.0478
	2.774	0.49676	2.274	41.5677	1.774	36.0715	1.274	23.7218	0.774	34.2706	0.274	26.7255
	2.7742	0.50159	2.2742	41.6966	1.7742	36.059	1.2742	23.5856	0.7742	34.243	0.2742	26.9833
	2.7744	0.50481	2.2744	41.8229	1.7744	36.0426	1.2744	23.4363	0.7744	34.2081	0.2744	27.1122
	2.7746	0.5177	2.2746	41.9498	1.7746	36.0209	1.2746	23.2838	0.7746	34.1634	0.2746	27.1122
	2.7748	0.52737	2.2748	42.0807	1.7748	35.9952	1.2748	23.1404	0.7748	34.1121	0.2748	27.2411
	2.775	0.5306	2.275	42.2248	1.775	35.9682	1.275	22.9963	0.775	34.0634	0.275	27.2089
	2.7752	0.53865	2.2752	42.376	1.7752	35.9314	1.2752	22.8661	0.7752	34.0141	0.2752	27.6923
	2.7754	0.54993	2.2754	42.5161	1.7754	35.8946	1.2754	22.7326	0.7754	33.9615	0.2754	27.5634
	2.7756	0.5451	2.2756	42.6674	1.7756	35.8466	1.2756	22.5899	0.7756	33.8944	0.2756	27.5312
	2.7758	0.54832	2.2758	42.818	1.7758	35.7966	1.2758	22.4445	0.7758	33.8536	0.2758	27.7568
	2.776	0.5451	2.276	42.9778	1.776	35.7466	1.276	22.2867	0.776	33.7885	0.276	27.8212
	2.7762	0.53382	2.2762	43.1337	1.7762	35.6835	1.2762	22.1446	0.7762	33.728	0.2762	28.079
	2.7764	0.56282	2.2764	43.2909	1.7764	35.6177	1.2764	21.9914	0.7764	33.6648	0.2764	28.4335
	2.7766	0.54993	2.2766	43.4507	1.7766	35.5361	1.2766	21.8605	0.7766	33.5997	0.2766	28.5624
	2.7768	0.54349	2.2768	43.6033	1.7768	35.4612	1.2768	21.7296	0.7768	33.5353	0.2768	28.5302
	2.777	0.54349	2.277	43.7565	1.777	35.3855	1.277	21.6244	0.777	33.4544	0.277	28.3691
	2.7772	0.55154	2.2772	43.9111	1.7772	35.3007	1.2772	21.5001	0.7772	33.3814	0.2772	28.5947
	2.7774	0.53543	2.2774	44.0643	1.7774	35.2106	1.2774	21.3784	0.7774	33.307	0.2774	28.5947
	2.7776	0.5177	2.2776	44.2215	1.7776	35.1113	1.2776	21.2587	0.7776	33.2294	0.2776	28.9169
	2.7778	0.53704	2.2778	44.3774	1.7778	34.9982	1.2778	21.1508	0.7778	33.161	0.2778	28.788
	2.778	0.52415	2.278	44.5412	1.778	34.9028	1.278	21.0528	0.778	33.1005	0.278	28.5947
	2.7782	0.53221	2.2782	44.7069	1.7782	34.8153	1.2782	20.9417	0.7782	33.0288	0.2782	29.0781
	2.7784	0.54188	2.2784	44.8812	1.7784	34.7127	1.2784	20.8351	0.7784	32.9565	0.2784	29.2714
	2.7786	0.54188	2.2786	45.0627	1.7786	34.62	1.2786	20.7194	0.7786	32.8756	0.2786	29.4648
	2.7788	0.53543	2.2788	45.2521	1.7788	34.5121	1.2788	20.6214	0.7788	32.8066	0.2788	30.1093
	2.779	0.52898	2.279	45.4396	1.779	34.3904	1.279	20.5319	0.779	32.7408	0.279	29.916
	2.7792	0.54026	2.2792	45.6237	1.7792	34.2747	1.2792	20.4504	0.7792	32.6724	0.2792	29.7871
	2.7794	0.52415	2.2794	45.7961	1.7794	34.1616	1.2794	20.3781	0.7794	32.6007	0.2794	30.3349
	2.7796	0.5306	2.2796	45.9657	1.7796	34.0471	1.2796	20.3169	0.7796	32.5264	0.2796	30.5605
	2.7798	0.54026	2.2798	46.1229	1.7798	33.9268	1.2798	20.2715	0.7798	32.456	0.2798	30.7217
	2.78	0.5306	2.28	46.265	1.78	33.8025	1.28	20.2268	0.78	32.3922	0.28	30.915
	2.7802	0.53704	2.2802	46.411	1.7802	33.6716	1.2802	20.1893	0.7802	32.3475	0.2802	31.2373
	2.7804	0.54026	2.2804	46.5472	1.7804	33.5381	1.2804	20.1538	0.7804	32.306	0.2804	31.3662
	2.7806	0.54671	2.2806	46.6945	1.7806	33.4387	1.2806	20.115	0.7806	32.2659	0.2806	31.5273
	2.7808	0.55154	2.2808	46.8405	1.7808	0.09895	1.2808	20.0795	0.7808	32.2258	0.2808	31.7851
	2.781	0.5596	2.281	46.9885	1.781	0.09391	1.281	20.0472	0.781	32.1857	0.281	32.1074
	2.7812	0.54188	2.2812	47.1345	1.7812	0.08691	1.2812	20.019	0.7812	32.1534	0.2812	32.333
	2.7814	0.55477	2.2814	47.2805	1.7814	0.08046	1.2814	20.0236	0.7814	32.1225	0.2814	32.5908
	2.7816	0.53221	2.2816	47.4179	1.7816	0.07399	1.2816	20.038	0.7816	32.0962	0.2816	32.5908
	2.7818	0.52737	2.2818	47.5528	1.7818	0.06787	1.2818	20.0604	0.7818	32.0745	0.2818	33.042
	2.782	0.53221	2.282	47.6975	1.782	0.06396	1.282	20.0808	0.782	32.0482	0.282	33.1065
	2.7822	0.53221	2.2822	47.8323	1.7822	0.05879	1.2822	20.115	0.7822	32.0318	0.2822	33.5576
	2.7824	0.51448	2.2824	47.9757	1.7824	0.05429	1.2824	20.1577	0.7824	32.0219	0.2824	33.6221
	2.7826	0.5306	2.2826	48.1033	1.7826	0.04972	1.2826	20.1676	0.7826	32.0239	0.2826	33.9444
	2.7828	0.52415	2.2828	48.2269	1.7828	0.04521	1.2828	20.1577	0.7828	32.018	0.2828	34.0733
	2.783	0.51932	2.283	48.3433	1.783	0.04067	1.283	20.1584	0.783	32.018	0.283	34.1055
	2.7832	0.51448	2.2832	48.4624	1.7832	0.03627	1.2832	20.1485	0.7832	32.0226	0.2832	34.3955
	2.7834	0.51287	2.2834	48.584	1.7834	0.03183	1.2834	20.138	0.7834	32.0311	0.2834	34.5567
	2.7836	0.49998	2.2836	48.709	1.7836	0.02775	1.2836	20.1354	0.7836	32.0443	0.2836	34.7178
	2.7838	0.51126	2.2838	48.8254	1.7838	0.02367	1.2838	20.1294	0.7838	32.0633	0.2838	34.879
	2.784	0.48387	2.284	48.9412	1.784	0.02038	1.284	20.1334	0.784	32.0798	0.284	35.0723
	2.7842	0.47903	2.2842	49.0549	1.7842	0.01719	1.2842	20.1446	0.7842	32.1068	0.2842	35.3946
	2.7844	0.47259	2.2844	49.174	1.7844	0.0142	1.2844	20.1663	0.7844	32.1311	0.2844	35.5235
	2.7846	0.45486	2.2846	49.2799	1.7846	0.01157	1.2846	20.1788	0.7846	32.1607	0.2846	35.5879
	2.7848	0.4597	2.2848	49.3812	1.7848	0.00881	1.2848	20.1919	0.7848	32.1896	0.2848	35.8135
	2.785	0.43875	2.285	49.489	1.785	0.00621	1.285	20.2024	0.785	32.2166	0.285	35.5879
	2.7852	0.43391	2.2852	49.587	1.7852	0.0045	1.2852	20.209	0.7852	32.2554	0.2852	35.8458
	2.7854	0.43875	2.2854	49.6771	1.7854	0.00296	1.2854	20.2367	0.7854	32.2975	0.2854	35.7813
	2.7856	0.4178	2.2856	49.7732	1.7856	0.00148	1.2856	20.2656	0.7856	32.3389	0.2856	35.8458
	2.7858	0.41619	2.2858	49.8501	1.7858	-3.7449e-05	1.2858	20.3143	0.7858	32.3929	0.2858	35.9424
	2.786	0.40652	2.286	49.9251	1.786	-0.000497837	1.286	20.3458	0.786	32.4369	0.286	36.0714
	2.7862	0.39524	2.2862	49.9974	1.7862	-0.00106	1.2862	20.384	0.7862	32.4889	0.2862	35.9747
	2.7864	0.39041	2.2864	50.0513	1.7864	-0.00132	1.2864	20.4103	0.7864	32.5408	0.2864	36.5225
	2.7866	0.35818	2.2866	50.1092	1.7866	-0.00125	1.2866	20.4471	0.7866	32.5862	0.2866	36.2647
	2.7868	0.3888	2.2868	50.152	1.7868	-0.00112	1.2868	20.4675	0.7868	32.6494	0.2868	36.3614
	2.787	0.37591	2.287	50.1901	1.787	-0.000629377	1.287	20.4754	0.787	32.7013	0.287	35.8458
	2.7872	0.38396	2.2872	50.2217	1.7872	0.000159859	1.2872	20.5267	0.7872	32.7612	0.2872	35.8135
	2.7874	0.34368	2.2874	50.2585	1.7874	0.000686016	1.2874	20.5852	0.7874	32.8138	0.2874	35.7491
	2.7876	0.36463	2.2876	50.2875	1.7876	0.00177	1.2876	20.599	0.7876	32.8506	0.2876	35.6202
	2.7878	0.34368	2.2878	50.3013	1.7878	0.00256	1.2878	20.6398	0.7878	32.8868	0.2878	35.6202
	2.788	0.33401	2.288	50.2967	1.788	0.00437	1.288	20.678	0.788	32.921	0.288	35.3301
	2.7882	0.3179	2.2882	50.2888	1.7882	0.00562	1.2882	20.722	0.7882	32.967	0.2882	35.6202
	2.7884	0.33562	2.2884	50.2651	1.7884	0.00723	1.2884	20.7464	0.7884	33.0032	0.2884	35.3301
	2.7886	0.3324	2.2886	50.2322	1.7886	0.00891	1.2886	20.7687	0.7886	33.0229	0.2886	35.169
	2.7888	0.34046	2.2888	50.1974	1.7888	0.01101	1.2888	20.7806	0.7888	33.0519	0.2888	34.9756
	2.789	0.33562	2.289	50.1566	1.789	0.01279	1.289	20.799	0.789	33.0867	0.289	34.7178
	2.7892	0.33562	2.2892	50.1073	1.7892	0.01473	1.2892	20.8174	0.7892	33.1196	0.2892	34.7823
	2.7894	0.33562	2.2894	50.0487	1.7894	0.01631	1.2894	20.8187	0.7894	33.1571	0.2894	34.7823
	2.7896	0.34207	2.2896	50.0053	1.7896	0.01874	1.2896	20.8174	0.7896	33.2077	0.2896	34.6856
	2.7898	0.32918	2.2898	49.9599	1.7898	0.02173	1.2898	20.8016	0.7898	33.2367	0.2898	34.46
	2.79	0.34207	2.29	49.9113	1.79	0.0242	1.29	20.7661	0.79	33.259	0.29	34.5245
	2.7902	0.35657	2.2902	49.8665	1.7902	0.02713	1.2902	20.7227	0.7902	33.2814	0.2902	34.3311
	2.7904	0.34851	2.2904	49.8047	1.7904	0.02949	1.2904	20.6839	0.7904	33.3038	0.2904	33.7832
	2.7906	0.37107	2.2906	49.7449	1.7906	0.03183	1.2906	20.6503	0.7906	33.3182	0.2906	34.041
	2.7908	0.35818	2.2908	49.6804	1.7908	0.03387	1.2908	20.6023	0.7908	33.3327	0.2908	34.5567
	2.791	0.39041	2.291	49.6173	1.791	0.03702	1.291	20.5504	0.791	33.3472	0.291	33.6543
	2.7912	0.40008	2.2912	49.5403	1.7912	0.03985	1.2912	20.4682	0.7912	33.361	0.2912	33.751
	2.7914	0.40974	2.2914	49.4634	1.7914	0.04344	1.2914	20.3662	0.7914	33.3669	0.2914	33.5576
	2.7916	0.39846	2.2916	49.3858	1.7916	0.04653	1.2916	20.2597	0.7916	33.3676	0.2916	33.6543
	2.7918	0.42263	2.2918	49.3009	1.7918	0.04837	1.2918	20.1735	0.7918	33.359	0.2918	33.2998
	2.792	0.43553	2.292	49.2437	1.792	0.05061	1.292	20.0657	0.792	33.3419	0.292	33.2031
	2.7922	0.43875	2.2922	49.1569	1.7922	0.05287	1.2922	0.99674	0.7922	33.3176	0.2922	33.1387
	2.7924	0.45647	2.2924	49.0661	1.7924	0.05491	1.2924	0.99065	0.7924	33.2906	0.2924	33.1387
	2.7926	0.46614	2.2926	48.9806	1.7926	0.05692	1.2926	0.98526	0.7926	33.2597	0.2926	32.9776
	2.7928	0.48226	2.2928	48.8951	1.7928	0.05866	1.2928	0.98023	0.7928	33.2216	0.2928	32.752
	2.793	0.48548	2.293	48.8004	1.793	0.05971	1.293	0.97474	0.793	33.1788	0.293	32.5908
	2.7932	0.48064	2.2932	48.7097	1.7932	0.06067	1.2932	0.96938	0.7932	33.1321	0.2932	32.752
	2.7934	0.50481	2.2934	48.6024	1.7934	0.06175	1.2934	0.96451	0.7934	33.0769	0.2934	32.4619
	2.7936	0.51932	2.2936	48.5018	1.7936	0.06254	1.2936	0.95853	0.7936	33.0216	0.2936	32.4297
	2.7938	0.50481	2.2938	48.3953	1.7938	0.06294	1.2938	0.95277	0.7938	32.9598	0.2938	32.2685
	2.794	0.53382	2.294	48.2881	1.794	0.06294	1.294	0.94718	0.794	32.8914	0.294	32.3975
	2.7942	0.53543	2.2942	48.1815	1.7942	0.06294	1.2942	0.94179	0.7942	32.8243	0.2942	32.3652
	2.7944	0.5306	2.2944	48.0763	1.7944	0.06284	1.2944	0.93656	0.7944	32.7487	0.2944	32.3652
	2.7946	0.55315	2.2946	47.9744	1.7946	0.06235	1.2946	0.93054	0.7946	32.6651	0.2946	32.2685
	2.7948	0.56121	2.2948	47.8665	1.7948	0.06221	1.2948	0.92495	0.7948	32.5803	0.2948	32.1396
	2.795	0.5596	2.295	47.777	1.795	0.06103	1.295	0.92041	0.795	32.4876	0.295	31.914
	2.7952	0.57733	2.2952	47.6876	1.7952	0.05968	1.2952	0.91548	0.7952	32.3988	0.2952	32.1396
	2.7954	0.57733	2.2954	47.6014	1.7954	0.05814	1.2954	0.91032	0.7954	32.3001	0.2954	32.2363
	2.7956	0.58699	2.2956	47.5107	1.7956	0.05649	1.2956	0.90463	0.7956	32.1988	0.2956	32.2363
	2.7958	0.58699	2.2958	47.4206	1.7958	0.05403	1.2958	0.8995	0.7958	32.1028	0.2958	32.1396
	2.796	0.57894	2.296	47.3272	1.796	0.05166	1.296	0.89447	0.796	32.0028	0.296	32.0752
	2.7962	0.58538	2.2962	47.241	1.7962	0.04916	1.2962	0.88967	0.7962	31.9022	0.2962	31.9785
	2.7964	0.58377	2.2964	47.1621	1.7964	0.0462	1.2964	0.88401	0.7964	31.8029	0.2964	32.0107
	2.7966	0.57088	2.2966	47.0812	1.7966	0.04327	1.2966	0.87845	0.7966	31.6983	0.2966	31.9785
	2.7968	0.59022	2.2968	46.9963	1.7968	0.04002	1.2968	0.87447	0.7968	31.5839	0.2968	32.1719
	2.797	0.58216	2.297	46.9161	1.797	0.03666	1.297	0.86974	0.797	31.4622	0.297	32.2041
	2.7972	0.57571	2.2972	46.8234	1.7972	0.03337	1.2972	0.86392	0.7972	31.3596	0.2972	31.8496
	2.7974	0.59344	2.2974	46.7366	1.7974	0.02946	1.2974	0.86079	0.7974	31.2623	0.2974	31.7529
	2.7976	0.58699	2.2976	46.6517	1.7976	0.02496	1.2976	0.85599	0.7976	31.1623	0.2976	31.4629
	2.7978	0.58699	2.2978	46.5682	1.7978	0.01963	1.2978	0.85185	0.7978	31.0722	0.2978	31.624
	2.798	0.5886	2.298	46.484	1.798	0.01499	1.298	0.84642	0.798	30.967	0.298	31.914
	2.7982	0.59666	2.2982	46.4149	1.7982	0.01006	1.2982	0.84238	0.7982	30.8703	0.2982	31.8174
	2.7984	0.6015	2.2984	46.3551	1.7984	0.00526	1.2984	0.83883	0.7984	30.792	0.2984	31.8496
	2.7986	0.58699	2.2986	46.3071	1.7986	0.000291396	1.2986	0.836	0.7986	30.7019	0.2986	31.914
	2.7988	0.60955	2.2988	46.2578	1.7988	-0.00477	1.2988	0.83264	0.7988	30.6131	0.2988	31.6885
	2.799	0.58538	2.299	46.2078	1.799	-0.0099	1.299	0.82899	0.799	30.5178	0.299	32.0752
	2.7992	0.57894	2.2992	46.1683	1.7992	-0.01477	1.2992	0.8259	0.7992	30.4323	0.2992	31.9463
	2.7994	0.61761	2.2994	46.1052	1.7994	-0.0202	1.2994	0.82317	0.7994	30.3264	0.2994	31.9785
	2.7996	0.6015	2.2996	46.0499	1.7996	-0.02582	1.2996	0.82136	0.7996	30.2396	0.2996	31.9785
	2.7998	0.60311	2.2998	45.9809	1.7998	-0.03078	1.2998	0.82008	0.7998	30.1501	0.2998	31.9463
	2.8	0.59666	2.3	45.9059	1.8	-0.03621	1.3	0.81923	0.8	30.0593	0.3	32.043
	2.8002	0.60633	2.3002	45.8303	1.8002	-0.04206	1.3002	0.81788	0.8002	1.49879	0.3002	32.2041
	2.8004	0.61439	2.3004	45.7546	1.8004	-0.04779	1.3004	0.81646	0.8004	1.49511	0.3004	32.4941
	2.8006	0.62889	2.3006	45.6639	1.8006	-0.05331	1.3006	0.81574	0.8006	1.49129	0.3006	32.3652
	2.8008	0.61439	2.3008	45.5876	1.8008	-0.05903	1.3008	0.81518	0.8008	1.48735	0.3008	32.3975
	2.801	0.62083	2.301	45.5165	1.801	-0.06416	1.301	0.81489	0.801	1.48347	0.301	32.3975
	2.8012	0.62244	2.3012	45.4468	1.8012	-0.07012	1.3012	0.81469	0.8012	1.47942	0.3012	32.5908
	2.8014	0.61761	2.3014	45.3824	1.8014	-0.07544	1.3014	0.81571	0.8014	1.476	0.3014	32.5264
	2.8016	0.60955	2.3016	45.3107	1.8016	-0.08047	1.3016	0.8164	0.8016	1.47245	0.3016	32.5908
	2.8018	0.61116	2.3018	45.2186	1.8018	-0.08521	1.3018	0.8184	0.8018	1.46985	0.3018	32.6553
	2.802	0.61922	2.302	45.1495	1.802	-0.09087	1.302	0.8213	0.802	1.46791	0.302	32.5908
	2.8022	0.61439	2.3022	45.093	1.8022	-0.0955	1.3022	0.82429	0.8022	1.46581	0.3022	32.6553
	2.8024	0.61439	2.3024	45.0193	1.8024	-0.10024	1.3024	0.82712	0.8024	1.46413	0.3024	32.6553
	2.8026	0.60955	2.3026	44.9457	1.8026	-0.10412	1.3026	0.82886	0.8026	1.46272	0.3026	32.6875
	2.8028	0.6015	2.3028	44.8832	1.8028	-0.10764	1.3028	0.83067	0.8028	1.46114	0.3028	32.5586
	2.803	0.59666	2.303	44.8108	1.803	-0.11162	1.303	0.83182	0.803	1.45966	0.303	32.6875
	2.8032	0.59344	2.3032	44.7405	1.8032	-0.11546	1.3032	0.83264	0.8032	1.45884	0.3032	32.5908
	2.8034	0.60794	2.3034	44.6714	1.8034	-0.11895	1.3034	0.83429	0.8034	1.45824	0.3034	32.8809
	2.8036	0.59505	2.3036	44.6063	1.8036	-0.12293	1.3036	0.8361	0.8036	1.45795	0.3036	32.7197
	2.8038	0.57894	2.3038	44.5517	1.8038	-0.12562	1.3038	0.83761	0.8038	1.45775	0.3038	32.623
	2.804	0.58055	2.304	44.48	1.804	-0.12829	1.304	0.83902	0.804	1.45778	0.304	32.3975
	2.8042	0.5596	2.3042	44.4109	1.8042	-0.13102	1.3042	0.84136	0.8042	1.45798	0.3042	32.8164
	2.8044	0.54832	2.3044	44.3478	1.8044	-0.13322	1.3044	0.84343	0.8044	1.45838	0.3044	32.752
	2.8046	0.53704	2.3046	44.2662	1.8046	-0.13533	1.3046	0.84534	0.8046	1.45884	0.3046	32.4941
	2.8048	0.52737	2.3048	44.1834	1.8048	-0.13664	1.3048	0.84655	0.8048	1.45956	0.3048	33.1065
	2.805	0.5306	2.305	44.0992	1.805	-0.13789	1.305	0.84843	0.805	1.45992	0.305	32.7842
	2.8052	0.52415	2.3052	44.0019	1.8052	-0.13884	1.3052	0.8505	0.8052	1.46091	0.3052	32.5908
	2.8054	0.52093	2.3054	43.9196	1.8054	-0.13973	1.3054	0.85329	0.8054	1.46193	0.3054	32.2685
	2.8056	0.5177	2.3056	43.8256	1.8056	-0.14016	1.3056	0.85599	0.8056	1.46305	0.3056	32.333
	2.8058	0.51126	2.3058	43.7302	1.8058	-0.14065	1.3058	0.85793	0.8058	1.46472	0.3058	32.3652
	2.806	0.50481	2.306	43.627	1.806	-0.14078	1.306	0.86036	0.806	1.46633	0.306	32.0107
	2.8062	0.48387	2.3062	43.5112	1.8062	-0.14055	1.3062	0.8629	0.8062	1.46791	0.3062	32.1074
	2.8064	0.49353	2.3064	43.3955	1.8064	-0.14013	1.3064	0.86619	0.8064	1.46962	0.3064	31.914
	2.8066	0.49192	2.3066	43.2758	1.8066	-0.1395	1.3066	0.86951	0.8066	1.47215	0.3066	32.5586
	2.8068	0.48387	2.3068	43.139	1.8068	-0.13884	1.3068	0.87214	0.8068	1.47479	0.3068	31.5918
	2.807	0.47903	2.307	42.9976	1.807	-0.13779	1.307	0.875	0.807	1.47669	0.307	31.205
	2.8072	0.46292	2.3072	42.8476	1.8072	-0.13631	1.3072	0.87812	0.8072	1.47883	0.3072	31.0761
	2.8074	0.45003	2.3074	42.699	1.8074	-0.13473	1.3074	0.88158	0.8074	1.48077	0.3074	30.8506
	2.8076	0.45647	2.3076	42.5576	1.8076	-0.13286	1.3076	0.88421	0.8076	1.48228	0.3076	30.7539
	2.8078	0.45647	2.3078	42.3944	1.8078	-0.13161	1.3078	0.88789	0.8078	1.4836	0.3078	30.5605
	2.808	0.44681	2.308	42.2228	1.808	-0.12944	1.308	0.89105	0.808	1.48481	0.308	30.9795
	2.8082	0.46131	2.3082	42.0354	1.8082	-0.12747	1.3082	0.8942	0.8082	1.48652	0.3082	30.2382
	2.8084	0.44358	2.3084	41.8288	1.8084	-0.125	1.3084	0.8972	0.8084	1.48817	0.3084	29.7226
	2.8086	0.45003	2.3086	41.623	1.8086	-0.1224	1.3086	0.89999	0.8086	1.48935	0.3086	29.6581
	2.8088	0.45486	2.3088	41.4132	1.8088	-0.11954	1.3088	0.90292	0.8088	1.4907	0.3088	29.4003
	2.809	0.44842	2.309	41.1895	1.809	-0.11638	1.309	0.90532	0.809	1.49159	0.309	29.207
	2.8092	0.44036	2.3092	40.9745	1.8092	-0.11356	1.3092	0.90693	0.8092	1.4931	0.3092	29.1425
	2.8094	0.45003	2.3094	40.7371	1.8094	-0.11056	1.3094	0.90838	0.8094	1.49442	0.3094	29.0136
	2.8096	0.44519	2.3096	40.518	1.8096	-0.10764	1.3096	0.90973	0.8096	1.49577	0.3096	28.7236
	2.8098	0.44358	2.3098	40.3049	1.8098	-0.10451	1.3098	0.91084	0.8098	1.49738	0.3098	28.5947
	2.81	0.45486	2.31	40.0971	1.81	-0.10126	1.31	0.91101	0.81	1.49853	0.31	28.3691
	2.8102	0.46614	2.3102	39.8873	1.8102	-0.09754	1.3102	0.91055	0.8102	1.49958	0.3102	28.1435
	2.8104	0.45647	2.3104	39.6729	1.8104	-0.09419	1.3104	0.90989	0.8104	30.01	0.3104	27.6923
	2.8106	0.48387	2.3106	39.4499	1.8106	-0.09073	1.3106	0.9089	0.8106	30.0252	0.3106	27.8212
	2.8108	0.51126	2.3108	39.2283	1.8108	-0.08754	1.3108	0.90765	0.8108	30.033	0.3108	27.4667
	2.811	0.50643	2.311	39.0119	1.811	-0.0837	1.311	0.90654	0.811	30.0541	0.311	27.4022
	2.8112	0.5177	2.3112	38.785	1.8112	-0.08001	1.3112	0.90361	0.8112	30.058	0.3112	27.2411
	2.8114	0.51126	2.3114	38.5568	1.8114	-0.07649	1.3114	0.90078	0.8114	30.0672	0.3114	27.3378
	2.8116	0.5306	2.3116	38.3338	1.8116	-0.07337	1.3116	0.89706	0.8116	30.06	0.3116	26.8222
	2.8118	0.54832	2.3118	38.1056	1.8118	-0.06992	1.3118	0.89328	0.8118	30.0324	0.3118	27.0478
	2.812	0.55799	2.312	37.8833	1.812	-0.06689	1.312	0.88917	0.812	30.0107	0.312	26.6933
	2.8122	0.56605	2.3122	37.661	1.8122	-0.06393	1.3122	0.88483	0.8122	1.49912	0.3122	26.371
	2.8124	0.58055	2.3124	37.4354	1.8124	-0.06153	1.3124	0.88052	0.8124	1.49754	0.3124	26.1454
	2.8126	0.59988	2.3126	37.1914	1.8126	-0.0589	1.3126	0.87612	0.8126	1.4959	0.3126	25.7264
	2.8128	0.60472	2.3128	36.9665	1.8128	-0.05627	1.3128	0.87191	0.8128	1.49432	0.3128	25.3397
	2.813	0.60472	2.313	36.7442	1.813	-0.05397	1.313	0.86734	0.813	1.49195	0.313	1.24765
	2.8132	0.61761	2.3132	36.5212	1.8132	-0.05216	1.3132	0.86323	0.8132	1.48922	0.3132	25.4686
	2.8134	0.62728	2.3134	36.2963	1.8134	-0.04969	1.3134	0.85895	0.8134	1.48623	0.3134	1.23637
	2.8136	0.63695	2.3136	36.0648	1.8136	-0.04851	1.3136	0.85497	0.8136	1.48317	0.3136	1.24443
	2.8138	0.64017	2.3138	35.8418	1.8138	-0.04736	1.3138	0.8508	0.8138	1.47985	0.3138	1.2412
	2.814	0.65467	2.314	35.6235	1.814	-0.04611	1.314	0.84573	0.814	1.4764	0.314	25.3397
	2.8142	0.65306	2.3142	35.3939	1.8142	-0.04529	1.3142	0.84221	0.8142	1.47268	0.3142	1.23154
	2.8144	0.66917	2.3144	35.1789	1.8144	-0.04473	1.3144	0.8382	0.8144	1.4685	0.3144	1.24926
	2.8146	0.68529	2.3146	34.9677	1.8146	-0.04493	1.3146	0.83458	0.8146	1.46429	0.3146	1.23637
	2.8148	0.67884	2.3148	34.7481	1.8148	-0.04496	1.3148	0.82998	0.8148	1.46009	0.3148	1.2267
	2.815	0.69495	2.315	34.5442	1.815	-0.04565	1.315	0.82561	0.815	1.45548	0.315	1.2267
	2.8152	0.69979	2.3152	34.339	1.8152	-0.04634	1.3152	0.82107	0.8152	1.45075	0.3152	1.20898
	2.8154	0.71429	2.3154	34.1469	1.8154	-0.04733	1.3154	0.81617	0.8154	1.44578	0.3154	1.1977
	2.8156	0.72557	2.3156	33.9661	1.8156	-0.04821	1.3156	0.81173	0.8156	1.44058	0.3156	1.18964
	2.8158	0.71751	2.3158	33.7891	1.8158	-0.04959	1.3158	0.80673	0.8158	1.43522	0.3158	1.17353
	2.816	0.72235	2.316	33.6122	1.816	-0.05127	1.316	0.80272	0.816	1.43016	0.316	1.16064
	2.8162	0.72396	2.3162	33.4425	1.8162	-0.05301	1.3162	0.79775	0.8162	1.4249	0.3162	1.17192
	2.8164	0.72235	2.3164	33.2794	1.8164	-0.05512	1.3164	0.79344	0.8164	1.4198	0.3164	1.16869
	2.8166	0.72235	2.3166	33.1242	1.8166	-0.05706	1.3166	0.78877	0.8166	1.41444	0.3166	1.1977
	2.8168	0.72074	2.3168	32.9762	1.8168	-0.05989	1.3168	0.78486	0.8168	1.40846	0.3168	1.1558
	2.817	0.72879	2.317	32.8309	1.817	-0.06272	1.317	0.78016	0.817	1.40264	0.317	1.13163
	2.8172	0.73363	2.3172	32.6822	1.8172	-0.06564	1.3172	0.77546	0.8172	1.39708	0.3172	1.15097
	2.8174	0.73202	2.3174	32.5382	1.8174	-0.06896	1.3174	0.77102	0.8174	1.39132	0.3174	1.15097
	2.8176	0.73524	2.3176	32.4014	1.8176	-0.07212	1.3176	0.76691	0.8176	1.38632	0.3176	1.13002
	2.8178	0.74007	2.3178	32.2613	1.8178	-0.07613	1.3178	0.76296	0.8178	1.38116	0.3178	1.12196
	2.818	0.72557	2.318	32.1291	1.818	-0.08034	1.318	0.75816	0.818	1.37547	0.318	1.12841
	2.8182	0.73524	2.3182	32.0226	1.8182	-0.08442	1.3182	0.75395	0.8182	1.36975	0.3182	1.12519
	2.8184	0.73685	2.3184	31.9265	1.8184	-0.0884	1.3184	0.75089	0.8184	1.36383	0.3184	1.1268
	2.8186	0.75941	2.3186	31.847	1.8186	-0.09284	1.3186	0.7476	0.8186	1.3585	0.3186	1.12035
	2.8188	0.74813	2.3188	31.7694	1.8188	-0.0982	1.3188	0.74464	0.8188	1.35347	0.3188	1.11552
	2.819	0.74007	2.319	31.6977	1.819	-0.10244	1.319	0.74231	0.819	1.34818	0.319	1.09135
	2.8192	0.76263	2.3192	31.6332	1.8192	-0.10741	1.3192	0.74001	0.8192	1.34302	0.3192	1.12196
	2.8194	0.76908	2.3194	31.555	1.8194	-0.1126	1.3194	0.7379	0.8194	1.33726	0.3194	1.11874
	2.8196	0.76424	2.3196	31.4596	1.8196	-0.11707	1.3196	0.7358	0.8196	1.33223	0.3196	1.11552
	2.8198	0.78036	2.3198	31.3629	1.8198	-0.12132	1.3198	0.73494	0.8198	1.32733	0.3198	1.12358
	2.82	0.76908	2.32	31.2656	1.82	-0.12641	1.32	0.73445	0.82	1.32312	0.32	1.10907
	2.8202	0.7723	2.3202	31.1912	1.8202	-0.13151	1.3202	0.73445	0.8202	1.31878	0.3202	1.12841
	2.8204	0.77391	2.3204	31.0985	1.8204	-0.13677	1.3204	0.73399	0.8204	1.3146	0.3204	1.12358
	2.8206	0.79002	2.3206	31.0202	1.8206	-0.14148	1.3206	0.73402	0.8206	1.31046	0.3206	1.12841
	2.8208	0.78841	2.3208	30.938	1.8208	-0.14677	1.3208	0.73425	0.8208	1.30615	0.3208	1.13647
	2.821	0.79486	2.321	30.8585	1.821	-0.15154	1.321	0.73544	0.821	1.30224	0.321	1.12358
	2.8212	0.79647	2.3212	30.7848	1.8212	-0.15631	1.3212	0.73603	0.8212	1.29862	0.3212	1.13163
	2.8214	0.79647	2.3214	30.7105	1.8214	-0.16094	1.3214	0.73751	0.8214	1.29517	0.3214	1.14291
	2.8216	0.79325	2.3216	30.6375	1.8216	-0.16532	1.3216	0.73902	0.8216	1.29218	0.3216	1.13163
	2.8218	0.79808	2.3218	30.5559	1.8218	-0.16946	1.3218	0.74126	0.8218	1.28948	0.3218	1.13002
	2.822	0.80453	2.322	30.4855	1.822	-0.17285	1.322	0.74359	0.822	1.28698	0.322	1.16064
	2.8222	0.79486	2.3222	30.423	1.8222	-0.17676	1.3222	0.74596	0.8222	1.28507	0.3222	1.13324
	2.8224	0.77874	2.3224	30.3698	1.8224	-0.18048	1.3224	0.74925	0.8224	1.2832	0.3224	1.13808
	2.8226	0.78519	2.3226	30.308	1.8226	-0.18327	1.3226	0.75155	0.8226	1.28182	0.3226	1.13485
	2.8228	0.78197	2.3228	30.2455	1.8228	-0.18649	1.3228	0.75418	0.8228	1.2806	0.3228	1.14613
	2.823	0.78197	2.323	30.1889	1.823	-0.18952	1.323	0.75563	0.823	1.27942	0.323	1.13163
	2.8232	0.7868	2.3232	30.1323	1.8232	-0.19258	1.3232	0.75724	0.8232	1.27843	0.3232	1.14613
	2.8234	0.74813	2.3234	30.0824	1.8234	-0.19521	1.3234	0.75862	0.8234	1.27761	0.3234	1.14291
	2.8236	0.75941	2.3236	30.0343	1.8236	-0.19768	1.3236	0.7604	0.8236	1.27698	0.3236	1.1413
	2.8238	0.76424	2.3238	29.9844	1.8238	-0.20024	1.3238	0.7624	0.8238	1.27659	0.3238	1.1413
	2.824	0.74813	2.324	29.9272	1.824	-0.20225	1.324	0.76388	0.824	1.27626	0.324	1.13808
	2.8242	0.74652	2.3242	29.8745	1.8242	-0.20392	1.3242	0.76618	0.8242	1.27665	0.3242	1.13808
	2.8244	0.71429	2.3244	29.8213	1.8244	-0.20547	1.3244	0.76816	0.8244	1.27688	0.3244	1.14775
	2.8246	0.7159	2.3246	29.768	1.8246	-0.20665	1.3246	0.77072	0.8246	1.27734	0.3246	1.14452
	2.8248	0.70462	2.3248	29.7134	1.8248	-0.20738	1.3248	0.77309	0.8248	1.2779	0.3248	1.12519
	2.825	0.70301	2.325	29.6542	1.825	-0.208	1.325	0.77661	0.825	1.27843	0.325	1.1558
	2.8252	0.69334	2.3252	29.5924	1.8252	-0.20823	1.3252	0.77921	0.8252	1.27951	0.3252	1.13485
	2.8254	0.68529	2.3254	29.5292	1.8254	-0.2083	1.3254	0.7819	0.8254	1.28063	0.3254	1.13647
	2.8256	0.67401	2.3256	29.4727	1.8256	-0.208	1.3256	0.78532	0.8256	1.28205	0.3256	1.13485
	2.8258	0.66595	2.3258	29.4056	1.8258	-0.20744	1.3258	0.78713	0.8258	1.2833	0.3258	1.15097
	2.826	0.64017	2.326	29.3326	1.826	-0.20678	1.326	0.78993	0.826	1.28445	0.326	1.11874
	2.8262	0.63856	2.3262	29.2484	1.8262	-0.20553	1.3262	0.7921	0.8262	1.28557	0.3262	1.12196
	2.8264	0.62405	2.3264	29.1629	1.8264	-0.20458	1.3264	0.79522	0.8264	1.28688	0.3264	1.12196
	2.8266	0.6305	2.3266	29.0695	1.8266	-0.20284	1.3266	0.79802	0.8266	1.28912	0.3266	1.1268
	2.8268	0.62405	2.3268	28.9643	1.8268	-0.201	1.3268	0.79956	0.8268	1.29106	0.3268	1.10263
	2.827	0.61922	2.327	28.865	1.827	-0.19932	1.327	0.80374	0.827	1.29264	0.327	1.08168
	2.8272	0.61278	2.3272	28.7479	1.8272	-0.19712	1.3272	0.80791	0.8272	1.29474	0.3272	1.08329
	2.8274	0.64339	2.3274	28.6203	1.8274	-0.19481	1.3274	0.81216	0.8274	1.29632	0.3274	1.07201
	2.8276	0.59827	2.3276	28.4999	1.8276	-0.19212	1.3276	0.81525	0.8276	1.29806	0.3276	1.05912
	2.8278	0.58377	2.3278	28.375	1.8278	-0.18922	1.3278	0.82067	0.8278	1.29974	0.3278	1.04945
	2.828	0.59183	2.328	28.2244	1.828	-0.18633	1.328	0.82429	0.828	1.30125	0.328	1.0414
	2.8282	0.58377	2.3282	28.0554	1.8282	-0.1834	1.3282	0.82791	0.8282	1.30303	0.3282	1.03656
	2.8284	0.56766	2.3284	1.39435	1.8284	-0.18021	1.3284	0.83041	0.8284	1.30467	0.3284	1.03978
	2.8286	0.58216	2.3286	1.38573	1.8286	-0.17643	1.3286	0.83356	0.8286	1.30589	0.3286	1.02206
	2.8288	0.59022	2.3288	1.37682	1.8288	-0.17304	1.3288	0.8356	0.8288	1.30694	0.3288	1.00756
	2.829	0.5886	2.329	1.36788	1.829	-0.16949	1.329	0.83787	0.829	1.30816	0.329	0.99628
	2.8292	0.56766	2.3292	1.35854	1.8292	-0.16548	1.3292	0.84007	0.8292	1.31013	0.3292	0.99144
	2.8294	0.57088	2.3294	1.34966	1.8294	-0.162	1.3294	0.84228	0.8294	1.31181	0.3294	0.98822
	2.8296	0.58216	2.3296	1.34088	1.8296	-0.15864	1.3296	0.84412	0.8296	1.31339	0.3296	0.97533
	2.8298	0.6015	2.3298	1.33147	1.8298	-0.15486	1.3298	0.84497	0.8298	1.31444	0.3298	0.96566
	2.83	0.59505	2.33	1.32236	1.83	-0.15114	1.33	0.84494	0.83	1.31612	0.33	0.95438
	2.8302	0.62083	2.3302	1.31388	1.8302	-0.14733	1.3302	0.8454	0.8302	1.31737	0.3302	0.9431
	2.8304	0.61439	2.3304	1.30441	1.8304	-0.14332	1.3304	0.8452	0.8304	1.31855	0.3304	0.93666
	2.8306	0.62728	2.3306	1.2952	1.8306	-0.13894	1.3306	0.84494	0.8306	1.31967	0.3306	0.92699
	2.8308	0.62728	2.3308	1.28609	1.8308	-0.13519	1.3308	0.84419	0.8308	1.32023	0.3308	0.91732
	2.831	0.63533	2.331	1.27646	1.831	-0.13158	1.331	0.84303	0.831	1.32056	0.331	0.90926
	2.8312	0.63856	2.3312	1.26722	1.8312	-0.12796	1.3312	0.84172	0.8312	1.32085	0.3312	0.90765
	2.8314	0.63533	2.3314	1.25824	1.8314	-0.12382	1.3314	0.83958	0.8314	1.32095	0.3314	0.88993
	2.8316	0.6595	2.3316	1.2489	1.8316	-0.12059	1.3316	0.83702	0.8316	1.32075	0.3316	0.88187
	2.8318	0.67078	2.3318	1.23986	1.8318	-0.1178	1.3318	0.83356	0.8318	1.32013	0.3318	0.88832
	2.832	0.68367	2.332	1.23098	1.832	-0.11421	1.332	0.8308	0.832	1.31908	0.332	0.85931
	2.8322	0.69334	2.3322	1.22197	1.8322	-0.11096	1.3322	0.82689	0.8322	1.31802	0.3322	0.85126
	2.8324	0.7014	2.3324	1.21259	1.8324	-0.10852	1.3324	0.82337	0.8324	1.31615	0.3324	0.83998
	2.8326	0.70946	2.3326	1.20326	1.8326	-0.10576	1.3326	0.81926	0.8326	1.31427	0.3326	0.8432
	2.8328	0.71268	2.3328	1.19405	1.8328	-0.10316	1.3328	0.81531	0.8328	1.31243	0.3328	0.83031
	2.833	0.7159	2.333	1.18494	1.833	-0.10155	1.333	0.81147	0.833	1.31033	0.333	0.8287
	2.8332	0.73524	2.3332	1.17606	1.8332	-0.09938	1.3332	0.80696	0.8332	1.30862	0.3332	0.85448
	2.8334	0.73524	2.3334	1.16679	1.8334	-0.09738	1.3334	0.80308	0.8334	1.30622	0.3334	0.81419
	2.8336	0.73846	2.3336	1.15738	1.8336	-0.09544	1.3336	0.79802	0.8336	1.30349	0.3336	0.80292
	2.8338	0.75619	2.3338	1.1488	1.8338	-0.09399	1.3338	0.79325	0.8338	1.3005	0.3338	0.79647
	2.834	0.74168	2.334	1.14015	1.834	-0.09261	1.334	0.78762	0.834	1.29731	0.334	0.79969
	2.8342	0.7578	2.3342	1.13163	1.8342	-0.09156	1.3342	0.78309	0.8342	1.29385	0.3342	0.79486
	2.8344	0.76424	2.3344	1.12292	1.8344	-0.0908	1.3344	0.77851	0.8344	1.28997	0.3344	0.78358
	2.8346	0.77391	2.3346	1.11407	1.8346	-0.09027	1.3346	0.77378	0.8346	1.28622	0.3346	0.82386
	2.8348	0.78197	2.3348	1.10592	1.8348	-0.09044	1.3348	0.76776	0.8348	1.28188	0.3348	0.76908
	2.835	0.77713	2.335	1.09822	1.835	-0.09057	1.335	0.76342	0.835	1.27718	0.335	0.76908
	2.8352	0.7868	2.3352	1.0903	1.8352	-0.0907	1.3352	0.7597	0.8352	1.27241	0.3352	0.75296
	2.8354	0.79164	2.3354	1.0829	1.8354	-0.09152	1.3354	0.75411	0.8354	1.26751	0.3354	0.76263
	2.8356	0.79164	2.3356	1.07596	1.8356	-0.09254	1.3356	0.75004	0.8356	1.26291	0.3356	0.75457
	2.8358	0.79164	2.3358	1.06908	1.8358	-0.09392	1.3358	0.74537	0.8358	1.25817	0.3358	0.78197
	2.836	0.8013	2.336	1.06261	1.836	-0.0956	1.336	0.74083	0.836	1.25344	0.336	0.7578
	2.8362	0.78519	2.3362	1.05649	1.8362	-0.09741	1.3362	0.73557	0.8362	1.2485	0.3362	0.71912
	2.8364	0.78519	2.3364	1.05103	1.8364	-0.09955	1.3364	0.73054	0.8364	1.24298	0.3364	0.74491
	2.8366	0.78841	2.3366	1.04649	1.8366	-0.10188	1.3366	0.72642	0.8366	1.23759	0.3366	0.74491
	2.8368	0.78358	2.3368	1.04163	1.8368	-0.10415	1.3368	0.72153	0.8368	1.23173	0.3368	0.74329
	2.837	0.78197	2.337	1.03709	1.837	-0.10675	1.337	0.7164	0.837	1.22581	0.337	0.7159
	2.8372	0.78197	2.3372	1.03324	1.8372	-0.10961	1.3372	0.7112	0.8372	1.21996	0.3372	0.73524
	2.8374	0.77713	2.3374	1.0291	1.8374	-0.11306	1.3374	0.70742	0.8374	1.21417	0.3374	0.7304
	2.8376	0.78358	2.3376	1.02525	1.8376	-0.11665	1.3376	0.70364	0.8376	1.20891	0.3376	0.72879
	2.8378	0.77874	2.3378	1.02143	1.8378	-0.12079	1.3378	0.69982	0.8378	1.20381	0.3378	0.71751
	2.838	0.76102	2.338	1.01854	1.838	-0.12566	1.338	0.69528	0.838	1.19839	0.338	0.73202
	2.8382	0.76908	2.3382	1.01611	1.8382	-0.13	1.3382	0.69255	0.8382	1.1928	0.3382	0.73202
	2.8384	0.76424	2.3384	1.01417	1.8384	-0.13385	1.3384	0.6892	0.8384	1.18727	0.3384	0.73685
	2.8386	0.77874	2.3386	1.01272	1.8386	-0.13829	1.3386	0.68677	0.8386	1.18227	0.3386	0.72718
	2.8388	0.77391	2.3388	1.01173	1.8388	-0.14276	1.3388	0.68407	0.8388	1.17741	0.3388	0.7304
	2.839	0.78036	2.339	1.01121	1.839	-0.14749	1.339	0.6815	0.839	1.17244	0.339	0.73685
	2.8392	0.77391	2.3392	1.01045	1.8392	-0.15223	1.3392	0.67887	0.8392	1.16715	0.3392	0.73363
	2.8394	0.77391	2.3394	1.00953	1.8394	-0.15703	1.3394	0.67637	0.8394	1.16205	0.3394	0.73846
	2.8396	0.7723	2.3396	1.00874	1.8396	-0.1618	1.3396	0.6747	0.8396	1.15689	0.3396	0.74652
	2.8398	0.7723	2.3398	1.00766	1.8398	-0.16673	1.3398	0.67295	0.8398	1.15192	0.3398	0.7723
	2.84	0.77069	2.34	1.00637	1.84	-0.1715	1.34	0.67184	0.84	1.14765	0.34	0.74007
	2.8402	0.76908	2.3402	1.00522	1.8402	-0.17646	1.3402	0.67101	0.8402	1.14334	0.3402	0.76102
	2.8404	0.79486	2.3404	1.0043	1.8404	-0.18229	1.3404	0.67013	0.8404	1.13926	0.3404	0.76424
	2.8406	0.79164	2.3406	1.00332	1.8406	-0.18715	1.3406	0.66924	0.8406	1.13525	0.3406	0.75135
	2.8408	0.77391	2.3408	1.00292	1.8408	-0.19215	1.3408	0.66927	0.8408	1.1318	0.3408	0.77391
	2.841	0.77874	2.341	1.00246	1.841	-0.19652	1.341	0.66881	0.841	1.12775	0.341	0.76102
	2.8412	0.79164	2.3412	1.00164	1.8412	-0.20172	1.3412	0.66898	0.8412	1.12433	0.3412	0.77713
	2.8414	0.77552	2.3414	1.00174	1.8414	-0.20603	1.3414	0.66957	0.8414	1.12104	0.3414	0.78036
	2.8416	0.76424	2.3416	1.00164	1.8416	-0.21043	1.3416	0.67121	0.8416	1.11821	0.3416	0.79325
	2.8418	0.78519	2.3418	1.00131	1.8418	-0.21464	1.3418	0.67246	0.8418	1.11595	0.3418	0.77391
	2.842	0.7723	2.342	1.00154	1.842	-0.21902	1.342	0.6744	0.842	1.11433	0.342	0.79325
	2.8422	0.76102	2.3422	1.002	1.8422	-0.22365	1.3422	0.67687	0.8422	1.11239	0.3422	0.79486
	2.8424	0.76263	2.3424	1.00309	1.8424	-0.22734	1.3424	0.6793	0.8424	1.11072	0.3424	0.79002
	2.8426	0.74974	2.3426	1.00335	1.8426	-0.23082	1.3426	0.68223	0.8426	1.1092	0.3426	0.80292
	2.8428	0.72235	2.3428	1.00397	1.8428	-0.23336	1.3428	0.68476	0.8428	1.10825	0.3428	0.81419
	2.843	0.73846	2.343	1.00443	1.843	-0.23671	1.343	0.68765	0.843	1.10644	0.343	0.81742
	2.8432	0.72879	2.3432	1.00522	1.8432	-0.23983	1.3432	0.68946	0.8432	1.10565	0.3432	0.83353
	2.8434	0.72718	2.3434	1.00651	1.8434	-0.24266	1.3434	0.69265	0.8434	1.105	0.3434	0.81581
	2.8436	0.71268	2.3436	1.00739	1.8436	-0.24536	1.3436	0.69476	0.8436	1.10493	0.3436	0.83031
	2.8438	0.71107	2.3438	1.00861	1.8438	-0.24782	1.3438	0.69696	0.8438	1.105	0.3438	0.82064
	2.844	0.71751	2.344	1.0095	1.844	-0.2495	1.344	0.69956	0.844	1.10555	0.344	0.82064
	2.8442	0.68851	2.3442	1.01127	1.8442	-0.25151	1.3442	0.70262	0.8442	1.10624	0.3442	0.82064
	2.8444	0.6595	2.3444	1.01282	1.8444	-0.25318	1.3444	0.70508	0.8444	1.10713	0.3444	0.82386
	2.8446	0.65145	2.3446	1.01387	1.8446	-0.25414	1.3446	0.7087	0.8446	1.10832	0.3446	0.83675
	2.8448	0.65306	2.3448	1.01479	1.8448	-0.25503	1.3448	0.71156	0.8448	1.1093	0.3448	0.8577
	2.845	0.63533	2.345	1.01561	1.845	-0.25588	1.345	0.71439	0.845	1.11085	0.345	0.82547
	2.8452	0.616	2.3452	1.01607	1.8452	-0.25601	1.3452	0.71771	0.8452	1.11282	0.3452	0.83514
	2.8454	0.62244	2.3454	1.01627	1.8454	-0.25598	1.3454	0.72106	0.8454	1.11466	0.3454	0.82709
	2.8456	0.61439	2.3456	1.0169	1.8456	-0.25562	1.3456	0.72448	0.8456	1.11759	0.3456	0.82547
	2.8458	0.60794	2.3458	1.01739	1.8458	-0.25516	1.3458	0.72883	0.8458	1.11884	0.3458	0.8287
	2.846	0.58216	2.346	1.01792	1.846	-0.25427	1.346	0.73228	0.846	1.12088	0.346	0.82709
	2.8462	0.59022	2.3462	1.01772	1.8462	-0.25266	1.3462	0.73632	0.8462	1.12374	0.3462	0.82709
	2.8464	0.57249	2.3464	1.01729	1.8464	-0.25111	1.3464	0.74047	0.8464	1.12736	0.3464	0.82225
	2.8466	0.57088	2.3466	1.01621	1.8466	-0.24934	1.3466	0.74349	0.8466	1.13051	0.3466	0.83031
	2.8468	0.55315	2.3468	1.01479	1.8468	-0.24753	1.3468	0.74734	0.8468	1.1341	0.3468	0.81581
	2.847	0.5451	2.347	1.01298	1.847	-0.24539	1.347	0.75099	0.847	1.13719	0.347	0.78036
	2.8472	0.54026	2.3472	1.01091	1.8472	-0.24289	1.3472	0.75497	0.8472	1.14038	0.3472	0.79164
	2.8474	0.54349	2.3474	1.00871	1.8474	-0.24033	1.3474	0.7577	0.8474	1.14291	0.3474	0.78358
	2.8476	0.52093	2.3476	1.00687	1.8476	-0.23747	1.3476	0.76122	0.8476	1.14561	0.3476	0.77552
	2.8478	0.51126	2.3478	1.0044	1.8478	-0.23428	1.3478	0.76536	0.8478	1.14867	0.3478	0.74168
	2.848	0.52093	2.348	1.00078	1.848	-0.23171	1.348	0.76944	0.848	1.15172	0.348	0.76585
	2.8482	0.4887	2.3482	0.99687	1.8482	-0.22888	1.3482	0.77371	0.8482	1.15465	0.3482	0.76908
	2.8484	0.5032	2.3484	0.99227	1.8484	-0.22556	1.3484	0.77694	0.8484	1.15764	0.3484	0.75135
	2.8486	0.5177	2.3486	0.98756	1.8486	-0.22181	1.3486	0.78016	0.8486	1.1607	0.3486	0.74974
	2.8488	0.51932	2.3488	0.9822	1.8488	-0.21767	1.3488	0.78345	0.8488	1.16274	0.3488	0.74007
	2.849	0.49676	2.349	0.97697	1.849	-0.21385	1.349	0.78651	0.849	1.16488	0.349	0.73846
	2.8492	0.49353	2.3492	0.97132	1.8492	-0.20948	1.3492	0.78871	0.8492	1.16757	0.3492	0.72235
	2.8494	0.48548	2.3494	0.96573	1.8494	-0.20547	1.3494	0.79118	0.8494	1.16994	0.3494	0.72396
	2.8496	0.49192	2.3496	0.96037	1.8496	-0.20093	1.3496	0.79367	0.8496	1.17215	0.3496	0.71429
	2.8498	0.48064	2.3498	0.95507	1.8498	-0.19643	1.3498	0.79535	0.8498	1.17382	0.3498	0.70785
	2.85	0.50481	2.35	0.94991	1.85	-0.19241	1.35	0.79729	0.85	1.17632	0.35	0.69334
	2.8502	0.5306	2.3502	0.94422	1.8502	-0.18715	1.3502	0.79867	0.8502	1.17843	0.3502	0.68206
	2.8504	0.51609	2.3504	0.93866	1.8504	-0.18271	1.3504	0.79986	0.8504	1.1806	0.3504	0.68367
	2.8506	0.51932	2.3506	0.93327	1.8506	-0.17827	1.3506	0.80058	0.8506	1.18221	0.3506	0.67562
	2.8508	0.51609	2.3508	0.92689	1.8508	-0.17393	1.3508	0.8013	0.8508	1.18461	0.3508	0.66756
	2.851	0.52898	2.351	0.92156	1.851	-0.16943	1.351	0.8018	0.851	1.18586	0.351	0.66273
	2.8512	0.5451	2.3512	0.91558	1.8512	-0.16486	1.3512	0.80186	0.8512	1.18694	0.3512	0.65789
	2.8514	0.55477	2.3514	0.90963	1.8514	-0.15996	1.3514	0.80134	0.8514	1.1877	0.3514	0.65145
	2.8516	0.55315	2.3516	0.90387	1.8516	-0.15548	1.3516	0.80104	0.8516	1.188	0.3516	0.64178
	2.8518	0.5596	2.3518	0.89772	1.8518	-0.15111	1.3518	0.7995	0.8518	1.1877	0.3518	0.63533
	2.852	0.5886	2.352	0.89151	1.852	-0.14595	1.352	0.79772	0.852	1.188	0.352	0.63211
	2.8522	0.59505	2.3522	0.88539	1.8522	-0.14194	1.3522	0.79568	0.8522	1.18786	0.3522	0.62083
	2.8524	0.60472	2.3524	0.88013	1.8524	-0.13802	1.3524	0.79308	0.8524	1.18763	0.3524	0.61922
	2.8526	0.61278	2.3526	0.87404	1.8526	-0.13424	1.3526	0.78999	0.8526	1.18685	0.3526	0.59827
	2.8528	0.62083	2.3528	0.86836	1.8528	-0.13072	1.3528	0.78621	0.8528	1.18625	0.3528	0.6015
	2.853	0.62405	2.353	0.86296	1.853	-0.1275	1.353	0.78269	0.853	1.1853	0.353	0.59827
	2.8532	0.63533	2.3532	0.85698	1.8532	-0.12467	1.3532	0.77819	0.8532	1.18421	0.3532	0.59022
	2.8534	0.64178	2.3534	0.85139	1.8534	-0.12171	1.3534	0.77473	0.8534	1.1829	0.3534	0.59183
	2.8536	0.66112	2.3536	0.84514	1.8536	-0.11915	1.3536	0.77033	0.8536	1.18116	0.3536	0.5886
	2.8538	0.65789	2.3538	0.84031	1.8538	-0.11724	1.3538	0.76681	0.8538	1.17892	0.3538	0.58377
	2.854	0.66273	2.354	0.83491	1.854	-0.1152	1.354	0.76207	0.854	1.17701	0.354	0.59988
	2.8542	0.66756	2.3542	0.82978	1.8542	-0.11323	1.3542	0.75849	0.8542	1.17402	0.3542	0.59827
	2.8544	0.66917	2.3544	0.82508	1.8544	-0.11152	1.3544	0.75408	0.8544	1.17152	0.3544	0.57733
	2.8546	0.68206	2.3546	0.82038	1.8546	-0.11007	1.3546	0.74967	0.8546	1.16892	0.3546	0.58216
	2.8548	0.69012	2.3548	0.81574	1.8548	-0.10945	1.3548	0.74471	0.8548	1.1655	0.3548	0.58538
	2.855	0.69657	2.355	0.8117	1.855	-0.10885	1.355	0.74247	0.855	1.16169	0.355	0.57088
	2.8552	0.70623	2.3552	0.80795	1.8552	-0.10849	1.3552	0.73843	0.8552	1.15797	0.3552	0.56766
	2.8554	0.69173	2.3554	0.8039	1.8554	-0.10849	1.3554	0.73435	0.8554	1.15337	0.3554	0.56766
	2.8556	0.71107	2.3556	0.80045	1.8556	-0.10816	1.3556	0.72886	0.8556	1.15034	0.3556	0.57571
	2.8558	0.70623	2.3558	0.79706	1.8558	-0.10869	1.3558	0.72468	0.8558	1.14676	0.3558	0.58055
	2.856	0.70785	2.356	0.7942	1.856	-0.10984	1.356	0.71962	0.856	1.14242	0.356	0.57088
	2.8562	0.69818	2.3562	0.79134	1.8562	-0.11109	1.3562	0.71524	0.8562	1.13729	0.3562	0.56927
	2.8564	0.68206	2.3564	0.78933	1.8564	-0.1126	1.3564	0.711	0.8564	1.13321	0.3564	0.56766
	2.8566	0.69818	2.3566	0.78835	1.8566	-0.11444	1.3566	0.70594	0.8566	1.12818	0.3566	0.57733
	2.8568	0.69173	2.3568	0.78759	1.8568	-0.11632	1.3568	0.70206	0.8568	1.12341	0.3568	0.5596
	2.857	0.69173	2.357	0.78687	1.857	-0.1179	1.357	0.69722	0.857	1.11864	0.357	0.56282
	2.8572	0.69012	2.3572	0.7867	1.8572	-0.12053	1.3572	0.69226	0.8572	1.11387	0.3572	0.58055
	2.8574	0.69173	2.3574	0.78647	1.8574	-0.12296	1.3574	0.68821	0.8574	1.10901	0.3574	0.56121
	2.8576	0.69657	2.3576	0.78654	1.8576	-0.12546	1.3576	0.68361	0.8576	1.10453	0.3576	0.5596
	2.8578	0.69173	2.3578	0.78716	1.8578	-0.12803	1.3578	0.6795	0.8578	1.09993	0.3578	0.55799
	2.858	0.68851	2.358	0.78789	1.858	-0.13135	1.358	0.67526	0.858	1.09572	0.358	0.56443
	2.8582	0.69334	2.3582	0.78983	1.8582	-0.13483	1.3582	0.67233	0.8582	1.09049	0.3582	0.56766
	2.8584	0.69173	2.3584	0.79196	1.8584	-0.13894	1.3584	0.6698	0.8584	1.0849	0.3584	0.5741
	2.8586	0.7014	2.3586	0.79476	1.8586	-0.14309	1.3586	0.66664	0.8586	1.08069	0.3586	0.57088
	2.8588	0.6869	2.3588	0.79795	1.8588	-0.14697	1.3588	0.66404	0.8588	1.07681	0.3588	0.56927
	2.859	0.67884	2.359	0.8017	1.859	-0.1518	1.359	0.66279	0.859	1.07201	0.359	0.57894
	2.8592	0.69818	2.3592	0.80535	1.8592	-0.15578	1.3592	0.66105	0.8592	1.06803	0.3592	0.58699
	2.8594	0.69979	2.3594	0.80844	1.8594	-0.16012	1.3594	0.65914	0.8594	1.06392	0.3594	0.59344
	2.8596	0.7014	2.3596	0.8115	1.8596	-0.16417	1.3596	0.65776	0.8596	1.06014	0.3596	0.59827
	2.8598	0.69334	2.3598	0.81456	1.8598	-0.16798	1.3598	0.65628	0.8598	1.056	0.3598	0.60472
	2.86	0.68529	2.36	0.81811	1.86	-0.17249	1.36	0.65523	0.86	1.05235	0.36	0.61278
	2.8602	0.69173	2.3602	0.82107	1.8602	-0.17732	1.3602	0.65359	0.8602	1.04889	0.3602	0.61922
	2.8604	0.73202	2.3604	0.82468	1.8604	-0.1814	1.3604	0.6527	0.8604	1.04541	0.3604	0.62244
	2.8606	0.69173	2.3606	0.82975	1.8606	-0.1861	1.3606	0.65204	0.8606	1.04172	0.3606	0.62889
	2.8608	0.69979	2.3608	0.83337	1.8608	-0.19011	1.3608	0.65105	0.8608	1.03932	0.3608	0.63372
	2.861	0.70301	2.361	0.83754	1.861	-0.19419	1.361	0.65059	0.861	1.03676	0.361	0.63533
	2.8612	0.69495	2.3612	0.84159	1.8612	-0.19909	1.3612	0.65082	0.8612	1.03462	0.3612	0.64661
	2.8614	0.68367	2.3614	0.8458	1.8614	-0.20366	1.3614	0.65049	0.8614	1.03239	0.3614	0.65145
	2.8616	0.69334	2.3616	0.8504	1.8616	-0.2078	1.3616	0.65148	0.8616	1.03045	0.3616	0.66273
	2.8618	0.70462	2.3618	0.8552	1.8618	-0.21191	1.3618	0.6523	0.8618	1.02864	0.3618	0.66112
	2.862	0.67723	2.362	0.8599	1.862	-0.21507	1.362	0.65359	0.862	1.02693	0.362	0.66434
	2.8622	0.7014	2.3622	0.86415	1.8622	-0.21869	1.3622	0.65576	0.8622	1.02604	0.3622	0.66917
	2.8624	0.68045	2.3624	0.86868	1.8624	-0.22208	1.3624	0.65793	0.8624	1.02535	0.3624	0.67562
	2.8626	0.68529	2.3626	0.87329	1.8626	-0.22467	1.3626	0.66029	0.8626	1.0243	0.3626	0.68529
	2.8628	0.68045	2.3628	0.87776	1.8628	-0.22744	1.3628	0.66309	0.8628	1.02436	0.3628	0.68206
	2.863	0.68045	2.363	0.88273	1.863	-0.23033	1.363	0.66549	0.863	1.02436	0.363	0.7159
	2.8632	0.66273	2.3632	0.88796	1.8632	-0.23296	1.3632	0.66802	0.8632	1.02439	0.3632	0.66595
	2.8634	0.645	2.3634	0.89368	1.8634	-0.23526	1.3634	0.67154	0.8634	1.02469	0.3634	0.69334
	2.8636	0.64984	2.3636	0.89772	1.8636	-0.2374	1.3636	0.67322	0.8636	1.02551	0.3636	0.69334
	2.8638	0.6305	2.3638	0.90325	1.8638	-0.23908	1.3638	0.67605	0.8638	1.02653	0.3638	0.7014
	2.864	0.62567	2.364	0.90861	1.864	-0.24095	1.364	0.67891	0.864	1.02837	0.364	0.7014
	2.8642	0.616	2.3642	0.9137	1.8642	-0.24237	1.3642	0.68111	0.8642	1.02956	0.3642	0.70623
	2.8644	0.5886	2.3644	0.91887	1.8644	-0.24371	1.3644	0.68456	0.8644	1.03146	0.3644	0.71751
	2.8646	0.59022	2.3646	0.92387	1.8646	-0.24378	1.3646	0.68808	0.8646	1.03373	0.3646	0.71429
	2.8648	0.57088	2.3648	0.92863	1.8648	-0.24421	1.3648	0.68933	0.8648	1.03574	0.3648	0.72074
	2.865	0.56443	2.365	0.93357	1.865	-0.24434	1.365	0.69236	0.865	1.03784	0.365	0.71912
	2.8652	0.54832	2.3652	0.93857	1.8652	-0.24411	1.3652	0.69564	0.8652	1.04051	0.3652	0.70623
	2.8654	0.52576	2.3654	0.94245	1.8654	-0.24401	1.3654	0.70005	0.8654	1.04343	0.3654	0.70623
	2.8656	0.53382	2.3656	0.94642	1.8656	-0.24329	1.3656	0.70318	0.8656	1.04607	0.3656	0.71912
	2.8658	0.52254	2.3658	0.95044	1.8658	-0.24237	1.3658	0.70706	0.8658	1.04929	0.3658	0.72879
	2.866	0.50159	2.366	0.95461	1.866	-0.24098	1.366	0.7108	0.866	1.05208	0.366	0.72074
	2.8662	0.49515	2.3662	0.9582	1.8662	-0.23927	1.3662	0.71426	0.8662	1.05537	0.3662	0.71912
	2.8664	0.48226	2.3664	0.96152	1.8664	-0.23707	1.3664	0.71811	0.8664	1.05912	0.3664	0.73685
	2.8666	0.48226	2.3666	0.96438	1.8666	-0.23497	1.3666	0.72195	0.8666	1.06271	0.3666	0.72879
	2.8668	0.46775	2.3668	0.96685	1.8668	-0.23303	1.3668	0.72577	0.8668	1.06642	0.3668	0.72396
	2.867	0.45486	2.367	0.96856	1.867	-0.22997	1.367	0.72994	0.867	1.07047	0.367	0.68206
	2.8672	0.44358	2.3672	0.97023	1.8672	-0.22684	1.3672	0.73517	0.8672	1.07415	0.3672	0.67562
	2.8674	0.43069	2.3674	0.97224	1.8674	-0.22359	1.3674	0.73961	0.8674	1.07714	0.3674	0.68367
	2.8676	0.43714	2.3676	0.97372	1.8676	-0.22037	1.3676	0.74326	0.8676	1.08059	0.3676	0.67562
	2.8678	0.42747	2.3678	0.9749	1.8678	-0.21691	1.3678	0.7478	0.8678	1.08365	0.3678	0.68206
	2.868	0.42263	2.368	0.97494	1.868	-0.21323	1.368	0.75138	0.868	1.08697	0.368	0.67723
	2.8682	0.42102	2.3682	0.97451	1.8682	-0.20889	1.3682	0.75441	0.8682	1.09026	0.3682	0.66595
	2.8684	0.41136	2.3684	0.97415	1.8684	-0.20475	1.3684	0.75878	0.8684	1.09352	0.3684	0.66112
	2.8686	0.40491	2.3686	0.97336	1.8686	-0.20063	1.3686	0.76197	0.8686	1.09615	0.3686	0.64339
	2.8688	0.41297	2.3688	0.97168	1.8688	-0.1957	1.3688	0.76451	0.8688	1.0994	0.3688	0.64178
	2.869	0.38719	2.369	0.97004	1.869	-0.19018	1.369	0.7673	0.869	1.10243	0.369	0.65628
	2.8692	0.39846	2.3692	0.96787	1.8692	-0.18557	1.3692	0.77033	0.8692	1.10592	0.3692	0.63372
	2.8694	0.40813	2.3694	0.9656	1.8694	-0.18196	1.3694	0.77227	0.8694	1.1092	0.3694	0.63856
	2.8696	0.4033	2.3696	0.96333	1.8696	-0.17739	1.3696	0.77391	0.8696	1.11249	0.3696	0.62567
	2.8698	0.39846	2.3698	0.96093	1.8698	-0.17281	1.3698	0.775	0.8698	1.11516	0.3698	0.616
	2.87	0.40491	2.37	0.95849	1.87	-0.16762	1.37	0.77746	0.87	1.11812	0.37	0.60472
	2.8702	0.40008	2.3702	0.95603	1.8702	-0.16318	1.3702	0.77884	0.8702	1.12134	0.3702	0.59988
	2.8704	0.42102	2.3704	0.95241	1.8704	-0.15792	1.3704	0.78026	0.8704	1.12404	0.3704	0.59022
	2.8706	0.41297	2.3706	0.94925	1.8706	-0.15298	1.3706	0.78207	0.8706	1.12614	0.3706	0.58216
	2.8708	0.40813	2.3708	0.94649	1.8708	-0.14772	1.3708	0.78325	0.8708	1.12824	0.3708	0.57733
	2.871	0.43875	2.371	0.94346	1.871	-0.14269	1.371	0.78371	0.871	1.13018	0.371	0.57249
	2.8712	0.41941	2.3712	0.94041	1.8712	-0.13796	1.3712	0.78387	0.8712	1.13199	0.3712	0.56282
	2.8714	0.44358	2.3714	0.93764	1.8714	-0.13276	1.3714	0.78325	0.8714	1.13364	0.3714	0.56282
	2.8716	0.45325	2.3716	0.93432	1.8716	-0.12799	1.3716	0.78309	0.8716	1.13492	0.3716	0.54993
	2.8718	0.47742	2.3718	0.93126	1.8718	-0.12365	1.3718	0.78246	0.8718	1.1363	0.3718	0.54349
	2.872	0.4887	2.372	0.92804	1.872	-0.11836	1.372	0.78101	0.872	1.13686	0.372	0.53543
	2.8722	0.49837	2.3722	0.92518	1.8722	-0.11402	1.3722	0.77953	0.8722	1.13729	0.3722	0.53543
	2.8724	0.50643	2.3724	0.92206	1.8724	-0.1101	1.3724	0.77815	0.8724	1.13821	0.3724	0.54349
	2.8726	0.5177	2.3726	0.91854	1.8726	-0.10622	1.3726	0.77572	0.8726	1.13781	0.3726	0.5306
	2.8728	0.52254	2.3728	0.91512	1.8728	-0.10238	1.3728	0.77332	0.8728	1.13758	0.3728	0.5177
	2.873	0.51609	2.373	0.91137	1.873	-0.09928	1.373	0.7697	0.873	1.13702	0.373	0.50643
	2.8732	0.54832	2.3732	0.90765	1.8732	-0.09619	1.3732	0.76599	0.8732	1.13656	0.3732	0.50643
	2.8734	0.55638	2.3734	0.90538	1.8734	-0.0932	1.3734	0.76322	0.8734	1.13564	0.3734	0.49031
	2.8736	0.54993	2.3736	0.90187	1.8736	-0.09004	1.3736	0.75898	0.8736	1.134	0.3736	0.50481
	2.8738	0.53704	2.3738	0.89831	1.8738	-0.08731	1.3738	0.7554	0.8738	1.13229	0.3738	0.48709
	2.874	0.56121	2.374	0.89512	1.874	-0.08498	1.374	0.75161	0.874	1.13071	0.374	0.50965
	2.8742	0.58055	2.3742	0.89184	1.8742	-0.08287	1.3742	0.74655	0.8742	1.12913	0.3742	0.52093
	2.8744	0.56927	2.3744	0.88911	1.8744	-0.08156	1.3744	0.74241	0.8744	1.1267	0.3744	0.48387
	2.8746	0.58216	2.3746	0.88634	1.8746	-0.08014	1.3746	0.7379	0.8746	1.12473	0.3746	0.47581
	2.8748	0.59827	2.3748	0.88384	1.8748	-0.07899	1.3748	0.73405	0.8748	1.12114	0.3748	0.48226
	2.875	0.59827	2.375	0.88115	1.875	-0.0787	1.375	0.72958	0.875	1.11759	0.375	0.48548
	2.8752	0.60472	2.3752	0.87954	1.8752	-0.07817	1.3752	0.72537	0.8752	1.1145	0.3752	0.50159
	2.8754	0.60311	2.3754	0.87806	1.8754	-0.07778	1.3754	0.72169	0.8754	1.11134	0.3754	0.49837
	2.8756	0.6015	2.3756	0.87615	1.8756	-0.07758	1.3756	0.71758	0.8756	1.10772	0.3756	0.46614
	2.8758	0.60311	2.3758	0.87404	1.8758	-0.0782	1.3758	0.71258	0.8758	1.10473	0.3758	0.47903
	2.876	0.58699	2.376	0.87263	1.876	-0.0783	1.376	0.70814	0.876	1.10102	0.376	0.47903
	2.8762	0.59183	2.3762	0.87115	1.8762	-0.07916	1.3762	0.70298	0.8762	1.09733	0.3762	0.4887
	2.8764	0.60472	2.3764	0.8703	1.8764	-0.08011	1.3764	0.69778	0.8764	1.09408	0.3764	0.48226
	2.8766	0.57733	2.3766	0.8699	1.8766	-0.08146	1.3766	0.69282	0.8766	1.08987	0.3766	0.48709
	2.8768	0.56927	2.3768	0.87007	1.8768	-0.08343	1.3768	0.68821	0.8768	1.08582	0.3768	0.47581
	2.877	0.58699	2.377	0.87049	1.877	-0.08534	1.377	0.68256	0.877	1.08152	0.377	0.43875
	2.8772	0.57894	2.3772	0.87043	1.8772	-0.08758	1.3772	0.67818	0.8772	1.07744	0.3772	0.48387
	2.8774	0.58377	2.3774	0.87069	1.8774	-0.09021	1.3774	0.67417	0.8774	1.07326	0.3774	0.47903
	2.8776	0.58216	2.3776	0.87132	1.8776	-0.0929	1.3776	0.66996	0.8776	1.06958	0.3776	0.46453
	2.8778	0.60472	2.3778	0.87273	1.8778	-0.09629	1.3778	0.66664	0.8778	1.06626	0.3778	0.48226
	2.878	0.59022	2.378	0.87441	1.878	-0.09997	1.378	0.66348	0.878	1.0628	0.378	0.48709
	2.8782	0.58216	2.3782	0.87602	1.8782	-0.10356	1.3782	0.65973	0.8782	1.05902	0.3782	0.49998
	2.8784	0.57733	2.3784	0.87766	1.8784	-0.10747	1.3784	0.65724	0.8784	1.05508	0.3784	0.50159
	2.8786	0.5886	2.3786	0.88013	1.8786	-0.11112	1.3786	0.65388	0.8786	1.05126	0.3786	0.49353
	2.8788	0.58055	2.3788	0.88312	1.8788	-0.11602	1.3788	0.65138	0.8788	1.04748	0.3788	0.5032
	2.879	0.5886	2.379	0.88641	1.879	-0.12017	1.379	0.64878	0.879	1.0434	0.379	0.50159
	2.8792	0.58538	2.3792	0.88967	1.8792	-0.12382	1.3792	0.64707	0.8792	1.04028	0.3792	0.51126
	2.8794	0.58538	2.3794	0.89315	1.8794	-0.12901	1.3794	0.64566	0.8794	1.03646	0.3794	0.51287
	2.8796	0.59505	2.3796	0.89637	1.8796	-0.13319	1.3796	0.64461	0.8796	1.03331	0.3796	0.52093
	2.8798	0.57894	2.3798	0.89966	1.8798	-0.13789	1.3798	0.64303	0.8798	1.03005	0.3798	0.5306
	2.88	0.58055	2.38	0.90256	1.88	-0.14233	1.38	0.64119	0.88	1.02693	0.38	0.55799
	2.8802	0.5886	2.3802	0.90621	1.8802	-0.14707	1.3802	0.63954	0.8802	1.02393	0.3802	0.54188
	2.8804	0.59344	2.3804	0.91042	1.8804	-0.15183	1.3804	0.63813	0.8804	1.02101	0.3804	0.54832
	2.8806	0.59827	2.3806	0.91393	1.8806	-0.15693	1.3806	0.63658	0.8806	1.01848	0.3806	0.55638
	2.8808	0.59022	2.3808	0.91729	1.8808	-0.16134	1.3808	0.63566	0.8808	1.01621	0.3808	0.59183
	2.881	0.58216	2.381	0.92107	1.881	-0.16555	1.381	0.6351	0.881	1.01413	0.381	0.56766
	2.8812	0.57249	2.3812	0.92465	1.8812	-0.17032	1.3812	0.63543	0.8812	1.012	0.3812	0.57894
	2.8814	0.59827	2.3814	0.92929	1.8814	-0.17548	1.3814	0.63527	0.8814	1.01032	0.3814	0.57894
	2.8816	0.61116	2.3816	0.93284	1.8816	-0.17982	1.3816	0.63543	0.8816	1.00864	0.3816	0.58538
	2.8818	0.59666	2.3818	0.93735	1.8818	-0.18469	1.3818	0.63596	0.8818	1.00746	0.3818	0.5886
	2.882	0.59505	2.382	0.94146	1.882	-0.1884	1.382	0.63714	0.882	1.00641	0.382	0.59344
	2.8822	0.58538	2.3822	0.9457	1.8822	-0.19228	1.3822	0.63882	0.8822	1.00562	0.3822	0.59666
	2.8824	0.57733	2.3824	0.95027	1.8824	-0.19514	1.3824	0.64	0.8824	1.00516	0.3824	0.6015
	2.8826	0.5741	2.3826	0.95432	1.8826	-0.19807	1.3826	0.64158	0.8826	1.00493	0.3826	0.61439
	2.8828	0.57733	2.3828	0.95862	1.8828	-0.2008	1.3828	0.64398	0.8828	1.00512	0.3828	0.60472
	2.883	0.57571	2.383	0.96293	1.883	-0.20386	1.383	0.64661	0.883	1.00532	0.383	0.63372
	2.8832	0.56766	2.3832	0.96681	1.8832	-0.20672	1.3832	0.64832	0.8832	1.00591	0.3832	0.6015
	2.8834	0.56121	2.3834	0.97059	1.8834	-0.20971	1.3834	0.65089	0.8834	1.00674	0.3834	0.62889
	2.8836	0.55154	2.3836	0.9754	1.8836	-0.21191	1.3836	0.65335	0.8836	1.00785	0.3836	0.62889
	2.8838	0.54832	2.3838	0.9797	1.8838	-0.21408	1.3838	0.65628	0.8838	1.00897	0.3838	0.62405
	2.884	0.53865	2.384	0.98401	1.884	-0.21593	1.384	0.65941	0.884	1.01006	0.384	0.62083
	2.8842	0.53221	2.3842	0.98799	1.8842	-0.21747	1.3842	0.66266	0.8842	1.01187	0.3842	0.63372
	2.8844	0.51126	2.3844	0.99167	1.8844	-0.21875	1.3844	0.66654	0.8844	1.01341	0.3844	0.63533
	2.8846	0.49031	2.3846	0.99496	1.8846	-0.21974	1.3846	0.6695	0.8846	1.01634	0.3846	0.63533
	2.8848	0.49676	2.3848	0.99878	1.8848	-0.21984	1.3848	0.67269	0.8848	1.01913	0.3848	0.63533
	2.885	0.48387	2.385	1.00253	1.885	-0.22017	1.385	0.67519	0.885	1.02081	0.385	0.63372
	2.8852	0.4742	2.3852	1.00588	1.8852	-0.22027	1.3852	0.67818	0.8852	1.02393	0.3852	0.64339
	2.8854	0.47742	2.3854	1.00917	1.8854	-0.22007	1.3854	0.68085	0.8854	1.02686	0.3854	0.645
	2.8856	0.46936	2.3856	1.01328	1.8856	-0.21925	1.3856	0.68453	0.8856	1.03025	0.3856	0.645
	2.8858	0.4597	2.3858	1.01601	1.8858	-0.21902	1.3858	0.68844	0.8858	1.03288	0.3858	0.66273
	2.886	0.43553	2.386	1.01871	1.886	-0.21787	1.386	0.69275	0.886	1.03636	0.386	0.64984
	2.8862	0.41619	2.3862	1.02078	1.8862	-0.21668	1.3862	0.6962	0.8862	1.03975	0.3862	0.62083
	2.8864	0.40491	2.3864	1.02298	1.8864	-0.2151	1.3864	0.69982	0.8864	1.04416	0.3864	0.63533
	2.8866	0.38719	2.3866	1.02456	1.8866	-0.21297	1.3866	0.70308	0.8866	1.04801	0.3866	0.66434
	2.8868	0.3888	2.3868	1.02558	1.8868	-0.21119	1.3868	0.7065	0.8868	1.05248	0.3868	0.63856
	2.887	0.40169	2.387	1.02653	1.887	-0.20853	1.387	0.71002	0.887	1.05669	0.387	0.63533
	2.8872	0.36946	2.3872	1.02739	1.8872	-0.206	1.3872	0.71357	0.8872	1.0607	0.3872	0.62889
	2.8874	0.37752	2.3874	1.02798	1.8874	-0.20359	1.3874	0.71748	0.8874	1.06422	0.3874	0.616
	2.8876	0.34529	2.3876	1.02791	1.8876	-0.20047	1.3876	0.72097	0.8876	1.06816	0.3876	0.59827
	2.8878	0.35657	2.3878	1.02755	1.8878	-0.19738	1.3878	0.72495	0.8878	1.07181	0.3878	0.616
	2.888	0.3469	2.388	1.02653	1.888	-0.19366	1.388	0.72873	0.888	1.0755	0.388	0.616
	2.8882	0.33401	2.3882	1.02564	1.8882	-0.18985	1.3882	0.73123	0.8882	1.07964	0.3882	0.56927
	2.8884	0.34529	2.3884	1.0243	1.8884	-0.18643	1.3884	0.73573	0.8884	1.08319	0.3884	0.5886
	2.8886	0.32756	2.3886	1.02232	1.8886	-0.18275	1.3886	0.73869	0.8886	1.08678	0.3886	0.59827
	2.8888	0.33723	2.3888	1.02025	1.8888	-0.17942	1.3888	0.74211	0.8888	1.0903	0.3888	0.57571
	2.889	0.34851	2.389	1.01778	1.889	-0.17577	1.389	0.74477	0.889	1.09299	0.389	0.56927
	2.8892	0.36463	2.3892	1.01496	1.8892	-0.17081	1.3892	0.74727	0.8892	1.09638	0.3892	0.56443
	2.8894	0.34207	2.3894	1.0117	1.8894	-0.1668	1.3894	0.74921	0.8894	1.09967	0.3894	0.55799
	2.8896	0.3469	2.3896	1.00838	1.8896	-0.16209	1.3896	0.75096	0.8896	1.10273	0.3896	0.55315
	2.8898	0.3324	2.3898	1.00493	1.8898	-0.15736	1.3898	0.75286	0.8898	1.10549	0.3898	0.56121
	2.89	0.34368	2.39	1.00141	1.89	-0.15285	1.39	0.75471	0.89	1.10861	0.39	0.54349
	2.8902	0.34368	2.3902	0.99707	1.8902	-0.14832	1.3902	0.75651	0.8902	1.1116	0.3902	0.53865
	2.8904	0.3469	2.3904	0.99299	1.8904	-0.14417	1.3904	0.75862	0.8904	1.1145	0.3904	0.53221
	2.8906	0.36301	2.3906	0.98908	1.8906	-0.13986	1.3906	0.76003	0.8906	1.11683	0.3906	0.52254
	2.8908	0.36785	2.3908	0.98454	1.8908	-0.13513	1.3908	0.76099	0.8908	1.11884	0.3908	0.51287
	2.891	0.38235	2.391	0.97964	1.891	-0.13029	1.391	0.76148	0.891	1.12078	0.391	0.50481
	2.8912	0.38719	2.3912	0.97448	1.8912	-0.12487	1.3912	0.76194	0.8912	1.12256	0.3912	0.5032
	2.8914	0.4033	2.3914	0.96935	1.8914	-0.12017	1.3914	0.76234	0.8914	1.1243	0.3914	0.49353
	2.8916	0.40008	2.3916	0.96392	1.8916	-0.11523	1.3916	0.76187	0.8916	1.12552	0.3916	0.48709
	2.8918	0.42102	2.3918	0.95895	1.8918	-0.11122	1.3918	0.76118	0.8918	1.12634	0.3918	0.47098
	2.892	0.44197	2.392	0.95369	1.892	-0.10672	1.392	0.75997	0.892	1.12713	0.392	0.45003
	2.8922	0.46775	2.3922	0.94804	1.8922	-0.10323	1.3922	0.75944	0.8922	1.12818	0.3922	0.46292
	2.8924	0.46775	2.3924	0.94314	1.8924	-0.1004	1.3924	0.75865	0.8924	1.12844	0.3924	0.46292
	2.8926	0.46614	2.3926	0.93791	1.8926	-0.09672	1.3926	0.75721	0.8926	1.12811	0.3926	0.45647
	2.8928	0.47742	2.3928	0.93238	1.8928	-0.09307	1.3928	0.75464	0.8928	1.12765	0.3928	0.45164
	2.893	0.46453	2.393	0.92702	1.893	-0.09004	1.393	0.75129	0.893	1.12696	0.393	0.41458
	2.8932	0.49353	2.3932	0.92193	1.8932	-0.08715	1.3932	0.74803	0.8932	1.12621	0.3932	0.43391
	2.8934	0.50804	2.3934	0.91617	1.8934	-0.08452	1.3934	0.74382	0.8934	1.12515	0.3934	0.44036
	2.8936	0.50965	2.3936	0.91058	1.8936	-0.08192	1.3936	0.73978	0.8936	1.12413	0.3936	0.42908
	2.8938	0.51448	2.3938	0.90532	1.8938	-0.07955	1.3938	0.73491	0.8938	1.12256	0.3938	0.43069
	2.894	0.52254	2.394	0.90055	1.894	-0.07742	1.394	0.72998	0.894	1.12104	0.394	0.45325
	2.8942	0.5306	2.3942	0.89572	1.8942	-0.07498	1.3942	0.72508	0.8942	1.11927	0.3942	0.42586
	2.8944	0.54188	2.3944	0.89091	1.8944	-0.07334	1.3944	0.71899	0.8944	1.11729	0.3944	0.42908
	2.8946	0.54993	2.3946	0.88631	1.8946	-0.07209	1.3946	0.71422	0.8946	1.11476	0.3946	0.42747
	2.8948	0.55638	2.3948	0.8819	1.8948	-0.07087	1.3948	0.70867	0.8948	1.11243	0.3948	0.42747
	2.895	0.5596	2.395	0.8775	1.895	-0.07084	1.395	0.70347	0.895	1.10888	0.395	0.41458
	2.8952	0.56927	2.3952	0.87355	1.8952	-0.07054	1.3952	0.69811	0.8952	1.10529	0.3952	0.41619
	2.8954	0.56282	2.3954	0.86849	1.8954	-0.07018	1.3954	0.69295	0.8954	1.10118	0.3954	0.41458
	2.8956	0.57894	2.3956	0.86497	1.8956	-0.07044	1.3956	0.68775	0.8956	1.09802	0.3956	0.40491
	2.8958	0.59666	2.3958	0.86129	1.8958	-0.0709	1.3958	0.68226	0.8958	1.09395	0.3958	0.42102
	2.896	0.58055	2.396	0.8581	1.896	-0.0715	1.396	0.67723	0.896	1.09003	0.396	0.42263
	2.8962	0.57249	2.3962	0.85474	1.8962	-0.07248	1.3962	0.67174	0.8962	1.08582	0.3962	0.42102
	2.8964	0.55638	2.3964	0.85178	1.8964	-0.07337	1.3964	0.667	0.8964	1.08158	0.3964	0.41941
	2.8966	0.57088	2.3966	0.84928	1.8966	-0.07478	1.3966	0.6625	0.8966	1.07691	0.3966	0.41297
	2.8968	0.57249	2.3968	0.84701	1.8968	-0.07626	1.3968	0.65743	0.8968	1.07211	0.3968	0.42102
	2.897	0.56605	2.397	0.84461	1.897	-0.07735	1.397	0.65204	0.897	1.06708	0.397	0.41941
	2.8972	0.56927	2.3972	0.84297	1.8972	-0.07949	1.3972	0.64678	0.8972	1.06254	0.3972	0.41941
	2.8974	0.54993	2.3974	0.8408	1.8974	-0.08179	1.3974	0.64185	0.8974	1.05738	0.3974	0.41941
	2.8976	0.55477	2.3976	0.83906	1.8976	-0.08435	1.3976	0.63701	0.8976	1.05254	0.3976	0.42586
	2.8978	0.56766	2.3978	0.83833	1.8978	-0.08771	1.3978	0.63241	0.8978	1.04695	0.3978	0.44197
	2.898	0.56766	2.398	0.83738	1.898	-0.09106	1.398	0.62879	0.898	1.04182	0.398	0.42747
	2.8982	0.56121	2.3982	0.83659	1.8982	-0.09504	1.3982	0.62432	0.8982	1.03692	0.3982	0.44358
	2.8984	0.57894	2.3984	0.83646	1.8984	-0.09863	1.3984	0.6205	0.8984	1.03189	0.3984	0.44519
	2.8986	0.57249	2.3986	0.83646	1.8986	-0.10145	1.3986	0.61662	0.8986	1.0267	0.3986	0.44036
	2.8988	0.57249	2.3988	0.83708	1.8988	-0.10455	1.3988	0.61317	0.8988	1.02252	0.3988	0.46614
	2.899	0.56605	2.399	0.83741	1.899	-0.1082	1.399	0.60985	0.899	1.01755	0.399	0.45164
	2.8992	0.57571	2.3992	0.83869	1.8992	-0.11198	1.3992	0.60718	0.8992	1.01279	0.3992	0.46292
	2.8994	0.57088	2.3994	0.84004	1.8994	-0.11615	1.3994	0.60472	0.8994	1.00825	0.3994	0.46453
	2.8996	0.55477	2.3996	0.84175	1.8996	-0.12043	1.3996	0.60238	0.8996	1.00381	0.3996	0.46131
	2.8998	0.5741	2.3998	0.84274	1.8998	-0.12497	1.3998	0.59979	0.8998	0.9995	0.3998	0.48387
[truncated: 35,441 more rows]
