# Supplementary material for: A Nonresonant Hybridized Electromagnetic-Triboelectric Nanogenerator for Irregular and Ultralow Frequency Blue Energy Harvesting
Source: Research (Wash D C). 2021 Feb 4;2021:5963293. doi: 10.34133/2021/5963293 (PMC7881767; doi:10.34133/2021/5963293)
Supplement: Supplementary Materials — Figure S1: pictures of double helix structure triboelectric nanogenerator. Figure S2: hybridized nanogenerator in Jialing River. Figure S3: hybridized nanogenerator's energy harvesting efficiency. Figure S4: the collision models of the system without TENG and with TENG. Figure S5: LEDs lighted up by hybridized nanogenerator. Movie S1: the front view of the kinematic simulation for pendulum swing. Movie S2: the vertical view of the kinematic simulation for pendulum swing. Movie S3: the outputs of EMG tested in the river. Movie S4: the outputs of TENG tested in the river. Movie S5: 100 LEDs in parallel were lighted up by the EMG. Movie S6: 50 LEDs in series were lighted up by the TENG. Movie S7: The wireless temperature sensing was powered by the hybridized nanogenerator. Shared data 1: Figure 3(a) data. The output currents of the TENG under different vibration frequencies of external excitation. Shared data 2: Figure 3(b) data. The output voltages of the TENG under different vibration frequencies of external excitation. Shared data 3: Figure 3(c) data. The transferred charge of the TENG when the frequency of external excitation was 2.3 Hz. Shared data 4: Figure 3(d) data. The transferred charge of the TENG under different vibration frequencies of external excitation. Shared data 5: Figure 3(e) data. The peak power-resistance curve of TENG. Shared data 6: Figure 3(f) data. The charging behavior of the TENG. Shared data 7: Figure 4(a) data. The induced currents in the coil of the EMG under different vibration frequencies of external excitation. Shared data 8: Figure 4(b) data. The induced voltages in the coil of the EMG under different vibration frequencies of external excitation. Shared data 9: Figure 4(c) data. The peak power-resistance curve of EMG. Shared data 10: Figure 4(d) data. The charging capability of the EMG. Shared data 11: Figure 5(a) data. The output currents of the TENG in different wave heights. Shared data 12: Figure 5(b) data. The output voltages of [file 5963293.f1.zip › Shared data 14.xlsx]

## Sheet: Sheet1
	Time (s)	Voltage (V)	Time (s)	Voltage (V)	Time (s)	Voltage (V)	Time (s)	Voltage (V)	Time (s)	Voltage (V)	Time (s)	Voltage (V)
	2	0.96	2.5	0.08	1.5	-2.98023e-09	0.5	-0.16	1	-0.16	0	0.2
	2.00003	0.96	2.50003	0	1.50003	0.01333	0.50003	-0.13333	1.00003	-0.16	3.2e-05	-0.01333
	2.00006	0.976	2.50006	0.064	1.50006	-1.19209e-09	0.50006	-0.16	1.00006	-0.176	6.4e-05	-0.016
	2.0001	0.96571	2.5001	0.05143	1.5001	0.01714	0.5001	-0.13714	1.0001	-0.19429	9.6e-05	-0.00571
	2.00013	0.97778	2.50013	0.05778	1.50013	0.01778	0.50013	-0.16	1.00013	-0.21333	0.000128	-0.02667
	2.00016	0.98182	2.50016	0.06909	1.50016	0.01091	0.50016	-0.13818	1.00016	-0.21091	0.00016	-0.00727
	2.00019	0.99077	2.50019	0.05231	1.50019	0.01846	0.50019	-0.12923	1.00019	-0.22769	0.000192	-0.02769
	2.00022	1.00533	2.50022	0.06933	1.50022	0.016	0.50022	-0.13333	1.00022	-0.22933	0.000224	-0.024
	2.00026	1.00941	2.50026	0.06118	1.50026	0.01176	0.50026	-0.12235	1.00026	-0.23059	0.000256	-0.02118
	2.00029	1.02105	2.50029	0.06316	1.50029	0.00632	0.50029	-0.12632	1.00029	-0.23579	0.000288	-0.02526
	2.00032	1.02286	2.50032	0.06286	1.50032	0.01143	0.50032	-0.12952	1.00032	-0.23619	0.00032	-0.01524
	2.00035	1.0313	2.50035	0.04348	1.50035	0.0087	0.50035	-0.13217	1.00035	-0.23652	0.000352	-0.02435
	2.00038	1.0384	2.50038	0.0512	1.50038	0.0096	0.50038	-0.1344	1.00038	-0.2368	0.000384	-0.0224
	2.00042	1.03852	2.50042	0.04593	1.50042	0.01037	0.50042	-0.12444	1.00042	-0.23704	0.000416	-0.01926
	2.00045	1.04966	2.50045	0.04828	1.50045	0.0069	0.50045	-0.1269	1.00045	-0.23448	0.000448	-0.01931
	2.00048	1.04903	2.50048	0.04774	1.50048	0.01032	0.50048	-0.12645	1.00048	-0.23484	0.00048	-0.0129
	2.00051	1.05455	2.50051	0.04121	1.50051	0.01091	0.50051	-0.12364	1.00051	-0.23515	0.000512	-0.01818
	2.00054	1.05829	2.50054	0.048	1.50054	0.01029	0.50054	-0.13029	1.00054	-0.23543	0.000544	-0.01486
	2.00058	1.05622	2.50058	0.04324	1.50058	0.01189	0.50058	-0.12541	1.00058	-0.23568	0.000576	-0.01622
	2.00061	1.06359	2.50061	0.04718	1.50061	0.00923	0.50061	-0.12718	1.00061	-0.2359	0.000608	-0.01641
	2.00064	1.06341	2.50064	0.0478	1.50064	0.00976	0.50064	-0.12683	1.00064	-0.2361	0.00064	-0.01268
	2.00067	1.06419	2.50067	0.04186	1.50067	0.01116	0.50067	-0.12465	1.00067	-0.23814	0.000672	-0.01209
	2.0007	1.06756	2.5007	0.04444	1.5007	0.01244	0.5007	-0.12622	1.0007	-0.23644	0.000704	-0.01067
	2.00074	1.06468	2.50074	0.04085	1.50074	0.01277	0.50074	-0.12255	1.00074	-0.2383	0.000736	-0.00936
	2.00077	1.0702	2.50077	0.04163	1.50077	0.01061	0.50077	-0.12408	1.00077	-0.23673	0.000768	-0.00735
	2.0008	1.07265	2.5008	0.04163	1.5008	0.0098	0.5008	-0.12408	1.0008	-0.24	0.0008	-0.01224
	2.00083	1.07429	2.50083	0.04245	1.50083	0.00816	0.50083	-0.12571	1.00083	-0.24163	0.000832	-0.01061
	2.00086	1.07429	2.50086	0.04245	1.50086	0.00816	0.50086	-0.12408	1.00086	-0.2449	0.000864	-0.0098
	2.0009	1.07918	2.5009	0.03755	1.5009	0.00653	0.5009	-0.12245	1.0009	-0.2449	0.000896	-0.00816
	2.00093	1.08327	2.50093	0.03837	1.50093	0.00735	0.50093	-0.12245	1.00093	-0.24163	0.000928	-0.0098
	2.00096	1.0849	2.50096	0.03837	1.50096	0.00653	0.50096	-0.12408	1.00096	-0.24163	0.00096	-0.01224
	2.00099	1.08735	2.50099	0.03673	1.50099	0.00653	0.50099	-0.12735	1.00099	-0.24	0.000992	-0.01224
	2.00102	1.08735	2.50102	0.03592	1.50102	0.00653	0.50102	-0.12408	1.00102	-0.24	0.00102	-0.01143
	2.00106	1.0898	2.50106	0.0302	1.50106	0.00327	0.50106	-0.12408	1.00106	-0.23673	0.00106	-0.0098
	2.00109	1.09388	2.50109	0.03102	1.50109	0.00898	0.50109	-0.12735	1.00109	-0.23347	0.00109	-0.01143
	2.00112	1.09551	2.50112	0.02939	1.50112	0.01143	0.50112	-0.13061	1.00112	-0.2351	0.00112	-0.01306
	2.00115	1.09306	2.50115	0.03102	1.50115	0.01143	0.50115	-0.13388	1.00115	-0.23347	0.00115	-0.01143
	2.00118	1.09306	2.50118	0.03102	1.50118	0.00816	0.50118	-0.13388	1.00118	-0.23347	0.00118	-0.01061
	2.00122	1.09388	2.50122	0.02694	1.50122	0.00571	0.50122	-0.13551	1.00122	-0.23184	0.00122	-0.00898
	2.00125	1.09714	2.50125	0.02694	1.50125	0.00816	0.50125	-0.13551	1.00125	-0.22694	0.00125	-0.0098
	2.00128	1.09633	2.50128	0.02531	1.50128	0.01143	0.50128	-0.13388	1.00128	-0.22857	0.00128	-0.01388
	2.00131	1.09633	2.50131	0.02449	1.50131	0.01306	0.50131	-0.13878	1.00131	-0.22857	0.00131	-0.01306
	2.00134	1.09388	2.50134	0.02531	1.50134	0.01061	0.50134	-0.14041	1.00134	-0.22857	0.00134	-0.01306
	2.00138	1.09469	2.50138	0.02122	1.50138	0.01306	0.50138	-0.14041	1.00138	-0.22531	0.00138	-0.01224
	2.00141	1.09714	2.50141	0.02041	1.50141	0.01143	0.50141	-0.14041	1.00141	-0.22204	0.00141	-0.01306
	2.00144	1.09633	2.50144	0.02041	1.50144	0.01388	0.50144	-0.14204	1.00144	-0.22204	0.00144	-0.01551
	2.00147	1.09469	2.50147	0.02122	1.50147	0.01388	0.50147	-0.14531	1.00147	-0.22204	0.00147	-0.01469
	2.0015	1.09143	2.5015	0.02531	1.5015	0.01388	0.5015	-0.14367	1.0015	-0.22204	0.0015	-0.01143
	2.00154	1.09306	2.50154	0.02041	1.50154	0.01306	0.50154	-0.14204	1.00154	-0.21878	0.00154	-0.01143
	2.00157	1.09633	2.50157	0.01878	1.50157	0.01224	0.50157	-0.14204	1.00157	-0.21388	0.00157	-0.0098
	2.0016	1.09388	2.5016	0.01878	1.5016	0.01551	0.5016	-0.14531	1.0016	-0.21551	0.0016	-0.01306
	2.00163	1.09469	2.50163	0.01959	1.50163	0.01551	0.50163	-0.15184	1.00163	-0.21388	0.00163	-0.01388
	2.00166	1.0898	2.50166	0.02041	1.50166	0.01469	0.50166	-0.15184	1.00166	-0.21551	0.00166	-0.01388
	2.0017	1.08898	2.5017	0.01633	1.5017	0.01714	0.5017	-0.15184	1.0017	-0.21224	0.0017	-0.01388
	2.00173	1.09306	2.50173	0.01306	1.50173	0.01551	0.50173	-0.15347	1.00173	-0.20898	0.00173	-0.01551
	2.00176	1.09143	2.50176	0.01224	1.50176	0.02041	0.50176	-0.1551	1.00176	-0.21061	0.00176	-0.01959
	2.00179	1.09061	2.50179	0.01224	1.50179	0.01959	0.50179	-0.16	1.00179	-0.20898	0.00179	-0.01633
	2.00182	1.08571	2.50182	0.01388	1.50182	0.01878	0.50182	-0.16	1.00182	-0.21061	0.00182	-0.01551
	2.00186	1.08327	2.50186	0.00898	1.50186	0.01959	0.50186	-0.15837	1.00186	-0.20735	0.00186	-0.01469
	2.00189	1.0849	2.50189	0.00571	1.50189	0.01878	0.50189	-0.15837	1.00189	-0.20245	0.00189	-0.01633
	2.00192	1.08245	2.50192	0.00571	1.50192	0.02367	0.50192	-0.16	1.00192	-0.20408	0.00192	-0.01959
	2.00195	1.08327	2.50195	0.00653	1.50195	0.02204	0.50195	-0.1649	1.00195	-0.20408	0.00195	-0.01714
	2.00198	1.08082	2.50198	0.00571	1.50198	0.02204	0.50198	-0.1649	1.00198	-0.20408	0.00198	-0.01551
	2.00202	1.07592	2.50202	0.000816326	1.50202	0.02367	0.50202	-0.16653	1.00202	-0.20082	0.00202	-0.01714
	2.00205	1.07673	2.50205	-0.00163	1.50205	0.02367	0.50205	-0.16816	1.00205	-0.19755	0.00205	-0.01959
	2.00208	1.07592	2.50208	-0.00327	1.50208	0.02857	0.50208	-0.1698	1.00208	-0.19918	0.00208	-0.02286
	2.00211	1.0751	2.50211	-0.00163	1.50211	0.02857	0.50211	-0.17469	1.00211	-0.19918	0.00211	-0.02122
	2.00214	1.07184	2.50214	0.00163	1.50214	0.02776	0.50214	-0.17633	1.00214	-0.19918	0.00214	-0.02286
	2.00218	1.06857	2.50218	-0.0049	1.50218	0.02776	0.50218	-0.17796	1.00218	-0.19755	0.00218	-0.02449
	2.00221	1.06694	2.50221	-0.00653	1.50221	0.02531	0.50221	-0.17633	1.00221	-0.19429	0.00221	-0.02612
	2.00224	1.06531	2.50224	-0.00571	1.50224	0.02857	0.50224	-0.17959	1.00224	-0.19592	0.00224	-0.02857
	2.00227	1.06612	2.50227	-0.0049	1.50227	0.02612	0.50227	-0.18286	1.00227	-0.19265	0.00227	-0.02612
	2.0023	1.06204	2.5023	-0.00571	1.5023	0.02531	0.5023	-0.18449	1.0023	-0.19429	0.0023	-0.02857
	2.00234	1.05878	2.50234	-0.00898	1.50234	0.02694	0.50234	-0.18612	1.00234	-0.19429	0.00234	-0.03184
	2.00237	1.05633	2.50237	-0.01143	1.50237	0.02776	0.50237	-0.18776	1.00237	-0.19102	0.00237	-0.03265
	2.0024	1.05551	2.5024	-0.01143	1.5024	0.03265	0.5024	-0.18939	1.0024	-0.19265	0.0024	-0.03592
	2.00243	1.05633	2.50243	-0.01143	1.50243	0.03265	0.50243	-0.19102	1.00243	-0.18939	0.00243	-0.03265
	2.00246	1.05224	2.50246	-0.01061	1.50246	0.03347	0.50246	-0.19102	1.00246	-0.19265	0.00246	-0.0351
	2.0025	1.04898	2.5025	-0.01469	1.5025	0.03429	0.5025	-0.19102	1.0025	-0.19592	0.0025	-0.03755
	2.00253	1.04735	2.50253	-0.01551	1.50253	0.03184	0.50253	-0.19102	1.00253	-0.19429	0.00253	-0.04163
	2.00256	1.04653	2.50256	-0.01388	1.50256	0.0351	0.50256	-0.19265	1.00256	-0.19755	0.00256	-0.04327
	2.00259	1.04653	2.50259	-0.01143	1.50259	0.03347	0.50259	-0.19429	1.00259	-0.19592	0.00259	-0.04
	2.00262	1.04408	2.50262	-0.0098	1.50262	0.0351	0.50262	-0.19265	1.00262	-0.20082	0.00262	-0.04408
	2.00266	1.04	2.50266	-0.01306	1.50266	0.03102	0.50266	-0.19102	1.00266	-0.20408	0.00266	-0.04735
	2.00269	1.03837	2.50269	-0.01469	1.50269	0.02939	0.50269	-0.19265	1.00269	-0.20408	0.00269	-0.05306
	2.00272	1.03837	2.50272	-0.01551	1.50272	0.03184	0.50272	-0.19429	1.00272	-0.20408	0.00272	-0.05469
	2.00275	1.03918	2.50275	-0.01469	1.50275	0.03429	0.50275	-0.19592	1.00275	-0.20245	0.00275	-0.05224
	2.00278	1.03755	2.50278	-0.01551	1.50278	0.0351	0.50278	-0.19592	1.00278	-0.20571	0.00278	-0.05878
	2.00282	1.03347	2.50282	-0.01959	1.50282	0.03429	0.50282	-0.19755	1.00282	-0.20898	0.00282	-0.06204
	2.00285	1.03429	2.50285	-0.01878	1.50285	0.03265	0.50285	-0.20245	1.00285	-0.20898	0.00285	-0.06531
	2.00288	1.03347	2.50288	-0.01633	1.50288	0.03265	0.50288	-0.20245	1.00288	-0.20735	0.00288	-0.06612
	2.00291	1.0351	2.50291	-0.01551	1.50291	0.03347	0.50291	-0.20245	1.00291	-0.20571	0.00291	-0.06286
	2.00294	1.03102	2.50294	-0.01633	1.50294	0.03347	0.50294	-0.20245	1.00294	-0.20898	0.00294	-0.06612
	2.00298	1.02857	2.50298	-0.01796	1.50298	0.03429	0.50298	-0.20245	1.00298	-0.21224	0.00298	-0.0702
	2.00301	1.02939	2.50301	-0.01388	1.50301	0.02857	0.50301	-0.20408	1.00301	-0.21224	0.00301	-0.07184
	2.00304	1.02857	2.50304	-0.01143	1.50304	0.02939	0.50304	-0.20408	1.00304	-0.21224	0.00304	-0.07184
	2.00307	1.02857	2.50307	-0.01306	1.50307	0.0302	0.50307	-0.20408	1.00307	-0.21224	0.00307	-0.07102
	2.0031	1.02286	2.5031	-0.01143	1.5031	0.03184	0.5031	-0.20571	1.0031	-0.21714	0.0031	-0.07429
	2.00314	1.02041	2.50314	-0.01143	1.50314	0.03265	0.50314	-0.20735	1.00314	-0.22531	0.00314	-0.07918
	2.00317	1.02204	2.50317	-0.00816	1.50317	0.02776	0.50317	-0.20735	1.00317	-0.22531	0.00317	-0.07918
	2.0032	1.02041	2.5032	-0.00816	1.5032	0.02857	0.5032	-0.20408	1.0032	-0.22531	0.0032	-0.07755
	2.00323	1.02122	2.50323	-0.00735	1.50323	0.02857	0.50323	-0.20408	1.00323	-0.22694	0.00323	-0.07429
	2.00326	1.01796	2.50326	-0.00653	1.50326	0.02857	0.50326	-0.20408	1.00326	-0.23184	0.00326	-0.07673
	2.0033	1.01469	2.5033	-0.00735	1.5033	0.03102	0.5033	-0.20245	1.0033	-0.23673	0.0033	-0.07918
	2.00333	1.01714	2.50333	-0.00327	1.50333	0.02531	0.50333	-0.20245	1.00333	-0.2351	0.00333	-0.07918
	2.00336	1.01388	2.50336	-0.000816328	1.50336	0.02286	0.50336	-0.20082	1.00336	-0.2351	0.00336	-0.08082
	2.00339	1.01469	2.50339	-1.33806e-09	1.50339	0.02286	0.50339	-0.20082	1.00339	-0.23673	0.00339	-0.07673
	2.00342	1.01143	2.50342	-1.33806e-09	1.50342	0.02204	0.50342	-0.19918	1.00342	-0.24	0.00342	-0.08082
	2.00346	1.01143	2.50346	-1.33806e-09	1.50346	0.02367	0.50346	-0.19755	1.00346	-0.24653	0.00346	-0.08327
	2.00349	1.01469	2.50349	0.00408	1.50349	0.01878	0.50349	-0.19918	1.00349	-0.24653	0.00349	-0.08408
	2.00352	1.01306	2.50352	0.00735	1.50352	0.01796	0.50352	-0.19918	1.00352	-0.24653	0.00352	-0.08571
	2.00355	1.01306	2.50355	0.00816	1.50355	0.01796	0.50355	-0.19755	1.00355	-0.24653	0.00355	-0.08327
	2.00358	1.01306	2.50358	0.00816	1.50358	0.01878	0.50358	-0.19265	1.00358	-0.2498	0.00358	-0.0849
	2.00362	1.01224	2.50362	0.00653	1.50362	0.01878	0.50362	-0.19265	1.00362	-0.25306	0.00362	-0.08735
	2.00365	1.01306	2.50365	0.01143	1.50365	0.01551	0.50365	-0.19592	1.00365	-0.25306	0.00365	-0.08898
	2.00368	1.01388	2.50368	0.01306	1.50368	0.01388	0.50368	-0.19755	1.00368	-0.25306	0.00368	-0.09143
	2.00371	1.01224	2.50371	0.01306	1.50371	0.01388	0.50371	-0.19429	1.00371	-0.25143	0.00371	-0.08735
	2.00374	1.01224	2.50374	0.01469	1.50374	0.01469	0.50374	-0.18939	1.00374	-0.25633	0.00374	-0.0898
	2.00378	1.01469	2.50378	0.01469	1.50378	0.01551	0.50378	-0.19265	1.00378	-0.25796	0.00378	-0.09224
	2.00381	1.01714	2.50381	0.01959	1.50381	0.01388	0.50381	-0.19102	1.00381	-0.25796	0.00381	-0.09306
	2.00384	1.01714	2.50384	0.02204	1.50384	0.01469	0.50384	-0.19265	1.00384	-0.25959	0.00384	-0.09796
	2.00387	1.01714	2.50387	0.02367	1.50387	0.01551	0.50387	-0.19102	1.00387	-0.25959	0.00387	-0.09388
	2.0039	1.01633	2.5039	0.02367	1.5039	0.01796	0.5039	-0.18612	1.0039	-0.26286	0.0039	-0.09633
	2.00394	1.01878	2.50394	0.02204	1.50394	0.01633	0.50394	-0.18776	1.00394	-0.26286	0.00394	-0.09878
	2.00397	1.02041	2.50397	0.02776	1.50397	0.01224	0.50397	-0.18612	1.00397	-0.26122	0.00397	-0.09714
	2.004	1.01959	2.504	0.03102	1.504	0.01143	0.504	-0.18612	1.004	-0.26286	0.004	-0.10122
	2.00403	1.01959	2.50403	0.03265	1.50403	0.00898	0.50403	-0.18449	1.00403	-0.26122	0.00403	-0.09633
	2.00406	1.01878	2.50406	0.03347	1.50406	0.0098	0.50406	-0.17959	1.00406	-0.26286	0.00406	-0.09551
	2.0041	1.02204	2.5041	0.03102	1.5041	0.0098	0.5041	-0.17959	1.0041	-0.26449	0.0041	-0.09388
	2.00413	1.02531	2.50413	0.03592	1.50413	0.00327	0.50413	-0.17796	1.00413	-0.26449	0.00413	-0.09306
	2.00416	1.02612	2.50416	0.03755	1.50416	0.00163	0.50416	-0.17796	1.00416	-0.26449	0.00416	-0.09633
	2.00419	1.02531	2.50419	0.03837	1.50419	0.00163	0.50419	-0.17796	1.00419	-0.26449	0.00419	-0.0898
	2.00422	1.02367	2.50422	0.03673	1.50422	-0.000816327	0.50422	-0.17306	1.00422	-0.26449	0.00422	-0.09061
	2.00426	1.02694	2.50426	0.0351	1.50426	-0.0049	0.50426	-0.17469	1.00426	-0.26449	0.00426	-0.08816
	2.00429	1.0302	2.50429	0.03918	1.50429	-0.01143	0.50429	-0.17469	1.00429	-0.26449	0.00429	-0.08735
	2.00432	1.03102	2.50432	0.04163	1.50432	-0.01551	0.50432	-0.17306	1.00432	-0.26612	0.00432	-0.09061
	2.00435	1.02857	2.50435	0.04408	1.50435	-0.01714	0.50435	-0.17143	1.00435	-0.26612	0.00435	-0.08408
	2.00438	1.02694	2.50438	0.04408	1.50438	-0.02041	0.50438	-0.16653	1.00438	-0.26776	0.00438	-0.08408
	2.00442	1.03102	2.50442	0.04327	1.50442	-0.02449	0.50442	-0.16653	1.00442	-0.26939	0.00442	-0.08245
	2.00445	1.03184	2.50445	0.04735	1.50445	-0.02776	0.50445	-0.1649	1.00445	-0.26939	0.00445	-0.08163
	2.00448	1.03184	2.50448	0.04898	1.50448	-0.02939	0.50448	-0.1649	1.00448	-0.26939	0.00448	-0.0849
	2.00451	1.03265	2.50451	0.0498	1.50451	-0.03184	0.50451	-0.16327	1.00451	-0.26939	0.00451	-0.08245
	2.00454	1.02939	2.50454	0.04898	1.50454	-0.0351	0.50454	-0.16	1.00454	-0.27102	0.00454	-0.08245
	2.00458	1.03265	2.50458	0.04327	1.50458	-0.0351	0.50458	-0.16	1.00458	-0.27102	0.00458	-0.08408
	2.00461	1.0351	2.50461	0.04735	1.50461	-0.03918	0.50461	-0.16	1.00461	-0.27102	0.00461	-0.0849
	2.00464	1.03673	2.50464	0.0498	1.50464	-0.04082	0.50464	-0.16327	1.00464	-0.27102	0.00464	-0.08816
	2.00467	1.03673	2.50467	0.05143	1.50467	-0.04408	0.50467	-0.16163	1.00467	-0.26939	0.00467	-0.08816
	2.0047	1.03265	2.5047	0.04898	1.5047	-0.04735	0.5047	-0.15837	1.0047	-0.26776	0.0047	-0.08898
	2.00474	1.03673	2.50474	0.04571	1.50474	-0.04898	0.50474	-0.15837	1.00474	-0.26776	0.00474	-0.08898
	2.00477	1.03918	2.50477	0.05143	1.50477	-0.05143	0.50477	-0.16	1.00477	-0.26612	0.00477	-0.0898
	2.0048	1.04082	2.5048	0.05306	1.5048	-0.05143	0.5048	-0.16163	1.0048	-0.26612	0.0048	-0.09306
	2.00483	1.04082	2.50483	0.05224	1.50483	-0.05306	0.50483	-0.16653	1.00483	-0.26612	0.00483	-0.09306
	2.00486	1.03755	2.50486	0.05306	1.50486	-0.05714	0.50486	-0.1649	1.00486	-0.26612	0.00486	-0.09224
	2.0049	1.03918	2.5049	0.04898	1.5049	-0.05796	0.5049	-0.16653	1.0049	-0.26612	0.0049	-0.09388
	2.00493	1.04327	2.50493	0.05061	1.50493	-0.05796	0.50493	-0.16653	1.00493	-0.26286	0.00493	-0.09469
	2.00496	1.04327	2.50496	0.05061	1.50496	-0.05796	0.50496	-0.16816	1.00496	-0.26122	0.00496	-0.09878
	2.00499	1.04245	2.50499	0.05061	1.50499	-0.05959	0.50499	-0.17143	1.00499	-0.26122	0.00499	-0.09633
	2.00502	1.03837	2.50502	0.05061	1.50502	-0.06204	0.50502	-0.1698	1.00502	-0.26122	0.00502	-0.09633
	2.00506	1.04	2.50506	0.04571	1.50506	-0.06367	0.50506	-0.1698	1.00506	-0.25959	0.00506	-0.09551
	2.00509	1.04327	2.50509	0.04898	1.50509	-0.07102	0.50509	-0.16816	1.00509	-0.25633	0.00509	-0.09469
	2.00512	1.04408	2.50512	0.04898	1.50512	-0.06939	0.50512	-0.17143	1.00512	-0.25633	0.00512	-0.09796
	2.00515	1.04245	2.50515	0.04735	1.50515	-0.07184	0.50515	-0.17796	1.00515	-0.25633	0.00515	-0.09633
	2.00518	1.04	2.50518	0.04816	1.50518	-0.0751	0.50518	-0.17633	1.00518	-0.25959	0.00518	-0.09388
	2.00522	1.04082	2.50522	0.0449	1.50522	-0.07837	0.50522	-0.17469	1.00522	-0.25633	0.00522	-0.09224
	2.00525	1.04245	2.50525	0.04653	1.50525	-0.07918	0.50525	-0.17143	1.00525	-0.25306	0.00525	-0.09224
	2.00528	1.04408	2.50528	0.04571	1.50528	-0.07673	0.50528	-0.17469	1.00528	-0.25306	0.00528	-0.09714
	2.00531	1.04082	2.50531	0.04571	1.50531	-0.07918	0.50531	-0.18122	1.00531	-0.25143	0.00531	-0.09469
	2.00534	1.03592	2.50534	0.04653	1.50534	-0.08082	0.50534	-0.17959	1.00534	-0.25633	0.00534	-0.09388
	2.00538	1.03755	2.50538	0.04163	1.50538	-0.0849	0.50538	-0.18122	1.00538	-0.25306	0.00538	-0.09388
	2.00541	1.03837	2.50541	0.04245	1.50541	-0.0849	0.50541	-0.17959	1.00541	-0.2498	0.00541	-0.09224
	2.00544	1.03837	2.50544	0.04327	1.50544	-0.08327	0.50544	-0.18122	1.00544	-0.2498	0.00544	-0.09633
	2.00547	1.03755	2.50547	0.04245	1.50547	-0.08816	0.50547	-0.18776	1.00547	-0.2498	0.00547	-0.09469
	2.0055	1.0351	2.5055	0.04408	1.5055	-0.0898	0.5055	-0.18449	1.0055	-0.25306	0.0055	-0.09388
	2.00554	1.0351	2.50554	0.04	1.50554	-0.09224	0.50554	-0.18776	1.00554	-0.2498	0.00554	-0.09306
	2.00557	1.03592	2.50557	0.03755	1.50557	-0.09306	0.50557	-0.18776	1.00557	-0.24653	0.00557	-0.09224
	2.0056	1.03347	2.5056	0.03592	1.5056	-0.0898	0.5056	-0.19102	1.0056	-0.24653	0.0056	-0.09633
	2.00563	1.03184	2.50563	0.0351	1.50563	-0.09061	0.50563	-0.19755	1.00563	-0.2449	0.00563	-0.09388
	2.00566	1.02694	2.50566	0.03755	1.50566	-0.09143	0.50566	-0.19592	1.00566	-0.24653	0.00566	-0.09388
	2.0057	1.02612	2.5057	0.03347	1.5057	-0.09143	0.5057	-0.19755	1.0057	-0.24163	0.0057	-0.09224
	2.00573	1.02612	2.50573	0.03184	1.50573	-0.08898	0.50573	-0.19755	1.00573	-0.23837	0.00573	-0.09306
	2.00576	1.02531	2.50576	0.03102	1.50576	-0.08408	0.50576	-0.19918	1.00576	-0.23673	0.00576	-0.09633
	2.00579	1.0302	2.50579	0.03347	1.50579	-0.08245	0.50579	-0.20571	1.00579	-0.23673	0.00579	-0.09388
	2.00582	1.02449	2.50582	0.0351	1.50582	-0.08163	0.50582	-0.20245	1.00582	-0.23837	0.00582	-0.09306
	2.00586	1.02286	2.50586	0.03184	1.50586	-0.08	0.50586	-0.20245	1.00586	-0.23673	0.00586	-0.09306
	2.00589	1.02041	2.50589	0.02857	1.50589	-0.07755	0.50589	-0.20408	1.00589	-0.23184	0.00589	-0.09224
	2.00592	1.02041	2.50592	0.02612	1.50592	-0.07265	0.50592	-0.20898	1.00592	-0.2351	0.00592	-0.09551
	2.00595	1.02041	2.50595	0.02694	1.50595	-0.06939	0.50595	-0.21388	1.00595	-0.23347	0.00595	-0.09224
	2.00598	1.01306	2.50598	0.02612	1.50598	-0.0702	0.50598	-0.21224	1.00598	-0.23347	0.00598	-0.0898
	2.00602	1.01143	2.50602	0.02204	1.50602	-0.06939	0.50602	-0.21388	1.00602	-0.23184	0.00602	-0.08898
	2.00605	1.00898	2.50605	0.01959	1.50605	-0.06776	0.50605	-0.21388	1.00605	-0.22694	0.00605	-0.08816
	2.00608	1.00735	2.50608	0.01796	1.50608	-0.06204	0.50608	-0.21714	1.00608	-0.22857	0.00608	-0.08898
	2.00611	1.00735	2.50611	0.01796	1.50611	-0.06041	0.50611	-0.22041	1.00611	-0.22694	0.00611	-0.0849
	2.00614	1.00245	2.50614	0.01878	1.50614	-0.06204	0.50614	-0.21878	1.00614	-0.2302	0.00614	-0.08327
	2.00618	1.00082	2.50618	0.01714	1.50618	-0.06204	0.50618	-0.21878	1.00618	-0.2302	0.00618	-0.08245
	2.00621	0.99673	2.50621	0.01388	1.50621	-0.06204	0.50621	-0.21714	1.00621	-0.22857	0.00621	-0.08163
	2.00624	0.99592	2.50624	0.01061	1.50624	-0.05551	0.50624	-0.22041	1.00624	-0.22857	0.00624	-0.08163
	2.00627	0.9951	2.50627	0.01224	1.50627	-0.05469	0.50627	-0.22367	1.00627	-0.22857	0.00627	-0.07592
	2.0063	0.98857	2.5063	0.01143	1.5063	-0.05551	0.5063	-0.22204	1.0063	-0.2302	0.0063	-0.07918
	2.00634	0.98531	2.50634	0.00653	1.50634	-0.05633	0.50634	-0.22204	1.00634	-0.22857	0.00634	-0.08163
	2.00637	0.98122	2.50637	0.00327	1.50637	-0.05633	0.50637	-0.22041	1.00637	-0.22367	0.00637	-0.08245
	2.0064	0.98041	2.5064	0.00327	1.5064	-0.05224	0.5064	-0.21551	1.0064	-0.22367	0.0064	-0.08408
	2.00643	0.97959	2.50643	0.00245	1.50643	-0.05224	0.50643	-0.21878	1.00643	-0.22367	0.00643	-0.08082
	2.00646	0.97306	2.50646	0.00571	1.50646	-0.05469	0.50646	-0.21878	1.00646	-0.22531	0.00646	-0.08
	2.0065	0.96898	2.5065	0.00245	1.5065	-0.05388	0.5065	-0.22204	1.0065	-0.2302	0.0065	-0.08163
	2.00653	0.96735	2.50653	0.00245	1.50653	-0.05306	0.50653	-0.22041	1.00653	-0.2302	0.00653	-0.08408
	2.00656	0.96735	2.50656	0.00163	1.50656	-0.04816	0.50656	-0.22041	1.00656	-0.2302	0.00656	-0.08735
	2.00659	0.96816	2.50659	0.00327	1.50659	-0.04816	0.50659	-0.22367	1.00659	-0.2302	0.00659	-0.08245
	2.00662	0.96408	2.50662	0.00408	1.50662	-0.04816	0.50662	-0.22204	1.00662	-0.2302	0.00662	-0.08408
	2.00666	0.95918	2.50666	-0.00163	1.50666	-0.04163	0.50666	-0.22367	1.00666	-0.2351	0.00666	-0.08653
	2.00669	0.95592	2.50669	-6.69031e-10	1.50669	-0.04163	0.50669	-0.22204	1.00669	-0.2351	0.00669	-0.08898
	2.00672	0.95429	2.50672	0.00163	1.50672	-0.03755	0.50672	-0.22041	1.00672	-0.2351	0.00672	-0.09061
	2.00675	0.95347	2.50675	0.00245	1.50675	-0.03755	0.50675	-0.22204	1.00675	-0.23184	0.00675	-0.08816
	2.00678	0.9502	2.50678	0.00245	1.50678	-0.03918	0.50678	-0.22204	1.00678	-0.23347	0.00678	-0.09061
	2.00682	0.94612	2.50682	-0.00408	1.50682	-0.04082	0.50682	-0.22367	1.00682	-0.23837	0.00682	-0.09306
	2.00685	0.94449	2.50685	-0.00163	1.50685	-0.04163	0.50685	-0.22204	1.00685	-0.24	0.00685	-0.09388
	2.00688	0.94286	2.50688	-0.000816327	1.50688	-0.03918	0.50688	-0.22204	1.00688	-0.24327	0.00688	-0.09633
	2.00691	0.94286	2.50691	-7.90673e-10	1.50691	-0.04	0.50691	-0.22367	1.00691	-0.24	0.00691	-0.09061
	2.00694	0.93796	2.50694	0.000816326	1.50694	-0.03918	0.50694	-0.22367	1.00694	-0.24163	0.00694	-0.09224
	2.00698	0.93633	2.50698	-0.0049	1.50698	-0.04082	0.50698	-0.22694	1.00698	-0.2449	0.00698	-0.09551
	2.00701	0.93551	2.50701	-0.00163	1.50701	-0.03837	0.50701	-0.22694	1.00701	-0.2449	0.00701	-0.09633
	2.00704	0.93306	2.50704	-7.29852e-10	1.50704	-0.03673	0.50704	-0.22531	1.00704	-0.2449	0.00704	-0.09714
	2.00707	0.93061	2.50707	-7.29852e-10	1.50707	-0.03592	0.50707	-0.22694	1.00707	-0.24327	0.00707	-0.09224
	2.0071	0.92816	2.5071	-0.00245	1.5071	-0.03592	0.5071	-0.22367	1.0071	-0.24816	0.0071	-0.09469
	2.00714	0.92571	2.50714	-0.00245	1.50714	-0.03429	0.50714	-0.22531	1.00714	-0.25306	0.00714	-0.09878
	2.00717	0.92653	2.50717	-6.69031e-10	1.50717	-0.03592	0.50717	-0.22531	1.00717	-0.25469	0.00717	-0.10286
	2.0072	0.9249	2.5072	0.000816326	1.5072	-0.03673	0.5072	-0.22694	1.0072	-0.25633	0.0072	-0.10531
	2.00723	0.92327	2.50723	0.00163	1.50723	-0.03673	0.50723	-0.22857	1.00723	-0.25469	0.00723	-0.10204
	2.00726	0.92	2.50726	0.000816326	1.50726	-0.03429	0.50726	-0.22694	1.00726	-0.26122	0.00726	-0.10612
	2.0073	0.91755	2.5073	-6.69031e-10	1.5073	-0.03347	0.5073	-0.2302	1.0073	-0.26449	0.0073	-0.10939
	2.00733	0.91592	2.50733	0.00163	1.50733	-0.04082	0.50733	-0.23184	1.00733	-0.26612	0.00733	-0.11265
	2.00736	0.90939	2.50736	0.000816326	1.50736	-0.04327	0.50736	-0.23184	1.00736	-0.26776	0.00736	-0.11347
	2.00739	0.90776	2.50739	0.00163	1.50739	-0.04408	0.50739	-0.23184	1.00739	-0.26612	0.00739	-0.10776
	2.00742	0.90449	2.50742	-7.90673e-10	1.50742	-0.04327	0.50742	-0.22694	1.00742	-0.26776	0.00742	-0.10939
	2.00746	0.90449	2.50746	-0.000816327	1.50746	-0.04327	0.50746	-0.22694	1.00746	-0.27265	0.00746	-0.11184
	2.00749	0.90367	2.50749	0.00327	1.50749	-0.04653	0.50749	-0.22694	1.00749	-0.27102	0.00749	-0.11429
	2.00752	0.90204	2.50752	0.00327	1.50752	-0.0498	0.50752	-0.22531	1.00752	-0.27265	0.00752	-0.11755
	2.00755	0.90122	2.50755	0.00571	1.50755	-0.04735	0.50755	-0.22531	1.00755	-0.27102	0.00755	-0.1151
	2.00758	0.89878	2.50758	0.00408	1.50758	-0.04653	0.50758	-0.22041	1.00758	-0.27265	0.00758	-0.11837
	2.00762	0.90041	2.50762	0.00245	1.50762	-0.04571	0.50762	-0.22204	1.00762	-0.27918	0.00762	-0.12082
	2.00765	0.89878	2.50765	0.00735	1.50765	-0.05061	0.50765	-0.22204	1.00765	-0.27918	0.00765	-0.12327
	2.00768	0.89633	2.50768	0.01143	1.50768	-0.05061	0.50768	-0.22204	1.00768	-0.27918	0.00768	-0.12571
	2.00771	0.89306	2.50771	0.01388	1.50771	-0.04816	0.50771	-0.22041	1.00771	-0.27755	0.00771	-0.12
	2.00774	0.8898	2.50774	0.0098	1.50774	-0.04653	0.50774	-0.21551	1.00774	-0.27755	0.00774	-0.12163
	2.00778	0.89224	2.50778	0.01061	1.50778	-0.04408	0.50778	-0.21551	1.00778	-0.28082	0.00778	-0.12408
	2.00781	0.89224	2.50781	0.01551	1.50781	-0.04653	0.50781	-0.21551	1.00781	-0.28408	0.00781	-0.12327
	2.00784	0.89143	2.50784	0.01714	1.50784	-0.04735	0.50784	-0.21551	1.00784	-0.28245	0.00784	-0.12571
	2.00787	0.89061	2.50787	0.01959	1.50787	-0.04653	0.50787	-0.21551	1.00787	-0.28245	0.00787	-0.11837
	2.0079	0.8898	2.5079	0.01878	1.5079	-0.04327	0.5079	-0.21061	1.0079	-0.28571	0.0079	-0.11755
	2.00794	0.89388	2.50794	0.01959	1.50794	-0.04327	0.50794	-0.21388	1.00794	-0.29551	0.00794	-0.12
	2.00797	0.89469	2.50797	0.02367	1.50797	-0.04816	0.50797	-0.21551	1.00797	-0.29551	0.00797	-0.11918
	2.008	0.89388	2.508	0.02857	1.508	-0.0498	0.508	-0.21551	1.008	-0.29551	0.008	-0.12082
	2.00803	0.89306	2.50803	0.02776	1.50803	-0.04816	0.50803	-0.21061	1.00803	-0.29551	0.00803	-0.11592
	2.00806	0.89224	2.50806	0.02694	1.50806	-0.04898	0.50806	-0.20408	1.00806	-0.29224	0.00806	-0.1151
	2.0081	0.89469	2.5081	0.02531	1.5081	-0.0498	0.5081	-0.20571	1.0081	-0.29551	0.0081	-0.11592
	2.00813	0.89551	2.50813	0.0302	1.50813	-0.05551	0.50813	-0.20408	1.00813	-0.29714	0.00813	-0.1151
	2.00816	0.89469	2.50816	0.03265	1.50816	-0.05714	0.50816	-0.20571	1.00816	-0.29551	0.00816	-0.11918
	2.00819	0.89143	2.50819	0.0351	1.50819	-0.05796	0.50819	-0.20245	1.00819	-0.29714	0.00819	-0.11265
	2.00822	0.89061	2.50822	0.0351	1.50822	-0.05714	0.50822	-0.19918	1.00822	-0.29551	0.00822	-0.11184
	2.00826	0.89143	2.50826	0.03184	1.50826	-0.06041	0.50826	-0.20408	1.00826	-0.29878	0.00826	-0.11265
	2.00829	0.89469	2.50829	0.03592	1.50829	-0.0702	0.50829	-0.20245	1.00829	-0.29878	0.00829	-0.11347
	2.00832	0.89224	2.50832	0.03918	1.50832	-0.06857	0.50832	-0.20408	1.00832	-0.30041	0.00832	-0.11673
	2.00835	0.8898	2.50835	0.03918	1.50835	-0.06776	0.50835	-0.20082	1.00835	-0.30041	0.00835	-0.11184
	2.00838	0.88816	2.50838	0.04082	1.50838	-0.06694	0.50838	-0.19755	1.00838	-0.30041	0.00838	-0.11184
	2.00842	0.88653	2.50842	0.03592	1.50842	-0.06939	0.50842	-0.20082	1.00842	-0.30204	0.00842	-0.11184
	2.00845	0.89061	2.50845	0.03918	1.50845	-0.07184	0.50845	-0.19918	1.00845	-0.30041	0.00845	-0.11184
	2.00848	0.88816	2.50848	0.04082	1.50848	-0.07184	0.50848	-0.19755	1.00848	-0.30041	0.00848	-0.1151
	2.00851	0.88571	2.50851	0.04163	1.50851	-0.07184	0.50851	-0.19265	1.00851	-0.30204	0.00851	-0.11265
	2.00854	0.88327	2.50854	0.04245	1.50854	-0.07102	0.50854	-0.18612	1.00854	-0.30367	0.00854	-0.11102
	2.00858	0.88408	2.50858	0.03673	1.50858	-0.07755	0.50858	-0.18612	1.00858	-0.30367	0.00858	-0.10857
	2.00861	0.88653	2.50861	0.04	1.50861	-0.07347	0.50861	-0.18449	1.00861	-0.30367	0.00861	-0.10612
	2.00864	0.88571	2.50864	0.04327	1.50864	-0.07347	0.50864	-0.18449	1.00864	-0.30204	0.00864	-0.11102
	2.00867	0.8849	2.50867	0.04571	1.50867	-0.07265	0.50867	-0.18449	1.00867	-0.30204	0.00867	-0.10857
	2.0087	0.88082	2.5087	0.04408	1.5087	-0.07347	0.5087	-0.18122	1.0087	-0.30204	0.0087	-0.10449
	2.00874	0.88163	2.50874	0.03918	1.50874	-0.0751	0.50874	-0.18286	1.00874	-0.30204	0.00874	-0.10286
	2.00877	0.88408	2.50877	0.04408	1.50877	-0.07673	0.50877	-0.18122	1.00877	-0.30041	0.00877	-0.10286
	2.0088	0.8849	2.5088	0.0449	1.5088	-0.07592	0.5088	-0.18122	1.0088	-0.30041	0.0088	-0.10449
	2.00883	0.88245	2.50883	0.04571	1.50883	-0.07755	0.50883	-0.17959	1.00883	-0.29878	0.00883	-0.10041
	2.00886	0.87918	2.50886	0.04571	1.50886	-0.07837	0.50886	-0.17469	1.00886	-0.30041	0.00886	-0.09796
	2.0089	0.88163	2.5089	0.04163	1.5089	-0.07918	0.5089	-0.17306	1.0089	-0.29878	0.0089	-0.09633
	2.00893	0.88327	2.50893	0.04653	1.50893	-0.07918	0.50893	-0.17143	1.00893	-0.29714	0.00893	-0.09633
	2.00896	0.8849	2.50896	0.04816	1.50896	-0.07837	0.50896	-0.17469	1.00896	-0.29714	0.00896	-0.10122
	2.00899	0.88245	2.50899	0.04816	1.50899	-0.08	0.50899	-0.17959	1.00899	-0.30041	0.00899	-0.09878
	2.00902	0.87673	2.50902	0.05061	1.50902	-0.08163	0.50902	-0.17633	1.00902	-0.30041	0.00902	-0.09796
	2.00906	0.87755	2.50906	0.04653	1.50906	-0.08327	0.50906	-0.17633	1.00906	-0.30041	0.00906	-0.09551
	2.00909	0.87837	2.50909	0.05143	1.50909	-0.08327	0.50909	-0.17796	1.00909	-0.29551	0.00909	-0.09551
	2.00912	0.87755	2.50912	0.0498	1.50912	-0.08571	0.50912	-0.17959	1.00912	-0.29714	0.00912	-0.09796
	2.00915	0.8751	2.50915	0.05143	1.50915	-0.08571	0.50915	-0.18612	1.00915	-0.29714	0.00915	-0.09551
	2.00918	0.86776	2.50918	0.05224	1.50918	-0.08816	0.50918	-0.18449	1.00918	-0.29551	0.00918	-0.09633
	2.00922	0.8702	2.50922	0.04735	1.50922	-0.08816	0.50922	-0.18449	1.00922	-0.29551	0.00922	-0.09551
	2.00925	0.87265	2.50925	0.04898	1.50925	-0.08816	0.50925	-0.18449	1.00925	-0.29224	0.00925	-0.09551
	2.00928	0.87102	2.50928	0.04816	1.50928	-0.08653	0.50928	-0.18776	1.00928	-0.28898	0.00928	-0.10122
	2.00931	0.86939	2.50931	0.05061	1.50931	-0.08408	0.50931	-0.19265	1.00931	-0.29061	0.00931	-0.10041
	2.00934	0.86367	2.50934	0.05061	1.50934	-0.08653	0.50934	-0.19429	1.00934	-0.28898	0.00934	-0.10041
	2.00938	0.86204	2.50938	0.04571	1.50938	-0.08898	0.50938	-0.19429	1.00938	-0.28571	0.00938	-0.10122
	2.00941	0.86367	2.50941	0.04816	1.50941	-0.08898	0.50941	-0.19265	1.00941	-0.28245	0.00941	-0.10449
	2.00944	0.86286	2.50944	0.04653	1.50944	-0.08408	0.50944	-0.19592	1.00944	-0.28245	0.00944	-0.10776
	2.00947	0.85959	2.50947	0.04571	1.50947	-0.0849	0.50947	-0.20245	1.00947	-0.28408	0.00947	-0.10531
	2.0095	0.85306	2.5095	0.0449	1.5095	-0.08571	0.5095	-0.20082	1.0095	-0.28082	0.0095	-0.10367
	2.00954	0.85143	2.50954	0.03918	1.50954	-0.08653	0.50954	-0.20082	1.00954	-0.27755	0.00954	-0.10367
	2.00957	0.85224	2.50957	0.03755	1.50957	-0.08327	0.50957	-0.19918	1.00957	-0.27102	0.00957	-0.10367
	2.0096	0.85143	2.5096	0.03673	1.5096	-0.08	0.5096	-0.20408	1.0096	-0.27102	0.0096	-0.10776
	2.00963	0.85143	2.50963	0.03755	1.50963	-0.07837	0.50963	-0.20898	1.00963	-0.27592	0.00963	-0.10857
	2.00966	0.84408	2.50966	0.03755	1.50966	-0.07918	0.50966	-0.21061	1.00966	-0.27592	0.00966	-0.10612
	2.0097	0.84163	2.5097	0.03429	1.5097	-0.07837	0.5097	-0.21061	1.0097	-0.27429	0.0097	-0.10531
	2.00973	0.84082	2.50973	0.03265	1.50973	-0.07755	0.50973	-0.20898	1.00973	-0.27102	0.00973	-0.10367
	2.00976	0.83918	2.50976	0.02939	1.50976	-0.07102	0.50976	-0.21388	1.00976	-0.27102	0.00976	-0.10857
	2.00979	0.83837	2.50979	0.02939	1.50979	-0.07102	0.50979	-0.21714	1.00979	-0.27265	0.00979	-0.10694
	2.00982	0.83347	2.50982	0.02857	1.50982	-0.06857	0.50982	-0.21551	1.00982	-0.27102	0.00982	-0.10694
	2.00986	0.82939	2.50986	0.02367	1.50986	-0.06531	0.50986	-0.21878	1.00986	-0.26939	0.00986	-0.10612
	2.00989	0.83102	2.50989	0.02286	1.50989	-0.06776	0.50989	-0.21714	1.00989	-0.26286	0.00989	-0.10449
	2.00992	0.82776	2.50992	0.02449	1.50992	-0.06122	0.50992	-0.22041	1.00992	-0.26449	0.00992	-0.10776
	2.00995	0.82612	2.50995	0.02449	1.50995	-0.06122	0.50995	-0.22531	1.00995	-0.26449	0.00995	-0.10694
	2.00998	0.82449	2.50998	0.02612	1.50998	-0.06204	0.50998	-0.22367	1.00998	-0.26449	0.00998	-0.10612
	2.01002	0.81878	2.51002	0.02367	1.51002	-0.06367	0.51002	-0.22367	1.01002	-0.26286	0.01002	-0.10367
	2.01005	0.81878	2.51005	0.02286	1.51005	-0.06286	0.51005	-0.22367	1.01005	-0.25959	0.01005	-0.10367
	2.01008	0.81714	2.51008	0.02204	1.51008	-0.05714	0.51008	-0.22857	1.01008	-0.25796	0.01008	-0.10449
	2.01011	0.81551	2.51011	0.02286	1.51011	-0.05714	0.51011	-0.23347	1.01011	-0.25959	0.01011	-0.10286
	2.01014	0.80816	2.51014	0.02367	1.51014	-0.05714	0.51014	-0.23347	1.01014	-0.26122	0.01014	-0.10612
	2.01018	0.80245	2.51018	0.01878	1.51018	-0.06286	0.51018	-0.2351	1.01018	-0.25796	0.01018	-0.10694
	2.01021	0.8	2.51021	0.01714	1.51021	-0.06041	0.51021	-0.23347	1.01021	-0.25633	0.01021	-0.10531
	2.01024	0.7951	2.51024	0.01633	1.51024	-0.05551	0.51024	-0.2351	1.01024	-0.25633	0.01024	-0.10531
	2.01027	0.79429	2.51027	0.01714	1.51027	-0.05469	0.51027	-0.24	1.01027	-0.25796	0.01027	-0.10204
	2.0103	0.78776	2.5103	0.01959	1.5103	-0.05388	0.5103	-0.23837	1.0103	-0.25796	0.0103	-0.10204
	2.01034	0.78286	2.51034	0.01469	1.51034	-0.05306	0.51034	-0.24	1.01034	-0.25959	0.01034	-0.10286
	2.01037	0.77959	2.51037	0.01388	1.51037	-0.05143	0.51037	-0.24	1.01037	-0.25633	0.01037	-0.10286
	2.0104	0.77796	2.5104	0.01388	1.5104	-0.04735	0.5104	-0.24327	1.0104	-0.25633	0.0104	-0.10367
	2.01043	0.77714	2.51043	0.01388	1.51043	-0.04653	0.51043	-0.24816	1.01043	-0.25633	0.01043	-0.09878
	2.01046	0.77143	2.51046	0.01388	1.51046	-0.0449	0.51046	-0.24816	1.01046	-0.25796	0.01046	-0.09959
	2.0105	0.76735	2.5105	0.00898	1.5105	-0.0449	0.5105	-0.2498	1.0105	-0.25959	0.0105	-0.09959
	2.01053	0.76408	2.51053	0.00735	1.51053	-0.0449	0.51053	-0.24816	1.01053	-0.25633	0.01053	-0.09959
	2.01056	0.76245	2.51056	0.00816	1.51056	-0.04082	0.51056	-0.24816	1.01056	-0.25469	0.01056	-0.09959
	2.01059	0.76163	2.51059	0.00653	1.51059	-0.03837	0.51059	-0.25143	1.01059	-0.25469	0.01059	-0.09388
	2.01062	0.75347	2.51062	0.00735	1.51062	-0.03918	0.51062	-0.2498	1.01062	-0.25469	0.01062	-0.09551
	2.01066	0.74939	2.51066	0.00245	1.51066	-0.03755	0.51066	-0.24816	1.01066	-0.26122	0.01066	-0.09388
	2.01069	0.74694	2.51069	0.00327	1.51069	-0.03592	0.51069	-0.2498	1.01069	-0.25959	0.01069	-0.09551
	2.01072	0.74612	2.51072	0.00327	1.51072	-0.0351	0.51072	-0.2498	1.01072	-0.26122	0.01072	-0.09551
	2.01075	0.74612	2.51075	0.00245	1.51075	-0.03347	0.51075	-0.2498	1.01075	-0.26449	0.01075	-0.0898
	2.01078	0.73878	2.51078	0.00163	1.51078	-0.03429	0.51078	-0.25143	1.01078	-0.26286	0.01078	-0.09061
	2.01082	0.73551	2.51082	-0.00245	1.51082	-0.0351	0.51082	-0.25143	1.01082	-0.26939	0.01082	-0.09306
	2.01085	0.73388	2.51085	-0.00327	1.51085	-0.0351	0.51085	-0.25143	1.01085	-0.27102	0.01085	-0.09469
	2.01088	0.73306	2.51088	-0.00408	1.51088	-0.03429	0.51088	-0.25306	1.01088	-0.26939	0.01088	-0.09469
	2.01091	0.73143	2.51091	-0.0049	1.51091	-0.03265	0.51091	-0.25143	1.01091	-0.26939	0.01091	-0.0898
	2.01094	0.72571	2.51094	-0.0049	1.51094	-0.03429	0.51094	-0.25143	1.01094	-0.27265	0.01094	-0.08898
	2.01098	0.72163	2.51098	-0.00816	1.51098	-0.03347	0.51098	-0.25306	1.01098	-0.27755	0.01098	-0.08816
	2.01101	0.71837	2.51101	-0.0049	1.51101	-0.03592	0.51101	-0.25306	1.01101	-0.27592	0.01101	-0.08898
	2.01104	0.71673	2.51104	-0.0049	1.51104	-0.03592	0.51104	-0.25143	1.01104	-0.27918	0.01104	-0.09224
	2.01107	0.71347	2.51107	-0.00327	1.51107	-0.03755	0.51107	-0.25143	1.01107	-0.27592	0.01107	-0.08816
	2.0111	0.70776	2.5111	-0.00245	1.5111	-0.03673	0.5111	-0.25143	1.0111	-0.27918	0.0111	-0.0898
	2.01114	0.70286	2.51114	-0.00327	1.51114	-0.03755	0.51114	-0.25306	1.01114	-0.28408	0.01114	-0.09224
	2.01117	0.70204	2.51117	-9.12315e-10	1.51117	-0.04163	0.51117	-0.25469	1.01117	-0.28408	0.01117	-0.09388
	2.0112	0.69796	2.5112	-0.000816327	1.5112	-0.04082	0.5112	-0.25633	1.0112	-0.28245	0.0112	-0.09224
	2.01123	0.69633	2.51123	-0.000816327	1.51123	-0.04082	0.51123	-0.25469	1.01123	-0.28082	0.01123	-0.08816
	2.01126	0.69224	2.51126	-0.00245	1.51126	-0.03918	0.51126	-0.25469	1.01126	-0.28245	0.01126	-0.08898
	2.0113	0.68816	2.5113	-0.00327	1.5113	-0.03837	0.5113	-0.25469	1.0113	-0.28735	0.0113	-0.09306
	2.01133	0.68735	2.51133	0.000816326	1.51133	-0.04327	0.51133	-0.25469	1.01133	-0.28408	0.01133	-0.09388
	2.01136	0.68245	2.51136	0.000816326	1.51136	-0.04327	0.51136	-0.25633	1.01136	-0.28408	0.01136	-0.09714
	2.01139	0.68082	2.51139	0.00327	1.51139	-0.04571	0.51139	-0.25306	1.01139	-0.28408	0.01139	-0.09061
	2.01142	0.67673	2.51142	0.00408	1.51142	-0.04408	0.51142	-0.24653	1.01142	-0.28571	0.01142	-0.09143
	2.01146	0.67429	2.51146	0.00163	1.51146	-0.04082	0.51146	-0.24653	1.01146	-0.29224	0.01146	-0.09469
	2.01149	0.67592	2.51149	0.00245	1.51149	-0.04735	0.51149	-0.24653	1.01149	-0.29061	0.01149	-0.09551
	2.01152	0.67347	2.51152	0.00408	1.51152	-0.04898	0.51152	-0.24653	1.01152	-0.28898	0.01152	-0.09551
	2.01155	0.6702	2.51155	0.0049	1.51155	-0.0498	0.51155	-0.2449	1.01155	-0.28735	0.01155	-0.09061
	2.01158	0.66694	2.51158	0.0049	1.51158	-0.04898	0.51158	-0.24163	1.01158	-0.28898	0.01158	-0.09224
	2.01162	0.66857	2.51162	0.00327	1.51162	-0.04816	0.51162	-0.2449	1.01162	-0.29388	0.01162	-0.09551
	2.01165	0.66857	2.51165	0.00653	1.51165	-0.05306	0.51165	-0.24327	1.01165	-0.29551	0.01165	-0.09714
	2.01168	0.66531	2.51168	0.00816	1.51168	-0.05306	0.51168	-0.24653	1.01168	-0.29551	0.01168	-0.09796
	2.01171	0.66286	2.51171	0.0098	1.51171	-0.05388	0.51171	-0.24327	1.01171	-0.29388	0.01171	-0.09224
	2.01174	0.66122	2.51174	0.0098	1.51174	-0.05224	0.51174	-0.23837	1.01174	-0.29551	0.01174	-0.09469
	2.01178	0.66367	2.51178	0.00735	1.51178	-0.05306	0.51178	-0.24163	1.01178	-0.30041	0.01178	-0.09714
	2.01181	0.66367	2.51181	0.01143	1.51181	-0.05714	0.51181	-0.24163	1.01181	-0.29878	0.01181	-0.09878
	2.01184	0.66204	2.51184	0.01388	1.51184	-0.05796	0.51184	-0.24163	1.01184	-0.29878	0.01184	-0.10286
	2.01187	0.66041	2.51187	0.01469	1.51187	-0.05714	0.51187	-0.23837	1.01187	-0.29878	0.01187	-0.09633
	2.0119	0.65714	2.5119	0.01469	1.5119	-0.05469	0.5119	-0.23347	1.0119	-0.29714	0.0119	-0.09714
	2.01194	0.65878	2.51194	0.01224	1.51194	-0.05633	0.51194	-0.23347	1.01194	-0.30367	0.01194	-0.09959
	2.01197	0.65796	2.51197	0.01551	1.51197	-0.05878	0.51197	-0.23347	1.01197	-0.30367	0.01197	-0.10041
	2.012	0.65551	2.512	0.01796	1.512	-0.06041	0.512	-0.23184	1.012	-0.30204	0.012	-0.10531
	2.01203	0.65143	2.51203	0.02122	1.51203	-0.05959	0.51203	-0.22857	1.01203	-0.30041	0.01203	-0.09796
	2.01206	0.64816	2.51206	0.02204	1.51206	-0.05714	0.51206	-0.22531	1.01206	-0.30041	0.01206	-0.09959
	2.0121	0.64898	2.5121	0.02122	1.5121	-0.05469	0.5121	-0.22531	1.0121	-0.30694	0.0121	-0.10122
	2.01213	0.64816	2.51213	0.02531	1.51213	-0.05796	0.51213	-0.22694	1.01213	-0.30531	0.01213	-0.10204
	2.01216	0.64816	2.51216	0.02776	1.51216	-0.06041	0.51216	-0.22694	1.01216	-0.30694	0.01216	-0.10776
	2.01219	0.64571	2.51219	0.02857	1.51219	-0.05878	0.51219	-0.22531	1.01219	-0.30694	0.01219	-0.10122
	2.01222	0.64408	2.51222	0.02857	1.51222	-0.06041	0.51222	-0.22204	1.01222	-0.30694	0.01222	-0.10449
	2.01226	0.64735	2.51226	0.02857	1.51226	-0.05796	0.51226	-0.22041	1.01226	-0.30857	0.01226	-0.10449
	2.01229	0.64571	2.51229	0.03265	1.51229	-0.05796	0.51229	-0.22041	1.01229	-0.3102	0.01229	-0.10612
	2.01232	0.6449	2.51232	0.03592	1.51232	-0.05878	0.51232	-0.22041	1.01232	-0.30857	0.01232	-0.10939
	2.01235	0.64245	2.51235	0.03918	1.51235	-0.05796	0.51235	-0.21551	1.01235	-0.3102	0.01235	-0.10367
	2.01238	0.64	2.51238	0.03755	1.51238	-0.05714	0.51238	-0.21224	1.01238	-0.31184	0.01238	-0.10367
	2.01242	0.64327	2.51242	0.03592	1.51242	-0.05796	0.51242	-0.21388	1.01242	-0.31347	0.01242	-0.10204
	2.01245	0.64327	2.51245	0.03918	1.51245	-0.06041	0.51245	-0.21388	1.01245	-0.3151	0.01245	-0.10204
	2.01248	0.64245	2.51248	0.04245	1.51248	-0.06286	0.51248	-0.21551	1.01248	-0.31673	0.01248	-0.10531
	2.01251	0.64082	2.51251	0.0449	1.51251	-0.06122	0.51251	-0.21388	1.01251	-0.31347	0.01251	-0.10531
	2.01254	0.63918	2.51254	0.0449	1.51254	-0.06204	0.51254	-0.21061	1.01254	-0.31347	0.01254	-0.10367
	2.01258	0.64082	2.51258	0.04163	1.51258	-0.06286	0.51258	-0.21061	1.01258	-0.31673	0.01258	-0.10531
	2.01261	0.64082	2.51261	0.04571	1.51261	-0.06449	0.51261	-0.21061	1.01261	-0.31184	0.01261	-0.10449
	2.01264	0.64082	2.51264	0.04653	1.51264	-0.06204	0.51264	-0.21224	1.01264	-0.31184	0.01264	-0.10776
	2.01267	0.63755	2.51267	0.04898	1.51267	-0.06122	0.51267	-0.21061	1.01267	-0.31184	0.01267	-0.10776
	2.0127	0.63429	2.5127	0.04816	1.5127	-0.06122	0.5127	-0.20898	1.0127	-0.31347	0.0127	-0.10531
	2.01274	0.63429	2.51274	0.0449	1.51274	-0.05959	0.51274	-0.20735	1.01274	-0.31347	0.01274	-0.10531
	2.01277	0.63592	2.51277	0.04898	1.51277	-0.06204	0.51277	-0.20571	1.01277	-0.31184	0.01277	-0.10612
	2.0128	0.63592	2.5128	0.04898	1.5128	-0.06122	0.5128	-0.20735	1.0128	-0.31347	0.0128	-0.11102
	2.01283	0.63429	2.51283	0.0498	1.51283	-0.06286	0.51283	-0.20898	1.01283	-0.31347	0.01283	-0.11102
	2.01286	0.63184	2.51286	0.0498	1.51286	-0.06449	0.51286	-0.20735	1.01286	-0.31347	0.01286	-0.10776
	2.0129	0.63347	2.5129	0.04571	1.5129	-0.06367	0.5129	-0.20898	1.0129	-0.31673	0.0129	-0.10694
	2.01293	0.63592	2.51293	0.04898	1.51293	-0.06531	0.51293	-0.20735	1.01293	-0.31347	0.01293	-0.10531
	2.01296	0.63429	2.51296	0.0498	1.51296	-0.06449	0.51296	-0.20898	1.01296	-0.31347	0.01296	-0.1102
	2.01299	0.63347	2.51299	0.05061	1.51299	-0.06449	0.51299	-0.21388	1.01299	-0.31347	0.01299	-0.10939
	2.01302	0.6302	2.51302	0.05061	1.51302	-0.06531	0.51302	-0.21224	1.01302	-0.3151	0.01302	-0.10694
	2.01306	0.63102	2.51306	0.04653	1.51306	-0.06449	0.51306	-0.21388	1.01306	-0.31673	0.01306	-0.10612
	2.01309	0.63265	2.51309	0.04898	1.51309	-0.06286	0.51309	-0.21224	1.01309	-0.31347	0.01309	-0.10612
	2.01312	0.63102	2.51312	0.0498	1.51312	-0.06122	0.51312	-0.21551	1.01312	-0.31347	0.01312	-0.11102
	2.01315	0.6302	2.51315	0.0498	1.51315	-0.05959	0.51315	-0.22041	1.01315	-0.31184	0.01315	-0.11265
	2.01318	0.62286	2.51318	0.0498	1.51318	-0.06041	0.51318	-0.21878	1.01318	-0.31347	0.01318	-0.1102
	2.01322	0.62286	2.51322	0.0449	1.51322	-0.06041	0.51322	-0.21878	1.01322	-0.31347	0.01322	-0.10857
	2.01325	0.62204	2.51325	0.04735	1.51325	-0.06204	0.51325	-0.21551	1.01325	-0.30694	0.01325	-0.10776
	2.01328	0.62286	2.51328	0.04653	1.51328	-0.05959	0.51328	-0.21878	1.01328	-0.30694	0.01328	-0.11184
	2.01331	0.62122	2.51331	0.04735	1.51331	-0.06041	0.51331	-0.22531	1.01331	-0.30694	0.01331	-0.10776
	2.01334	0.61469	2.51334	0.04653	1.51334	-0.06122	0.51334	-0.22531	1.01334	-0.30857	0.01334	-0.10531
	2.01338	0.61551	2.51338	0.04082	1.51338	-0.06286	0.51338	-0.22694	1.01338	-0.30694	0.01338	-0.10612
	2.01341	0.61469	2.51341	0.04245	1.51341	-0.06367	0.51341	-0.22531	1.01341	-0.29878	0.01341	-0.10449
	2.01344	0.61306	2.51344	0.04163	1.51344	-0.06204	0.51344	-0.22857	1.01344	-0.30041	0.01344	-0.1102
	2.01347	0.6098	2.51347	0.04163	1.51347	-0.06531	0.51347	-0.23347	1.01347	-0.30204	0.01347	-0.10694
	2.0135	0.60327	2.5135	0.04327	1.5135	-0.06531	0.5135	-0.2351	1.0135	-0.30204	0.0135	-0.10612
	2.01354	0.60327	2.51354	0.03755	1.51354	-0.06694	0.51354	-0.23673	1.01354	-0.29878	0.01354	-0.10531
	2.01357	0.60082	2.51357	0.03673	1.51357	-0.06612	0.51357	-0.23837	1.01357	-0.29551	0.01357	-0.10449
	2.0136	0.6	2.5136	0.03592	1.5136	-0.06286	0.5136	-0.24163	1.0136	-0.29714	0.0136	-0.10939
	2.01363	0.59755	2.51363	0.03592	1.51363	-0.06367	0.51363	-0.24653	1.01363	-0.29714	0.01363	-0.10531
	2.01366	0.59184	2.51366	0.03592	1.51366	-0.06531	0.51366	-0.24816	1.01366	-0.29714	0.01366	-0.10449
	2.0137	0.59265	2.5137	0.03102	1.5137	-0.06531	0.5137	-0.24653	1.0137	-0.29551	0.0137	-0.10531
	2.01373	0.5902	2.51373	0.02939	1.51373	-0.06531	0.51373	-0.24816	1.01373	-0.28898	0.01373	-0.10367
	2.01376	0.59102	2.51376	0.02694	1.51376	-0.06122	0.51376	-0.25143	1.01376	-0.28735	0.01376	-0.10694
	2.01379	0.58857	2.51379	0.02694	1.51379	-0.05796	0.51379	-0.25633	1.01379	-0.28735	0.01379	-0.10286
	2.01382	0.58041	2.51382	0.02531	1.51382	-0.06041	0.51382	-0.25796	1.01382	-0.28898	0.01382	-0.10367
	2.01386	0.57959	2.51386	0.01959	1.51386	-0.06204	0.51386	-0.25633	1.01386	-0.28408	0.01386	-0.10286
	2.01389	0.57796	2.51389	0.01959	1.51389	-0.06286	0.51389	-0.25633	1.01389	-0.27918	0.01389	-0.10367
	2.01392	0.57714	2.51392	0.01714	1.51392	-0.05878	0.51392	-0.26122	1.01392	-0.27918	0.01392	-0.10776
	2.01395	0.57306	2.51395	0.01796	1.51395	-0.05796	0.51395	-0.26612	1.01395	-0.27592	0.01395	-0.10449
	2.01398	0.56653	2.51398	0.01878	1.51398	-0.05959	0.51398	-0.26612	1.01398	-0.27755	0.01398	-0.10531
	2.01402	0.56082	2.51402	0.01469	1.51402	-0.06122	0.51402	-0.26612	1.01402	-0.27429	0.01402	-0.10449
	2.01405	0.55837	2.51405	0.01388	1.51405	-0.06122	0.51405	-0.26449	1.01405	-0.26939	0.01405	-0.10449
	2.01408	0.55673	2.51408	0.01143	1.51408	-0.05796	0.51408	-0.26776	1.01408	-0.27102	0.01408	-0.10286
	2.01411	0.55347	2.51411	0.0098	1.51411	-0.05469	0.51411	-0.26939	1.01411	-0.27102	0.01411	-0.10122
	2.01414	0.54694	2.51414	0.0098	1.51414	-0.05714	0.51414	-0.27102	1.01414	-0.27102	0.01414	-0.10204
	2.01418	0.54122	2.51418	0.0049	1.51418	-0.05633	0.51418	-0.27265	1.01418	-0.26939	0.01418	-0.10204
	2.01421	0.53633	2.51421	0.00408	1.51421	-0.05796	0.51421	-0.27102	1.01421	-0.26612	0.01421	-0.09959
	2.01424	0.53633	2.51424	0.00245	1.51424	-0.05306	0.51424	-0.27429	1.01424	-0.26612	0.01424	-0.09633
	2.01427	0.53388	2.51427	0.00245	1.51427	-0.05224	0.51427	-0.27429	1.01427	-0.26612	0.01427	-0.09306
	2.0143	0.5298	2.5143	0.00163	1.5143	-0.05388	0.5143	-0.27592	1.0143	-0.26776	0.0143	-0.09306
	2.01434	0.52163	2.51434	-0.00163	1.51434	-0.05469	0.51434	-0.27592	1.01434	-0.26776	0.01434	-0.09388
	2.01437	0.51837	2.51437	0.00163	1.51437	-0.05469	0.51437	-0.27429	1.01437	-0.26286	0.01437	-0.09469
	2.0144	0.51592	2.5144	0.000816326	1.5144	-0.04816	0.5144	-0.27592	1.0144	-0.26286	0.0144	-0.09469
	2.01443	0.51429	2.51443	0.000816326	1.51443	-0.04653	0.51443	-0.27755	1.01443	-0.26449	0.01443	-0.09061
	2.01446	0.50694	2.51446	-7.90673e-10	1.51446	-0.04898	0.51446	-0.27755	1.01446	-0.26612	0.01446	-0.09143
	2.0145	0.50041	2.5145	-0.00327	1.5145	-0.04816	0.5145	-0.27755	1.0145	-0.26776	0.0145	-0.09143
	2.01453	0.49878	2.51453	-8.51494e-10	1.51453	-0.04735	0.51453	-0.27918	1.01453	-0.26612	0.01453	-0.09061
	2.01456	0.49551	2.51456	-0.00163	1.51456	-0.04327	0.51456	-0.28082	1.01456	-0.26612	0.01456	-0.0898
	2.01459	0.49224	2.51459	-0.00163	1.51459	-0.04408	0.51459	-0.28408	1.01459	-0.26449	0.01459	-0.08653
	2.01462	0.48327	2.51462	-0.00245	1.51462	-0.0449	0.51462	-0.28245	1.01462	-0.26449	0.01462	-0.08816
	2.01466	0.47673	2.51466	-0.00571	1.51466	-0.04571	0.51466	-0.28245	1.01466	-0.26776	0.01466	-0.08898
	2.01469	0.4751	2.51469	-0.00408	1.51469	-0.04571	0.51469	-0.28245	1.01469	-0.26612	0.01469	-0.08816
	2.01472	0.47347	2.51472	-0.00408	1.51472	-0.04245	0.51472	-0.28245	1.01472	-0.26612	0.01472	-0.08571
	2.01475	0.47184	2.51475	-0.0049	1.51475	-0.04245	0.51475	-0.28571	1.01475	-0.26612	0.01475	-0.08245
	2.01478	0.46449	2.51478	-0.00571	1.51478	-0.04327	0.51478	-0.28735	1.01478	-0.26612	0.01478	-0.0849
	2.01482	0.45959	2.51482	-0.0098	1.51482	-0.04327	0.51482	-0.28735	1.01482	-0.27102	0.01482	-0.08653
	2.01485	0.45551	2.51485	-0.00735	1.51485	-0.04327	0.51485	-0.28898	1.01485	-0.27102	0.01485	-0.08571
	2.01488	0.45306	2.51488	-0.00653	1.51488	-0.04	0.51488	-0.28571	1.01488	-0.27265	0.01488	-0.08816
	2.01491	0.45224	2.51491	-0.00653	1.51491	-0.04	0.51491	-0.28735	1.01491	-0.27102	0.01491	-0.0849
	2.01494	0.44571	2.51494	-0.0049	1.51494	-0.03918	0.51494	-0.28571	1.01494	-0.27429	0.01494	-0.0849
	2.01498	0.44408	2.51498	-0.00816	1.51498	-0.03918	0.51498	-0.28571	1.01498	-0.28082	0.01498	-0.08735
	2.01501	0.44327	2.51501	-0.0049	1.51501	-0.03918	0.51501	-0.28571	1.01501	-0.27755	0.01501	-0.08735
	2.01504	0.44327	2.51504	-0.00408	1.51504	-0.03592	0.51504	-0.28408	1.01504	-0.27755	0.01504	-0.08816
	2.01507	0.44163	2.51507	-0.00653	1.51507	-0.03592	0.51507	-0.28571	1.01507	-0.27755	0.01507	-0.08327
	2.0151	0.4351	2.5151	-0.0049	1.5151	-0.03673	0.5151	-0.28245	1.0151	-0.27918	0.0151	-0.08571
	2.01514	0.4351	2.51514	-0.00653	1.51514	-0.03755	0.51514	-0.28082	1.01514	-0.28408	0.01514	-0.08653
	2.01517	0.43347	2.51517	-0.00327	1.51517	-0.04	0.51517	-0.28245	1.01517	-0.28408	0.01517	-0.08735
	2.0152	0.43184	2.5152	-0.00245	1.5152	-0.03918	0.5152	-0.28245	1.0152	-0.28408	0.0152	-0.0898
	2.01523	0.42776	2.51523	-0.00163	1.51523	-0.04	0.51523	-0.28245	1.01523	-0.28408	0.01523	-0.08571
	2.01526	0.42041	2.51526	-0.000816327	1.51526	-0.04082	0.51526	-0.28082	1.01526	-0.28571	0.01526	-0.08735
	2.0153	0.41959	2.5153	-0.00163	1.5153	-0.03918	0.5153	-0.28082	1.0153	-0.28898	0.0153	-0.08898
	2.01533	0.41714	2.51533	0.00408	1.51533	-0.04327	0.51533	-0.27918	1.01533	-0.29224	0.01533	-0.09143
	2.01536	0.41469	2.51536	0.0049	1.51536	-0.04571	0.51536	-0.27755	1.01536	-0.29061	0.01536	-0.09224
	2.01539	0.41224	2.51539	0.00653	1.51539	-0.0449	0.51539	-0.27429	1.01539	-0.28898	0.01539	-0.08653
	2.01542	0.40735	2.51542	0.00735	1.51542	-0.04408	0.51542	-0.27265	1.01542	-0.29061	0.01542	-0.08898
	2.01546	0.40653	2.51546	0.00735	1.51546	-0.04408	0.51546	-0.27429	1.01546	-0.29551	0.01546	-0.08816
	2.01549	0.4049	2.51549	0.01224	1.51549	-0.04816	0.51549	-0.27429	1.01549	-0.29551	0.01549	-0.08898
	2.01552	0.4049	2.51552	0.01388	1.51552	-0.04898	0.51552	-0.27429	1.01552	-0.29388	0.01552	-0.09061
	2.01555	0.40245	2.51555	0.01469	1.51555	-0.04735	0.51555	-0.26939	1.01555	-0.29224	0.01555	-0.0849
	2.01558	0.4	2.51558	0.01633	1.51558	-0.04571	0.51558	-0.26612	1.01558	-0.29551	0.01558	-0.08653
	2.01562	0.40163	2.51562	0.01551	1.51562	-0.0449	0.51562	-0.26776	1.01562	-0.30041	0.01562	-0.08816
	2.01565	0.40163	2.51565	0.02041	1.51565	-0.04735	0.51565	-0.26776	1.01565	-0.30041	0.01565	-0.09061
	2.01568	0.39837	2.51568	0.02286	1.51568	-0.04898	0.51568	-0.27265	1.01568	-0.30041	0.01568	-0.09306
	2.01571	0.39673	2.51571	0.02367	1.51571	-0.04816	0.51571	-0.26776	1.01571	-0.29714	0.01571	-0.08816
	2.01574	0.39592	2.51574	0.02367	1.51574	-0.0498	0.51574	-0.26286	1.01574	-0.29878	0.01574	-0.0898
	2.01578	0.39918	2.51578	0.02286	1.51578	-0.04816	0.51578	-0.26286	1.01578	-0.30531	0.01578	-0.09224
	2.01581	0.39918	2.51581	0.02694	1.51581	-0.05224	0.51581	-0.26122	1.01581	-0.30694	0.01581	-0.09469
	2.01584	0.39918	2.51584	0.02776	1.51584	-0.05224	0.51584	-0.26449	1.01584	-0.30694	0.01584	-0.09878
	2.01587	0.39592	2.51587	0.02939	1.51587	-0.05143	0.51587	-0.26122	1.01587	-0.30367	0.01587	-0.09224
	2.0159	0.3951	2.5159	0.02939	1.5159	-0.05061	0.5159	-0.25796	1.0159	-0.30531	0.0159	-0.09143
	2.01594	0.39673	2.51594	0.02857	1.51594	-0.04816	0.51594	-0.25959	1.01594	-0.30857	0.01594	-0.09143
	2.01597	0.39592	2.51597	0.03429	1.51597	-0.05306	0.51597	-0.25959	1.01597	-0.30857	0.01597	-0.09224
	2.016	0.39429	2.516	0.03429	1.516	-0.05388	0.516	-0.25959	1.016	-0.30694	0.016	-0.09714
	2.01603	0.39184	2.51603	0.03592	1.51603	-0.05469	0.51603	-0.25469	1.01603	-0.30367	0.01603	-0.09224
	2.01606	0.39102	2.51606	0.0351	1.51606	-0.05469	0.51606	-0.2498	1.01606	-0.30694	0.01606	-0.09224
	2.0161	0.39184	2.5161	0.0302	1.5161	-0.05388	0.5161	-0.2498	1.0161	-0.30857	0.0161	-0.09551
	2.01613	0.39265	2.51613	0.0351	1.51613	-0.05633	0.51613	-0.2498	1.01613	-0.30857	0.01613	-0.09796
	2.01616	0.39102	2.51616	0.03837	1.51616	-0.05633	0.51616	-0.24816	1.01616	-0.30694	0.01616	-0.10122
	2.01619	0.38939	2.51619	0.04245	1.51619	-0.05551	0.51619	-0.24653	1.01619	-0.30531	0.01619	-0.09551
	2.01622	0.38694	2.51622	0.04163	1.51622	-0.05551	0.51622	-0.24163	1.01622	-0.30531	0.01622	-0.09388
	2.01626	0.38939	2.51626	0.03755	1.51626	-0.05469	0.51626	-0.24163	1.01626	-0.30857	0.01626	-0.09469
	2.01629	0.3902	2.51629	0.04082	1.51629	-0.05796	0.51629	-0.24163	1.01629	-0.3102	0.01629	-0.09388
	2.01632	0.38857	2.51632	0.04408	1.51632	-0.05714	0.51632	-0.24163	1.01632	-0.30857	0.01632	-0.09714
	2.01635	0.38776	2.51635	0.04735	1.51635	-0.05714	0.51635	-0.24	1.01635	-0.30857	0.01635	-0.09143
	2.01638	0.38531	2.51638	0.04735	1.51638	-0.05469	0.51638	-0.23837	1.01638	-0.30857	0.01638	-0.09224
	2.01642	0.3902	2.51642	0.04408	1.51642	-0.05469	0.51642	-0.23673	1.01642	-0.3102	0.01642	-0.09306
	2.01645	0.39184	2.51645	0.04735	1.51645	-0.05796	0.51645	-0.24163	1.01645	-0.3102	0.01645	-0.09224
	2.01648	0.39102	2.51648	0.05061	1.51648	-0.05959	0.51648	-0.24	1.01648	-0.3102	0.01648	-0.09633
	2.01651	0.38857	2.51651	0.05061	1.51651	-0.05959	0.51651	-0.2351	1.01651	-0.3102	0.01651	-0.09388
	2.01654	0.38367	2.51654	0.05061	1.51654	-0.05878	0.51654	-0.23184	1.01654	-0.30694	0.01654	-0.09224
	2.01658	0.38612	2.51658	0.04571	1.51658	-0.06041	0.51658	-0.23184	1.01658	-0.30857	0.01658	-0.09061
	2.01661	0.38776	2.51661	0.04735	1.51661	-0.06122	0.51661	-0.23347	1.01661	-0.30857	0.01661	-0.09061
	2.01664	0.38531	2.51664	0.05143	1.51664	-0.06041	0.51664	-0.2302	1.01664	-0.30531	0.01664	-0.09551
	2.01667	0.38367	2.51667	0.05224	1.51667	-0.06041	0.51667	-0.2302	1.01667	-0.30694	0.01667	-0.09633
	2.0167	0.37796	2.5167	0.05388	1.5167	-0.05878	0.5167	-0.22857	1.0167	-0.30694	0.0167	-0.09469
	2.01674	0.38204	2.51674	0.04898	1.51674	-0.05878	0.51674	-0.22857	1.01674	-0.30531	0.01674	-0.09469
	2.01677	0.38367	2.51677	0.05143	1.51677	-0.05959	0.51677	-0.22857	1.01677	-0.30531	0.01677	-0.09469
	2.0168	0.38531	2.5168	0.05224	1.5168	-0.05959	0.5168	-0.22694	1.0168	-0.30367	0.0168	-0.09878
	2.01683	0.38286	2.51683	0.05388	1.51683	-0.05796	0.51683	-0.22694	1.01683	-0.30531	0.01683	-0.09469
	2.01686	0.37796	2.51686	0.05469	1.51686	-0.05796	0.51686	-0.22367	1.01686	-0.30694	0.01686	-0.09306
	2.0169	0.38204	2.5169	0.0498	1.5169	-0.05714	0.5169	-0.22531	1.0169	-0.30367	0.0169	-0.09224
	2.01693	0.38286	2.51693	0.05306	1.51693	-0.05469	0.51693	-0.22694	1.01693	-0.30204	0.01693	-0.09306
	2.01696	0.38367	2.51696	0.05143	1.51696	-0.05633	0.51696	-0.22857	1.01696	-0.30041	0.01696	-0.09714
	2.01699	0.38122	2.51699	0.05224	1.51699	-0.05633	0.51699	-0.2302	1.01699	-0.30367	0.01699	-0.09306
	2.01702	0.37633	2.51702	0.05143	1.51702	-0.05551	0.51702	-0.22531	1.01702	-0.30204	0.01702	-0.09306
	2.01706	0.37796	2.51706	0.04816	1.51706	-0.05551	0.51706	-0.22531	1.01706	-0.30041	0.01706	-0.09061
	2.01709	0.37796	2.51709	0.05061	1.51709	-0.05306	0.51709	-0.22531	1.01709	-0.29714	0.01709	-0.09061
	2.01712	0.37714	2.51712	0.0498	1.51712	-0.05306	0.51712	-0.2302	1.01712	-0.29551	0.01712	-0.09306
	2.01715	0.37633	2.51715	0.04898	1.51715	-0.05306	0.51715	-0.23347	1.01715	-0.29551	0.01715	-0.09143
	2.01718	0.37061	2.51718	0.04816	1.51718	-0.05224	0.51718	-0.23184	1.01718	-0.29551	0.01718	-0.0898
	2.01722	0.37224	2.51722	0.04245	1.51722	-0.05306	0.51722	-0.23184	1.01722	-0.29388	0.01722	-0.08898
	2.01725	0.37388	2.51725	0.04408	1.51725	-0.05388	0.51725	-0.2302	1.01725	-0.28898	0.01725	-0.0898
	2.01728	0.37224	2.51728	0.04327	1.51728	-0.05224	0.51728	-0.2351	1.01728	-0.29061	0.01728	-0.09224
	2.01731	0.3698	2.51731	0.0449	1.51731	-0.04898	0.51731	-0.24163	1.01731	-0.29061	0.01731	-0.08898
	2.01734	0.36571	2.51734	0.0449	1.51734	-0.0498	0.51734	-0.24163	1.01734	-0.29061	0.01734	-0.08898
	2.01738	0.3649	2.51738	0.03837	1.51738	-0.05143	0.51738	-0.2449	1.01738	-0.28571	0.01738	-0.08898
	2.01741	0.36408	2.51741	0.04082	1.51741	-0.05143	0.51741	-0.2449	1.01741	-0.28082	0.01741	-0.0898
	2.01744	0.36163	2.51744	0.04	1.51744	-0.04898	0.51744	-0.24653	1.01744	-0.28082	0.01744	-0.09551
	2.01747	0.36082	2.51747	0.04163	1.51747	-0.04735	0.51747	-0.25306	1.01747	-0.27918	0.01747	-0.09388
	2.0175	0.3551	2.5175	0.03918	1.5175	-0.05061	0.5175	-0.25143	1.0175	-0.27918	0.0175	-0.09306
	2.01754	0.35347	2.51754	0.03347	1.51754	-0.05061	0.51754	-0.25306	1.01754	-0.27592	0.01754	-0.09224
	2.01757	0.35184	2.51757	0.0351	1.51757	-0.05061	0.51757	-0.25306	1.01757	-0.27102	0.01757	-0.09224
	2.0176	0.3502	2.5176	0.0351	1.5176	-0.04571	0.5176	-0.25796	1.0176	-0.27102	0.0176	-0.09469
	2.01763	0.34857	2.51763	0.03592	1.51763	-0.04408	0.51763	-0.26286	1.01763	-0.26939	0.01763	-0.09469
	2.01766	0.34204	2.51766	0.03592	1.51766	-0.04571	0.51766	-0.26122	1.01766	-0.26939	0.01766	-0.09224
	2.0177	0.34204	2.5177	0.03265	1.5177	-0.04735	0.5177	-0.26122	1.0177	-0.26776	0.0177	-0.09224
	2.01773	0.34041	2.51773	0.02939	1.51773	-0.04816	0.51773	-0.26286	1.01773	-0.26286	0.01773	-0.09224
	2.01776	0.33878	2.51776	0.02857	1.51776	-0.04245	0.51776	-0.26612	1.01776	-0.26449	0.01776	-0.09633
	2.01779	0.33796	2.51779	0.02939	1.51779	-0.04	0.51779	-0.27265	1.01779	-0.26612	0.01779	-0.09714
	2.01782	0.33143	2.51782	0.02857	1.51782	-0.04	0.51782	-0.27265	1.01782	-0.26612	0.01782	-0.09878
	2.01786	0.3298	2.51786	0.02041	1.51786	-0.04	0.51786	-0.27265	1.01786	-0.26286	0.01786	-0.09796
	2.01789	0.32735	2.51789	0.01714	1.51789	-0.04163	0.51789	-0.27102	1.01789	-0.25633	0.01789	-0.09878
	2.01792	0.32245	2.51792	0.01633	1.51792	-0.03673	0.51792	-0.27265	1.01792	-0.25469	0.01792	-0.10204
	2.01795	0.32245	2.51795	0.01633	1.51795	-0.03755	0.51795	-0.27429	1.01795	-0.25469	0.01795	-0.10286
	2.01798	0.31429	2.51798	0.01633	1.51798	-0.03837	0.51798	-0.27755	1.01798	-0.25306	0.01798	-0.10449
	2.01802	0.30776	2.51802	0.0098	1.51802	-0.03755	0.51802	-0.27429	1.01802	-0.25143	0.01802	-0.10531
	2.01805	0.30286	2.51805	0.00816	1.51805	-0.03673	0.51805	-0.27592	1.01805	-0.24653	0.01805	-0.10367
	2.01808	0.30286	2.51808	0.00816	1.51808	-0.03347	0.51808	-0.28082	1.01808	-0.2449	0.01808	-0.10367
	2.01811	0.30204	2.51811	0.00735	1.51811	-0.03347	0.51811	-0.28735	1.01811	-0.24816	0.01811	-0.10122
	2.01814	0.29224	2.51814	0.0098	1.51814	-0.03429	0.51814	-0.29061	1.01814	-0.24816	0.01814	-0.10286
	2.01818	0.28735	2.51818	0.00571	1.51818	-0.0351	0.51818	-0.28898	1.01818	-0.24653	0.01818	-0.10449
	2.01821	0.2849	2.51821	0.0049	1.51821	-0.03592	0.51821	-0.28898	1.01821	-0.24327	0.01821	-0.10367
	2.01824	0.2849	2.51824	0.00245	1.51824	-0.03102	0.51824	-0.29061	1.01824	-0.24163	0.01824	-0.10122
	2.01827	0.2849	2.51827	0.00163	1.51827	-0.03184	0.51827	-0.29224	1.01827	-0.24	0.01827	-0.09796
	2.0183	0.27673	2.5183	0.00163	1.5183	-0.03184	0.5183	-0.29224	1.0183	-0.24163	0.0183	-0.09959
	2.01834	0.2702	2.51834	-0.00327	1.51834	-0.03265	0.51834	-0.29224	1.01834	-0.24	0.01834	-0.09959
	2.01837	0.26531	2.51837	-0.00408	1.51837	-0.03184	0.51837	-0.29388	1.01837	-0.2351	0.01837	-0.09959
	2.0184	0.26204	2.5184	-0.00571	1.5184	-0.02857	0.5184	-0.29551	1.0184	-0.2351	0.0184	-0.09959
	2.01843	0.25633	2.51843	-0.00653	1.51843	-0.02776	0.51843	-0.29878	1.01843	-0.23347	0.01843	-0.09469
	2.01846	0.24327	2.51846	-0.00735	1.51846	-0.02939	0.51846	-0.29714	1.01846	-0.2351	0.01846	-0.09633
	2.0185	0.23347	2.5185	-0.01143	1.5185	-0.03184	0.5185	-0.29551	1.0185	-0.23673	0.0185	-0.09633
	2.01853	0.22367	2.51853	-0.0098	1.51853	-0.03184	0.51853	-0.29714	1.01853	-0.23347	0.01853	-0.09714
	2.01856	0.21633	2.51856	-0.0098	1.51856	-0.02857	0.51856	-0.29714	1.01856	-0.23184	0.01856	-0.09796
	2.01859	0.20735	2.51859	-0.00898	1.51859	-0.02694	0.51859	-0.30204	1.01859	-0.23184	0.01859	-0.09143
	2.01862	0.19265	2.51862	-0.01143	1.51862	-0.02694	0.51862	-0.30041	1.01862	-0.2351	0.01862	-0.09551
	2.01866	0.17796	2.51866	-0.01714	1.51866	-0.02939	0.51866	-0.30041	1.01866	-0.24	0.01866	-0.09714
	2.01869	0.1649	2.51869	-0.01714	1.51869	-0.02939	0.51869	-0.29878	1.01869	-0.24	0.01869	-0.09878
	2.01872	0.15347	2.51872	-0.01633	1.51872	-0.02612	0.51872	-0.29878	1.01872	-0.24163	0.01872	-0.09878
	2.01875	0.14122	2.51875	-0.01551	1.51875	-0.02531	0.51875	-0.30204	1.01875	-0.24	0.01875	-0.09388
	2.01878	0.12408	2.51878	-0.01633	1.51878	-0.02612	0.51878	-0.30041	1.01878	-0.24163	0.01878	-0.09633
	2.01882	0.10857	2.51882	-0.01959	1.51882	-0.02857	0.51882	-0.30204	1.01882	-0.24816	0.01882	-0.09551
	2.01885	0.09551	2.51885	-0.01633	1.51885	-0.02939	0.51885	-0.30041	1.01885	-0.2449	0.01885	-0.09633
	2.01888	0.08408	2.51888	-0.01551	1.51888	-0.02939	0.51888	-0.29878	1.01888	-0.24653	0.01888	-0.09551
	2.01891	0.0702	2.51891	-0.01551	1.51891	-0.02776	0.51891	-0.30204	1.01891	-0.2449	0.01891	-0.0898
	2.01894	0.05633	2.51894	-0.01551	1.51894	-0.02694	0.51894	-0.29878	1.01894	-0.24653	0.01894	-0.09143
	2.01898	0.04245	2.51898	-0.01878	1.51898	-0.0302	0.51898	-0.29878	1.01898	-0.2498	0.01898	-0.09061
	2.01901	0.03347	2.51901	-0.01469	1.51901	-0.03265	0.51901	-0.29878	1.01901	-0.2498	0.01901	-0.0898
	2.01904	0.02367	2.51904	-0.01633	1.51904	-0.03184	0.51904	-0.29714	1.01904	-0.25143	0.01904	-0.0898
	2.01907	0.01469	2.51907	-0.01551	1.51907	-0.03184	0.51907	-0.29878	1.01907	-0.2498	0.01907	-0.08408
	2.0191	0.0049	2.5191	-0.01633	1.5191	-0.03184	0.5191	-0.29551	1.0191	-0.25469	0.0191	-0.08571
	2.01914	-0.0049	2.51914	-0.01878	1.51914	-0.03102	0.51914	-0.29714	1.01914	-0.25959	0.01914	-0.08571
	2.01917	-0.00898	2.51917	-0.01551	1.51917	-0.03429	0.51917	-0.29551	1.01917	-0.25796	0.01917	-0.08653
	2.0192	-0.01633	2.5192	-0.01551	1.5192	-0.03429	0.5192	-0.29714	1.0192	-0.25796	0.0192	-0.0849
	2.01923	-0.02041	2.51923	-0.01388	1.51923	-0.03347	0.51923	-0.29714	1.01923	-0.25796	0.01923	-0.07918
	2.01926	-0.0302	2.51926	-0.01551	1.51926	-0.03265	0.51926	-0.29388	1.01926	-0.26122	0.01926	-0.08
	2.0193	-0.03592	2.5193	-0.01551	1.5193	-0.03102	0.5193	-0.29388	1.0193	-0.26612	0.0193	-0.08163
	2.01933	-0.03673	2.51933	-0.01388	1.51933	-0.03673	0.51933	-0.29551	1.01933	-0.26449	0.01933	-0.08163
	2.01936	-0.03918	2.51936	-0.01143	1.51936	-0.03673	0.51936	-0.29551	1.01936	-0.26449	0.01936	-0.08163
	2.01939	-0.04245	2.51939	-0.0098	1.51939	-0.03755	0.51939	-0.29388	1.01939	-0.26286	0.01939	-0.07592
	2.01942	-0.05061	2.51942	-0.00735	1.51942	-0.03837	0.51942	-0.28898	1.01942	-0.26449	0.01942	-0.08
	2.01946	-0.05143	2.51946	-0.00653	1.51946	-0.03837	0.51946	-0.28735	1.01946	-0.26939	0.01946	-0.08082
	2.01949	-0.04898	2.51949	-0.00327	1.51949	-0.04163	0.51949	-0.28898	1.01949	-0.26939	0.01949	-0.08163
	2.01952	-0.05061	2.51952	-0.000816327	1.51952	-0.04163	0.51952	-0.29061	1.01952	-0.26776	0.01952	-0.07837
	2.01955	-0.05061	2.51955	-0.00163	1.51955	-0.04245	0.51955	-0.28571	1.01955	-0.26612	0.01955	-0.0702
	2.01958	-0.05143	2.51958	0.000816326	1.51958	-0.04245	0.51958	-0.28245	1.01958	-0.26612	0.01958	-0.07102
	2.01962	-0.05061	2.51962	0.000816326	1.51962	-0.04245	0.51962	-0.28082	1.01962	-0.27102	0.01962	-0.07265
	2.01965	-0.05388	2.51965	0.00408	1.51965	-0.04571	0.51965	-0.28245	1.01965	-0.27265	0.01965	-0.07347
	2.01968	-0.05714	2.51968	0.00735	1.51968	-0.04653	0.51968	-0.28082	1.01968	-0.27265	0.01968	-0.07592
	2.01971	-0.05959	2.51971	0.00571	1.51971	-0.04816	0.51971	-0.27429	1.01971	-0.27265	0.01971	-0.06939
	2.01974	-0.06776	2.51974	0.00898	1.51974	-0.04898	0.51974	-0.26939	1.01974	-0.27265	0.01974	-0.0702
	2.01978	-0.06776	2.51978	0.00816	1.51978	-0.04898	0.51978	-0.26939	1.01978	-0.27592	0.01978	-0.07102
	2.01981	-0.07265	2.51981	0.01388	1.51981	-0.05143	0.51981	-0.26939	1.01981	-0.27755	0.01981	-0.07102
	2.01984	-0.07755	2.51984	0.01551	1.51984	-0.05224	0.51984	-0.27102	1.01984	-0.27918	0.01984	-0.0751
	2.01987	-0.08408	2.51987	0.01551	1.51987	-0.05306	0.51987	-0.26776	1.01987	-0.27755	0.01987	-0.06694
	2.0199	-0.08898	2.5199	0.01714	1.5199	-0.05306	0.5199	-0.26122	1.0199	-0.28082	0.0199	-0.06694
	2.01994	-0.0898	2.51994	0.01633	1.51994	-0.05388	0.51994	-0.25959	1.01994	-0.28408	0.01994	-0.06612
	2.01997	-0.09224	2.51997	0.02041	1.51997	-0.05714	0.51997	-0.25959	1.01997	-0.28245	0.01997	-0.06694
	2.02	-0.09224	2.52	0.02122	1.52	-0.05714	0.52	-0.25959	1.02	-0.28408	0.02	-0.07184
	2.02003	-0.09469	2.52003	0.02367	1.52003	-0.05551	0.52003	-0.25633	1.02003	-0.28245	0.02003	-0.06531
	2.02006	-0.09714	2.52006	0.02367	1.52006	-0.05306	0.52006	-0.25143	1.02006	-0.28245	0.02006	-0.06531
	2.0201	-0.09306	2.5201	0.02286	1.5201	-0.05061	0.5201	-0.25143	1.0201	-0.28571	0.0201	-0.06531
	2.02013	-0.09061	2.52013	0.02776	1.52013	-0.05306	0.52013	-0.25143	1.02013	-0.28408	0.02013	-0.06531
	2.02016	-0.08816	2.52016	0.02776	1.52016	-0.05551	0.52016	-0.2498	1.02016	-0.28571	0.02016	-0.07102
	2.02019	-0.08571	2.52019	0.02939	1.52019	-0.05469	0.52019	-0.2449	1.02019	-0.28245	0.02019	-0.06449
	2.02022	-0.08327	2.52022	0.03184	1.52022	-0.05469	0.52022	-0.24	1.02022	-0.28082	0.02022	-0.06204
	2.02026	-0.07429	2.52026	0.03265	1.52026	-0.05469	0.52026	-0.24	1.02026	-0.28082	0.02026	-0.06122
	2.02029	-0.06857	2.52029	0.03837	1.52029	-0.05796	0.52029	-0.23837	1.02029	-0.27755	0.02029	-0.06041
	2.02032	-0.06204	2.52032	0.03918	1.52032	-0.05796	0.52032	-0.2351	1.02032	-0.27755	0.02032	-0.06612
	2.02035	-0.05878	2.52035	0.04245	1.52035	-0.05796	0.52035	-0.2302	1.02035	-0.27592	0.02035	-0.06286
	2.02038	-0.05388	2.52038	0.04245	1.52038	-0.05714	0.52038	-0.22204	1.02038	-0.27429	0.02038	-0.06204
	2.02042	-0.04245	2.52042	0.03837	1.52042	-0.05796	0.52042	-0.22204	1.02042	-0.27592	0.02042	-0.06122
	2.02045	-0.03265	2.52045	0.04245	1.52045	-0.05796	0.52045	-0.22041	1.02045	-0.27429	0.02045	-0.06286
	2.02048	-0.02449	2.52048	0.04327	1.52048	-0.05959	0.52048	-0.21714	1.02048	-0.27265	0.02048	-0.06694
	2.02051	-0.01959	2.52051	0.0449	1.52051	-0.06041	0.52051	-0.21388	1.02051	-0.27265	0.02051	-0.06449
	2.02054	-0.01388	2.52054	0.04408	1.52054	-0.05959	0.52054	-0.20571	1.02054	-0.27265	0.02054	-0.06367
	2.02058	-0.0049	2.52058	0.03918	1.52058	-0.05878	0.52058	-0.20571	1.02058	-0.27429	0.02058	-0.06286
	2.02061	0.00245	2.52061	0.04245	1.52061	-0.05959	0.52061	-0.20408	1.02061	-0.27265	0.02061	-0.06286
	2.02064	0.00898	2.52064	0.04245	1.52064	-0.05714	0.52064	-0.20245	1.02064	-0.27265	0.02064	-0.06776
	2.02067	0.01061	2.52067	0.04571	1.52067	-0.05796	0.52067	-0.20082	1.02067	-0.27102	0.02067	-0.06612
	2.0207	0.01469	2.5207	0.04653	1.5207	-0.05878	0.5207	-0.19429	1.0207	-0.26939	0.0207	-0.06367
	2.02074	0.01959	2.52074	0.04408	1.52074	-0.05551	0.52074	-0.18776	1.02074	-0.27102	0.02074	-0.06367
	2.02077	0.02449	2.52077	0.04735	1.52077	-0.05633	0.52077	-0.18449	1.02077	-0.26776	0.02077	-0.06531
	2.0208	0.02612	2.5208	0.0449	1.5208	-0.05633	0.5208	-0.18286	1.0208	-0.26612	0.0208	-0.0702
	2.02083	0.02531	2.52083	0.04571	1.52083	-0.05714	0.52083	-0.18122	1.02083	-0.26449	0.02083	-0.06776
	2.02086	0.02531	2.52086	0.04571	1.52086	-0.05796	0.52086	-0.17469	1.02086	-0.26449	0.02086	-0.06612
	2.0209	0.02612	2.5209	0.04163	1.5209	-0.05714	0.5209	-0.1698	1.0209	-0.26286	0.0209	-0.06531
	2.02093	0.02694	2.52093	0.04245	1.52093	-0.05796	0.52093	-0.16653	1.02093	-0.25959	0.02093	-0.06449
	2.02096	0.02612	2.52096	0.04327	1.52096	-0.05714	0.52096	-0.16327	1.02096	-0.25796	0.02096	-0.06857
	2.02099	0.02367	2.52099	0.0449	1.52099	-0.05714	0.52099	-0.16327	1.02099	-0.25796	0.02099	-0.06776
	2.02102	0.01714	2.52102	0.04327	1.52102	-0.05714	0.52102	-0.16	1.02102	-0.25796	0.02102	-0.06449
	2.02106	0.01714	2.52106	0.03918	1.52106	-0.05714	0.52106	-0.15837	1.02106	-0.25796	0.02106	-0.06367
	2.02109	0.01551	2.52109	0.03918	1.52109	-0.05633	0.52109	-0.1551	1.02109	-0.25633	0.02109	-0.06449
	2.02112	0.0098	2.52112	0.03918	1.52112	-0.05388	0.52112	-0.15673	1.02112	-0.25633	0.02112	-0.0702
	2.02115	0.0049	2.52115	0.04	1.52115	-0.05469	0.52115	-0.16	1.02115	-0.25633	0.02115	-0.0702
	2.02118	-0.00245	2.52118	0.04082	1.52118	-0.05224	0.52118	-0.1551	1.02118	-0.25633	0.02118	-0.0702
	2.02122	-0.000816327	2.52122	0.03592	1.52122	-0.05061	0.52122	-0.1502	1.02122	-0.25306	0.02122	-0.06939
	2.02125	-0.00163	2.52125	0.03429	1.52125	-0.0498	0.52125	-0.14694	1.02125	-0.24816	0.02125	-0.06939
	2.02128	-0.00245	2.52128	0.03429	1.52128	-0.04571	0.52128	-0.14694	1.02128	-0.24653	0.02128	-0.07429
	2.02131	-0.000816327	2.52131	0.03265	1.52131	-0.0449	0.52131	-0.1502	1.02131	-0.24653	0.02131	-0.07347
	2.02134	-0.00735	2.52134	0.03347	1.52134	-0.04408	0.52134	-0.14694	1.02134	-0.24816	0.02134	-0.07265
	2.02138	-0.00653	2.52138	0.02857	1.52138	-0.0449	0.52138	-0.14367	1.02138	-0.2449	0.02138	-0.07347
	2.02141	-0.00571	2.52141	0.02857	1.52141	-0.04408	0.52141	-0.13878	1.02141	-0.23837	0.02141	-0.07429
	2.02144	-0.00571	2.52144	0.0302	1.52144	-0.04163	0.52144	-0.13878	1.02144	-0.23673	0.02144	-0.08082
	2.02147	-0.00653	2.52147	0.02939	1.52147	-0.04163	0.52147	-0.14204	1.02147	-0.23347	0.02147	-0.08
	2.0215	-0.0098	2.5215	0.02939	1.5215	-0.04	0.5215	-0.13878	1.0215	-0.2351	0.0215	-0.07918
	2.02154	-0.0049	2.52154	0.02449	1.52154	-0.03918	0.52154	-0.13551	1.02154	-0.23184	0.02154	-0.07918
	2.02157	-0.0049	2.52157	0.02612	1.52157	-0.04	0.52157	-0.13224	1.02157	-0.22694	0.02157	-0.07918
	2.0216	-0.00327	2.5216	0.02449	1.5216	-0.03755	0.5216	-0.13224	1.0216	-0.22531	0.0216	-0.08408
	2.02163	-0.000816327	2.52163	0.02531	1.52163	-0.03837	0.52163	-0.13388	1.02163	-0.22204	0.02163	-0.08163
	2.02166	-0.00327	2.52166	0.02531	1.52166	-0.04	0.52166	-0.13551	1.02166	-0.22367	0.02166	-0.08
	2.0217	-3.64926e-10	2.5217	0.01959	1.5217	-0.04163	0.5217	-0.13224	1.0217	-0.22204	0.0217	-0.08
	2.02173	0.00245	2.52173	0.02041	1.52173	-0.03918	0.52173	-0.12898	1.02173	-0.21714	0.02173	-0.08082
	2.02176	0.00327	2.52176	0.01878	1.52176	-0.03592	0.52176	-0.12898	1.02176	-0.21714	0.02176	-0.08408
	2.02179	0.00571	2.52179	0.01714	1.52179	-0.03347	0.52179	-0.13061	1.02179	-0.21714	0.02179	-0.08082
	2.02182	0.00408	2.52182	0.01796	1.52182	-0.03429	0.52182	-0.12735	1.02182	-0.21714	0.02182	-0.08163
	2.02186	0.00735	2.52186	0.01061	1.52186	-0.0351	0.52186	-0.12408	1.02186	-0.21388	0.02186	-0.08245
	2.02189	0.0098	2.52189	0.00898	1.52189	-0.03673	0.52189	-0.11918	1.02189	-0.21061	0.02189	-0.08163
	2.02192	0.01306	2.52192	0.00816	1.52192	-0.03265	0.52192	-0.11918	1.02192	-0.21061	0.02192	-0.08082
	2.02195	0.01469	2.52195	0.00816	1.52195	-0.02939	0.52195	-0.12082	1.02195	-0.21061	0.02195	-0.07837
	2.02198	0.01061	2.52198	0.00816	1.52198	-0.02939	0.52198	-0.11592	1.02198	-0.21224	0.02198	-0.07755
	2.02202	0.0098	2.52202	0.00245	1.52202	-0.03265	0.52202	-0.11429	1.02202	-0.20898	0.02202	-0.07755
	2.02205	0.00898	2.52205	0.00327	1.52205	-0.03347	0.52205	-0.10939	1.02205	-0.20571	0.02205	-0.07755
	2.02208	0.00816	2.52208	0.00245	1.52208	-0.02939	0.52208	-0.10776	1.02208	-0.20408	0.02208	-0.07592
	2.02211	0.00898	2.52211	0.00408	1.52211	-0.02694	0.52211	-0.10939	1.02211	-0.20408	0.02211	-0.07429
	2.02214	0.00408	2.52214	0.0049	1.52214	-0.02776	0.52214	-0.10286	1.02214	-0.20408	0.02214	-0.07673
	2.02218	0.000816326	2.52218	-7.29852e-10	1.52218	-0.02857	0.52218	-0.09796	1.02218	-0.20408	0.02218	-0.07837
	2.02221	-0.00163	2.52221	0.000816326	1.52221	-0.0302	0.52221	-0.09143	1.02221	-0.20082	0.02221	-0.07673
	2.02224	-5.47389e-10	2.52224	-0.000816327	1.52224	-0.02531	0.52224	-0.08816	1.02224	-0.19755	0.02224	-0.07429
	2.02227	-0.00163	2.52227	-6.69031e-10	1.52227	-0.02367	0.52227	-0.08816	1.02227	-0.19918	0.02227	-0.07102
	2.0223	-0.00898	2.5223	-0.00245	1.5223	-0.02776	0.5223	-0.0898	1.0223	-0.20082	0.0223	-0.0702
	2.02234	-0.01388	2.52234	-0.00653	1.52234	-0.02776	0.52234	-0.08653	1.02234	-0.20082	0.02234	-0.07102
	2.02237	-0.01714	2.52237	-0.00327	1.52237	-0.02857	0.52237	-0.08163	1.02237	-0.19592	0.02237	-0.07184
	2.0224	-0.01878	2.5224	-0.00408	1.5224	-0.02449	0.5224	-0.08	1.0224	-0.19429	0.0224	-0.0702
	2.02243	-0.01959	2.52243	-0.00408	1.52243	-0.02367	0.52243	-0.08	1.02243	-0.19592	0.02243	-0.06449
	2.02246	-0.02449	2.52246	-0.00327	1.52246	-0.02449	0.52246	-0.07673	1.02246	-0.19755	0.02246	-0.06694
	2.0225	-0.03102	2.5225	-0.00653	1.5225	-0.02531	0.5225	-0.07184	1.0225	-0.19918	0.0225	-0.06694
	2.02253	-0.03592	2.52253	-0.0049	1.52253	-0.02612	0.52253	-0.06857	1.02253	-0.19592	0.02253	-0.06612
	2.02256	-0.03673	2.52256	-0.00408	1.52256	-0.02122	0.52256	-0.06694	1.02256	-0.19592	0.02256	-0.06204
	2.02259	-0.03592	2.52259	-0.00163	1.52259	-0.01878	0.52259	-0.06204	1.02259	-0.19592	0.02259	-0.05714
	2.02262	-0.04163	2.52262	-0.00163	1.52262	-0.01878	0.52262	-0.05551	1.02262	-0.19429	0.02262	-0.05714
	2.02266	-0.04571	2.52266	-0.00408	1.52266	-0.02122	0.52266	-0.04898	1.02266	-0.19592	0.02266	-0.05878
	2.02269	-0.04735	2.52269	-0.00163	1.52269	-0.02204	0.52269	-0.04082	1.02269	-0.19265	0.02269	-0.05959
	2.02272	-0.04898	2.52272	-0.00245	1.52272	-0.01959	0.52272	-0.03429	1.02272	-0.19102	0.02272	-0.05633
	2.02275	-0.04816	2.52275	-0.00408	1.52275	-0.02041	0.52275	-0.02939	1.02275	-0.18939	0.02275	-0.04898
	2.02278	-0.05551	2.52278	-0.00571	1.52278	-0.02041	0.52278	-0.02449	1.02278	-0.19102	0.02278	-0.05061
	2.02282	-0.05959	2.52282	-0.00735	1.52282	-0.02041	0.52282	-0.01959	1.02282	-0.19592	0.02282	-0.05224
	2.02285	-0.06286	2.52285	-0.00408	1.52285	-0.02286	0.52285	-0.01469	1.02285	-0.19429	0.02285	-0.05224
	2.02288	-0.06612	2.52288	-0.00408	1.52288	-0.02041	0.52288	-0.00816	1.02288	-0.19429	0.02288	-0.0498
	2.02291	-0.06531	2.52291	-0.0049	1.52291	-0.01959	0.52291	-0.00653	1.02291	-0.19102	0.02291	-0.04327
	2.02294	-0.07184	2.52294	-0.0049	1.52294	-0.01959	0.52294	-0.00163	1.02294	-0.19265	0.02294	-0.04327
	2.02298	-0.0751	2.52298	-0.00653	1.52298	-0.02041	0.52298	0.00327	1.02298	-0.19918	0.02298	-0.04245
	2.02301	-0.07673	2.52301	-0.0049	1.52301	-0.02204	0.52301	0.01143	1.02301	-0.19918	0.02301	-0.04245
	2.02304	-0.07755	2.52304	-0.00408	1.52304	-0.01878	0.52304	0.01796	1.02304	-0.19918	0.02304	-0.04163
	2.02307	-0.07837	2.52307	-0.0049	1.52307	-0.01878	0.52307	0.02286	1.02307	-0.19592	0.02307	-0.03592
	2.0231	-0.08571	2.5231	-0.00653	1.5231	-0.01878	0.5231	0.03102	1.0231	-0.19918	0.0231	-0.03837
	2.02314	-0.08653	2.52314	-0.00898	1.52314	-0.01878	0.52314	0.03755	1.02314	-0.20245	0.02314	-0.04082
	2.02317	-0.0898	2.52317	-0.00571	1.52317	-0.02286	0.52317	0.04408	1.02317	-0.20408	0.02317	-0.04163
	2.0232	-0.09143	2.5232	-0.00571	1.5232	-0.02286	0.5232	0.04898	1.0232	-0.20408	0.0232	-0.04163
	2.02323	-0.09388	2.52323	-0.0049	1.52323	-0.02204	0.52323	0.06367	1.02323	-0.20245	0.02323	-0.03673
	2.02326	-0.10041	2.52326	-0.00571	1.52326	-0.02204	0.52326	0.07347	1.02326	-0.20408	0.02326	-0.03918
	2.0233	-0.10286	2.5233	-0.00898	1.5233	-0.02286	0.5233	0.07837	1.0233	-0.20735	0.0233	-0.04082
	2.02333	-0.10204	2.52333	-0.0049	1.52333	-0.02531	0.52333	0.0849	1.02333	-0.20735	0.02333	-0.04082
	2.02336	-0.10367	2.52336	-0.00327	1.52336	-0.02776	0.52336	0.09306	1.02336	-0.20735	0.02336	-0.04327
	2.02339	-0.1102	2.52339	-0.00327	1.52339	-0.02694	0.52339	0.10122	1.02339	-0.20735	0.02339	-0.03673
	2.02342	-0.11592	2.52342	-0.00245	1.52342	-0.02694	0.52342	0.11265	1.02342	-0.20898	0.02342	-0.03918
	2.02346	-0.11918	2.52346	-0.00408	1.52346	-0.02776	0.52346	0.11918	1.02346	-0.21224	0.02346	-0.04
	2.02349	-0.12163	2.52349	-7.29852e-10	1.52349	-0.0302	0.52349	0.12571	1.02349	-0.21061	0.02349	-0.04082
	2.02352	-0.1249	2.52352	0.00163	1.52352	-0.03184	0.52352	0.13224	1.02352	-0.20898	0.02352	-0.04327
	2.02355	-0.12816	2.52355	0.00245	1.52355	-0.0302	0.52355	0.14041	1.02355	-0.20735	0.02355	-0.03755
	2.02358	-0.13306	2.52358	0.00163	1.52358	-0.02939	0.52358	0.15347	1.02358	-0.20898	0.02358	-0.04
	2.02362	-0.13224	2.52362	-7.90673e-10	1.52362	-0.02694	0.52362	0.16	1.02362	-0.21224	0.02362	-0.04082
	2.02365	-0.13388	2.52365	0.00571	1.52365	-0.0302	0.52365	0.1649	1.02365	-0.21388	0.02365	-0.04245
	2.02368	-0.13469	2.52368	0.00653	1.52368	-0.02939	0.52368	0.1698	1.02368	-0.21551	0.02368	-0.04327
	2.02371	-0.13796	2.52371	0.00735	1.52371	-0.02776	0.52371	0.17796	1.02371	-0.21551	0.02371	-0.03429
	2.02374	-0.14041	2.52374	0.00735	1.52374	-0.02776	0.52374	0.18939	1.02374	-0.21551	0.02374	-0.0351
	2.02378	-0.14041	2.52378	0.0049	1.52378	-0.02694	0.52378	0.19592	1.02378	-0.21714	0.02378	-0.03592
	2.02381	-0.14286	2.52381	0.0098	1.52381	-0.03184	0.52381	0.20245	1.02381	-0.21714	0.02381	-0.03673
	2.02384	-0.14286	2.52384	0.01224	1.52384	-0.03184	0.52384	0.20735	1.02384	-0.21714	0.02384	-0.04
	2.02387	-0.14286	2.52387	0.01388	1.52387	-0.02939	0.52387	0.21878	1.02387	-0.21551	0.02387	-0.0351
	2.0239	-0.14204	2.5239	0.01469	1.5239	-0.0302	0.5239	0.2302	1.0239	-0.21714	0.0239	-0.03429
	2.02394	-0.13878	2.52394	0.01306	1.52394	-0.03102	0.52394	0.23673	1.02394	-0.22204	0.02394	-0.03429
	2.02397	-0.13633	2.52397	0.01796	1.52397	-0.03429	0.52397	0.24327	1.02397	-0.22041	0.02397	-0.03592
	2.024	-0.13469	2.524	0.02041	1.524	-0.03347	0.524	0.24816	1.024	-0.21878	0.024	-0.04
	2.02403	-0.13551	2.52403	0.02204	1.52403	-0.03265	0.52403	0.25959	1.02403	-0.21714	0.02403	-0.03265
	2.02406	-0.13388	2.52406	0.02204	1.52406	-0.03265	0.52406	0.26939	1.02406	-0.21714	0.02406	-0.03429
	2.0241	-0.12816	2.5241	0.01878	1.5241	-0.03265	0.5241	0.27592	1.0241	-0.22204	0.0241	-0.0351
	2.02413	-0.1249	2.52413	0.02204	1.52413	-0.03755	0.52413	0.27918	1.02413	-0.22041	0.02413	-0.03755
	2.02416	-0.12245	2.52416	0.02367	1.52416	-0.03755	0.52416	0.28245	1.02416	-0.22204	0.02416	-0.04327
	2.02419	-0.12163	2.52419	0.02449	1.52419	-0.03918	0.52419	0.29224	1.02419	-0.22204	0.02419	-0.04
	2.02422	-0.12	2.52422	0.02449	1.52422	-0.03755	0.52422	0.30204	1.02422	-0.22204	0.02422	-0.03918
	2.02426	-0.11347	2.52426	0.02286	1.52426	-0.03918	0.52426	0.30857	1.02426	-0.22694	0.02426	-0.03755
	2.02429	-0.10776	2.52429	0.02694	1.52429	-0.04	0.52429	0.3151	1.02429	-0.2302	0.02429	-0.03918
	2.02432	-0.10449	2.52432	0.03265	1.52432	-0.03918	0.52432	0.31837	1.02432	-0.2302	0.02432	-0.04408
	2.02435	-0.10122	2.52435	0.0351	1.52435	-0.04082	0.52435	0.32816	1.02435	-0.2302	0.02435	-0.04245
	2.02438	-0.09959	2.52438	0.03429	1.52438	-0.04245	0.52438	0.34122	1.02438	-0.22857	0.02438	-0.04082
	2.02442	-0.09143	2.52442	0.03184	1.52442	-0.04163	0.52442	0.34612	1.02442	-0.23184	0.02442	-0.04
	2.02445	-0.0849	2.52445	0.0351	1.52445	-0.04245	0.52445	0.35265	1.02445	-0.2302	0.02445	-0.04
	2.02448	-0.08082	2.52448	0.03592	1.52448	-0.04245	0.52448	0.35918	1.02448	-0.23184	0.02448	-0.04653
	2.02451	-0.07673	2.52451	0.03755	1.52451	-0.04327	0.52451	0.37061	1.02451	-0.23184	0.02451	-0.04571
	2.02454	-0.07592	2.52454	0.03673	1.52454	-0.04163	0.52454	0.38204	1.02454	-0.22857	0.02454	-0.04653
	2.02458	-0.06694	2.52458	0.03265	1.52458	-0.04245	0.52458	0.38694	1.02458	-0.22857	0.02458	-0.04571
	2.02461	-0.06122	2.52461	0.0351	1.52461	-0.04408	0.52461	0.39347	1.02461	-0.22531	0.02461	-0.04571
	2.02464	-0.05796	2.52464	0.03755	1.52464	-0.04408	0.52464	0.39673	1.02464	-0.22694	0.02464	-0.05306
	2.02467	-0.05469	2.52467	0.04	1.52467	-0.04571	0.52467	0.40327	1.02467	-0.22367	0.02467	-0.05469
	2.0247	-0.05551	2.5247	0.04082	1.5247	-0.04653	0.5247	0.41306	1.0247	-0.22367	0.0247	-0.04898
	2.02474	-0.04653	2.52474	0.03755	1.52474	-0.0449	0.52474	0.41796	1.02474	-0.22204	0.02474	-0.04653
	2.02477	-0.04082	2.52477	0.04	1.52477	-0.04408	0.52477	0.42449	1.02477	-0.22204	0.02477	-0.04735
	2.0248	-0.03673	2.5248	0.04082	1.5248	-0.04327	0.5248	0.42612	1.0248	-0.22204	0.0248	-0.05306
	2.02483	-0.03429	2.52483	0.04082	1.52483	-0.04408	0.52483	0.43265	1.02483	-0.22041	0.02483	-0.05224
	2.02486	-0.03592	2.52486	0.04245	1.52486	-0.04571	0.52486	0.44245	1.02486	-0.22204	0.02486	-0.0498
	2.0249	-0.02939	2.5249	0.03918	1.5249	-0.04653	0.5249	0.44245	1.0249	-0.21878	0.0249	-0.04898
	2.02493	-0.02449	2.52493	0.04245	1.52493	-0.04571	0.52493	0.44898	1.02493	-0.21714	0.02493	-0.04898
	2.02496	-0.01714	2.52496	0.04163	1.52496	-0.0449	0.52496	0.45388	1.02496	-0.21714	0.02496	-0.05714
	2.02499	-0.01551	2.52499	0.04082	1.52499	-0.04408	0.52499	0.45714	1.02499	-0.22041	0.02499	-0.05551
	2.02502	-0.01796	2.52502	0.04327	1.52502	-0.04327	0.52502	0.46367	1.02502	-0.22041	0.02502	-0.05469
	2.02506	-0.01061	2.52506	0.03918	1.52506	-0.0449	0.52506	0.46694	1.02506	-0.21878	0.02506	-0.05306
	2.02509	-0.0049	2.52509	0.04245	1.52509	-0.04327	0.52509	0.47184	1.02509	-0.21551	0.02509	-0.05143
	2.02512	-0.000816327	2.52512	0.04245	1.52512	-0.04082	0.52512	0.4751	1.02512	-0.21388	0.02512	-0.05878
	2.02515	-2.43284e-10	2.52515	0.04327	1.52515	-0.03918	0.52515	0.47673	1.02515	-0.21388	0.02515	-0.05469
	2.02518	-0.0049	2.52518	0.04408	1.52518	-0.04	0.52518	0.48	1.02518	-0.21388	0.02518	-0.05388
	2.02522	0.00163	2.52522	0.03837	1.52522	-0.04	0.52522	0.48653	1.02522	-0.20898	0.02522	-0.05224
	2.02525	0.00245	2.52525	0.03918	1.52525	-0.04082	0.52525	0.49143	1.02525	-0.20408	0.02525	-0.05306
	2.02528	0.00571	2.52528	0.03673	1.52528	-0.04	0.52528	0.49469	1.02528	-0.20245	0.02528	-0.06041
	2.02531	0.00571	2.52531	0.03673	1.52531	-0.03918	0.52531	0.49306	1.02531	-0.20082	0.02531	-0.05796
	2.02534	0.00327	2.52534	0.03755	1.52534	-0.04	0.52534	0.49796	1.02534	-0.19918	0.02534	-0.05714
	2.02538	0.00816	2.52538	0.03102	1.52538	-0.03918	0.52538	0.50286	1.02538	-0.19755	0.02538	-0.05714
	2.02541	0.00898	2.52541	0.03184	1.52541	-0.04	0.52541	0.50776	1.02541	-0.19102	0.02541	-0.05959
	2.02544	0.01143	2.52544	0.0302	1.52544	-0.03673	0.52544	0.50776	1.02544	-0.18939	0.02544	-0.06449
	2.02547	0.00898	2.52547	0.02776	1.52547	-0.0351	0.52547	0.50776	1.02547	-0.18776	0.02547	-0.06367
	2.0255	0.00571	2.5255	0.02776	1.5255	-0.03429	0.5255	0.50939	1.0255	-0.18776	0.0255	-0.06204
	2.02554	0.0098	2.52554	0.02286	1.52554	-0.03347	0.52554	0.51429	1.02554	-0.18776	0.02554	-0.06041
	2.02557	0.00898	2.52557	0.02531	1.52557	-0.0351	0.52557	0.52245	1.02557	-0.18286	0.02557	-0.06041
	2.0256	0.00653	2.5256	0.02122	1.5256	-0.03102	0.5256	0.52408	1.0256	-0.18286	0.0256	-0.06531
	2.02563	0.00735	2.52563	0.02204	1.52563	-0.02939	0.52563	0.52408	1.02563	-0.18122	0.02563	-0.06122
	2.02566	0.00408	2.52566	0.02286	1.52566	-0.0302	0.52566	0.52735	1.02566	-0.17959	0.02566	-0.06041
	2.0257	0.00735	2.5257	0.01796	1.5257	-0.02939	0.5257	0.53388	1.0257	-0.17633	0.0257	-0.06041
	2.02573	0.00571	2.52573	0.01551	1.52573	-0.02939	0.52573	0.53878	1.02573	-0.1698	0.02573	-0.06041
	2.02576	0.00571	2.52576	0.01224	1.52576	-0.02367	0.52576	0.53878	1.02576	-0.1698	0.02576	-0.06286
	2.02579	0.00408	2.52579	0.01551	1.52579	-0.02122	0.52579	0.53878	1.02579	-0.16653	0.02579	-0.06122
	2.02582	0.000816326	2.52582	0.01633	1.52582	-0.02041	0.52582	0.53878	1.02582	-0.1649	0.02582	-0.06041
	2.02586	0.00327	2.52586	0.01143	1.52586	-0.02041	0.52586	0.54041	1.02586	-0.15837	0.02586	-0.05959
	2.02589	0.00408	2.52589	0.00653	1.52589	-0.02122	0.52589	0.54694	1.02589	-0.15184	0.02589	-0.06041
	2.02592	0.0049	2.52592	0.00571	1.52592	-0.01796	0.52592	0.54694	1.02592	-0.1502	0.02592	-0.05959
	2.02595	0.0049	2.52595	0.00735	1.52595	-0.01551	0.52595	0.54531	1.02595	-0.14694	0.02595	-0.06122
	2.02598	0.000816326	2.52598	0.00816	1.52598	-0.01714	0.52598	0.54531	1.02598	-0.14367	0.02598	-0.06286
	2.02602	-0.00163	2.52602	0.00571	1.52602	-0.01796	0.52602	0.54694	1.02602	-0.14041	0.02602	-0.06204
	2.02605	-0.00245	2.52605	0.00408	1.52605	-0.01878	0.52605	0.55184	1.02605	-0.13551	0.02605	-0.06204
	2.02608	-0.00245	2.52608	0.00327	1.52608	-0.01469	0.52608	0.54694	1.02608	-0.13224	0.02608	-0.06041
	2.02611	-0.000816327	2.52611	0.00327	1.52611	-0.01388	0.52611	0.54531	1.02611	-0.13388	0.02611	-0.05796
	2.02614	-0.00408	2.52614	0.00408	1.52614	-0.01224	0.52614	0.54531	1.02614	-0.13551	0.02614	-0.05633
	2.02618	-0.00571	2.52618	-0.000816327	1.52618	-0.01224	0.52618	0.54531	1.02618	-0.13388	0.02618	-0.05714
	2.02621	-0.0049	2.52621	-0.00245	1.52621	-0.01224	0.52621	0.5502	1.02621	-0.13061	0.02621	-0.05796
	2.02624	-0.0049	2.52624	-0.00327	1.52624	-0.00816	0.52624	0.5502	1.02624	-0.13061	0.02624	-0.05469
	2.02627	-0.00245	2.52627	-0.00327	1.52627	-0.00571	0.52627	0.5502	1.02627	-0.12898	0.02627	-0.05388
	2.0263	-0.0049	2.5263	-0.00245	1.5263	-0.0049	0.5263	0.55347	1.0263	-0.13061	0.0263	-0.05551
	2.02634	-0.00653	2.52634	-0.00571	1.52634	-0.00571	0.52634	0.5551	1.02634	-0.12735	0.02634	-0.05633
	2.02637	-0.00653	2.52637	-0.00735	1.52637	-0.00735	0.52637	0.55837	1.02637	-0.12408	0.02637	-0.05714
	2.0264	-0.00571	2.5264	-0.00571	1.5264	-0.00245	0.5264	0.55673	1.0264	-0.12245	0.0264	-0.05551
	2.02643	-0.00327	2.52643	-0.00571	1.52643	0.000816326	0.52643	0.55347	1.02643	-0.11918	0.02643	-0.05061
	2.02646	-0.00898	2.52646	-0.00571	1.52646	0.000816326	0.52646	0.55673	1.02646	-0.12245	0.02646	-0.05224
	2.0265	-0.01061	2.5265	-0.01061	1.5265	-9.12315e-10	0.5265	0.55673	1.0265	-0.12082	0.0265	-0.05306
	2.02653	-0.01306	2.52653	-0.01224	1.52653	-0.00327	0.52653	0.55673	1.02653	-0.11429	0.02653	-0.05224
	2.02656	-0.01388	2.52656	-0.01143	1.52656	-0.000816327	0.52656	0.5551	1.02656	-0.11102	0.02656	-0.0498
	2.02659	-0.01143	2.52659	-0.01388	1.52659	0.00245	0.52659	0.55184	1.02659	-0.11102	0.02659	-0.04163
	2.02662	-0.01551	2.52662	-0.01388	1.52662	0.00408	0.52662	0.55184	1.02662	-0.11429	0.02662	-0.04408
	2.02666	-0.01714	2.52666	-0.01959	1.52666	0.00245	0.52666	0.55347	1.02666	-0.11429	0.02666	-0.04571
	2.02669	-0.01714	2.52669	-0.02041	1.52669	-8.51494e-10	0.52669	0.55184	1.02669	-0.11265	0.02669	-0.04571
	2.02672	-0.01551	2.52672	-0.01878	1.52672	0.000816326	0.52672	0.55184	1.02672	-0.11102	0.02672	-0.04571
	2.02675	-0.01224	2.52675	-0.01959	1.52675	0.000816326	0.52675	0.5551	1.02675	-0.10939	0.02675	-0.03755
	2.02678	-0.01714	2.52678	-0.01878	1.52678	0.00163	0.52678	0.5551	1.02678	-0.11265	0.02678	-0.04
	2.02682	-0.01714	2.52682	-0.02204	1.52682	0.000816326	0.52682	0.55837	1.02682	-0.11755	0.02682	-0.04163
	2.02685	-0.01878	2.52685	-0.01878	1.52685	-0.00163	0.52685	0.55673	1.02685	-0.11429	0.02685	-0.04245
	2.02688	-0.01633	2.52688	-0.01633	1.52688	-0.00163	0.52688	0.55673	1.02688	-0.11429	0.02688	-0.04245
	2.02691	-0.01388	2.52691	-0.01551	1.52691	-0.000816327	0.52691	0.55347	1.02691	-0.11429	0.02691	-0.03592
	2.02694	-0.01633	2.52694	-0.01388	1.52694	-0.000816327	0.52694	0.55347	1.02694	-0.11592	0.02694	-0.03918
	2.02698	-0.01551	2.52698	-0.01714	1.52698	-8.51494e-10	0.52698	0.5551	1.02698	-0.12082	0.02698	-0.03918
	2.02701	-0.01551	2.52701	-0.01469	1.52701	-0.00571	0.52701	0.5551	1.02701	-0.11918	0.02701	-0.04163
	2.02704	-0.01388	2.52704	-0.01224	1.52704	-0.00653	0.52704	0.5551	1.02704	-0.12082	0.02704	-0.03918
	2.02707	-0.01224	2.52707	-0.01224	1.52707	-0.00571	0.52707	0.55673	1.02707	-0.11918	0.02707	-0.03184
	2.0271	-0.01469	2.5271	-0.01224	1.5271	-0.00653	0.5271	0.5551	1.0271	-0.12245	0.0271	-0.03347
	2.02714	-0.01388	2.52714	-0.01796	1.52714	-0.00571	0.52714	0.55347	1.02714	-0.12408	0.02714	-0.03673
	2.02717	-0.0098	2.52717	-0.01388	1.52717	-0.01143	0.52717	0.55184	1.02717	-0.12245	0.02717	-0.03592
	2.0272	-0.0098	2.5272	-0.01388	1.5272	-0.01224	0.5272	0.5502	1.0272	-0.12082	0.0272	-0.03673
	2.02723	-0.0098	2.52723	-0.01224	1.52723	-0.0098	0.52723	0.5502	1.02723	-0.11918	0.02723	-0.0302
	2.02726	-0.01224	2.52726	-0.01143	1.52726	-0.00898	0.52726	0.55184	1.02726	-0.12408	0.02726	-0.03265
	2.0273	-0.01388	2.5273	-0.01143	1.5273	-0.00898	0.5273	0.55184	1.0273	-0.12735	0.0273	-0.03429
	2.02733	-0.01551	2.52733	-0.00653	1.52733	-0.01469	0.52733	0.5502	1.02733	-0.12571	0.02733	-0.03429
	2.02736	-0.01469	2.52736	-0.00735	1.52736	-0.01714	0.52736	0.54694	1.02736	-0.12735	0.02736	-0.03265
	2.02739	-0.01714	2.52739	-0.00571	1.52739	-0.01633	0.52739	0.5502	1.02739	-0.12735	0.02739	-0.02694
	2.02742	-0.02204	2.52742	-0.00653	1.52742	-0.01714	0.52742	0.55347	1.02742	-0.13224	0.02742	-0.02857
	2.02746	-0.02286	2.52746	-0.00653	1.52746	-0.01633	0.52746	0.5502	1.02746	-0.13551	0.02746	-0.03102
	2.02749	-0.02449	2.52749	-0.00245	1.52749	-0.01959	0.52749	0.54694	1.02749	-0.13224	0.02749	-0.03265
	2.02752	-0.02531	2.52752	-0.00163	1.52752	-0.02041	0.52752	0.54204	1.02752	-0.13388	0.02752	-0.02857
	2.02755	-0.02694	2.52755	-0.000816327	1.52755	-0.01796	0.52755	0.54531	1.02755	-0.13224	0.02755	-0.02122
	2.02758	-0.02776	2.52758	-0.00327	1.52758	-0.01878	0.52758	0.54694	1.02758	-0.13551	0.02758	-0.02367
	2.02762	-0.02612	2.52762	-0.00408	1.52762	-0.01796	0.52762	0.54531	1.02762	-0.13878	0.02762	-0.02367
	2.02765	-0.02612	2.52765	-0.00163	1.52765	-0.02122	0.52765	0.54367	1.02765	-0.13878	0.02765	-0.02531
	2.02768	-0.02776	2.52768	-7.29852e-10	1.52768	-0.02286	0.52768	0.54041	1.02768	-0.13714	0.02768	-0.02449
	2.02771	-0.03102	2.52771	0.000816326	1.52771	-0.02286	0.52771	0.54204	1.02771	-0.13551	0.02771	-0.01959
	2.02774	-0.03347	2.52774	0.000816326	1.52774	-0.02204	0.52774	0.54694	1.02774	-0.13878	0.02774	-0.02122
	2.02778	-0.03347	2.52778	0.00163	1.52778	-0.02204	0.52778	0.54694	1.02778	-0.13878	0.02778	-0.01878
	2.02781	-0.03429	2.52781	0.00571	1.52781	-0.02449	0.52781	0.54204	1.02781	-0.14041	0.02781	-0.01796
	2.02784	-0.03592	2.52784	0.00735	1.52784	-0.02694	0.52784	0.53878	1.02784	-0.14041	0.02784	-0.02041
	2.02787	-0.03837	2.52787	0.00816	1.52787	-0.02857	0.52787	0.53714	1.02787	-0.13878	0.02787	-0.01306
	2.0279	-0.04082	2.5279	0.00735	1.5279	-0.02857	0.5279	0.54041	1.0279	-0.14204	0.0279	-0.01306
	2.02794	-0.03918	2.52794	0.00735	1.52794	-0.02939	0.52794	0.53714	1.02794	-0.14367	0.02794	-0.01224
	2.02797	-0.03918	2.52797	0.00898	1.52797	-0.03265	0.52797	0.53224	1.02797	-0.14367	0.02797	-0.01061
	2.028	-0.03837	2.528	0.01143	1.528	-0.0351	0.528	0.53061	1.028	-0.14041	0.028	-0.01469
	2.02803	-0.03918	2.52803	0.01224	1.52803	-0.0351	0.52803	0.53388	1.02803	-0.13878	0.02803	-0.00898
	2.02806	-0.04082	2.52806	0.01143	1.52806	-0.0351	0.52806	0.53551	1.02806	-0.14041	0.02806	-0.01143
	2.0281	-0.03755	2.5281	0.01224	1.5281	-0.03429	0.5281	0.53224	1.0281	-0.14367	0.0281	-0.01224
	2.02813	-0.0351	2.52813	0.01551	1.52813	-0.03755	0.52813	0.52898	1.02813	-0.14204	0.02813	-0.01388
	2.02816	-0.03429	2.52816	0.01959	1.52816	-0.04	0.52816	0.52571	1.02816	-0.13878	0.02816	-0.02122
	2.02819	-0.03592	2.52819	0.01878	1.52819	-0.04	0.52819	0.52898	1.02819	-0.13714	0.02819	-0.01633
	2.02822	-0.03673	2.52822	0.02041	1.52822	-0.04	0.52822	0.52898	1.02822	-0.13714	0.02822	-0.01714
	2.02826	-0.03347	2.52826	0.01878	1.52826	-0.03918	0.52826	0.52735	1.02826	-0.13714	0.02826	-0.01469
	2.02829	-0.0302	2.52829	0.02204	1.52829	-0.03918	0.52829	0.52408	1.02829	-0.13551	0.02829	-0.01388
	2.02832	-0.02939	2.52832	0.02449	1.52832	-0.03837	0.52832	0.51755	1.02832	-0.13388	0.02832	-0.02041
	2.02835	-0.02694	2.52835	0.02531	1.52835	-0.03837	0.52835	0.51918	1.02835	-0.13388	0.02835	-0.01633
	2.02838	-0.02776	2.52838	0.02449	1.52838	-0.03837	0.52838	0.51755	1.02838	-0.13061	0.02838	-0.01633
	2.02842	-0.02286	2.52842	0.02122	1.52842	-0.03918	0.52842	0.51429	1.02842	-0.13224	0.02842	-0.01469
	2.02845	-0.02041	2.52845	0.02612	1.52845	-0.04	0.52845	0.51265	1.02845	-0.12898	0.02845	-0.01388
	2.02848	-0.01959	2.52848	0.02694	1.52848	-0.03918	0.52848	0.50939	1.02848	-0.13224	0.02848	-0.01959
	2.02851	-0.01959	2.52851	0.02776	1.52851	-0.04	0.52851	0.50939	1.02851	-0.13061	0.02851	-0.01633
	2.02854	-0.02041	2.52854	0.02612	1.52854	-0.04082	0.52854	0.50939	1.02854	-0.12735	0.02854	-0.01551
	2.02858	-0.01551	2.52858	0.02449	1.52858	-0.03837	0.52858	0.50612	1.02858	-0.12898	0.02858	-0.01143
	2.02861	-0.01224	2.52861	0.02857	1.52861	-0.03755	0.52861	0.50122	1.02861	-0.12408	0.02861	-0.01224
	2.02864	-0.01061	2.52864	0.02857	1.52864	-0.03837	0.52864	0.49469	1.02864	-0.12245	0.02864	-0.01878
	2.02867	-0.01143	2.52867	0.0302	1.52867	-0.03837	0.52867	0.49633	1.02867	-0.11918	0.02867	-0.02041
	2.0287	-0.01224	2.5287	0.03184	1.5287	-0.03918	0.5287	0.49469	1.0287	-0.11918	0.0287	-0.01878
	2.02874	-0.00735	2.52874	0.02939	1.52874	-0.03755	0.52874	0.49143	1.02874	-0.11918	0.02874	-0.01878
	2.02877	-0.0049	2.52877	0.03265	1.52877	-0.03755	0.52877	0.48653	1.02877	-0.11755	0.02877	-0.01959
	2.0288	-0.00163	2.5288	0.03102	1.5288	-0.03592	0.5288	0.48163	1.0288	-0.11755	0.0288	-0.02449
	2.02883	-0.00245	2.52883	0.03184	1.52883	-0.03673	0.52883	0.48	1.02883	-0.11429	0.02883	-0.02367
	2.02886	0.00163	2.52886	0.03184	1.52886	-0.03837	0.52886	0.48	1.02886	-0.11265	0.02886	-0.02286
	2.0289	0.0098	2.5289	0.02776	1.5289	-0.03673	0.5289	0.47673	1.0289	-0.10939	0.0289	-0.02122
	2.02893	0.01469	2.52893	0.03184	1.52893	-0.03673	0.52893	0.47347	1.02893	-0.10612	0.02893	-0.02286
	2.02896	0.01959	2.52896	0.02939	1.52896	-0.0351	0.52896	0.46694	1.02896	-0.10449	0.02896	-0.02857
	2.02899	0.02204	2.52899	0.03102	1.52899	-0.03592	0.52899	0.46041	1.02899	-0.10122	0.02899	-0.02939
	2.02902	0.02041	2.52902	0.02939	1.52902	-0.03755	0.52902	0.46041	1.02902	-0.10286	0.02902	-0.02694
	2.02906	0.02776	2.52906	0.02612	1.52906	-0.03673	0.52906	0.45551	1.02906	-0.10122	0.02906	-0.02449
	2.02909	0.03429	2.52909	0.02939	1.52909	-0.03755	0.52909	0.45224	1.02909	-0.09796	0.02909	-0.02612
	2.02912	0.03755	2.52912	0.02857	1.52912	-0.03592	0.52912	0.44735	1.02912	-0.09796	0.02912	-0.03184
	2.02915	0.03918	2.52915	0.02939	1.52915	-0.0351	0.52915	0.43918	1.02915	-0.09633	0.02915	-0.03347
	2.02918	0.03592	2.52918	0.02939	1.52918	-0.03755	0.52918	0.43755	1.02918	-0.09633	0.02918	-0.03265
	2.02922	0.04163	2.52922	0.02612	1.52922	-0.03755	0.52922	0.43429	1.02922	-0.09306	0.02922	-0.02857
	2.02925	0.04571	2.52925	0.02694	1.52925	-0.03673	0.52925	0.42939	1.02925	-0.08816	0.02925	-0.0302
	2.02928	0.05143	2.52928	0.02612	1.52928	-0.0351	0.52928	0.42449	1.02928	-0.08653	0.02928	-0.03592
	2.02931	0.05224	2.52931	0.02694	1.52931	-0.03673	0.52931	0.41306	1.02931	-0.08653	0.02931	-0.03673
	2.02934	0.0498	2.52934	0.02531	1.52934	-0.03837	0.52934	0.4098	1.02934	-0.08816	0.02934	-0.0351
	2.02938	0.05551	2.52938	0.02204	1.52938	-0.03918	0.52938	0.4098	1.02938	-0.08	0.02938	-0.03347
	2.02941	0.05878	2.52941	0.02367	1.52941	-0.03755	0.52941	0.40653	1.02941	-0.0751	0.02941	-0.03347
	2.02944	0.06122	2.52944	0.02204	1.52944	-0.03429	0.52944	0.4	1.02944	-0.07347	0.02944	-0.04082
	2.02947	0.06204	2.52947	0.02286	1.52947	-0.0351	0.52947	0.3902	1.02947	-0.07184	0.02947	-0.04082
	2.0295	0.05959	2.5295	0.02367	1.5295	-0.03184	0.5295	0.38694	1.0295	-0.0702	0.0295	-0.03918
	2.02954	0.06204	2.52954	0.02041	1.52954	-0.03184	0.52954	0.38367	1.02954	-0.06694	0.02954	-0.03918
	2.02957	0.06367	2.52957	0.02041	1.52957	-0.03102	0.52957	0.38041	1.02957	-0.06531	0.02957	-0.04
	2.0296	0.06449	2.5296	0.01959	1.5296	-0.02694	0.5296	0.37224	1.0296	-0.06204	0.0296	-0.04327
	2.02963	0.06449	2.52963	0.01959	1.52963	-0.02612	0.52963	0.36571	1.02963	-0.05878	0.02963	-0.03918
	2.02966	0.06122	2.52966	0.01959	1.52966	-0.02531	0.52966	0.36245	1.02966	-0.05714	0.02966	-0.03673
	2.0297	0.06449	2.5297	0.01551	1.5297	-0.02531	0.5297	0.36082	1.0297	-0.05224	0.0297	-0.03592
	2.02973	0.06449	2.52973	0.01633	1.52973	-0.02449	0.52973	0.35918	1.02973	-0.04898	0.02973	-0.03592
	2.02976	0.06531	2.52976	0.01551	1.52976	-0.02204	0.52976	0.35102	1.02976	-0.04571	0.02976	-0.04
	2.02979	0.06694	2.52979	0.01388	1.52979	-0.02041	0.52979	0.34612	1.02979	-0.04571	0.02979	-0.03755
	2.02982	0.06122	2.52982	0.01469	1.52982	-0.02204	0.52982	0.34122	1.02982	-0.04408	0.02982	-0.03755
	2.02986	0.06122	2.52986	0.01061	1.52986	-0.02367	0.52986	0.33796	1.02986	-0.04245	0.02986	-0.03918
	2.02989	0.06286	2.52989	0.01143	1.52989	-0.02449	0.52989	0.33469	1.02989	-0.03918	0.02989	-0.04163
	2.02992	0.06041	2.52992	0.00898	1.52992	-0.02122	0.52992	0.32653	1.02992	-0.03592	0.02992	-0.04408
	2.02995	0.06204	2.52995	0.0098	1.52995	-0.02041	0.52995	0.31837	1.02995	-0.03429	0.02995	-0.04163
	2.02998	0.05714	2.52998	0.01143	1.52998	-0.02122	0.52998	0.3151	1.02998	-0.03265	0.02998	-0.04082
	2.03002	0.05796	2.53002	0.00571	1.53002	-0.02122	0.53002	0.31184	1.03002	-0.03102	0.03002	-0.04163
	2.03005	0.05878	2.53005	0.00571	1.53005	-0.02204	0.53005	0.30857	1.03005	-0.02286	0.03005	-0.04245
	2.03008	0.05796	2.53008	0.00327	1.53008	-0.01714	0.53008	0.30204	1.03008	-0.02122	0.03008	-0.04327
	2.03011	0.05796	2.53011	0.0049	1.53011	-0.01633	0.53011	0.29388	1.03011	-0.02122	0.03011	-0.04163
	2.03014	0.05306	2.53014	0.0049	1.53014	-0.01796	0.53014	0.29061	1.03014	-0.01959	0.03014	-0.04408
	2.03018	0.05469	2.53018	0.000816326	1.53018	-0.01796	0.53018	0.28898	1.03018	-0.01796	0.03018	-0.04408
	2.03021	0.05388	2.53021	0.00245	1.53021	-0.01633	0.53021	0.28735	1.03021	-0.01633	0.03021	-0.0449
	2.03024	0.05388	2.53024	-0.000816327	1.53024	-0.01224	0.53024	0.27918	1.03024	-0.01469	0.03024	-0.04245
	2.03027	0.05388	2.53027	-0.00163	1.53027	-0.01061	0.53027	0.27265	1.03027	-0.01469	0.03027	-0.03755
	2.0303	0.04653	2.5303	-0.000816327	1.5303	-0.01224	0.5303	0.26939	1.0303	-0.01306	0.0303	-0.03755
	2.03034	0.04571	2.53034	-0.00571	1.53034	-0.01061	0.53034	0.26776	1.03034	-0.01143	0.03034	-0.03592
	2.03037	0.0449	2.53037	-0.00327	1.53037	-0.01306	0.53037	0.26612	1.03037	-0.00653	0.03037	-0.03592
	2.0304	0.04653	2.5304	-0.00571	1.5304	-0.0098	0.5304	0.26122	1.0304	-0.00653	0.0304	-0.0351
	2.03043	0.04653	2.53043	-0.00571	1.53043	-0.00735	0.53043	0.25306	1.03043	-0.0049	0.03043	-0.0302
	2.03046	0.04082	2.53046	-0.00571	1.53046	-0.00816	0.53046	0.25306	1.03046	-0.00816	0.03046	-0.03184
	2.0305	0.03755	2.5305	-0.01143	1.5305	-0.00816	0.5305	0.2498	1.0305	-0.00653	0.0305	-0.03429
	2.03053	0.03592	2.53053	-0.00898	1.53053	-0.01061	0.53053	0.24653	1.03053	-0.00163	0.03053	-0.03592
	2.03056	0.03429	2.53056	-0.01061	1.53056	-0.00653	0.53056	0.24327	1.03056	-1.58135e-09	0.03056	-0.03347
	2.03059	0.03429	2.53059	-0.00898	1.53059	-0.0049	0.53059	0.2351	1.03059	0.00163	0.03059	-0.02776
	2.03062	0.0302	2.53062	-0.01143	1.53062	-0.0049	0.53062	0.23673	1.03062	-0.00163	0.03062	-0.02857
	2.03066	0.02857	2.53066	-0.01551	1.53066	-0.00245	0.53066	0.23347	1.03066	-0.00327	0.03066	-0.02857
	2.03069	0.02694	2.53069	-0.01551	1.53069	-0.00571	0.53069	0.2302	1.03069	-0.00163	0.03069	-0.02939
	2.03072	0.02776	2.53072	-0.01551	1.53072	-0.00327	0.53072	0.2302	1.03072	-0.00163	0.03072	-0.02531
	2.03075	0.02857	2.53075	-0.01388	1.53075	-0.000816327	0.53075	0.22531	1.03075	0.00163	0.03075	-0.01714
	2.03078	0.02367	2.53078	-0.01388	1.53078	-0.00163	0.53078	0.22531	1.03078	-0.00163	0.03078	-0.02122
	2.03082	0.02286	2.53082	-0.01551	1.53082	-0.00245	0.53082	0.22204	1.03082	-0.0049	0.03082	-0.02204
	2.03085	0.01878	2.53085	-0.01224	1.53085	-0.0049	0.53085	0.21878	1.03085	-0.00163	0.03085	-0.02449
	2.03088	0.02122	2.53088	-0.01224	1.53088	-0.00327	0.53088	0.21714	1.03088	0.00163	0.03088	-0.02041
	2.03091	0.02122	2.53091	-0.01061	1.53091	-0.00163	0.53091	0.21224	1.03091	0.00327	0.03091	-0.01469
	2.03094	0.01796	2.53094	-0.01143	1.53094	-0.000816327	0.53094	0.20735	1.03094	-0.00327	0.03094	-0.01714
	2.03098	0.02041	2.53098	-0.01469	1.53098	-0.00163	0.53098	0.20245	1.03098	-0.00653	0.03098	-0.01878
	2.03101	0.02041	2.53101	-0.01224	1.53101	-0.00408	0.53101	0.19918	1.03101	-0.0049	0.03101	-0.01878
	2.03104	0.02122	2.53104	-0.01306	1.53104	-0.00245	0.53104	0.19755	1.03104	-0.00327	0.03104	-0.01551
	2.03107	0.02122	2.53107	-0.01306	1.53107	-0.00408	0.53107	0.19429	1.03107	-0.00327	0.03107	-0.00735
	2.0311	0.02041	2.5311	-0.01306	1.5311	-0.00245	0.5311	0.19429	1.0311	-0.00653	0.0311	-0.00816
	2.03114	0.02122	2.53114	-0.01551	1.53114	-0.00245	0.53114	0.19265	1.03114	-0.00816	0.03114	-0.00898
	2.03117	0.02286	2.53117	-0.01388	1.53117	-0.00653	0.53117	0.18939	1.03117	-0.00816	0.03117	-0.01143
	2.0312	0.02531	2.5312	-0.01061	1.5312	-0.00653	0.5312	0.18612	1.0312	-0.00816	0.0312	-0.01224
	2.03123	0.02776	2.53123	-0.01143	1.53123	-0.00571	0.53123	0.18449	1.03123	-0.0098	0.03123	-0.00327
	2.03126	0.02449	2.53126	-0.01143	1.53126	-0.00327	0.53126	0.18286	1.03126	-0.01143	0.03126	-0.00408
	2.0313	0.02857	2.5313	-0.01388	1.5313	-0.00408	0.5313	0.17959	1.0313	-0.01306	0.0313	-0.00408
	2.03133	0.0302	2.53133	-0.01061	1.53133	-0.00653	0.53133	0.17633	1.03133	-0.01306	0.03133	-0.0049
	2.03136	0.02939	2.53136	-0.00735	1.53136	-0.00816	0.53136	0.17143	1.03136	-0.01143	0.03136	-0.0049
	2.03139	0.03265	2.53139	-0.00653	1.53139	-0.00735	0.53139	0.17306	1.03139	-0.01306	0.03139	0.00245
	2.03142	0.03184	2.53142	-0.00653	1.53142	-0.00653	0.53142	0.17469	1.03142	-0.01306	0.03142	0.00245
	2.03146	0.03592	2.53146	-0.01061	1.53146	-0.00571	0.53146	0.17469	1.03146	-0.01469	0.03146	0.000816326
	2.03149	0.03918	2.53149	-0.00735	1.53149	-0.00898	0.53149	0.17143	1.03149	-0.01306	0.03149	-5.47389e-10
	2.03152	0.03918	2.53152	-0.0049	1.53152	-0.0098	0.53152	0.1698	1.03152	-0.01306	0.03152	-5.47389e-10
	2.03155	0.04082	2.53155	-0.0049	1.53155	-0.00735	0.53155	0.1698	1.03155	-0.01143	0.03155	0.00735
	2.03158	0.04	2.53158	-0.0049	1.53158	-0.00571	0.53158	0.1698	1.03158	-0.01306	0.03158	0.00408
	2.03162	0.04408	2.53162	-0.00735	1.53162	-0.00571	0.53162	0.1698	1.03162	-0.01633	0.03162	0.00327
	2.03165	0.04653	2.53165	-0.00327	1.53165	-0.01143	0.53165	0.1649	1.03165	-0.01633	0.03165	0.00245
	2.03168	0.04735	2.53168	-0.00408	1.53168	-0.01224	0.53168	0.16163	1.03168	-0.01796	0.03168	0.00327
	2.03171	0.04816	2.53171	-0.00163	1.53171	-0.01061	0.53171	0.15673	1.03171	-0.01633	0.03171	0.01224
	2.03174	0.04653	2.53174	-0.00245	1.53174	-0.01224	0.53174	0.1551	1.03174	-0.01959	0.03174	0.0098
	2.03178	0.05061	2.53178	-0.00735	1.53178	-0.01224	0.53178	0.14857	1.03178	-0.01959	0.03178	0.00816
	2.03181	0.05224	2.53181	-0.00245	1.53181	-0.01796	0.53181	0.14204	1.03181	-0.01796	0.03181	0.00816
	2.03184	0.05306	2.53184	-0.00163	1.53184	-0.01796	0.53184	0.13388	1.03184	-0.01796	0.03184	0.0049
	2.03187	0.05469	2.53187	-0.000816327	1.53187	-0.01796	0.53187	0.12898	1.03187	-0.01796	0.03187	0.01143
	2.0319	0.05469	2.5319	-0.00163	1.5319	-0.02122	0.5319	0.12571	1.0319	-0.02122	0.0319	0.00898
	2.03194	0.06041	2.53194	-0.0049	1.53194	-0.02122	0.53194	0.11592	1.03194	-0.02122	0.03194	0.00816
	2.03197	0.05959	2.53197	-0.000816327	1.53197	-0.02449	0.53197	0.10612	1.03197	-0.01959	0.03197	0.0098
	2.032	0.05959	2.532	0.000816326	1.532	-0.02612	0.532	0.09469	1.032	-0.02122	0.032	0.00735
	2.03203	0.06122	2.53203	0.00408	1.53203	-0.02531	0.53203	0.08653	1.03203	-0.01959	0.03203	0.01306
	2.03206	0.06286	2.53206	0.00327	1.53206	-0.02449	0.53206	0.08163	1.03206	-0.02286	0.03206	0.01306
	2.0321	0.06776	2.5321	-0.00245	1.5321	-0.02286	0.5321	0.07184	1.0321	-0.02286	0.0321	0.01306
	2.03213	0.0702	2.53213	0.00163	1.53213	-0.02694	0.53213	0.06367	1.03213	-0.02122	0.03213	0.01306
	2.03216	0.07347	2.53216	0.00327	1.53216	-0.02776	0.53216	0.05551	1.03216	-0.01959	0.03216	0.00898
	2.03219	0.07347	2.53219	0.00816	1.53219	-0.02857	0.53219	0.04735	1.03219	-0.01796	0.03219	0.01143
	2.03222	0.07184	2.53222	0.00735	1.53222	-0.02939	0.53222	0.04408	1.03222	-0.01796	0.03222	0.01061
	2.03226	0.07837	2.53226	0.00408	1.53226	-0.02776	0.53226	0.03592	1.03226	-0.01796	0.03226	0.01061
	2.03229	0.07918	2.53229	0.00816	1.53229	-0.03184	0.53229	0.02612	1.03229	-0.01633	0.03229	0.00898
	2.03232	0.08245	2.53232	0.0098	1.53232	-0.03184	0.53232	0.01796	1.03232	-0.01633	0.03232	-2.43284e-10
	2.03235	0.08408	2.53235	0.01224	1.53235	-0.03102	0.53235	0.01306	1.03235	-0.01469	0.03235	0.00163
	2.03238	0.08408	2.53238	0.01143	1.53238	-0.03102	0.53238	0.01306	1.03238	-0.01306	0.03238	-2.43284e-10
	2.03242	0.09061	2.53242	0.00816	1.53242	-0.03102	0.53242	0.00653	1.03242	-0.01469	0.03242	0.00163
	2.03245	0.09224	2.53245	0.01224	1.53245	-0.03347	0.53245	0.00163	1.03245	-0.01306	0.03245	-1.82463e-10
	2.03248	0.09633	2.53248	0.01388	1.53248	-0.03184	0.53248	-0.0049	1.03248	-0.01143	0.03248	-0.00735
	2.03251	0.09633	2.53251	0.01633	1.53251	-0.03265	0.53251	-0.00816	1.03251	-0.0098	0.03251	-0.00816
	2.03254	0.09224	2.53254	0.01551	1.53254	-0.03184	0.53254	-0.00653	1.03254	-0.00816	0.03254	-0.0098
	2.03258	0.09878	2.53258	0.01061	1.53258	-0.03184	0.53258	-0.0098	1.03258	-0.00816	0.03258	-0.01061
	2.03261	0.10122	2.53261	0.01388	1.53261	-0.03265	0.53261	-0.01633	1.03261	-0.00653	0.03261	-0.01388
	2.03264	0.10286	2.53264	0.01551	1.53264	-0.03265	0.53264	-0.02122	1.03264	-0.0049	0.03264	-0.02449
	2.03267	0.10286	2.53267	0.01714	1.53267	-0.03429	0.53267	-0.02776	1.03267	-0.0049	0.03267	-0.0302
	2.0327	0.10122	2.5327	0.01469	1.5327	-0.03347	0.5327	-0.02776	1.0327	-0.0049	0.0327	-0.03102
	2.03274	0.10449	2.53274	0.01224	1.53274	-0.03429	0.53274	-0.03102	1.03274	-0.00327	0.03274	-0.03265
	2.03277	0.10694	2.53277	0.01306	1.53277	-0.0351	0.53277	-0.03918	1.03277	-3.28434e-09	0.03277	-0.03265
	2.0328	0.1102	2.5328	0.01551	1.5328	-0.03429	0.5328	-0.04408	1.0328	0.00163	0.0328	-0.04245
	2.03283	0.1102	2.53283	0.01633	1.53283	-0.03592	0.53283	-0.04571	1.03283	-3.52762e-09	0.03283	-0.04408
	2.03286	0.10694	2.53286	0.01551	1.53286	-0.03429	0.53286	-0.04571	1.03286	-3.52762e-09	0.03286	-0.0449
	2.0329	0.11102	2.5329	0.01306	1.5329	-0.0351	0.5329	-0.04898	1.0329	0.0049	0.0329	-0.0449
	2.03293	0.11347	2.53293	0.01306	1.53293	-0.0351	0.53293	-0.05061	1.03293	0.00653	0.03293	-0.0449
	2.03296	0.1151	2.53296	0.01469	1.53296	-0.03265	0.53296	-0.05878	1.03296	0.00816	0.03296	-0.05306
	2.03299	0.1151	2.53299	0.01388	1.53299	-0.03184	0.53299	-0.06531	1.03299	0.00653	0.03299	-0.05388
	2.03302	0.11102	2.53302	0.01306	1.53302	-0.03429	0.53302	-0.06857	1.03302	0.00653	0.03302	-0.05143
	2.03306	0.11429	2.53306	0.01143	1.53306	-0.03673	0.53306	-0.0751	1.03306	0.00816	0.03306	-0.05061
	2.03309	0.11837	2.53309	0.01224	1.53309	-0.0351	0.53309	-0.07837	1.03309	0.01306	0.03309	-0.05061
	2.03312	0.12082	2.53312	0.01306	1.53312	-0.03265	0.53312	-0.08816	1.03312	0.01469	0.03312	-0.05959
	2.03315	0.12163	2.53315	0.01306	1.53315	-0.03184	0.53315	-0.09633	1.03315	0.01469	0.03315	-0.05714
	2.03318	0.11673	2.53318	0.01388	1.53318	-0.03265	0.53318	-0.10122	1.03318	0.01469	0.03318	-0.05714
	2.03322	0.12	2.53322	0.0098	1.53322	-0.03184	0.53322	-0.10776	1.03322	0.01796	0.03322	-0.05714
	2.03325	0.12245	2.53325	0.01143	1.53325	-0.0302	0.53325	-0.11102	1.03325	0.02449	0.03325	-0.05796
	2.03328	0.12327	2.53328	0.00816	1.53328	-0.02776	0.53328	-0.11592	1.03328	0.02612	0.03328	-0.06694
	2.03331	0.12408	2.53331	0.00735	1.53331	-0.02449	0.53331	-0.12408	1.03331	0.02776	0.03331	-0.06612
	2.03334	0.12163	2.53334	0.01061	1.53334	-0.02694	0.53334	-0.12408	1.03334	0.02776	0.03334	-0.06449
	2.03338	0.12571	2.53338	0.00653	1.53338	-0.02449	0.53338	-0.12571	1.03338	0.02939	0.03338	-0.06449
	2.03341	0.12816	2.53341	0.00816	1.53341	-0.02449	0.53341	-0.12571	1.03341	0.03429	0.03341	-0.06449
	2.03344	0.13061	2.53344	0.00735	1.53344	-0.01959	0.53344	-0.13061	1.03344	0.03429	0.03344	-0.07102
	2.03347	0.13224	2.53347	0.00735	1.53347	-0.01633	0.53347	-0.13551	1.03347	0.03592	0.03347	-0.07184
	2.0335	0.12735	2.5335	0.00735	1.5335	-0.01633	0.5335	-0.13551	1.0335	0.03429	0.0335	-0.07429
	2.03354	0.13224	2.53354	0.00408	1.53354	-0.01796	0.53354	-0.13551	1.03354	0.03755	0.03354	-0.07347
	2.03357	0.13224	2.53357	0.0049	1.53357	-0.01878	0.53357	-0.13224	1.03357	0.04245	0.03357	-0.07592
	2.0336	0.13306	2.5336	0.00245	1.5336	-0.01551	0.5336	-0.13551	1.0336	0.04408	0.0336	-0.08163
	2.03363	0.13306	2.53363	0.00163	1.53363	-0.01388	0.53363	-0.13878	1.03363	0.04735	0.03363	-0.07918
	2.03366	0.12898	2.53366	0.0049	1.53366	-0.01633	0.53366	-0.13714	1.03366	0.04571	0.03366	-0.08
	2.0337	0.1298	2.5337	0.000816326	1.5337	-0.01633	0.5337	-0.13714	1.0337	0.04898	0.0337	-0.08
	2.03373	0.12898	2.53373	0.000816326	1.53373	-0.01551	0.53373	-0.13551	1.03373	0.05224	0.03373	-0.08163
	2.03376	0.12898	2.53376	-0.0049	1.53376	-0.0098	0.53376	-0.13714	1.03376	0.05551	0.03376	-0.0849
	2.03379	0.13143	2.53379	-0.0049	1.53379	-0.00816	0.53379	-0.13878	1.03379	0.05878	0.03379	-0.08653
	2.03382	0.12571	2.53382	-0.00408	1.53382	-0.01224	0.53382	-0.13714	1.03382	0.05878	0.03382	-0.08735
	2.03386	0.12898	2.53386	-0.00816	1.53386	-0.01143	0.53386	-0.13224	1.03386	0.06367	0.03386	-0.08653
	2.03389	0.12735	2.53389	-0.00816	1.53389	-0.01306	0.53389	-0.13224	1.03389	0.06694	0.03389	-0.08571
	2.03392	0.12653	2.53392	-0.01061	1.53392	-0.00898	0.53392	-0.13551	1.03392	0.06857	0.03392	-0.08653
	2.03395	0.12653	2.53395	-0.0098	1.53395	-0.00816	0.53395	-0.14204	1.03395	0.06857	0.03395	-0.08653
	2.03398	0.12	2.53398	-0.01061	1.53398	-0.0098	0.53398	-0.14204	1.03398	0.0702	0.03398	-0.08816
	2.03402	0.11918	2.53402	-0.01388	1.53402	-0.00816	0.53402	-0.14367	1.03402	0.07347	0.03402	-0.0898
	2.03405	0.11837	2.53405	-0.01633	1.53405	-0.0098	0.53405	-0.14531	1.03405	0.07837	0.03405	-0.0898
	2.03408	0.11918	2.53408	-0.01959	1.53408	-0.00735	0.53408	-0.1502	1.03408	0.07837	0.03408	-0.08816
	2.03411	0.12	2.53411	-0.01959	1.53411	-0.00653	0.53411	-0.15673	1.03411	0.08	0.03411	-0.08653
	2.03414	0.11265	2.53414	-0.01878	1.53414	-0.00735	0.53414	-0.16	1.03414	0.08	0.03414	-0.08571
	2.03418	0.11102	2.53418	-0.01878	1.53418	-0.00816	0.53418	-0.16163	1.03418	0.08163	0.03418	-0.08571
	2.03421	0.11102	2.53421	-0.02122	1.53421	-0.00571	0.53421	-0.16327	1.03421	0.08653	0.03421	-0.08408
	2.03424	0.1102	2.53424	-0.02286	1.53424	-0.00163	0.53424	-0.16653	1.03424	0.09143	0.03424	-0.08
	2.03427	0.10939	2.53427	-0.02204	1.53427	-0.000816327	0.53427	-0.17306	1.03427	0.09306	0.03427	-0.07673
	2.0343	0.10449	2.5343	-0.02204	1.5343	-0.000816327	0.5343	-0.17633	1.0343	0.09306	0.0343	-0.07592
	2.03434	0.10041	2.53434	-0.02367	1.53434	-0.00163	0.53434	-0.17633	1.03434	0.09306	0.03434	-0.07673
	2.03437	0.09633	2.53437	-0.02531	1.53437	-0.00245	0.53437	-0.17959	1.03437	0.09796	0.03437	-0.07673
	2.0344	0.09714	2.5344	-0.02531	1.5344	0.00163	0.5344	-0.18776	1.0344	0.09959	0.0344	-0.07673
	2.03443	0.09469	2.53443	-0.02612	1.53443	0.000816326	0.53443	-0.19429	1.03443	0.10122	0.03443	-0.07429
	2.03446	0.08735	2.53446	-0.02612	1.53446	0.000816326	0.53446	-0.19755	1.03446	0.09796	0.03446	-0.0751
	2.0345	0.08408	2.5345	-0.02694	1.5345	-3.64926e-10	0.5345	-0.20245	1.0345	0.09796	0.0345	-0.07673
	2.03453	0.07837	2.53453	-0.02694	1.53453	-0.00327	0.53453	-0.20408	1.03453	0.10286	0.03453	-0.07673
	2.03456	0.0751	2.53456	-0.02857	1.53456	-0.00245	0.53456	-0.20898	1.03456	0.10449	0.03456	-0.07837
	2.03459	0.06939	2.53459	-0.02776	1.53459	-4.25747e-10	0.53459	-0.21388	1.03459	0.10612	0.03459	-0.07347
	2.03462	0.06041	2.53462	-0.02857	1.53462	0.00163	0.53462	-0.21388	1.03462	0.10286	0.03462	-0.07429
	2.03466	0.05306	2.53466	-0.03102	1.53466	-4.25747e-10	0.53466	-0.21714	1.03466	0.10286	0.03466	-0.07592
	2.03469	0.04735	2.53469	-0.03265	1.53469	-0.00245	0.53469	-0.21551	1.03469	0.10449	0.03469	-0.07592
	2.03472	0.04082	2.53472	-0.03347	1.53472	-0.00163	0.53472	-0.21551	1.03472	0.10612	0.03472	-0.07592
	2.03475	0.03673	2.53475	-0.03429	1.53475	-0.000816327	0.53475	-0.21714	1.03475	0.10776	0.03475	-0.0702
	2.03478	0.02776	2.53478	-0.03265	1.53478	-4.25747e-10	0.53478	-0.21551	1.03478	0.10449	0.03478	-0.0702
	2.03482	0.02041	2.53482	-0.03429	1.53482	-0.00245	0.53482	-0.21551	1.03482	0.10286	0.03482	-0.07265
	2.03485	0.01633	2.53485	-0.03102	1.53485	-0.00571	0.53485	-0.21224	1.03485	0.10449	0.03485	-0.07429
	2.03488	0.01388	2.53488	-0.0302	1.53488	-0.0049	0.53488	-0.20898	1.03488	0.10612	0.03488	-0.0751
	2.03491	0.00816	2.53491	-0.0302	1.53491	-0.000816327	0.53491	-0.21061	1.03491	0.10939	0.03491	-0.06776
	2.03494	-0.000816327	2.53494	-0.02776	1.53494	-0.000816327	0.53494	-0.20735	1.03494	0.10612	0.03494	-0.06857
	2.03498	-0.00816	2.53498	-0.03102	1.53498	-0.000816327	0.53498	-0.20408	1.03498	0.10449	0.03498	-0.0702
	2.03501	-0.01143	2.53501	-0.0302	1.53501	-0.00327	0.53501	-0.20082	1.03501	0.10776	0.03501	-0.07184
	2.03504	-0.01551	2.53504	-0.02939	1.53504	-0.00327	0.53504	-0.19755	1.03504	0.10939	0.03504	-0.07102
	2.03507	-0.01959	2.53507	-0.02776	1.53507	-0.00327	0.53507	-0.19755	1.03507	0.11102	0.03507	-0.06122
	2.0351	-0.02776	2.5351	-0.02776	1.5351	-4.86568e-10	0.5351	-0.19429	1.0351	0.10776	0.0351	-0.06449
	2.03514	-0.0302	2.53514	-0.02939	1.53514	0.00163	0.53514	-0.19265	1.03514	0.10776	0.03514	-0.06367
	2.03517	-0.03265	2.53517	-0.02612	1.53517	-0.00245	0.53517	-0.18939	1.03517	0.11102	0.03517	-0.06531
	2.0352	-0.0351	2.5352	-0.02449	1.5352	-0.0049	0.5352	-0.18776	1.0352	0.11265	0.0352	-0.06449
	2.03523	-0.03755	2.53523	-0.02367	1.53523	-0.00327	0.53523	-0.18286	1.03523	0.11429	0.03523	-0.05633
	2.03526	-0.04082	2.53526	-0.02204	1.53526	-0.00408	0.53526	-0.17796	1.03526	0.10939	0.03526	-0.05796
	2.0353	-0.04327	2.5353	-0.02449	1.5353	-0.00327	0.5353	-0.17633	1.0353	0.10939	0.0353	-0.05796
	2.03533	-0.04327	2.53533	-0.01878	1.53533	-0.00898	0.53533	-0.17469	1.03533	0.10776	0.03533	-0.05959
	2.03536	-0.04816	2.53536	-0.01796	1.53536	-0.01143	0.53536	-0.17469	1.03536	0.10939	0.03536	-0.05714
	2.03539	-0.05061	2.53539	-0.01633	1.53539	-0.00898	0.53539	-0.17143	1.03539	0.11265	0.03539	-0.05061
	2.03542	-0.05714	2.53542	-0.01633	1.53542	-0.00735	0.53542	-0.17143	1.03542	0.10776	0.03542	-0.05143
	2.03546	-0.05714	2.53546	-0.01878	1.53546	-0.00735	0.53546	-0.16816	1.03546	0.10776	0.03546	-0.05306
	2.03549	-0.05714	2.53549	-0.01633	1.53549	-0.01143	0.53549	-0.16816	1.03549	0.10776	0.03549	-0.05633
	2.03552	-0.05878	2.53552	-0.01633	1.53552	-0.01224	0.53552	-0.16653	1.03552	0.10939	0.03552	-0.05306
	2.03555	-0.06041	2.53555	-0.01633	1.53555	-0.01224	0.53555	-0.16163	1.03555	0.11102	0.03555	-0.04408
	2.03558	-0.06367	2.53558	-0.01714	1.53558	-0.01224	0.53558	-0.1551	1.03558	0.10612	0.03558	-0.04327
	2.03562	-0.06367	2.53562	-0.01633	1.53562	-0.01143	0.53562	-0.15184	1.03562	0.10449	0.03562	-0.04653
	2.03565	-0.06694	2.53565	-0.01306	1.53565	-0.01306	0.53565	-0.1502	1.03565	0.10776	0.03565	-0.04898
	2.03568	-0.0702	2.53568	-0.01306	1.53568	-0.01469	0.53568	-0.1502	1.03568	0.10939	0.03568	-0.04735
	2.03571	-0.07265	2.53571	-0.01061	1.53571	-0.01469	0.53571	-0.14367	1.03571	0.10939	0.03571	-0.03918
	2.03574	-0.07592	2.53574	-0.01388	1.53574	-0.01306	0.53574	-0.13714	1.03574	0.10776	0.03574	-0.04082
	2.03578	-0.0751	2.53578	-0.01469	1.53578	-0.01469	0.53578	-0.13388	1.03578	0.10449	0.03578	-0.04245
	2.03581	-0.0751	2.53581	-0.01143	1.53581	-0.01796	0.53581	-0.13061	1.03581	0.10286	0.03581	-0.04327
	2.03584	-0.07837	2.53584	-0.0098	1.53584	-0.01878	0.53584	-0.13224	1.03584	0.10449	0.03584	-0.04408
	2.03587	-0.08163	2.53587	-0.00735	1.53587	-0.01878	0.53587	-0.12571	1.03587	0.10449	0.03587	-0.03592
	2.0359	-0.0849	2.5359	-0.00898	1.5359	-0.01714	0.5359	-0.12082	1.0359	0.10286	0.0359	-0.03755
	2.03594	-0.08327	2.53594	-0.0098	1.53594	-0.01714	0.53594	-0.11918	1.03594	0.09959	0.03594	-0.03755
	2.03597	-0.0849	2.53597	-0.00816	1.53597	-0.02041	0.53597	-0.11592	1.03597	0.10122	0.03597	-0.03592
	2.036	-0.08408	2.536	-0.00571	1.536	-0.02204	0.536	-0.11592	1.036	0.10286	0.036	-0.03755
	2.03603	-0.0849	2.53603	-0.00408	1.53603	-0.02204	0.53603	-0.10939	1.03603	0.10122	0.03603	-0.03102
	2.03606	-0.08735	2.53606	-0.0049	1.53606	-0.02041	0.53606	-0.10449	1.03606	0.10122	0.03606	-0.03184
	2.0361	-0.08327	2.5361	-0.00735	1.5361	-0.02041	0.5361	-0.10122	1.0361	0.09959	0.0361	-0.03347
	2.03613	-0.08082	2.53613	-0.00327	1.53613	-0.02286	0.53613	-0.09959	1.03613	0.10122	0.03613	-0.03184
	2.03616	-0.07755	2.53616	0.000816326	1.53616	-0.02367	0.53616	-0.09796	1.03616	0.10286	0.03616	-0.03755
	2.03619	-0.07592	2.53619	0.00245	1.53619	-0.02449	0.53619	-0.09469	1.03619	0.10612	0.03619	-0.03429
	2.03622	-0.0751	2.53622	0.00163	1.53622	-0.02286	0.53622	-0.08816	1.03622	0.10449	0.03622	-0.03673
	2.03626	-0.06857	2.53626	-9.12315e-10	1.53626	-0.02286	0.53626	-0.08653	1.03626	0.10612	0.03626	-0.03755
	2.03629	-0.06367	2.53629	0.00245	1.53629	-0.02694	0.53629	-0.08653	1.03629	0.10939	0.03629	-0.03755
	2.03632	-0.05959	2.53632	0.0049	1.53632	-0.02694	0.53632	-0.08653	1.03632	0.10939	0.03632	-0.04408
	2.03635	-0.05796	2.53635	0.00571	1.53635	-0.02612	0.53635	-0.08327	1.03635	0.11102	0.03635	-0.04245
	2.03638	-0.05469	2.53638	0.00571	1.53638	-0.02449	0.53638	-0.07837	1.03638	0.11265	0.03638	-0.04245
	2.03642	-0.0498	2.53642	0.00245	1.53642	-0.02449	0.53642	-0.08	1.03642	0.11429	0.03642	-0.04082
	2.03645	-0.04816	2.53645	0.0049	1.53645	-0.02776	0.53645	-0.08	1.03645	0.11592	0.03645	-0.04082
	2.03648	-0.0449	2.53648	0.0049	1.53648	-0.03102	0.53648	-0.08	1.03648	0.11429	0.03648	-0.04898
	2.03651	-0.04571	2.53651	0.0049	1.53651	-0.03184	0.53651	-0.07673	1.03651	0.11755	0.03651	-0.04898
	2.03654	-0.04245	2.53654	0.00735	1.53654	-0.03184	0.53654	-0.0702	1.03654	0.11755	0.03654	-0.0498
	2.03658	-0.03673	2.53658	0.00408	1.53658	-0.03265	0.53658	-0.0702	1.03658	0.11755	0.03658	-0.0498
	2.03661	-0.03347	2.53661	0.00735	1.53661	-0.03429	0.53661	-0.0702	1.03661	0.12245	0.03661	-0.04898
	2.03664	-0.0302	2.53664	0.00816	1.53664	-0.03347	0.53664	-0.06857	1.03664	0.12245	0.03664	-0.05633
	2.03667	-0.0302	2.53667	0.00898	1.53667	-0.03347	0.53667	-0.06694	1.03667	0.12408	0.03667	-0.05551
	2.0367	-0.03102	2.5367	0.00816	1.5367	-0.03347	0.5367	-0.06204	1.0367	0.12408	0.0367	-0.05714
	2.03674	-0.02694	2.53674	0.00327	1.53674	-0.03265	0.53674	-0.06204	1.03674	0.12408	0.03674	-0.05714
	2.03677	-0.02367	2.53677	0.00653	1.53677	-0.03265	0.53677	-0.05878	1.03677	0.12735	0.03677	-0.06041
	2.0368	-0.02367	2.5368	0.00653	1.5368	-0.03102	0.5368	-0.06367	1.0368	0.12735	0.0368	-0.06857
	2.03683	-0.02612	2.53683	0.00653	1.53683	-0.02857	0.53683	-0.06367	1.03683	0.12898	0.03683	-0.06857
	2.03686	-0.02776	2.53686	0.00653	1.53686	-0.03102	0.53686	-0.05878	1.03686	0.12898	0.03686	-0.06857
	2.0369	-0.02531	2.5369	0.00163	1.5369	-0.0302	0.5369	-0.05714	1.0369	0.13388	0.0369	-0.06776
	2.03693	-0.02204	2.53693	0.0049	1.53693	-0.0302	0.53693	-0.05551	1.03693	0.13551	0.03693	-0.06857
	2.03696	-0.02286	2.53696	0.00408	1.53696	-0.02776	0.53696	-0.05878	1.03696	0.13551	0.03696	-0.07429
	2.03699	-0.02367	2.53699	0.00571	1.53699	-0.02939	0.53699	-0.05714	1.03699	0.13878	0.03699	-0.0751
	2.03702	-0.02776	2.53702	0.0049	1.53702	-0.02939	0.53702	-0.05388	1.03702	0.13714	0.03702	-0.07429
	2.03706	-0.02531	2.53706	0.000816326	1.53706	-0.02776	0.53706	-0.05224	1.03706	0.14204	0.03706	-0.07184
	2.03709	-0.02286	2.53709	0.00245	1.53709	-0.02776	0.53709	-0.05061	1.03709	0.14531	0.03709	-0.07347
	2.03712	-0.02204	2.53712	0.00408	1.53712	-0.02286	0.53712	-0.05551	1.03712	0.14531	0.03712	-0.08
	2.03715	-0.02204	2.53715	0.0049	1.53715	-0.02286	0.53715	-0.05714	1.03715	0.14857	0.03715	-0.08082
	2.03718	-0.02776	2.53718	0.00245	1.53718	-0.02367	0.53718	-0.05551	1.03718	0.14857	0.03718	-0.07755
	2.03722	-0.02449	2.53722	-0.00163	1.53722	-0.02531	0.53722	-0.05388	1.03722	0.15184	0.03722	-0.07592
	2.03725	-0.02204	2.53725	-6.0821e-10	1.53725	-0.02612	0.53725	-0.05224	1.03725	0.1551	0.03725	-0.07837
	2.03728	-0.02204	2.53728	-0.00163	1.53728	-0.02286	0.53728	-0.05714	1.03728	0.15837	0.03728	-0.08408
	2.03731	-0.02122	2.53731	-0.000816327	1.53731	-0.02204	0.53731	-0.06041	1.03731	0.16	0.03731	-0.08327
	2.03734	-0.02612	2.53734	-0.00163	1.53734	-0.02286	0.53734	-0.06041	1.03734	0.16163	0.03734	-0.08245
	2.03738	-0.02286	2.53738	-0.0049	1.53738	-0.02449	0.53738	-0.06041	1.03738	0.16816	0.03738	-0.08082
	2.03741	-0.01959	2.53741	-0.00327	1.53741	-0.02531	0.53741	-0.05714	1.03741	0.17306	0.03741	-0.08082
	2.03744	-0.01714	2.53744	-0.00408	1.53744	-0.02122	0.53744	-0.06041	1.03744	0.17469	0.03744	-0.08735
	2.03747	-0.01306	2.53747	-0.00327	1.53747	-0.01959	0.53747	-0.06041	1.03747	0.17469	0.03747	-0.0849
	2.0375	-0.01714	2.5375	-0.00327	1.5375	-0.02122	0.5375	-0.05551	1.0375	0.17633	0.0375	-0.08408
	2.03754	-0.01388	2.53754	-0.00571	1.53754	-0.02286	0.53754	-0.05388	1.03754	0.17959	0.03754	-0.0849
	2.03757	-0.01306	2.53757	-0.0049	1.53757	-0.02122	0.53757	-0.05061	1.03757	0.18286	0.03757	-0.08408
	2.0376	-0.01224	2.5376	-0.00653	1.5376	-0.01633	0.5376	-0.05388	1.0376	0.18776	0.0376	-0.08898
	2.03763	-0.00816	2.53763	-0.00735	1.53763	-0.01388	0.53763	-0.05551	1.03763	0.18939	0.03763	-0.08653
	2.03766	-0.01143	2.53766	-0.00735	1.53766	-0.01388	0.53766	-0.05388	1.03766	0.18939	0.03766	-0.08571
	2.0377	-0.00816	2.5377	-0.00898	1.5377	-0.01469	0.5377	-0.05224	1.0377	0.19265	0.0377	-0.08653
	2.03773	-0.0098	2.53773	-0.00898	1.53773	-0.01388	0.53773	-0.04898	1.03773	0.19592	0.03773	-0.08408
	2.03776	-0.01061	2.53776	-0.01143	1.53776	-0.00898	0.53776	-0.04735	1.03776	0.19592	0.03776	-0.08571
	2.03779	-0.0098	2.53779	-0.01224	1.53779	-0.00898	0.53779	-0.04735	1.03779	0.19755	0.03779	-0.08245
	2.03782	-0.01388	2.53782	-0.01224	1.53782	-0.01061	0.53782	-0.04735	1.03782	0.19429	0.03782	-0.08163
	2.03786	-0.01224	2.53786	-0.01469	1.53786	-0.01061	0.53786	-0.04571	1.03786	0.19592	0.03786	-0.08163
	2.03789	-0.01551	2.53789	-0.01469	1.53789	-0.01061	0.53789	-0.04408	1.03789	0.20082	0.03789	-0.08
	2.03792	-0.01469	2.53792	-0.01714	1.53792	-0.00653	0.53792	-0.04408	1.03792	0.20408	0.03792	-0.08082
	2.03795	-0.01551	2.53795	-0.01878	1.53795	-0.0049	0.53795	-0.04571	1.03795	0.20571	0.03795	-0.08
	2.03798	-0.01959	2.53798	-0.01796	1.53798	-0.00653	0.53798	-0.04408	1.03798	0.20245	0.03798	-0.08082
	2.03802	-0.01796	2.53802	-0.02204	1.53802	-0.00735	0.53802	-0.04408	1.03802	0.20571	0.03802	-0.07837
	2.03805	-0.01959	2.53805	-0.02122	1.53805	-0.00653	0.53805	-0.04082	1.03805	0.21224	0.03805	-0.07592
	2.03808	-0.01714	2.53808	-0.02286	1.53808	-0.00163	0.53808	-0.04408	1.03808	0.21224	0.03808	-0.0751
	2.03811	-0.01551	2.53811	-0.02531	1.53811	-3.64926e-10	0.53811	-0.04898	1.03811	0.21388	0.03811	-0.07265
	2.03814	-0.02286	2.53814	-0.02367	1.53814	-0.00245	0.53814	-0.04735	1.03814	0.21388	0.03814	-0.07265
	2.03818	-0.02204	2.53818	-0.02776	1.53818	-0.00327	0.53818	-0.04735	1.03818	0.21388	0.03818	-0.07265
	2.03821	-0.02531	2.53821	-0.02776	1.53821	-0.00408	0.53821	-0.04735	1.03821	0.21878	0.03821	-0.07184
	2.03824	-0.02367	2.53824	-0.02939	1.53824	-0.00163	0.53824	-0.05061	1.03824	0.22041	0.03824	-0.06939
	2.03827	-0.02204	2.53827	-0.03102	1.53827	-0.00163	0.53827	-0.05551	1.03827	0.22041	0.03827	-0.06531
	2.0383	-0.02857	2.5383	-0.0302	1.5383	-0.00408	0.5383	-0.05551	1.0383	0.21714	0.0383	-0.06531
	2.03834	-0.03102	2.53834	-0.03347	1.53834	-0.0049	0.53834	-0.05878	1.03834	0.21551	0.03834	-0.06122
	2.03837	-0.03347	2.53837	-0.03347	1.53837	-0.00653	0.53837	-0.05551	1.03837	0.21878	0.03837	-0.05959
	2.0384	-0.03265	2.5384	-0.03429	1.5384	-0.00327	0.5384	-0.05714	1.0384	0.22041	0.0384	-0.05796
	2.03843	-0.03184	2.53843	-0.0351	1.53843	-0.000816327	0.53843	-0.06041	1.03843	0.22204	0.03843	-0.05551
	2.03846	-0.03673	2.53846	-0.03347	1.53846	-0.00327	0.53846	-0.06204	1.03846	0.21878	0.03846	-0.05551
	2.0385	-0.04	2.5385	-0.03592	1.5385	-0.00245	0.5385	-0.06204	1.0385	0.22041	0.0385	-0.05551
	2.03853	-0.04082	2.53853	-0.03265	1.53853	-0.00408	0.53853	-0.06041	1.03853	0.22204	0.03853	-0.05469
	2.03856	-0.04082	2.53856	-0.03429	1.53856	-0.000816327	0.53856	-0.06367	1.03856	0.22367	0.03856	-0.05224
	2.03859	-0.03918	2.53859	-0.03429	1.53859	0.000816326	0.53859	-0.0702	1.03859	0.22531	0.03859	-0.04571
	2.03862	-0.04571	2.53862	-0.03347	1.53862	-0.00327	0.53862	-0.06857	1.03862	0.22204	0.03862	-0.04735
	2.03866	-0.0498	2.53866	-0.03592	1.53866	-0.00245	0.53866	-0.06857	1.03866	0.22204	0.03866	-0.04735
	2.03869	-0.05143	2.53869	-0.0351	1.53869	-0.00653	0.53869	-0.06694	1.03869	0.22367	0.03869	-0.04735
	2.03872	-0.05224	2.53872	-0.0351	1.53872	-0.0049	0.53872	-0.06857	1.03872	0.22531	0.03872	-0.04571
	2.03875	-0.05143	2.53875	-0.03429	1.53875	-0.0049	0.53875	-0.0702	1.03875	0.22694	0.03875	-0.04
	2.03878	-0.05469	2.53878	-0.03265	1.53878	-0.00571	0.53878	-0.06857	1.03878	0.22367	0.03878	-0.04
	2.03882	-0.05714	2.53882	-0.03429	1.53882	-0.00571	0.53882	-0.06857	1.03882	0.22041	0.03882	-0.03837
	2.03885	-0.05878	2.53885	-0.03347	1.53885	-0.00816	0.53885	-0.06694	1.03885	0.22204	0.03885	-0.04163
	2.03888	-0.05959	2.53888	-0.03347	1.53888	-0.00816	0.53888	-0.06694	1.03888	0.22367	0.03888	-0.04082
	2.03891	-0.05959	2.53891	-0.0351	1.53891	-0.00898	0.53891	-0.06694	1.03891	0.22367	0.03891	-0.03347
	2.03894	-0.06612	2.53894	-0.03592	1.53894	-0.00898	0.53894	-0.06367	1.03894	0.21878	0.03894	-0.03429
	2.03898	-0.06776	2.53898	-0.03755	1.53898	-0.00898	0.53898	-0.06367	1.03898	0.21388	0.03898	-0.03592
	2.03901	-0.07102	2.53901	-0.03755	1.53901	-0.01143	0.53901	-0.06367	1.03901	0.21388	0.03901	-0.03673
	2.03904	-0.07347	2.53904	-0.03837	1.53904	-0.01143	0.53904	-0.06694	1.03904	0.21714	0.03904	-0.03837
	2.03907	-0.0751	2.53907	-0.03837	1.53907	-0.01061	0.53907	-0.06857	1.03907	0.21714	0.03907	-0.03184
	2.0391	-0.08082	2.5391	-0.03837	1.5391	-0.0098	0.5391	-0.06694	1.0391	0.21388	0.0391	-0.03265
	2.03914	-0.08245	2.53914	-0.04082	1.53914	-0.01061	0.53914	-0.06694	1.03914	0.21224	0.03914	-0.03592
	2.03917	-0.08327	2.53917	-0.03837	1.53917	-0.01388	0.53917	-0.06531	1.03917	0.21224	0.03917	-0.03673
	2.0392	-0.0849	2.5392	-0.03755	1.5392	-0.01633	0.5392	-0.06694	1.0392	0.21388	0.0392	-0.03837
	2.03923	-0.08571	2.53923	-0.03673	1.53923	-0.01714	0.53923	-0.06367	1.03923	0.21388	0.03923	-0.03102
	2.03926	-0.09388	2.53926	-0.03673	1.53926	-0.01469	0.53926	-0.06204	1.03926	0.21061	0.03926	-0.03184
	2.0393	-0.09388	2.5393	-0.04	1.5393	-0.01469	0.5393	-0.06531	1.0393	0.20898	0.0393	-0.03429
	2.03933	-0.09469	2.53933	-0.03755	1.53933	-0.01796	0.53933	-0.06694	1.03933	0.20898	0.03933	-0.03592
	2.03936	-0.09551	2.53936	-0.03592	1.53936	-0.01796	0.53936	-0.07184	1.03936	0.21061	0.03936	-0.03673
	2.03939	-0.09714	2.53939	-0.03429	1.53939	-0.01714	0.53939	-0.06857	1.03939	0.21224	0.03939	-0.02939
	2.03942	-0.10286	2.53942	-0.03347	1.53942	-0.01633	0.53942	-0.06531	1.03942	0.20898	0.03942	-0.0302
	2.03946	-0.10041	2.53946	-0.03592	1.53946	-0.01633	0.53946	-0.06531	1.03946	0.20735	0.03946	-0.03265
	2.03949	-0.10122	2.53949	-0.03265	1.53949	-0.02122	0.53949	-0.06367	1.03949	0.20571	0.03949	-0.03265
	2.03952	-0.10041	2.53952	-0.0302	1.53952	-0.02367	0.53952	-0.06531	1.03952	0.20735	0.03952	-0.03265
	2.03955	-0.10122	2.53955	-0.02939	1.53955	-0.02286	0.53955	-0.06041	1.03955	0.21061	0.03955	-0.02531
	2.03958	-0.10776	2.53958	-0.02612	1.53958	-0.02204	0.53958	-0.05714	1.03958	0.20898	0.03958	-0.02694
	2.03962	-0.10612	2.53962	-0.02857	1.53962	-0.02122	0.53962	-0.05714	1.03962	0.20571	0.03962	-0.0302
	2.03965	-0.10694	2.53965	-0.02531	1.53965	-0.02612	0.53965	-0.05714	1.03965	0.20735	0.03965	-0.03102
	2.03968	-0.10857	2.53968	-0.02367	1.53968	-0.02857	0.53968	-0.06041	1.03968	0.20735	0.03968	-0.03265
	2.03971	-0.10857	2.53971	-0.02286	1.53971	-0.02612	0.53971	-0.05714	1.03971	0.20735	0.03971	-0.02531
	2.03974	-0.11347	2.53974	-0.02122	1.53974	-0.02531	0.53974	-0.05388	1.03974	0.20408	0.03974	-0.02612
	2.03978	-0.1102	2.53978	-0.02367	1.53978	-0.02531	0.53978	-0.05061	1.03978	0.20245	0.03978	-0.02857
	2.03981	-0.11102	2.53981	-0.02041	1.53981	-0.02857	0.53981	-0.05061	1.03981	0.20408	0.03981	-0.03102
	2.03984	-0.1102	2.53984	-0.01796	1.53984	-0.02939	0.53984	-0.04735	1.03984	0.20571	0.03984	-0.03429
	2.03987	-0.11102	2.53987	-0.01633	1.53987	-0.02776	0.53987	-0.04408	1.03987	0.20735	0.03987	-0.02612
	2.0399	-0.11347	2.5399	-0.01633	1.5399	-0.02694	0.5399	-0.03918	1.0399	0.20408	0.0399	-0.03102
	2.03994	-0.10939	2.53994	-0.01878	1.53994	-0.02694	0.53994	-0.03755	1.03994	0.20408	0.03994	-0.0302
	2.03997	-0.10939	2.53997	-0.01714	1.53997	-0.03184	0.53997	-0.03755	1.03997	0.20571	0.03997	-0.03265
	2.04	-0.10776	2.54	-0.01469	1.54	-0.03347	0.54	-0.03918	1.04	0.20408	0.04	-0.0351
	2.04003	-0.1102	2.54003	-0.01306	1.54003	-0.03184	0.54003	-0.03592	1.04003	0.20408	0.04003	-0.0302
	2.04006	-0.11102	2.54006	-0.01388	1.54006	-0.03265	0.54006	-0.03102	1.04006	0.20082	0.04006	-0.02939
	2.0401	-0.10612	2.5401	-0.01796	1.5401	-0.03184	0.5401	-0.02939	1.0401	0.20082	0.0401	-0.0302
	2.04013	-0.10367	2.54013	-0.01633	1.54013	-0.0351	0.54013	-0.02939	1.04013	0.20082	0.04013	-0.03265
	2.04016	-0.10286	2.54016	-0.01469	1.54016	-0.03673	0.54016	-0.02776	1.04016	0.20082	0.04016	-0.03918
	2.04019	-0.10286	2.54019	-0.01224	1.54019	-0.0351	0.54019	-0.01959	1.04019	0.20082	0.04019	-0.03265
	2.04022	-0.10367	2.54022	-0.01061	1.54022	-0.03592	0.54022	-0.01633	1.04022	0.20082	0.04022	-0.03347
	2.04026	-0.09959	2.54026	-0.01388	1.54026	-0.03347	0.54026	-0.01633	1.04026	0.20082	0.04026	-0.03347
	2.04029	-0.09714	2.54029	-0.01224	1.54029	-0.03673	0.54029	-0.01469	1.04029	0.20245	0.04029	-0.03429
	2.04032	-0.09469	2.54032	-0.01061	1.54032	-0.03755	0.54032	-0.01633	1.04032	0.20245	0.04032	-0.03918
	2.04035	-0.09469	2.54035	-0.00816	1.54035	-0.03673	0.54035	-0.01306	1.04035	0.20245	0.04035	-0.03755
	2.04038	-0.09551	2.54038	-0.00898	1.54038	-0.0351	0.54038	-0.0098	1.04038	0.20408	0.04038	-0.04
	2.04042	-0.09061	2.54042	-0.00898	1.54042	-0.03347	0.54042	-0.0098	1.04042	0.20245	0.04042	-0.03673
	2.04045	-0.08735	2.54045	-0.00816	1.54045	-0.0351	0.54045	-0.0098	1.04045	0.20245	0.04045	-0.03755
	2.04048	-0.08571	2.54048	-0.00408	1.54048	-0.0351	0.54048	-0.01143	1.04048	0.20408	0.04048	-0.04327
	2.04051	-0.08327	2.54051	-0.000816328	1.54051	-0.0351	0.54051	-0.01143	1.04051	0.20408	0.04051	-0.04082
	2.04054	-0.08327	2.54054	-0.000816328	1.54054	-0.0351	0.54054	-0.0098	1.04054	0.20408	0.04054	-0.04245
	2.04058	-0.07755	2.54058	-0.00327	1.54058	-0.03592	0.54058	-0.0098	1.04058	0.20735	0.04058	-0.04163
	2.04061	-0.07429	2.54061	-0.00163	1.54061	-0.03918	0.54061	-0.00816	1.04061	0.20898	0.04061	-0.04082
	2.04064	-0.07184	2.54064	-1.09478e-09	1.54064	-0.03918	0.54064	-0.01143	1.04064	0.20898	0.04064	-0.04653
	2.04067	-0.07184	2.54067	0.00163	1.54067	-0.03918	0.54067	-0.01306	1.04067	0.20898	0.04067	-0.0449
	2.0407	-0.07265	2.5407	0.000816325	1.5407	-0.03837	0.5407	-0.01143	1.0407	0.20735	0.0407	-0.04245
	2.04074	-0.06694	2.54074	-0.00245	1.54074	-0.03918	0.54074	-0.01306	1.04074	0.21061	0.04074	-0.04163
	2.04077	-0.06286	2.54077	-0.000816328	1.54077	-0.04	0.54077	-0.01143	1.04077	0.21388	0.04077	-0.04245
	2.0408	-0.06122	2.5408	0.00163	1.5408	-0.03918	0.5408	-0.01796	1.0408	0.21388	0.0408	-0.04816
	2.04083	-0.05959	2.54083	0.00245	1.54083	-0.04	0.54083	-0.01796	1.04083	0.21551	0.04083	-0.04653
	2.04086	-0.06122	2.54086	0.00245	1.54086	-0.04	0.54086	-0.01469	1.04086	0.21388	0.04086	-0.0449
	2.0409	-0.05551	2.5409	-9.73136e-10	1.5409	-0.04163	0.5409	-0.01469	1.0409	0.21714	0.0409	-0.04653
	2.04093	-0.05143	2.54093	0.000816326	1.54093	-0.04327	0.54093	-0.01469	1.04093	0.21878	0.04093	-0.04653
	2.04096	-0.05061	2.54096	0.00245	1.54096	-0.04163	0.54096	-0.01959	1.04096	0.22041	0.04096	-0.05388
	2.04099	-0.05061	2.54099	0.000816326	1.54099	-0.04	0.54099	-0.01959	1.04099	0.22204	0.04099	-0.05224
	2.04102	-0.05388	2.54102	-8.51494e-10	1.54102	-0.04	0.54102	-0.01796	1.04102	0.22204	0.04102	-0.0498
	2.04106	-0.04898	2.54106	-0.00327	1.54106	-0.04	0.54106	-0.01959	1.04106	0.22694	0.04106	-0.05061
	2.04109	-0.04653	2.54109	-0.00327	1.54109	-0.04	0.54109	-0.02122	1.04109	0.22857	0.04109	-0.05143
	2.04112	-0.04571	2.54112	-0.00245	1.54112	-0.03837	0.54112	-0.02776	1.04112	0.22694	0.04112	-0.05796
	2.04115	-0.0449	2.54115	-0.0049	1.54115	-0.03755	0.54115	-0.03102	1.04115	0.22694	0.04115	-0.05714
	2.04118	-0.04816	2.54118	-0.00327	1.54118	-0.03918	0.54118	-0.02939	1.04118	0.22531	0.04118	-0.05551
	2.04122	-0.04327	2.54122	-0.00653	1.54122	-0.03837	0.54122	-0.02939	1.04122	0.22857	0.04122	-0.05551
	2.04125	-0.04163	2.54125	-0.0049	1.54125	-0.03837	0.54125	-0.02939	1.04125	0.23184	0.04125	-0.05551
	2.04128	-0.04	2.54128	-0.00571	1.54128	-0.03673	0.54128	-0.03592	1.04128	0.23184	0.04128	-0.06122
	2.04131	-0.03918	2.54131	-0.00735	1.54131	-0.03347	0.54131	-0.04082	1.04131	0.23347	0.04131	-0.06041
	2.04134	-0.04163	2.54134	-0.00571	1.54134	-0.03429	0.54134	-0.04082	1.04134	0.23184	0.04134	-0.05878
	2.04138	-0.03673	2.54138	-0.00898	1.54138	-0.0351	0.54138	-0.03918	1.04138	0.23673	0.04138	-0.05878
	2.04141	-0.03673	2.54141	-0.00816	1.54141	-0.0351	0.54141	-0.04245	1.04141	0.24	0.04141	-0.05714
	2.04144	-0.03429	2.54144	-0.00735	1.54144	-0.03102	0.54144	-0.04735	1.04144	0.24163	0.04144	-0.06286
	2.04147	-0.03429	2.54147	-0.00735	1.54147	-0.02939	0.54147	-0.05061	1.04147	0.24327	0.04147	-0.05959
	2.0415	-0.03837	2.5415	-0.00735	1.5415	-0.03102	0.5415	-0.05224	1.0415	0.24163	0.0415	-0.06204
	2.04154	-0.03429	2.54154	-0.00898	1.54154	-0.0302	0.54154	-0.05224	1.04154	0.2449	0.04154	-0.06041
	2.04157	-0.03429	2.54157	-0.00735	1.54157	-0.03184	0.54157	-0.05224	1.04157	0.24816	0.04157	-0.06041
	2.0416	-0.03265	2.5416	-0.00816	1.5416	-0.02857	0.5416	-0.05714	1.0416	0.2498	0.0416	-0.06449
	2.04163	-0.03265	2.54163	-0.00898	1.54163	-0.02449	0.54163	-0.06204	1.04163	0.25143	0.04163	-0.06612
	2.04166	-0.03673	2.54166	-0.00898	1.54166	-0.02694	0.54166	-0.06531	1.04166	0.2498	0.04166	-0.06776
	2.0417	-0.03429	2.5417	-0.01143	1.5417	-0.02857	0.5417	-0.06694	1.0417	0.25306	0.0417	-0.06694
	2.04173	-0.03592	2.54173	-0.01061	1.54173	-0.02857	0.54173	-0.06694	1.04173	0.25796	0.04173	-0.06531
	2.04176	-0.03429	2.54176	-0.01224	1.54176	-0.02286	0.54176	-0.07837	1.04176	0.25959	0.04176	-0.06857
	2.04179	-0.03347	2.54179	-0.01306	1.54179	-0.02122	0.54179	-0.08163	1.04179	0.25959	0.04179	-0.06857
	2.04182	-0.03673	2.54182	-0.01306	1.54182	-0.02449	0.54182	-0.08327	1.04182	0.25796	0.04182	-0.06939
	2.04186	-0.03347	2.54186	-0.01633	1.54186	-0.02449	0.54186	-0.0849	1.04186	0.26122	0.04186	-0.06776
	2.04189	-0.03347	2.54189	-0.01796	1.54189	-0.02449	0.54189	-0.08653	1.04189	0.26286	0.04189	-0.06857
	2.04192	-0.03429	2.54192	-0.02122	1.54192	-0.01878	0.54192	-0.09306	1.04192	0.26449	0.04192	-0.06694
	2.04195	-0.0351	2.54195	-0.02122	1.54195	-0.01714	0.54195	-0.09633	1.04195	0.26449	0.04195	-0.06449
	2.04198	-0.03918	2.54198	-0.02286	1.54198	-0.01959	0.54198	-0.09796	1.04198	0.26612	0.04198	-0.06694
	2.04202	-0.03755	2.54202	-0.02449	1.54202	-0.02122	0.54202	-0.09959	1.04202	0.27102	0.04202	-0.06531
	2.04205	-0.03837	2.54205	-0.02531	1.54205	-0.02122	0.54205	-0.09959	1.04205	0.27429	0.04205	-0.06612
	2.04208	-0.03755	2.54208	-0.02857	1.54208	-0.01551	0.54208	-0.10449	1.04208	0.27755	0.04208	-0.06612
	2.04211	-0.03837	2.54211	-0.02776	1.54211	-0.01469	0.54211	-0.10449	1.04211	0.27918	0.04211	-0.06204
	2.04214	-0.04245	2.54214	-0.02776	1.54214	-0.01714	0.54214	-0.10612	1.04214	0.27429	0.04214	-0.06367
	2.04218	-0.04408	2.54218	-0.02939	1.54218	-0.01714	0.54218	-0.10776	1.04218	0.27592	0.04218	-0.06367
	2.04221	-0.04327	2.54221	-0.02939	1.54221	-0.01714	0.54221	-0.10776	1.04221	0.27918	0.04221	-0.06367
	2.04224	-0.04327	2.54224	-0.03102	1.54224	-0.01306	0.54224	-0.11102	1.04224	0.28245	0.04224	-0.06286
	2.04227	-0.04245	2.54227	-0.03102	1.54227	-0.01061	0.54227	-0.11429	1.04227	0.28408	0.04227	-0.06204
	2.0423	-0.04653	2.5423	-0.03184	1.5423	-0.01224	0.5423	-0.11429	1.0423	0.28082	0.0423	-0.06204
	2.04234	-0.05061	2.54234	-0.03347	1.54234	-0.01306	0.54234	-0.11429	1.04234	0.28082	0.04234	-0.06041
	2.04237	-0.05143	2.54237	-0.03673	1.54237	-0.01306	0.54237	-0.11265	1.04237	0.28571	0.04237	-0.06122
	2.0424	-0.05306	2.5424	-0.03755	1.5424	-0.01061	0.5424	-0.11592	1.0424	0.28735	0.0424	-0.06041
	2.04243	-0.05143	2.54243	-0.03918	1.54243	-0.0098	0.54243	-0.11918	1.04243	0.28898	0.04243	-0.05878
	2.04246	-0.05633	2.54246	-0.03918	1.54246	-0.01224	0.54246	-0.12082	1.04246	0.28571	0.04246	-0.05878
	2.0425	-0.06041	2.5425	-0.04082	1.5425	-0.01143	0.5425	-0.11918	1.0425	0.28571	0.0425	-0.05633
	2.04253	-0.06122	2.54253	-0.04082	1.54253	-0.01388	0.54253	-0.12082	1.04253	0.28735	0.04253	-0.05551
	2.04256	-0.06122	2.54256	-0.03918	1.54256	-0.01306	0.54256	-0.12571	1.04256	0.28735	0.04256	-0.05633
	2.04259	-0.05878	2.54259	-0.03918	1.54259	-0.01224	0.54259	-0.12898	1.04259	0.28735	0.04259	-0.05306
	2.04262	-0.06122	2.54262	-0.03837	1.54262	-0.01469	0.54262	-0.12898	1.04262	0.28408	0.04262	-0.05224
	2.04266	-0.06449	2.54266	-0.04	1.54266	-0.01633	0.54266	-0.12898	1.04266	0.28245	0.04266	-0.05061
	2.04269	-0.06531	2.54269	-0.04082	1.54269	-0.01714	0.54269	-0.12898	1.04269	0.28408	0.04269	-0.05061
	2.04272	-0.06612	2.54272	-0.03918	1.54272	-0.01551	0.54272	-0.13224	1.04272	0.28245	0.04272	-0.05061
	2.04275	-0.06531	2.54275	-0.04082	1.54275	-0.01224	0.54275	-0.13551	1.04275	0.28408	0.04275	-0.04408
	2.04278	-0.06939	2.54278	-0.04163	1.54278	-0.01388	0.54278	-0.13878	1.04278	0.27918	0.04278	-0.0449
	2.04282	-0.06939	2.54282	-0.04163	1.54282	-0.01388	0.54282	-0.13878	1.04282	0.27592	0.04282	-0.0449
	2.04285	-0.0702	2.54285	-0.04082	1.54285	-0.01551	0.54285	-0.13878	1.04285	0.27918	0.04285	-0.04408
	2.04288	-0.0702	2.54288	-0.04	1.54288	-0.01714	0.54288	-0.13878	1.04288	0.27918	0.04288	-0.04408
	2.04291	-0.0702	2.54291	-0.04245	1.54291	-0.01633	0.54291	-0.14204	1.04291	0.28082	0.04291	-0.03755
	2.04294	-0.07429	2.54294	-0.04082	1.54294	-0.01796	0.54294	-0.14367	1.04294	0.27592	0.04294	-0.03755
	2.04298	-0.0751	2.54298	-0.04245	1.54298	-0.01714	0.54298	-0.14367	1.04298	0.27265	0.04298	-0.03837
	2.04301	-0.07755	2.54301	-0.04327	1.54301	-0.02041	0.54301	-0.14531	1.04301	0.27265	0.04301	-0.03837
	2.04304	-0.07673	2.54304	-0.04327	1.54304	-0.01959	0.54304	-0.14694	1.04304	0.27592	0.04304	-0.04082
	2.04307	-0.0751	2.54307	-0.04163	1.54307	-0.01796	0.54307	-0.14857	1.04307	0.27755	0.04307	-0.03265
	2.0431	-0.08	2.5431	-0.04327	1.5431	-0.01878	0.5431	-0.14857	1.0431	0.27265	0.0431	-0.03347
	2.04314	-0.08245	2.54314	-0.04653	1.54314	-0.01796	0.54314	-0.14857	1.04314	0.27102	0.04314	-0.03347
	2.04317	-0.08327	2.54317	-0.04571	1.54317	-0.02204	0.54317	-0.1502	1.04317	0.26939	0.04317	-0.03592
	2.0432	-0.08327	2.5432	-0.0449	1.5432	-0.02531	0.5432	-0.15184	1.0432	0.26939	0.0432	-0.03347
	2.04323	-0.08408	2.54323	-0.04408	1.54323	-0.02367	0.54323	-0.14857	1.04323	0.27265	0.04323	-0.02449
	2.04326	-0.08898	2.54326	-0.04245	1.54326	-0.02367	0.54326	-0.14694	1.04326	0.27102	0.04326	-0.02531
	2.0433	-0.08898	2.5433	-0.04408	1.5433	-0.02286	0.5433	-0.14694	1.0433	0.26612	0.0433	-0.02612
	2.04333	-0.09143	2.54333	-0.04163	1.54333	-0.02857	0.54333	-0.14857	1.04333	0.26612	0.04333	-0.02776
	2.04336	-0.0898	2.54336	-0.04163	1.54336	-0.02939	0.54336	-0.1502	1.04336	0.26612	0.04336	-0.02612
	2.04339	-0.09061	2.54339	-0.04082	1.54339	-0.0302	0.54339	-0.14857	1.04339	0.26939	0.04339	-0.01959
	2.04342	-0.09633	2.54342	-0.04	1.54342	-0.0302	0.54342	-0.14694	1.04342	0.26286	0.04342	-0.02204
	2.04346	-0.09551	2.54346	-0.03918	1.54346	-0.02939	0.54346	-0.14531	1.04346	0.25959	0.04346	-0.02286
	2.04349	-0.09551	2.54349	-0.0351	1.54349	-0.03429	0.54349	-0.14531	1.04349	0.25959	0.04349	-0.02612
	2.04352	-0.09306	2.54352	-0.03347	1.54352	-0.03592	0.54352	-0.14857	1.04352	0.25796	0.04352	-0.02531
	2.04355	-0.09306	2.54355	-0.0302	1.54355	-0.03673	0.54355	-0.14694	1.04355	0.25633	0.04355	-0.01796
	2.04358	-0.09633	2.54358	-0.02939	1.54358	-0.03755	0.54358	-0.14367	1.04358	0.2498	0.04358	-0.01959
	2.04362	-0.09306	2.54362	-0.0302	1.54362	-0.03592	0.54362	-0.14367	1.04362	0.2449	0.04362	-0.01878
	2.04365	-0.09633	2.54365	-0.02694	1.54365	-0.04163	0.54365	-0.14531	1.04365	0.24163	0.04365	-0.02204
	2.04368	-0.09469	2.54368	-0.02776	1.54368	-0.04163	0.54368	-0.1502	1.04368	0.24327	0.04368	-0.02367
	2.04371	-0.09469	2.54371	-0.02612	1.54371	-0.04082	0.54371	-0.14694	1.04371	0.24653	0.04371	-0.01551
	2.04374	-0.09633	2.54374	-0.02531	1.54374	-0.04	0.54374	-0.14204	1.04374	0.24327	0.04374	-0.01633
	2.04378	-0.09469	2.54378	-0.02531	1.54378	-0.04082	0.54378	-0.14204	1.04378	0.24163	0.04378	-0.01796
	2.04381	-0.09388	2.54381	-0.02286	1.54381	-0.04571	0.54381	-0.14204	1.04381	0.24	0.04381	-0.02041
	2.04384	-0.09388	2.54384	-0.02122	1.54384	-0.04898	0.54384	-0.14204	1.04384	0.24	0.04384	-0.02122
	2.04387	-0.09551	2.54387	-0.01878	1.54387	-0.04898	0.54387	-0.14041	1.04387	0.24	0.04387	-0.01633
	2.0439	-0.09714	2.5439	-0.02041	1.5439	-0.04735	0.5439	-0.13878	1.0439	0.2351	0.0439	-0.01796
	2.04394	-0.09469	2.54394	-0.01959	1.54394	-0.04653	0.54394	-0.14041	1.04394	0.23184	0.04394	-0.01714
	2.04397	-0.09224	2.54397	-0.01796	1.54397	-0.0498	0.54397	-0.14041	1.04397	0.23347	0.04397	-0.01796
	2.044	-0.09061	2.544	-0.01551	1.544	-0.05143	0.544	-0.14041	1.044	0.23347	0.044	-0.02122
	2.04403	-0.08898	2.54403	-0.01388	1.54403	-0.05143	0.54403	-0.13714	1.04403	0.2351	0.04403	-0.01469
	2.04406	-0.0898	2.54406	-0.01388	1.54406	-0.05306	0.54406	-0.13551	1.04406	0.23347	0.04406	-0.01633
	2.0441	-0.0849	2.5441	-0.01551	1.5441	-0.05143	0.5441	-0.13388	1.0441	0.2302	0.0441	-0.01714
	2.04413	-0.08163	2.54413	-0.01469	1.54413	-0.05306	0.54413	-0.13388	1.04413	0.23184	0.04413	-0.01633
	2.04416	-0.08082	2.54416	-0.01306	1.54416	-0.05306	0.54416	-0.13551	1.04416	0.2302	0.04416	-0.02122
	2.04419	-0.08327	2.54419	-0.01224	1.54419	-0.05224	0.54419	-0.13388	1.04419	0.22857	0.04419	-0.01878
	2.04422	-0.08245	2.54422	-0.01143	1.54422	-0.05143	0.54422	-0.13061	1.04422	0.22694	0.04422	-0.01959
	2.04426	-0.07837	2.54426	-0.01306	1.54426	-0.05224	0.54426	-0.12898	1.04426	0.22694	0.04426	-0.01878
	2.04429	-0.07429	2.54429	-0.01224	1.54429	-0.05551	0.54429	-0.12735	1.04429	0.2302	0.04429	-0.01959
	2.04432	-0.07265	2.54432	-0.01061	1.54432	-0.05878	0.54432	-0.12735	1.04432	0.22857	0.04432	-0.02694
	2.04435	-0.07347	2.54435	-0.0098	1.54435	-0.05959	0.54435	-0.12082	1.04435	0.2302	0.04435	-0.02367
	2.04438	-0.07673	2.54438	-0.01143	1.54438	-0.06041	0.54438	-0.11918	1.04438	0.2302	0.04438	-0.02122
	2.04442	-0.07265	2.54442	-0.01224	1.54442	-0.05959	0.54442	-0.11755	1.04442	0.2302	0.04442	-0.02286
	2.04445	-0.07102	2.54445	-0.00898	1.54445	-0.06204	0.54445	-0.11918	1.04445	0.23184	0.04445	-0.02286
	2.04448	-0.06857	2.54448	-0.00735	1.54448	-0.06367	0.54448	-0.11918	1.04448	0.2302	0.04448	-0.0302
	2.04451	-0.0702	2.54451	-0.00735	1.54451	-0.06122	0.54451	-0.11592	1.04451	0.22857	0.04451	-0.02857
	2.04454	-0.07265	2.54454	-0.00735	1.54454	-0.06286	0.54454	-0.11265	1.04454	0.22694	0.04454	-0.02857
	2.04458	-0.06776	2.54458	-0.0098	1.54458	-0.06286	0.54458	-0.10939	1.04458	0.22857	0.04458	-0.02776
	2.04461	-0.06694	2.54461	-0.0098	1.54461	-0.06531	0.54461	-0.11102	1.04461	0.2302	0.04461	-0.02531
	2.04464	-0.06449	2.54464	-0.0098	1.54464	-0.06776	0.54464	-0.11265	1.04464	0.22857	0.04464	-0.03184
	2.04467	-0.06449	2.54467	-0.00653	1.54467	-0.06776	0.54467	-0.11265	1.04467	0.2302	0.04467	-0.02939
	2.0447	-0.06449	2.5447	-0.00571	1.5447	-0.06776	0.5447	-0.11102	1.0447	0.2302	0.0447	-0.02939
	2.04474	-0.06041	2.54474	-0.0098	1.54474	-0.06531	0.54474	-0.10939	1.04474	0.2351	0.04474	-0.02612
	2.04477	-0.05714	2.54477	-0.00816	1.54477	-0.06694	0.54477	-0.11102	1.04477	0.23673	0.04477	-0.02694
	2.0448	-0.05388	2.5448	-0.0098	1.5448	-0.06776	0.5448	-0.11429	1.0448	0.2351	0.0448	-0.03347
	2.04483	-0.05388	2.54483	-0.00898	1.54483	-0.06612	0.54483	-0.11265	1.04483	0.23347	0.04483	-0.0302
	2.04486	-0.05551	2.54486	-0.00816	1.54486	-0.06531	0.54486	-0.11102	1.04486	0.2351	0.04486	-0.0302
	2.0449	-0.0498	2.5449	-0.01061	1.5449	-0.06449	0.5449	-0.10939	1.0449	0.23837	0.0449	-0.02939
	2.04493	-0.04816	2.54493	-0.0098	1.54493	-0.06694	0.54493	-0.10939	1.04493	0.24	0.04493	-0.03102
	2.04496	-0.0449	2.54496	-0.01061	1.54496	-0.06286	0.54496	-0.11102	1.04496	0.23837	0.04496	-0.03592
	2.04499	-0.04571	2.54499	-0.0098	1.54499	-0.06204	0.54499	-0.11265	1.04499	0.23837	0.04499	-0.03347
	2.04502	-0.04898	2.54502	-0.01143	1.54502	-0.06204	0.54502	-0.11102	1.04502	0.24	0.04502	-0.03265
	2.04506	-0.04408	2.54506	-0.01633	1.54506	-0.06204	0.54506	-0.11102	1.04506	0.2449	0.04506	-0.03102
	2.04509	-0.04245	2.54509	-0.01551	1.54509	-0.06449	0.54509	-0.10939	1.04509	0.24816	0.04509	-0.03265
	2.04512	-0.04	2.54512	-0.01796	1.54512	-0.06122	0.54512	-0.11265	1.04512	0.2498	0.04512	-0.03755
	2.04515	-0.04082	2.54515	-0.01796	1.54515	-0.05796	0.54515	-0.11429	1.04515	0.25143	0.04515	-0.03592
	2.04518	-0.04653	2.54518	-0.01714	1.54518	-0.05878	0.54518	-0.11102	1.04518	0.25143	0.04518	-0.03592
	2.04522	-0.04163	2.54522	-0.02204	1.54522	-0.05878	0.54522	-0.11102	1.04522	0.25633	0.04522	-0.0351
	2.04525	-0.04	2.54525	-0.02286	1.54525	-0.06122	0.54525	-0.11102	1.04525	0.25633	0.04525	-0.03592
	2.04528	-0.03755	2.54528	-0.02367	1.54528	-0.05714	0.54528	-0.11429	1.04528	0.25469	0.04528	-0.04245
	2.04531	-0.03837	2.54531	-0.02367	1.54531	-0.05551	0.54531	-0.12082	1.04531	0.25469	0.04531	-0.03918
	2.04534	-0.04327	2.54534	-0.02449	1.54534	-0.05306	0.54534	-0.11755	1.04534	0.25469	0.04534	-0.03755
	2.04538	-0.04082	2.54538	-0.02776	1.54538	-0.05224	0.54538	-0.11918	1.04538	0.25959	0.04538	-0.03673
	2.04541	-0.03918	2.54541	-0.02857	1.54541	-0.05306	0.54541	-0.11755	1.04541	0.26286	0.04541	-0.03673
	2.04544	-0.03755	2.54544	-0.03102	1.54544	-0.04898	0.54544	-0.12245	1.04544	0.26286	0.04544	-0.04082
	2.04547	-0.03592	2.54547	-0.0302	1.54547	-0.0498	0.54547	-0.12735	1.04547	0.26449	0.04547	-0.03837
	2.0455	-0.03837	2.5455	-0.03184	1.5455	-0.0498	0.5455	-0.12735	1.0455	0.26449	0.0455	-0.03918
	2.04554	-0.03592	2.54554	-0.03592	1.54554	-0.05224	0.54554	-0.12735	1.04554	0.26612	0.04554	-0.04
	2.04557	-0.0351	2.54557	-0.03673	1.54557	-0.05306	0.54557	-0.12735	1.04557	0.26939	0.04557	-0.04082
	2.0456	-0.03429	2.5456	-0.03755	1.5456	-0.04816	0.5456	-0.13224	1.0456	0.27102	0.0456	-0.04163
	2.04563	-0.03347	2.54563	-0.03673	1.54563	-0.04735	0.54563	-0.13551	1.04563	0.27102	0.04563	-0.04245
	2.04566	-0.03918	2.54566	-0.03755	1.54566	-0.04816	0.54566	-0.13551	1.04566	0.27265	0.04566	-0.04245
	2.0457	-0.03837	2.5457	-0.04	1.5457	-0.04898	0.5457	-0.13714	1.0457	0.27592	0.0457	-0.0449
	2.04573	-0.03837	2.54573	-0.04	1.54573	-0.0498	0.54573	-0.13714	1.04573	0.27918	0.04573	-0.0449
	2.04576	-0.03837	2.54576	-0.04	1.54576	-0.04735	0.54576	-0.14041	1.04576	0.28082	0.04576	-0.04735
	2.04579	-0.03918	2.54579	-0.04082	1.54579	-0.04327	0.54579	-0.14531	1.04579	0.27918	0.04579	-0.04653
	2.04582	-0.04327	2.54582	-0.04163	1.54582	-0.04408	0.54582	-0.14694	1.04582	0.27918	0.04582	-0.04735
	2.04586	-0.04245	2.54586	-0.04408	1.54586	-0.04408	0.54586	-0.14531	1.04586	0.28082	0.04586	-0.04816
	2.04589	-0.04163	2.54589	-0.0449	1.54589	-0.04327	0.54589	-0.14694	1.04589	0.28571	0.04589	-0.04735
	2.04592	-0.04082	2.54592	-0.0449	1.54592	-0.03918	0.54592	-0.15184	1.04592	0.28571	0.04592	-0.04898
	2.04595	-0.04082	2.54595	-0.04571	1.54595	-0.03429	0.54595	-0.1551	1.04595	0.28735	0.04595	-0.0498
	2.04598	-0.0449	2.54598	-0.04653	1.54598	-0.03673	0.54598	-0.1551	1.04598	0.28408	0.04598	-0.05061
	2.04602	-0.04408	2.54602	-0.05061	1.54602	-0.03673	0.54602	-0.15347	1.04602	0.28735	0.04602	-0.0498
	2.04605	-0.0449	2.54605	-0.05061	1.54605	-0.03673	0.54605	-0.15673	1.04605	0.29224	0.04605	-0.04816
	2.04608	-0.0449	2.54608	-0.05224	1.54608	-0.0351	0.54608	-0.16	1.04608	0.29224	0.04608	-0.04735
	2.04611	-0.04408	2.54611	-0.05306	1.54611	-0.03102	0.54611	-0.1649	1.04611	0.29388	0.04611	-0.0449
	2.04614	-0.04816	2.54614	-0.05306	1.54614	-0.03347	0.54614	-0.16653	1.04614	0.29061	0.04614	-0.04653
	2.04618	-0.0449	2.54618	-0.05469	1.54618	-0.0351	0.54618	-0.1649	1.04618	0.29224	0.04618	-0.04816
	2.04621	-0.04653	2.54621	-0.05306	1.54621	-0.03347	0.54621	-0.16653	1.04621	0.29551	0.04621	-0.04898
	2.04624	-0.04653	2.54624	-0.05469	1.54624	-0.02857	0.54624	-0.1698	1.04624	0.29714	0.04624	-0.0498
	2.04627	-0.04735	2.54627	-0.05551	1.54627	-0.02449	0.54627	-0.17306	1.04627	0.29714	0.04627	-0.04816
	2.0463	-0.05061	2.5463	-0.05388	1.5463	-0.02694	0.5463	-0.17306	1.0463	0.29224	0.0463	-0.05143
	2.04634	-0.05143	2.54634	-0.05714	1.54634	-0.02694	0.54634	-0.17143	1.04634	0.29388	0.04634	-0.05224
	2.04637	-0.05306	2.54637	-0.05551	1.54637	-0.02776	0.54637	-0.17143	1.04637	0.29224	0.04637	-0.05143
	2.0464	-0.05306	2.5464	-0.05633	1.5464	-0.02449	0.5464	-0.17469	1.0464	0.29224	0.0464	-0.0498
	2.04643	-0.05306	2.54643	-0.05714	1.54643	-0.02204	0.54643	-0.17633	1.04643	0.29061	0.04643	-0.04735
	2.04646	-0.05796	2.54646	-0.05796	1.54646	-0.02449	0.54646	-0.17469	1.04646	0.28571	0.04646	-0.0498
	2.0465	-0.05878	2.5465	-0.06041	1.5465	-0.02612	0.5465	-0.17633	1.0465	0.28735	0.0465	-0.04898
	2.04653	-0.06204	2.54653	-0.05878	1.54653	-0.0302	0.54653	-0.17796	1.04653	0.28898	0.04653	-0.05143
	2.04656	-0.06122	2.54656	-0.06041	1.54656	-0.02612	0.54656	-0.18122	1.04656	0.29061	0.04656	-0.05061
	2.04659	-0.06122	2.54659	-0.05796	1.54659	-0.02449	0.54659	-0.18286	1.04659	0.29061	0.04659	-0.04735
	2.04662	-0.06694	2.54662	-0.05551	1.54662	-0.02531	0.54662	-0.18122	1.04662	0.28408	0.04662	-0.0498
	2.04666	-0.06694	2.54666	-0.05796	1.54666	-0.02449	0.54666	-0.18286	1.04666	0.28408	0.04666	-0.04898
	2.04669	-0.06857	2.54669	-0.05633	1.54669	-0.02694	0.54669	-0.18122	1.04669	0.28408	0.04669	-0.0498
	2.04672	-0.06857	2.54672	-0.05796	1.54672	-0.02531	0.54672	-0.18286	1.04672	0.28408	0.04672	-0.04898
	2.04675	-0.06776	2.54675	-0.05878	1.54675	-0.02367	0.54675	-0.18612	1.04675	0.28571	0.04675	-0.04327
	2.04678	-0.07102	2.54678	-0.05878	1.54678	-0.02531	0.54678	-0.18286	1.04678	0.28082	0.04678	-0.04408
	2.04682	-0.07184	2.54682	-0.05878	1.54682	-0.02449	0.54682	-0.17959	1.04682	0.27918	0.04682	-0.04408
	2.04685	-0.07102	2.54685	-0.05796	1.54685	-0.02857	0.54685	-0.18122	1.04685	0.28082	0.04685	-0.0449
	2.04688	-0.0702	2.54688	-0.05796	1.54688	-0.02694	0.54688	-0.17959	1.04688	0.28245	0.04688	-0.04653
	2.04691	-0.06939	2.54691	-0.05878	1.54691	-0.02694	0.54691	-0.18286	1.04691	0.28245	0.04691	-0.04082
	2.04694	-0.07265	2.54694	-0.05959	1.54694	-0.02857	0.54694	-0.17959	1.04694	0.27755	0.04694	-0.04163
	2.04698	-0.07102	2.54698	-0.05878	1.54698	-0.02776	0.54698	-0.18122	1.04698	0.27265	0.04698	-0.04245
	2.04701	-0.07265	2.54701	-0.05633	1.54701	-0.0302	0.54701	-0.17959	1.04701	0.27265	0.04701	-0.04408
	2.04704	-0.07265	2.54704	-0.05551	1.54704	-0.02776	0.54704	-0.17796	1.04704	0.27265	0.04704	-0.04408
	2.04707	-0.07265	2.54707	-0.05469	1.54707	-0.02857	0.54707	-0.17633	1.04707	0.26939	0.04707	-0.03837
	2.0471	-0.07592	2.5471	-0.05388	1.5471	-0.02776	0.5471	-0.17306	1.0471	0.26612	0.0471	-0.04
	2.04714	-0.07347	2.54714	-0.05388	1.54714	-0.02776	0.54714	-0.17306	1.04714	0.26122	0.04714	-0.03837
	2.04717	-0.07592	2.54717	-0.05224	1.54717	-0.02939	0.54717	-0.17306	1.04717	0.25796	0.04717	-0.04245
	2.0472	-0.0751	2.5472	-0.05306	1.5472	-0.02857	0.5472	-0.17306	1.0472	0.25796	0.0472	-0.04327
	2.04723	-0.07592	2.54723	-0.05143	1.54723	-0.02612	0.54723	-0.17143	1.04723	0.25796	0.04723	-0.03673
	2.04726	-0.07837	2.54726	-0.05224	1.54726	-0.02776	0.54726	-0.16816	1.04726	0.25306	0.04726	-0.03673
	2.0473	-0.07755	2.5473	-0.05388	1.5473	-0.02939	0.5473	-0.16816	1.0473	0.2498	0.0473	-0.03592
	2.04733	-0.07673	2.54733	-0.05224	1.54733	-0.0302	0.54733	-0.16816	1.04733	0.2498	0.04733	-0.0351
	2.04736	-0.07837	2.54736	-0.05061	1.54736	-0.03265	0.54736	-0.16653	1.04736	0.25143	0.04736	-0.0351
	2.04739	-0.07918	2.54739	-0.05061	1.54739	-0.03184	0.54739	-0.16327	1.04739	0.25306	0.04739	-0.02776
	2.04742	-0.08245	2.54742	-0.05224	1.54742	-0.03184	0.54742	-0.16	1.04742	0.24816	0.04742	-0.02857
	2.04746	-0.08163	2.54746	-0.05388	1.54746	-0.03184	0.54746	-0.15837	1.04746	0.24327	0.04746	-0.02939
	2.04749	-0.08082	2.54749	-0.05306	1.54749	-0.03347	0.54749	-0.16	1.04749	0.24327	0.04749	-0.0302
	2.04752	-0.08163	2.54752	-0.05224	1.54752	-0.03755	0.54752	-0.15837	1.04752	0.24327	0.04752	-0.03102
	2.04755	-0.08163	2.54755	-0.05143	1.54755	-0.03673	0.54755	-0.15673	1.04755	0.2449	0.04755	-0.02286
	2.04758	-0.08327	2.54758	-0.05061	1.54758	-0.03837	0.54758	-0.15347	1.04758	0.24	0.04758	-0.02531
	2.04762	-0.08163	2.54762	-0.05224	1.54762	-0.03429	0.54762	-0.1502	1.04762	0.2351	0.04762	-0.02857
	2.04765	-0.08163	2.54765	-0.05224	1.54765	-0.03755	0.54765	-0.1502	1.04765	0.24	0.04765	-0.03102
	2.04768	-0.08245	2.54768	-0.05061	1.54768	-0.04163	0.54768	-0.14694	1.04768	0.24	0.04768	-0.03429
	2.04771	-0.08327	2.54771	-0.04898	1.54771	-0.04	0.54771	-0.14367	1.04771	0.24327	0.04771	-0.02857
	2.04774	-0.08571	2.54774	-0.04898	1.54774	-0.04	0.54774	-0.13878	1.04774	0.23673	0.04774	-0.02939
	2.04778	-0.08245	2.54778	-0.05061	1.54778	-0.04	0.54778	-0.13551	1.04778	0.2351	0.04778	-0.02776
	2.04781	-0.08082	2.54781	-0.0498	1.54781	-0.04327	0.54781	-0.13388	1.04781	0.23184	0.04781	-0.02939
	2.04784	-0.07918	2.54784	-0.04816	1.54784	-0.04653	0.54784	-0.13224	1.04784	0.23184	0.04784	-0.03102
	2.04787	-0.08	2.54787	-0.04735	1.54787	-0.04653	0.54787	-0.12735	1.04787	0.23347	0.04787	-0.02531
	2.0479	-0.08163	2.5479	-0.04816	1.5479	-0.04735	0.5479	-0.12408	1.0479	0.22857	0.0479	-0.02449
	2.04794	-0.07837	2.54794	-0.0498	1.54794	-0.0449	0.54794	-0.12245	1.04794	0.2302	0.04794	-0.02449
	2.04797	-0.07673	2.54797	-0.04898	1.54797	-0.04816	0.54797	-0.12245	1.04797	0.2302	0.04797	-0.02776
	2.048	-0.07592	2.548	-0.04898	1.548	-0.05061	0.548	-0.12245	1.048	0.2302	0.048	-0.0302
	2.04803	-0.07429	2.54803	-0.04735	1.54803	-0.04898	0.54803	-0.11918	1.04803	0.23347	0.04803	-0.02449
	2.04806	-0.07673	2.54806	-0.04653	1.54806	-0.04735	0.54806	-0.11429	1.04806	0.22857	0.04806	-0.02531
	2.0481	-0.07184	2.5481	-0.04735	1.5481	-0.04408	0.5481	-0.11265	1.0481	0.22857	0.0481	-0.02286
	2.04813	-0.07102	2.54813	-0.0449	1.54813	-0.04735	0.54813	-0.11102	1.04813	0.22857	0.04813	-0.02449
	2.04816	-0.06939	2.54816	-0.0449	1.54816	-0.04898	0.54816	-0.11265	1.04816	0.22857	0.04816	-0.02857
	2.04819	-0.06857	2.54819	-0.04571	1.54819	-0.0498	0.54819	-0.10939	1.04819	0.22857	0.04819	-0.02612
	2.04822	-0.07102	2.54822	-0.04653	1.54822	-0.0498	0.54822	-0.10449	1.04822	0.22531	0.04822	-0.02857
	2.04826	-0.06939	2.54826	-0.04735	1.54826	-0.04898	0.54826	-0.10286	1.04826	0.22694	0.04826	-0.02694
	2.04829	-0.06857	2.54829	-0.04571	1.54829	-0.05224	0.54829	-0.10122	1.04829	0.22694	0.04829	-0.02939
	2.04832	-0.06612	2.54832	-0.04571	1.54832	-0.05469	0.54832	-0.09959	1.04832	0.22694	0.04832	-0.03673
	2.04835	-0.06531	2.54835	-0.04245	1.54835	-0.05306	0.54835	-0.09469	1.04835	0.22857	0.04835	-0.03429
	2.04838	-0.06857	2.54838	-0.04245	1.54838	-0.05306	0.54838	-0.09306	1.04838	0.22694	0.04838	-0.03347
	2.04842	-0.06776	2.54842	-0.04245	1.54842	-0.05224	0.54842	-0.0898	1.04842	0.22694	0.04842	-0.03102
	2.04845	-0.06694	2.54845	-0.04163	1.54845	-0.05551	0.54845	-0.0898	1.04845	0.22694	0.04845	-0.03265
	2.04848	-0.06531	2.54848	-0.04082	1.54848	-0.05796	0.54848	-0.0898	1.04848	0.22531	0.04848	-0.04082
	2.04851	-0.06531	2.54851	-0.03837	1.54851	-0.05796	0.54851	-0.08653	1.04851	0.22367	0.04851	-0.03837
	2.04854	-0.0702	2.54854	-0.03918	1.54854	-0.05796	0.54854	-0.08327	1.04854	0.22367	0.04854	-0.03837
	2.04858	-0.06531	2.54858	-0.04	1.54858	-0.05796	0.54858	-0.08327	1.04858	0.22531	0.04858	-0.03755
	2.04861	-0.06449	2.54861	-0.04	1.54861	-0.06041	0.54861	-0.08163	1.04861	0.22694	0.04861	-0.03837
	2.04864	-0.06286	2.54864	-0.03918	1.54864	-0.05878	0.54864	-0.08163	1.04864	0.22857	0.04864	-0.04408
	2.04867	-0.06204	2.54867	-0.03837	1.54867	-0.05878	0.54867	-0.08163	1.04867	0.22531	0.04867	-0.04163
	2.0487	-0.06694	2.5487	-0.03918	1.5487	-0.05796	0.5487	-0.07673	1.0487	0.22531	0.0487	-0.04163
	2.04874	-0.06204	2.54874	-0.04245	1.54874	-0.05878	0.54874	-0.0751	1.04874	0.22857	0.04874	-0.04
	2.04877	-0.06122	2.54877	-0.04	1.54877	-0.05959	0.54877	-0.07347	1.04877	0.2302	0.04877	-0.03837
	2.0488	-0.05714	2.5488	-0.04082	1.5488	-0.06122	0.5488	-0.0751	1.0488	0.22857	0.0488	-0.04408
	2.04883	-0.05714	2.54883	-0.03837	1.54883	-0.06122	0.54883	-0.07347	1.04883	0.22694	0.04883	-0.04163
	2.04886	-0.05878	2.54886	-0.03755	1.54886	-0.06041	0.54886	-0.06857	1.04886	0.22694	0.04886	-0.04245
	2.0489	-0.05551	2.5489	-0.04	1.5489	-0.05959	0.5489	-0.06857	1.0489	0.22857	0.0489	-0.04245
	2.04893	-0.05306	2.54893	-0.03918	1.54893	-0.05959	0.54893	-0.06694	1.04893	0.2302	0.04893	-0.04327
	2.04896	-0.04898	2.54896	-0.03918	1.54896	-0.05796	0.54896	-0.0702	1.04896	0.22857	0.04896	-0.0498
	2.04899	-0.04898	2.54899	-0.03755	1.54899	-0.05796	0.54899	-0.07347	1.04899	0.22857	0.04899	-0.04735
	2.04902	-0.05143	2.54902	-0.03673	1.54902	-0.05796	0.54902	-0.0702	1.04902	0.22857	0.04902	-0.04653
	2.04906	-0.04816	2.54906	-0.03837	1.54906	-0.05959	0.54906	-0.06694	1.04906	0.23347	0.04906	-0.0449
	2.04909	-0.0449	2.54909	-0.03673	1.54909	-0.05959	0.54909	-0.06694	1.04909	0.2351	0.04909	-0.04571
	2.04912	-0.04163	2.54912	-0.03837	1.54912	-0.05714	0.54912	-0.0702	1.04912	0.2351	0.04912	-0.05388
	2.04915	-0.04245	2.54915	-0.03755	1.54915	-0.05388	0.54915	-0.0702	1.04915	0.2351	0.04915	-0.05224
	2.04918	-0.04571	2.54918	-0.03592	1.54918	-0.05796	0.54918	-0.06694	1.04918	0.2351	0.04918	-0.04816
	2.04922	-0.04163	2.54922	-0.03673	1.54922	-0.05796	0.54922	-0.06694	1.04922	0.2351	0.04922	-0.04735
	2.04925	-0.03837	2.54925	-0.03918	1.54925	-0.05714	0.54925	-0.06694	1.04925	0.23673	0.04925	-0.0498
	2.04928	-0.0351	2.54928	-0.04082	1.54928	-0.05551	0.54928	-0.0702	1.04928	0.2351	0.04928	-0.05469
	2.04931	-0.03755	2.54931	-0.04163	1.54931	-0.05306	0.54931	-0.07347	1.04931	0.23673	0.04931	-0.05224
	2.04934	-0.04245	2.54934	-0.04163	1.54934	-0.05388	0.54934	-0.07347	1.04934	0.23673	0.04934	-0.05224
	2.04938	-0.04163	2.54938	-0.04327	1.54938	-0.05469	0.54938	-0.07184	1.04938	0.24327	0.04938	-0.05224
	2.04941	-0.04163	2.54941	-0.04571	1.54941	-0.05633	0.54941	-0.0702	1.04941	0.2449	0.04941	-0.05224
	2.04944	-0.03837	2.54944	-0.04653	1.54944	-0.05224	0.54944	-0.0751	1.04944	0.2449	0.04944	-0.05633
	2.04947	-0.03673	2.54947	-0.04653	1.54947	-0.05061	0.54947	-0.07673	1.04947	0.2449	0.04947	-0.05551
	2.0495	-0.04245	2.5495	-0.04408	1.5495	-0.05306	0.5495	-0.07837	1.0495	0.24327	0.0495	-0.05796
	2.04954	-0.04163	2.54954	-0.04653	1.54954	-0.05388	0.54954	-0.07837	1.04954	0.24653	0.04954	-0.05878
	2.04957	-0.04082	2.54957	-0.04735	1.54957	-0.05469	0.54957	-0.07673	1.04957	0.2498	0.04957	-0.05959
	2.0496	-0.04	2.5496	-0.04898	1.5496	-0.05224	0.5496	-0.08	1.0496	0.24653	0.0496	-0.06286
	2.04963	-0.04082	2.54963	-0.04816	1.54963	-0.04898	0.54963	-0.08327	1.04963	0.24653	0.04963	-0.05796
	2.04966	-0.0449	2.54966	-0.04816	1.54966	-0.05143	0.54966	-0.08163	1.04966	0.2449	0.04966	-0.06122
	2.0497	-0.04245	2.5497	-0.04898	1.5497	-0.05388	0.5497	-0.08	1.0497	0.2498	0.0497	-0.06122
	2.04973	-0.04245	2.54973	-0.0498	1.54973	-0.05551	0.54973	-0.07837	1.04973	0.25143	0.04973	-0.06204
	2.04976	-0.04163	2.54976	-0.05143	1.54976	-0.05143	0.54976	-0.08163	1.04976	0.25469	0.04976	-0.06204
	2.04979	-0.04082	2.54979	-0.05061	1.54979	-0.04816	0.54979	-0.0849	1.04979	0.25469	0.04979	-0.05878
	2.04982	-0.04327	2.54982	-0.05143	1.54982	-0.04816	0.54982	-0.0849	1.04982	0.25143	0.04982	-0.06041
	2.04986	-0.04082	2.54986	-0.05306	1.54986	-0.04816	0.54986	-0.0849	1.04986	0.25633	0.04986	-0.05878
	2.04989	-0.04	2.54989	-0.05224	1.54989	-0.0498	0.54989	-0.08327	1.04989	0.25959	0.04989	-0.05959
	2.04992	-0.04	2.54992	-0.05469	1.54992	-0.04653	0.54992	-0.0898	1.04992	0.25796	0.04992	-0.06041
	2.04995	-0.03837	2.54995	-0.05633	1.54995	-0.04408	0.54995	-0.09306	1.04995	0.25796	0.04995	-0.05959
	2.04998	-0.04163	2.54998	-0.05878	1.54998	-0.04408	0.54998	-0.09306	1.04998	0.25633	0.04998	-0.06041
	2.05002	-0.03837	2.55002	-0.06204	1.55002	-0.04408	0.55002	-0.09306	1.05002	0.25796	0.05002	-0.06041
	2.05005	-0.03918	2.55005	-0.06204	1.55005	-0.04163	0.55005	-0.09306	1.05005	0.26286	0.05005	-0.06041
	2.05008	-0.03837	2.55008	-0.06367	1.55008	-0.03673	0.55008	-0.09796	1.05008	0.26449	0.05008	-0.06041
	2.05011	-0.03592	2.55011	-0.06694	1.55011	-0.0351	0.55011	-0.10122	1.05011	0.26449	0.05011	-0.05878
	2.05014	-0.04	2.55014	-0.06857	1.55014	-0.03673	0.55014	-0.09959	1.05014	0.26286	0.05014	-0.05878
	2.05018	-0.03755	2.55018	-0.0702	1.55018	-0.03673	0.55018	-0.10122	1.05018	0.26449	0.05018	-0.05959
	2.05021	-0.03755	2.55021	-0.07102	1.55021	-0.03918	0.55021	-0.10122	1.05021	0.26939	0.05021	-0.05959
	2.05024	-0.03755	2.55024	-0.07265	1.55024	-0.03592	0.55024	-0.10612	1.05024	0.27102	0.05024	-0.05878
	2.05027	-0.03755	2.55027	-0.07265	1.55027	-0.03265	0.55027	-0.11265	1.05027	0.27102	0.05027	-0.05796
	2.0503	-0.04245	2.5503	-0.07347	1.5503	-0.03265	0.5503	-0.11102	1.0503	0.26939	0.0503	-0.05959
	2.05034	-0.04327	2.55034	-0.07673	1.55034	-0.03347	0.55034	-0.11265	1.05034	0.26939	0.05034	-0.06204
	2.05037	-0.04408	2.55037	-0.07755	1.55037	-0.03592	0.55037	-0.11265	1.05037	0.27265	0.05037	-0.06286
	2.0504	-0.04408	2.5504	-0.07837	1.5504	-0.03184	0.5504	-0.11592	1.0504	0.27429	0.0504	-0.06286
	2.05043	-0.04571	2.55043	-0.07755	1.55043	-0.02939	0.55043	-0.11755	1.05043	0.27429	0.05043	-0.05959
	2.05046	-0.0498	2.55046	-0.07918	1.55046	-0.03102	0.55046	-0.11592	1.05046	0.27265	0.05046	-0.06122
	2.0505	-0.0498	2.5505	-0.08571	1.5505	-0.03265	0.5505	-0.11592	1.0505	0.27429	0.0505	-0.06367
	2.05053	-0.05143	2.55053	-0.08571	1.55053	-0.0351	0.55053	-0.11429	1.05053	0.27592	0.05053	-0.06449
	2.05056	-0.05061	2.55056	-0.0849	1.55056	-0.03265	0.55056	-0.11592	1.05056	0.27755	0.05056	-0.06367
	2.05059	-0.05143	2.55059	-0.08408	1.55059	-0.0302	0.55059	-0.11592	1.05059	0.27918	0.05059	-0.05959
	2.05062	-0.05633	2.55062	-0.0849	1.55062	-0.02939	0.55062	-0.11592	1.05062	0.27429	0.05062	-0.06041
	2.05066	-0.05714	2.55066	-0.08898	1.55066	-0.03102	0.55066	-0.11429	1.05066	0.27592	0.05066	-0.06122
	2.05069	-0.05959	2.55069	-0.08816	1.55069	-0.03429	0.55069	-0.11429	1.05069	0.27755	0.05069	-0.05959
	2.05072	-0.05714	2.55072	-0.08898	1.55072	-0.03265	0.55072	-0.11918	1.05072	0.27592	0.05072	-0.06041
	2.05075	-0.05796	2.55075	-0.0898	1.55075	-0.02939	0.55075	-0.12082	1.05075	0.27755	0.05075	-0.05633
	2.05078	-0.06204	2.55078	-0.0898	1.55078	-0.0302	0.55078	-0.12082	1.05078	0.27265	0.05078	-0.05714
	2.05082	-0.06367	2.55082	-0.0898	1.55082	-0.03184	0.55082	-0.12245	1.05082	0.27429	0.05082	-0.05714
	2.05085	-0.06367	2.55085	-0.0898	1.55085	-0.03429	0.55085	-0.12245	1.05085	0.27429	0.05085	-0.05796
	2.05088	-0.06122	2.55088	-0.08816	1.55088	-0.03347	0.55088	-0.12408	1.05088	0.27429	0.05088	-0.05878
	2.05091	-0.06122	2.55091	-0.08898	1.55091	-0.0302	0.55091	-0.12245	1.05091	0.27592	0.05091	-0.05224
	2.05094	-0.06286	2.55094	-0.0898	1.55094	-0.03184	0.55094	-0.12082	1.05094	0.27265	0.05094	-0.05224
	2.05098	-0.06286	2.55098	-0.0898	1.55098	-0.03184	0.55098	-0.12245	1.05098	0.27102	0.05098	-0.05306
	2.05101	-0.06367	2.55101	-0.08898	1.55101	-0.03592	0.55101	-0.12082	1.05101	0.27102	0.05101	-0.05224
	2.05104	-0.06449	2.55104	-0.08653	1.55104	-0.03592	0.55104	-0.12082	1.05104	0.27265	0.05104	-0.05224
	2.05107	-0.06204	2.55107	-0.08735	1.55107	-0.03347	0.55107	-0.11755	1.05107	0.27429	0.05107	-0.04245
	2.0511	-0.06286	2.5511	-0.08816	1.5511	-0.0351	0.5511	-0.11592	1.0511	0.27102	0.0511	-0.04327
	2.05114	-0.06204	2.55114	-0.08816	1.55114	-0.03673	0.55114	-0.11755	1.05114	0.26939	0.05114	-0.04327
	2.05117	-0.06204	2.55117	-0.08653	1.55117	-0.03918	0.55117	-0.11755	1.05117	0.27102	0.05117	-0.04408
	2.0512	-0.06122	2.5512	-0.08735	1.5512	-0.04082	0.5512	-0.11755	1.0512	0.27429	0.0512	-0.04571
	2.05123	-0.06041	2.55123	-0.08816	1.55123	-0.03918	0.55123	-0.11429	1.05123	0.27429	0.05123	-0.0351
	2.05126	-0.06286	2.55126	-0.0898	1.55126	-0.03837	0.55126	-0.11102	1.05126	0.26939	0.05126	-0.03592
	2.0513	-0.06286	2.5513	-0.09143	1.5513	-0.03673	0.5513	-0.11102	1.0513	0.26776	0.0513	-0.0351
	2.05133	-0.06041	2.55133	-0.08816	1.55133	-0.04082	0.55133	-0.11102	1.05133	0.26612	0.05133	-0.03673
	2.05136	-0.06041	2.55136	-0.08735	1.55136	-0.04327	0.55136	-0.11102	1.05136	0.26776	0.05136	-0.03755
	2.05139	-0.06122	2.55139	-0.08653	1.55139	-0.04327	0.55139	-0.10776	1.05139	0.26939	0.05139	-0.03102
	2.05142	-0.06694	2.55142	-0.08735	1.55142	-0.04408	0.55142	-0.10449	1.05142	0.26449	0.05142	-0.03347
	2.05146	-0.06449	2.55146	-0.0898	1.55146	-0.04408	0.55146	-0.10612	1.05146	0.26286	0.05146	-0.03347
	2.05149	-0.06367	2.55149	-0.08653	1.55149	-0.0498	0.55149	-0.10449	1.05149	0.26612	0.05149	-0.03429
	2.05152	-0.06449	2.55152	-0.08408	1.55152	-0.0498	0.55152	-0.10449	1.05152	0.26776	0.05152	-0.0351
	2.05155	-0.06531	2.55155	-0.08082	1.55155	-0.0498	0.55155	-0.09959	1.05155	0.26939	0.05155	-0.02857
	2.05158	-0.07184	2.55158	-0.08163	1.55158	-0.05061	0.55158	-0.09469	1.05158	0.26449	0.05158	-0.0302
	2.05162	-0.06939	2.55162	-0.08408	1.55162	-0.05143	0.55162	-0.09306	1.05162	0.25959	0.05162	-0.02939
	2.05165	-0.06857	2.55165	-0.08245	1.55165	-0.05633	0.55165	-0.09143	1.05165	0.26122	0.05165	-0.03102
	2.05168	-0.06939	2.55168	-0.07837	1.55168	-0.05796	0.55168	-0.09143	1.05168	0.26612	0.05168	-0.03184
	2.05171	-0.06857	2.55171	-0.07592	1.55171	-0.05796	0.55171	-0.08653	1.05171	0.26776	0.05171	-0.02612
	2.05174	-0.07347	2.55174	-0.07755	1.55174	-0.05878	0.55174	-0.08327	1.05174	0.26612	0.05174	-0.02776
	2.05178	-0.0702	2.55178	-0.07837	1.55178	-0.05796	0.55178	-0.07837	1.05178	0.26122	0.05178	-0.02939
	2.05181	-0.06857	2.55181	-0.07592	1.55181	-0.06041	0.55181	-0.0751	1.05181	0.26122	0.05181	-0.03184
	2.05184	-0.06776	2.55184	-0.0751	1.55184	-0.06367	0.55184	-0.07184	1.05184	0.26449	0.05184	-0.03184
	2.05187	-0.06776	2.55187	-0.07184	1.55187	-0.06367	0.55187	-0.06857	1.05187	0.26612	0.05187	-0.02612
	2.0519	-0.06776	2.5519	-0.07265	1.5519	-0.06367	0.5519	-0.06367	1.0519	0.26449	0.0519	-0.02531
	2.05194	-0.06367	2.55194	-0.0751	1.55194	-0.06286	0.55194	-0.06204	1.05194	0.26286	0.05194	-0.02449
	2.05197	-0.06286	2.55197	-0.07429	1.55197	-0.06694	0.55197	-0.06204	1.05197	0.26449	0.05197	-0.02531
	2.052	-0.06122	2.552	-0.07347	1.552	-0.06776	0.552	-0.06204	1.052	0.26612	0.052	-0.02776
	2.05203	-0.06041	2.55203	-0.07102	1.55203	-0.06939	0.55203	-0.05714	1.05203	0.26776	0.05203	-0.02449
	2.05206	-0.06041	2.55206	-0.06857	1.55206	-0.0702	0.55206	-0.05388	1.05206	0.26449	0.05206	-0.02367
	2.0521	-0.05551	2.5521	-0.06857	1.5521	-0.07102	0.5521	-0.05388	1.0521	0.26286	0.0521	-0.02286
	2.05213	-0.05388	2.55213	-0.06857	1.55213	-0.07184	0.55213	-0.05388	1.05213	0.26449	0.05213	-0.02449
	2.05216	-0.05224	2.55216	-0.06776	1.55216	-0.07265	0.55216	-0.05551	1.05216	0.26612	0.05216	-0.02776
	2.05219	-0.05061	2.55219	-0.06612	1.55219	-0.07347	0.55219	-0.04898	1.05219	0.26612	0.05219	-0.02776
	2.05222	-0.05143	2.55222	-0.06612	1.55222	-0.07184	0.55222	-0.04571	1.05222	0.26286	0.05222	-0.02857
	2.05226	-0.04653	2.55226	-0.06531	1.55226	-0.07102	0.55226	-0.04408	1.05226	0.26122	0.05226	-0.02857
	2.05229	-0.04571	2.55229	-0.06531	1.55229	-0.07429	0.55229	-0.04082	1.05229	0.26449	0.05229	-0.02776
	2.05232	-0.04408	2.55232	-0.06367	1.55232	-0.07592	0.55232	-0.04082	1.05232	0.26286	0.05232	-0.03429
	2.05235	-0.04408	2.55235	-0.06286	1.55235	-0.07592	0.55235	-0.03429	1.05235	0.26122	0.05235	-0.03265
	2.05238	-0.0449	2.55238	-0.06286	1.55238	-0.07673	0.55238	-0.02939	1.05238	0.25143	0.05238	-0.0302
	2.05242	-0.04163	2.55242	-0.06204	1.55242	-0.07592	0.55242	-0.02776	1.05242	0.2449	0.05242	-0.02939
	2.05245	-0.04163	2.55245	-0.06286	1.55245	-0.07837	0.55245	-0.02612	1.05245	0.24	0.05245	-0.02776
	2.05248	-0.04	2.55248	-0.06204	1.55248	-0.08245	0.55248	-0.02776	1.05248	0.2302	0.05248	-0.03265
	2.05251	-0.04082	2.55251	-0.06122	1.55251	-0.08082	0.55251	-0.02449	1.05251	0.21878	0.05251	-0.0302
	2.05254	-0.04082	2.55254	-0.05959	1.55254	-0.08082	0.55254	-0.01959	1.05254	0.20898	0.05254	-0.0302
	2.05258	-0.03837	2.55258	-0.06041	1.55258	-0.08082	0.55258	-0.01959	1.05258	0.20245	0.05258	-0.02939
	2.05261	-0.03755	2.55261	-0.06122	1.55261	-0.08245	0.55261	-0.01959	1.05261	0.19265	0.05261	-0.03184
	2.05264	-0.03673	2.55264	-0.06122	1.55264	-0.08408	0.55264	-0.02286	1.05264	0.18122	0.05264	-0.04082
	2.05267	-0.03755	2.55267	-0.06122	1.55267	-0.08408	0.55267	-0.01796	1.05267	0.16816	0.05267	-0.03755
	2.0527	-0.03837	2.5527	-0.06122	1.5527	-0.08408	0.5527	-0.01306	1.0527	0.15347	0.0527	-0.03755
	2.05274	-0.0351	2.55274	-0.06367	1.55274	-0.08408	0.55274	-0.01306	1.05274	0.14367	0.05274	-0.0351
	2.05277	-0.03347	2.55277	-0.06204	1.55277	-0.08408	0.55277	-0.01143	1.05277	0.13061	0.05277	-0.03755
	2.0528	-0.03265	2.5528	-0.06041	1.5528	-0.08408	0.5528	-0.01633	1.0528	0.11755	0.0528	-0.0449
	2.05283	-0.03265	2.55283	-0.06041	1.55283	-0.08408	0.55283	-0.01633	1.05283	0.10449	0.05283	-0.04082
	2.05286	-0.03347	2.55286	-0.05796	1.55286	-0.0849	0.55286	-0.01306	1.05286	0.09306	0.05286	-0.04163
	2.0529	-0.03265	2.5529	-0.06122	1.5529	-0.08327	0.5529	-0.01306	1.0529	0.0849	0.0529	-0.04082
	2.05293	-0.03102	2.55293	-0.05959	1.55293	-0.08408	0.55293	-0.01143	1.05293	0.0751	0.05293	-0.04082
	2.05296	-0.02857	2.55296	-0.05959	1.55296	-0.08408	0.55296	-0.01469	1.05296	0.06367	0.05296	-0.04735
	2.05299	-0.02612	2.55299	-0.05878	1.55299	-0.08408	0.55299	-0.01469	1.05299	0.05224	0.05299	-0.04245
	2.05302	-0.03102	2.55302	-0.05714	1.55302	-0.08571	0.55302	-0.01306	1.05302	0.03918	0.05302	-0.03918
	2.05306	-0.02939	2.55306	-0.05959	1.55306	-0.08327	0.55306	-0.01306	1.05306	0.03265	0.05306	-0.03673
	2.05309	-0.02694	2.55309	-0.05878	1.55309	-0.08653	0.55309	-0.01143	1.05309	0.02612	0.05309	-0.03673
	2.05312	-0.02531	2.55312	-0.06204	1.55312	-0.08408	0.55312	-0.01633	1.05312	0.01959	0.05312	-0.04408
	2.05315	-0.02204	2.55315	-0.06122	1.55315	-0.08408	0.55315	-0.01796	1.05315	0.01306	0.05315	-0.04
	2.05318	-0.02367	2.55318	-0.06041	1.55318	-0.08571	0.55318	-0.01633	1.05318	0.00653	0.05318	-0.03918
	2.05322	-0.02122	2.55322	-0.06286	1.55322	-0.0849	0.55322	-0.01633	1.05322	0.00327	0.05322	-0.03673
	2.05325	-0.02122	2.55325	-0.06286	1.55325	-0.08653	0.55325	-0.01469	1.05325	-0.00327	0.05325	-0.03837
	2.05328	-0.02122	2.55328	-0.06694	1.55328	-0.08245	0.55328	-0.01959	1.05328	-0.0098	0.05328	-0.0449
	2.05331	-0.01959	2.55331	-0.06694	1.55331	-0.08245	0.55331	-0.02122	1.05331	-0.01959	0.05331	-0.04163
	2.05334	-0.02531	2.55334	-0.06694	1.55334	-0.08327	0.55334	-0.02612	1.05334	-0.02449	0.05334	-0.03918
	2.05338	-0.02367	2.55338	-0.06939	1.55338	-0.08408	0.55338	-0.02612	1.05338	-0.02612	0.05338	-0.03592
	2.05341	-0.02449	2.55341	-0.07265	1.55341	-0.0849	0.55341	-0.02612	1.05341	-0.03102	0.05341	-0.03673
	2.05344	-0.02204	2.55344	-0.0751	1.55344	-0.08245	0.55344	-0.02939	1.05344	-0.03755	0.05344	-0.04082
	2.05347	-0.02122	2.55347	-0.0751	1.55347	-0.08082	0.55347	-0.03429	1.05347	-0.04408	0.05347	-0.03837
	2.0535	-0.02612	2.5535	-0.07347	1.5535	-0.08082	0.5535	-0.03429	1.0535	-0.05061	0.0535	-0.03673
	2.05354	-0.02204	2.55354	-0.0751	1.55354	-0.08082	0.55354	-0.03102	1.05354	-0.05388	0.05354	-0.03429
	2.05357	-0.02204	2.55357	-0.07837	1.55357	-0.08245	0.55357	-0.03102	1.05357	-0.05714	0.05357	-0.0351
	2.0536	-0.02122	2.5536	-0.08163	1.5536	-0.07755	0.5536	-0.03592	1.0536	-0.06531	0.0536	-0.03755
	2.05363	-0.02122	2.55363	-0.08163	1.55363	-0.0751	0.55363	-0.03918	1.05363	-0.07184	0.05363	-0.03347
	2.05366	-0.02694	2.55366	-0.08	1.55366	-0.07347	0.55366	-0.03918	1.05366	-0.07837	0.05366	-0.03265
	2.0537	-0.02612	2.5537	-0.08082	1.5537	-0.07592	0.5537	-0.03755	1.0537	-0.08163	0.0537	-0.03184
	2.05373	-0.02694	2.55373	-0.08163	1.55373	-0.07837	0.55373	-0.03755	1.05373	-0.08653	0.05373	-0.03347
	2.05376	-0.02694	2.55376	-0.0849	1.55376	-0.07673	0.55376	-0.04408	1.05376	-0.09306	0.05376	-0.03265
	2.05379	-0.02694	2.55379	-0.0849	1.55379	-0.07592	0.55379	-0.04735	1.05379	-0.09959	0.05379	-0.02939
	2.05382	-0.03102	2.55382	-0.08571	1.55382	-0.07673	0.55382	-0.04735	1.05382	-0.10776	0.05382	-0.02939
	2.05386	-0.03102	2.55386	-0.08653	1.55386	-0.07592	0.55386	-0.04571	1.05386	-0.11102	0.05386	-0.03102
	2.05389	-0.03102	2.55389	-0.08816	1.55389	-0.07429	0.55389	-0.04571	1.05389	-0.11265	0.05389	-0.0302
	2.05392	-0.02857	2.55392	-0.08898	1.55392	-0.07102	0.55392	-0.04898	1.05392	-0.11592	0.05392	-0.02857
	2.05395	-0.02857	2.55395	-0.08816	1.55395	-0.06776	0.55395	-0.05224	1.05395	-0.11918	0.05395	-0.02612
	2.05398	-0.03347	2.55398	-0.08816	1.55398	-0.06776	0.55398	-0.05224	1.05398	-0.12245	0.05398	-0.02694
	2.05402	-0.03265	2.55402	-0.08898	1.55402	-0.06857	0.55402	-0.05061	1.05402	-0.12082	0.05402	-0.02776
	2.05405	-0.03184	2.55405	-0.09061	1.55405	-0.06694	0.55405	-0.04898	1.05405	-0.11918	0.05405	-0.0302
	2.05408	-0.0302	2.55408	-0.09143	1.55408	-0.06612	0.55408	-0.05551	1.05408	-0.11755	0.05408	-0.03265
	2.05411	-0.0302	2.55411	-0.09224	1.55411	-0.06286	0.55411	-0.05878	1.05411	-0.11755	0.05411	-0.0302
	2.05414	-0.03429	2.55414	-0.09143	1.55414	-0.06204	0.55414	-0.06041	1.05414	-0.11918	0.05414	-0.03102
	2.05418	-0.03265	2.55418	-0.09224	1.55418	-0.06204	0.55418	-0.06041	1.05418	-0.11265	0.05418	-0.03102
	2.05421	-0.03184	2.55421	-0.09551	1.55421	-0.06286	0.55421	-0.05878	1.05421	-0.10612	0.05421	-0.03184
	2.05424	-0.03184	2.55424	-0.09551	1.55424	-0.05959	0.55424	-0.06531	1.05424	-0.10122	0.05424	-0.03429
	2.05427	-0.0302	2.55427	-0.09551	1.55427	-0.05714	0.55427	-0.06531	1.05427	-0.09306	0.05427	-0.03102
	2.0543	-0.03429	2.5543	-0.09469	1.5543	-0.05878	0.5543	-0.06531	1.0543	-0.09306	0.0543	-0.03265
	2.05434	-0.03347	2.55434	-0.09878	1.55434	-0.06041	0.55434	-0.06367	1.05434	-0.0849	0.05434	-0.03184
	2.05437	-0.03429	2.55437	-0.10041	1.55437	-0.06122	0.55437	-0.06204	1.05437	-0.07673	0.05437	-0.03347
	2.0544	-0.0351	2.5544	-0.10041	1.5544	-0.05796	0.5544	-0.06694	1.0544	-0.0702	0.0544	-0.0351
	2.05443	-0.0351	2.55443	-0.10204	1.55443	-0.05551	0.55443	-0.06857	1.05443	-0.06694	0.05443	-0.03184
	2.05446	-0.03755	2.55446	-0.10122	1.55446	-0.05714	0.55446	-0.06857	1.05446	-0.06531	0.05446	-0.03265
	2.0545	-0.03918	2.5545	-0.10531	1.5545	-0.05878	0.5545	-0.06857	1.0545	-0.05878	0.0545	-0.03347
	2.05453	-0.03755	2.55453	-0.10776	1.55453	-0.06122	0.55453	-0.0702	1.05453	-0.05224	0.05453	-0.0351
	2.05456	-0.03673	2.55456	-0.10857	1.55456	-0.05959	0.55456	-0.07347	1.05456	-0.04898	0.05456	-0.03673
	2.05459	-0.03592	2.55459	-0.10939	1.55459	-0.05469	0.55459	-0.07837	1.05459	-0.04571	0.05459	-0.0351
	2.05462	-0.04	2.55462	-0.1102	1.55462	-0.05469	0.55462	-0.07673	1.05462	-0.04735	0.05462	-0.03592
	2.05466	-0.04082	2.55466	-0.11429	1.55466	-0.05469	0.55466	-0.0751	1.05466	-0.04408	0.05466	-0.03755
	2.05469	-0.04	2.55469	-0.1151	1.55469	-0.05714	0.55469	-0.07673	1.05469	-0.04245	0.05469	-0.03837
	2.05472	-0.04	2.55472	-0.11265	1.55472	-0.05551	0.55472	-0.08	1.05472	-0.04245	0.05472	-0.03918
	2.05475	-0.03918	2.55475	-0.11265	1.55475	-0.05224	0.55475	-0.08163	1.05475	-0.04082	0.05475	-0.03429
	2.05478	-0.04245	2.55478	-0.11184	1.55478	-0.05224	0.55478	-0.08163	1.05478	-0.04408	0.05478	-0.03673
	2.05482	-0.04082	2.55482	-0.11429	1.55482	-0.05224	0.55482	-0.08163	1.05482	-0.04408	0.05482	-0.03592
	2.05485	-0.04	2.55485	-0.11265	1.55485	-0.05551	0.55485	-0.0849	1.05485	-0.04571	0.05485	-0.0351
	2.05488	-0.03918	2.55488	-0.11102	1.55488	-0.05388	0.55488	-0.0849	1.05488	-0.04408	0.05488	-0.03592
	2.05491	-0.03673	2.55491	-0.11184	1.55491	-0.05224	0.55491	-0.0849	1.05491	-0.04408	0.05491	-0.0302
	2.05494	-0.03918	2.55494	-0.11184	1.55494	-0.05224	0.55494	-0.08327	1.05494	-0.04898	0.05494	-0.03102
	2.05498	-0.03592	2.55498	-0.1102	1.55498	-0.05061	0.55498	-0.08327	1.05498	-0.05224	0.05498	-0.03265
	2.05501	-0.03673	2.55501	-0.1102	1.55501	-0.05306	0.55501	-0.08327	1.05501	-0.05388	0.05501	-0.03429
	2.05504	-0.03673	2.55504	-0.1102	1.55504	-0.05388	0.55504	-0.08327	1.05504	-0.05551	0.05504	-0.0351
	2.05507	-0.03673	2.55507	-0.10776	1.55507	-0.05224	0.55507	-0.08163	1.05507	-0.05551	0.05507	-0.02939
	2.0551	-0.04245	2.5551	-0.1102	1.5551	-0.05224	0.5551	-0.08	1.0551	-0.05878	0.0551	-0.03347
	2.05514	-0.04245	2.55514	-0.10939	1.55514	-0.05306	0.55514	-0.08	1.05514	-0.06204	0.05514	-0.03429
	2.05517	-0.04327	2.55517	-0.10776	1.55517	-0.05796	0.55517	-0.08163	1.05517	-0.06204	0.05517	-0.0351
	2.0552	-0.04327	2.5552	-0.10612	1.5552	-0.05959	0.5552	-0.08163	1.0552	-0.06204	0.0552	-0.0351
	2.05523	-0.04327	2.55523	-0.10612	1.55523	-0.05959	0.55523	-0.07837	1.05523	-0.06204	0.05523	-0.02857
	2.05526	-0.04653	2.55526	-0.10776	1.55526	-0.05878	0.55526	-0.07673	1.05526	-0.06694	0.05526	-0.02939
	2.0553	-0.04408	2.5553	-0.10939	1.5553	-0.05878	0.5553	-0.07673	1.0553	-0.0702	0.0553	-0.02939
	2.05533	-0.04408	2.55533	-0.10776	1.55533	-0.05959	0.55533	-0.07837	1.05533	-0.0702	0.05533	-0.03102
	2.05536	-0.04327	2.55536	-0.10694	1.55536	-0.06122	0.55536	-0.08	1.05536	-0.07184	0.05536	-0.03102
	2.05539	-0.04327	2.55539	-0.10612	1.55539	-0.06041	0.55539	-0.07673	1.05539	-0.0702	0.05539	-0.02286
	2.05542	-0.04653	2.55542	-0.10694	1.55542	-0.06122	0.55542	-0.0751	1.05542	-0.0751	0.05542	-0.02286
	2.05546	-0.04327	2.55546	-0.10776	1.55546	-0.06531	0.55546	-0.07347	1.05546	-0.07837	0.05546	-0.02531
	2.05549	-0.04327	2.55549	-0.10694	1.55549	-0.06857	0.55549	-0.07673	1.05549	-0.07837	0.05549	-0.02857
	2.05552	-0.04327	2.55552	-0.10612	1.55552	-0.0702	0.55552	-0.07837	1.05552	-0.0751	0.05552	-0.0302
	2.05555	-0.04408	2.55555	-0.10531	1.55555	-0.0702	0.55555	-0.07347	1.05555	-0.07184	0.05555	-0.02204
	2.05558	-0.04735	2.55558	-0.10531	1.55558	-0.06939	0.55558	-0.07347	1.05558	-0.0751	0.05558	-0.02367
	2.05562	-0.04735	2.55562	-0.10612	1.55562	-0.0702	0.55562	-0.07184	1.05562	-0.0751	0.05562	-0.02531
	2.05565	-0.04653	2.55565	-0.10612	1.55565	-0.07265	0.55565	-0.0702	1.05565	-0.07347	0.05565	-0.02449
	2.05568	-0.0449	2.55568	-0.10531	1.55568	-0.0751	0.55568	-0.0702	1.05568	-0.0702	0.05568	-0.02531
	2.05571	-0.04571	2.55571	-0.10531	1.55571	-0.07429	0.55571	-0.06367	1.05571	-0.06694	0.05571	-0.01878
	2.05574	-0.04816	2.55574	-0.10612	1.55574	-0.07347	0.55574	-0.06204	1.05574	-0.0702	0.05574	-0.01878
	2.05578	-0.04653	2.55578	-0.10449	1.55578	-0.07347	0.55578	-0.06204	1.05578	-0.07184	0.05578	-0.01878
	2.05581	-0.0449	2.55581	-0.10531	1.55581	-0.07837	0.55581	-0.06204	1.05581	-0.0702	0.05581	-0.01878
	2.05584	-0.04571	2.55584	-0.10367	1.55584	-0.08082	0.55584	-0.06531	1.05584	-0.06857	0.05584	-0.02122
	2.05587	-0.04571	2.55587	-0.10367	1.55587	-0.07918	0.55587	-0.06204	1.05587	-0.06367	0.05587	-0.01633
	2.0559	-0.04653	2.5559	-0.10367	1.5559	-0.07837	0.5559	-0.06041	1.0559	-0.06694	0.0559	-0.01959
	2.05594	-0.04327	2.55594	-0.10367	1.55594	-0.07918	0.55594	-0.06041	1.05594	-0.06694	0.05594	-0.01959
	2.05597	-0.04082	2.55597	-0.10449	1.55597	-0.08327	0.55597	-0.06204	1.05597	-0.06531	0.05597	-0.02041
	2.056	-0.03918	2.556	-0.10367	1.556	-0.08653	0.556	-0.06367	1.056	-0.06367	0.056	-0.02122
	2.05603	-0.04	2.55603	-0.10286	1.55603	-0.08735	0.55603	-0.06041	1.05603	-0.06367	0.05603	-0.01714
	2.05606	-0.03918	2.55606	-0.10122	1.55606	-0.08653	0.55606	-0.05714	1.05606	-0.06694	0.05606	-0.01959
	2.0561	-0.03755	2.5561	-0.10041	1.5561	-0.08571	0.5561	-0.05714	1.0561	-0.06694	0.0561	-0.01878
	2.05613	-0.0351	2.55613	-0.10041	1.55613	-0.08898	0.55613	-0.05714	1.05613	-0.06694	0.05613	-0.01959
	2.05616	-0.03347	2.55616	-0.09796	1.55616	-0.09143	0.55616	-0.05388	1.05616	-0.06531	0.05616	-0.02367
	2.05619	-0.03347	2.55619	-0.09714	1.55619	-0.0898	0.55619	-0.05061	1.05619	-0.06531	0.05619	-0.02204
	2.05622	-0.0351	2.55622	-0.09714	1.55622	-0.0898	0.55622	-0.04898	1.05622	-0.06857	0.05622	-0.02286
	2.05626	-0.03184	2.55626	-0.09633	1.55626	-0.09061	0.55626	-0.04735	1.05626	-0.0702	0.05626	-0.02122
	2.05629	-0.02939	2.55629	-0.09714	1.55629	-0.09388	0.55629	-0.04735	1.05629	-0.07184	0.05629	-0.02041
	2.05632	-0.02857	2.55632	-0.09551	1.55632	-0.09551	0.55632	-0.04735	1.05632	-0.0702	0.05632	-0.02449
	2.05635	-0.02939	2.55635	-0.09388	1.55635	-0.09388	0.55635	-0.04245	1.05635	-0.07184	0.05635	-0.02204
	2.05638	-0.03102	2.55638	-0.09388	1.55638	-0.09388	0.55638	-0.03755	1.05638	-0.0751	0.05638	-0.02204
	2.05642	-0.02776	2.55642	-0.09633	1.55642	-0.09551	0.55642	-0.03592	1.05642	-0.0751	0.05642	-0.02041
	2.05645	-0.02694	2.55645	-0.09551	1.55645	-0.09878	0.55645	-0.03755	1.05645	-0.0751	0.05645	-0.02122
	2.05648	-0.02694	2.55648	-0.09224	1.55648	-0.09878	0.55648	-0.03918	1.05648	-0.0751	0.05648	-0.02776
	2.05651	-0.02694	2.55651	-0.0898	1.55651	-0.09878	0.55651	-0.03755	1.05651	-0.07673	0.05651	-0.02531
	2.05654	-0.0302	2.55654	-0.0898	1.55654	-0.10122	0.55654	-0.03265	1.05654	-0.07837	0.05654	-0.02449
	2.05658	-0.02531	2.55658	-0.09061	1.55658	-0.10122	0.55658	-0.03265	1.05658	-0.07673	0.05658	-0.02204
	2.05661	-0.02367	2.55661	-0.08898	1.55661	-0.10367	0.55661	-0.03265	1.05661	-0.0751	0.05661	-0.02286
	2.05664	-0.02204	2.55664	-0.08898	1.55664	-0.10367	0.55664	-0.03429	1.05664	-0.07673	0.05664	-0.02939
	2.05667	-0.02122	2.55667	-0.08571	1.55667	-0.10286	0.55667	-0.03429	1.05667	-0.08	0.05667	-0.02449
	2.0567	-0.02286	2.5567	-0.08735	1.5567	-0.10286	0.5567	-0.03102	1.0567	-0.08163	0.0567	-0.02449
	2.05674	-0.01714	2.55674	-0.0898	1.55674	-0.10122	0.55674	-0.02939	1.05674	-0.08	0.05674	-0.02286
	2.05677	-0.01388	2.55677	-0.09061	1.55677	-0.10204	0.55677	-0.03265	1.05677	-0.08	0.05677	-0.02367
	2.0568	-0.01143	2.5568	-0.09224	1.5568	-0.09959	0.5568	-0.03755	1.0568	-0.08163	0.0568	-0.0302
	2.05683	-0.01061	2.55683	-0.09143	1.55683	-0.10041	0.55683	-0.03429	1.05683	-0.0849	0.05683	-0.02857
	2.05686	-0.01388	2.55686	-0.09224	1.55686	-0.09959	0.55686	-0.03102	1.05686	-0.08653	0.05686	-0.02939
	2.0569	-0.00898	2.5569	-0.09224	1.5569	-0.09959	0.5569	-0.03102	1.0569	-0.0849	0.0569	-0.0302
	2.05693	-0.00571	2.55693	-0.09143	1.55693	-0.10041	0.55693	-0.03102	1.05693	-0.08327	0.05693	-0.03102
	2.05696	-0.00327	2.55696	-0.09143	1.55696	-0.09714	0.55696	-0.03429	1.05696	-0.0849	0.05696	-0.03837
	2.05699	-0.00163	2.55699	-0.09061	1.55699	-0.09796	0.55699	-0.03429	1.05699	-0.08653	0.05699	-0.03837
	2.05702	-0.00571	2.55702	-0.09224	1.55702	-0.09714	0.55702	-0.03265	1.05702	-0.0898	0.05702	-0.03592
	2.05706	-0.00245	2.55706	-0.09224	1.55706	-0.09714	0.55706	-0.03102	1.05706	-0.08816	0.05706	-0.03347
	2.05709	-6.69031e-10	2.55709	-0.09306	1.55709	-0.09796	0.55709	-0.02939	1.05709	-0.08653	0.05709	-0.03429
	2.05712	0.00245	2.55712	-0.09388	1.55712	-0.09469	0.55712	-0.03429	1.05712	-0.08653	0.05712	-0.04082
	2.05715	0.0049	2.55715	-0.09469	1.55715	-0.09388	0.55715	-0.03429	1.05715	-0.0898	0.05715	-0.04
	2.05718	0.00245	2.55718	-0.09551	1.55718	-0.09469	0.55718	-0.03429	1.05718	-0.09469	0.05718	-0.03918
	2.05722	0.00571	2.55722	-0.09551	1.55722	-0.09469	0.55722	-0.03592	1.05722	-0.09306	0.05722	-0.03837
	2.05725	0.00735	2.55725	-0.09714	1.55725	-0.09469	0.55725	-0.03592	1.05725	-0.09143	0.05725	-0.04163
	2.05728	0.0098	2.55728	-0.10041	1.55728	-0.09306	0.55728	-0.04082	1.05728	-0.09306	0.05728	-0.04735
	2.05731	0.0098	2.55731	-0.10204	1.55731	-0.09143	0.55731	-0.04082	1.05731	-0.09633	0.05731	-0.04653
	2.05734	0.00735	2.55734	-0.10204	1.55734	-0.09224	0.55734	-0.04082	1.05734	-0.09959	0.05734	-0.0449
	2.05738	0.0098	2.55738	-0.10122	1.55738	-0.09061	0.55738	-0.03918	1.05738	-0.09633	0.05738	-0.04327
	2.05741	0.0098	2.55741	-0.10531	1.55741	-0.08898	0.55741	-0.03918	1.05741	-0.09796	0.05741	-0.04245
	2.05744	0.01143	2.55744	-0.10694	1.55744	-0.08653	0.55744	-0.04245	1.05744	-0.09959	0.05744	-0.04653
	2.05747	0.0098	2.55747	-0.10612	1.55747	-0.08408	0.55747	-0.04408	1.05747	-0.10122	0.05747	-0.04408
	2.0575	0.00653	2.5575	-0.10612	1.5575	-0.08571	0.5575	-0.04245	1.0575	-0.10612	0.0575	-0.04327
	2.05754	0.00816	2.55754	-0.10531	1.55754	-0.08571	0.55754	-0.04082	1.05754	-0.10449	0.05754	-0.04327
	2.05757	0.00735	2.55757	-0.10694	1.55757	-0.08571	0.55757	-0.03918	1.05757	-0.10286	0.05757	-0.0449
	2.0576	0.00898	2.5576	-0.10857	1.5576	-0.08245	0.5576	-0.04245	1.0576	-0.10286	0.0576	-0.0498
	2.05763	0.00735	2.55763	-0.1102	1.55763	-0.07918	0.55763	-0.04735	1.05763	-0.10449	0.05763	-0.04653
	2.05766	0.0049	2.55766	-0.11265	1.55766	-0.08	0.55766	-0.04408	1.05766	-0.10939	0.05766	-0.04735
	2.0577	0.0049	2.5577	-0.11265	1.5577	-0.07918	0.5577	-0.04408	1.0577	-0.10449	0.0577	-0.04735
	2.05773	0.0049	2.55773	-0.1151	1.55773	-0.07837	0.55773	-0.04245	1.05773	-0.10122	0.05773	-0.04571
	2.05776	0.00735	2.55776	-0.1151	1.55776	-0.07755	0.55776	-0.04571	1.05776	-0.10122	0.05776	-0.04898
	2.05779	0.00898	2.55779	-0.11429	1.55779	-0.0751	0.55779	-0.05061	1.05779	-0.10286	0.05779	-0.04571
	2.05782	0.00571	2.55782	-0.11429	1.55782	-0.0751	0.55782	-0.05061	1.05782	-0.10612	0.05782	-0.0449
	2.05786	0.00653	2.55786	-0.11673	1.55786	-0.0751	0.55786	-0.05061	1.05786	-0.09959	0.05786	-0.0449
	2.05789	0.0049	2.55789	-0.11837	1.55789	-0.07673	0.55789	-0.04898	1.05789	-0.09959	0.05789	-0.04653
	2.05792	0.00653	2.55792	-0.12163	1.55792	-0.0751	0.55792	-0.05388	1.05792	-0.09796	0.05792	-0.04816
	2.05795	0.00571	2.55795	-0.12245	1.55795	-0.07102	0.55795	-0.05878	1.05795	-0.09796	0.05795	-0.04571
	2.05798	0.00245	2.55798	-0.12	1.55798	-0.07102	0.55798	-0.05714	1.05798	-0.10122	0.05798	-0.0449
	2.05802	0.00408	2.55802	-0.12163	1.55802	-0.06939	0.55802	-0.05714	1.05802	-0.09796	0.05802	-0.04735
	2.05805	0.00327	2.55805	-0.1249	1.55805	-0.0702	0.55805	-0.05551	1.05805	-0.09633	0.05805	-0.04816
	2.05808	0.00245	2.55808	-0.12898	1.55808	-0.06694	0.55808	-0.05878	1.05808	-0.09469	0.05808	-0.05143
	2.05811	0.00327	2.55811	-0.12898	1.55811	-0.06367	0.55811	-0.06367	1.05811	-0.09633	0.05811	-0.04816
	2.05814	-0.000816327	2.55814	-0.12898	1.55814	-0.06612	0.55814	-0.06531	1.05814	-0.09959	0.05814	-0.04898
	2.05818	-7.29852e-10	2.55818	-0.13143	1.55818	-0.06449	0.55818	-0.06367	1.05818	-0.09306	0.05818	-0.04816
	2.05821	-0.00163	2.55821	-0.13388	1.55821	-0.06612	0.55821	-0.06204	1.05821	-0.08816	0.05821	-0.04898
	2.05824	-0.00327	2.55824	-0.13714	1.55824	-0.06286	0.55824	-0.06531	1.05824	-0.08653	0.05824	-0.05224
	2.05827	-0.00163	2.55827	-0.13633	1.55827	-0.06041	0.55827	-0.06857	1.05827	-0.08816	0.05827	-0.04898
	2.0583	-0.0049	2.5583	-0.13469	1.5583	-0.06204	0.5583	-0.0702	1.0583	-0.0898	0.0583	-0.0498
	2.05834	-0.00735	2.55834	-0.13551	1.55834	-0.06204	0.55834	-0.06531	1.05834	-0.0849	0.05834	-0.05143
	2.05837	-0.00898	2.55837	-0.13551	1.55837	-0.06612	0.55837	-0.06367	1.05837	-0.08163	0.05837	-0.05306
	2.0584	-0.00898	2.5584	-0.13551	1.5584	-0.06204	0.5584	-0.06857	1.0584	-0.07837	0.0584	-0.05551
	2.05843	-0.00653	2.55843	-0.13306	1.55843	-0.06122	0.55843	-0.0702	1.05843	-0.07837	0.05843	-0.05061
	2.05846	-0.01143	2.55846	-0.13143	1.55846	-0.06286	0.55846	-0.06857	1.05846	-0.08	0.05846	-0.04898
	2.0585	-0.01388	2.5585	-0.13388	1.5585	-0.06286	0.5585	-0.06531	1.0585	-0.07673	0.0585	-0.04898
	2.05853	-0.01714	2.55853	-0.13633	1.55853	-0.06776	0.55853	-0.06531	1.05853	-0.07347	0.05853	-0.05306
	2.05856	-0.01796	2.55856	-0.13959	1.55856	-0.06449	0.55856	-0.06694	1.05856	-0.07184	0.05856	-0.05143
	2.05859	-0.01633	2.55859	-0.13796	1.55859	-0.06204	0.55859	-0.06857	1.05859	-0.0702	0.05859	-0.04653
	2.05862	-0.02204	2.55862	-0.13878	1.55862	-0.06286	0.55862	-0.06857	1.05862	-0.07184	0.05862	-0.04816
	2.05866	-0.02286	2.55866	-0.13878	1.55866	-0.06122	0.55866	-0.06857	1.05866	-0.0702	0.05866	-0.04816
	2.05869	-0.02531	2.55869	-0.13959	1.55869	-0.06531	0.55869	-0.06857	1.05869	-0.06857	0.05869	-0.05061
	2.05872	-0.02612	2.55872	-0.13959	1.55872	-0.06531	0.55872	-0.0702	1.05872	-0.06694	0.05872	-0.0498
	2.05875	-0.02449	2.55875	-0.13796	1.55875	-0.06286	0.55875	-0.0702	1.05875	-0.06204	0.05875	-0.04408
	2.05878	-0.02776	2.55878	-0.13878	1.55878	-0.06367	0.55878	-0.06857	1.05878	-0.06367	0.05878	-0.04408
	2.05882	-0.02857	2.55882	-0.13796	1.55882	-0.06531	0.55882	-0.06694	1.05882	-0.06204	0.05882	-0.04327
	2.05885	-0.02939	2.55885	-0.14041	1.55885	-0.06939	0.55885	-0.06694	1.05885	-0.06041	0.05885	-0.04653
	2.05888	-0.03102	2.55888	-0.13959	1.55888	-0.0702	0.55888	-0.06857	1.05888	-0.05878	0.05888	-0.04571
	2.05891	-0.03102	2.55891	-0.13959	1.55891	-0.06776	0.55891	-0.06531	1.05891	-0.05551	0.05891	-0.03918
	2.05894	-0.03347	2.55894	-0.13959	1.55894	-0.06694	0.55894	-0.06367	1.05894	-0.05878	0.05894	-0.04163
	2.05898	-0.0351	2.55898	-0.13796	1.55898	-0.06857	0.55898	-0.06367	1.05898	-0.05878	0.05898	-0.04408
	2.05901	-0.0351	2.55901	-0.13878	1.55901	-0.07184	0.55901	-0.06204	1.05901	-0.06041	0.05901	-0.04571
	2.05904	-0.03347	2.55904	-0.13878	1.55904	-0.07429	0.55904	-0.06367	1.05904	-0.06041	0.05904	-0.04408
	2.05907	-0.03184	2.55907	-0.13796	1.55907	-0.07102	0.55907	-0.06367	1.05907	-0.05878	0.05907	-0.03673
	2.0591	-0.03265	2.5591	-0.13959	1.5591	-0.07184	0.5591	-0.05878	1.0591	-0.06367	0.0591	-0.03837
	2.05914	-0.03347	2.55914	-0.13959	1.55914	-0.07102	0.55914	-0.05878	1.05914	-0.06694	0.05914	-0.03918
	2.05917	-0.0351	2.55917	-0.14122	1.55917	-0.07347	0.55917	-0.05878	1.05917	-0.06694	0.05917	-0.03837
	2.0592	-0.03347	2.5592	-0.14204	1.5592	-0.07592	0.5592	-0.05714	1.0592	-0.06694	0.0592	-0.03837
	2.05923	-0.03347	2.55923	-0.13878	1.55923	-0.07347	0.55923	-0.05551	1.05923	-0.06531	0.05923	-0.02857
	2.05926	-0.0351	2.55926	-0.13878	1.55926	-0.07347	0.55926	-0.05224	1.05926	-0.0702	0.05926	-0.0302
	2.0593	-0.03429	2.5593	-0.13959	1.5593	-0.07429	0.5593	-0.05388	1.0593	-0.0751	0.0593	-0.03184
	2.05933	-0.03347	2.55933	-0.14122	1.55933	-0.07755	0.55933	-0.05388	1.05933	-0.07837	0.05933	-0.0302
	2.05936	-0.03347	2.55936	-0.14041	1.55936	-0.07918	0.55936	-0.05388	1.05936	-0.07673	0.05936	-0.03102
	2.05939	-0.03429	2.55939	-0.13878	1.55939	-0.07918	0.55939	-0.04898	1.05939	-0.07347	0.05939	-0.02367
	2.05942	-0.03837	2.55942	-0.13878	1.55942	-0.07755	0.55942	-0.04571	1.05942	-0.07837	0.05942	-0.02612
	2.05946	-0.03673	2.55946	-0.13959	1.55946	-0.07592	0.55946	-0.04571	1.05946	-0.08163	0.05946	-0.02694
	2.05949	-0.03592	2.55949	-0.13959	1.55949	-0.08163	0.55949	-0.04571	1.05949	-0.0849	0.05949	-0.02939
	2.05952	-0.03347	2.55952	-0.13714	1.55952	-0.08327	0.55952	-0.04571	1.05952	-0.08816	0.05952	-0.03102
	2.05955	-0.0351	2.55955	-0.13551	1.55955	-0.08327	0.55955	-0.04082	1.05955	-0.08653	0.05955	-0.02449
	2.05958	-0.03755	2.55958	-0.13469	1.55958	-0.0849	0.55958	-0.03592	1.05958	-0.09143	0.05958	-0.02286
	2.05962	-0.03673	2.55962	-0.13551	1.55962	-0.0849	0.55962	-0.03429	1.05962	-0.09306	0.05962	-0.02286
	2.05965	-0.03592	2.55965	-0.13551	1.55965	-0.08898	0.55965	-0.03429	1.05965	-0.09469	0.05965	-0.02449
	2.05968	-0.03347	2.55968	-0.13551	1.55968	-0.09061	0.55968	-0.03592	1.05968	-0.09306	0.05968	-0.02612
	2.05971	-0.03347	2.55971	-0.13306	1.55971	-0.08816	0.55971	-0.02776	1.05971	-0.09143	0.05971	-0.01959
	2.05974	-0.03673	2.55974	-0.13224	1.55974	-0.0898	0.55974	-0.02449	1.05974	-0.09959	0.05974	-0.02122
	2.05978	-0.0351	2.55978	-0.13388	1.55978	-0.08735	0.55978	-0.02286	1.05978	-0.10449	0.05978	-0.02286
	2.05981	-0.03102	2.55981	-0.13143	1.55981	-0.09388	0.55981	-0.02286	1.05981	-0.10449	0.05981	-0.02449
	2.05984	-0.0302	2.55984	-0.1298	1.55984	-0.09551	0.55984	-0.02286	1.05984	-0.10286	0.05984	-0.02449
	2.05987	-0.03184	2.55987	-0.12816	1.55987	-0.09469	0.55987	-0.01469	1.05987	-0.10449	0.05987	-0.02122
	2.0599	-0.03265	2.5599	-0.12898	1.5599	-0.09388	0.5599	-0.01469	1.0599	-0.11102	0.0599	-0.02367
	2.05994	-0.0302	2.55994	-0.1298	1.55994	-0.09306	0.55994	-0.01306	1.05994	-0.11429	0.05994	-0.02286
	2.05997	-0.02776	2.55997	-0.1298	1.55997	-0.09796	0.55997	-0.01306	1.05997	-0.11592	0.05997	-0.02204
	2.06	-0.02694	2.56	-0.13061	1.56	-0.09959	0.56	-0.01469	1.06	-0.11592	0.06	-0.02531
	2.06003	-0.02612	2.56003	-0.13224	1.56003	-0.09878	0.56003	-0.00816	1.06003	-0.11755	0.06003	-0.01959
	2.06006	-0.02531	2.56006	-0.13143	1.56006	-0.09878	0.56006	-0.00653	1.06006	-0.12408	0.06006	-0.02204
	2.0601	-0.01959	2.5601	-0.13143	1.5601	-0.09796	0.5601	-0.0049	1.0601	-0.12735	0.0601	-0.02041
	2.06013	-0.01796	2.56013	-0.1298	1.56013	-0.10286	0.56013	-0.00653	1.06013	-0.12735	0.06013	-0.02122
	2.06016	-0.01714	2.56016	-0.12816	1.56016	-0.10367	0.56016	-0.00816	1.06016	-0.12735	0.06016	-0.02531
	2.06019	-0.01551	2.56019	-0.12653	1.56019	-0.10122	0.56019	-0.00163	1.06019	-0.12898	0.06019	-0.02204
	2.06022	-0.01633	2.56022	-0.12735	1.56022	-0.10204	0.56022	0.00327	1.06022	-0.13388	0.06022	-0.02286
	2.06026	-0.01143	2.56026	-0.12898	1.56026	-0.10367	0.56026	0.00653	1.06026	-0.13714	0.06026	-0.02204
	2.06029	-0.00898	2.56029	-0.12898	1.56029	-0.10531	0.56029	0.00653	1.06029	-0.13551	0.06029	-0.02204
	2.06032	-0.00571	2.56032	-0.12816	1.56032	-0.10531	0.56032	0.00327	1.06032	-0.13551	0.06032	-0.02694
	2.06035	-0.00653	2.56035	-0.12408	1.56035	-0.10367	0.56035	0.0098	1.06035	-0.13551	0.06035	-0.02531
	2.06038	-0.0098	2.56038	-0.12653	1.56038	-0.10286	0.56038	0.01469	1.06038	-0.14041	0.06038	-0.02367
	2.06042	-0.00735	2.56042	-0.12327	1.56042	-0.10286	0.56042	0.01633	1.06042	-0.14367	0.06042	-0.01959
	2.06045	-0.00327	2.56045	-0.12408	1.56045	-0.10449	0.56045	0.01633	1.06045	-0.14204	0.06045	-0.01959
	2.06048	-0.00163	2.56048	-0.12245	1.56048	-0.10531	0.56048	0.01306	1.06048	-0.14367	0.06048	-0.02531
	2.06051	-0.00327	2.56051	-0.12163	1.56051	-0.10531	0.56051	0.01796	1.06051	-0.14367	0.06051	-0.02122
	2.06054	-0.00327	2.56054	-0.12163	1.56054	-0.10286	0.56054	0.02449	1.06054	-0.14531	0.06054	-0.02041
	2.06058	-0.000816327	2.56058	-0.12163	1.56058	-0.10367	0.56058	0.02449	1.06058	-0.14204	0.06058	-0.01959
	2.06061	0.00163	2.56061	-0.12163	1.56061	-0.10612	0.56061	0.02286	1.06061	-0.14041	0.06061	-0.02122
	2.06064	0.00245	2.56064	-0.12163	1.56064	-0.10694	0.56064	0.02122	1.06064	-0.14041	0.06064	-0.02857
	2.06067	0.000816326	2.56067	-0.12	1.56067	-0.10612	0.56067	0.02286	1.06067	-0.14041	0.06067	-0.02449
	2.0607	-6.69031e-10	2.5607	-0.12163	1.5607	-0.10857	0.5607	0.02612	1.0607	-0.14204	0.0607	-0.02449
	2.06074	0.00408	2.56074	-0.12163	1.56074	-0.11102	0.56074	0.02612	1.06074	-0.14041	0.06074	-0.02367
	2.06077	0.00653	2.56077	-0.12	1.56077	-0.11265	0.56077	0.02776	1.06077	-0.14041	0.06077	-0.02367
	2.0608	0.00816	2.5608	-0.11918	1.5608	-0.11347	0.5608	0.02449	1.0608	-0.14041	0.0608	-0.03347
	2.06083	0.00735	2.56083	-0.12	1.56083	-0.11347	0.56083	0.02776	1.06083	-0.14041	0.06083	-0.02857
	2.06086	0.0049	2.56086	-0.12	1.56086	-0.11429	0.56086	0.03102	1.06086	-0.14204	0.06086	-0.03102
	2.0609	0.00735	2.5609	-0.12082	1.5609	-0.11347	0.5609	0.02939	1.0609	-0.13714	0.0609	-0.03184
	2.06093	0.0098	2.56093	-0.12245	1.56093	-0.1151	0.56093	0.03102	1.06093	-0.13714	0.06093	-0.03102
	2.06096	0.01224	2.56096	-0.12245	1.56096	-0.11265	0.56096	0.02776	1.06096	-0.13714	0.06096	-0.03837
	2.06099	0.01306	2.56099	-0.12245	1.56099	-0.11184	0.56099	0.03102	1.06099	-0.13714	0.06099	-0.03347
	2.06102	0.01061	2.56102	-0.1249	1.56102	-0.11429	0.56102	0.03265	1.06102	-0.13878	0.06102	-0.03184
	2.06106	0.01388	2.56106	-0.12571	1.56106	-0.11347	0.56106	0.03429	1.06106	-0.13551	0.06106	-0.02939
	2.06109	0.01551	2.56109	-0.12735	1.56109	-0.11592	0.56109	0.03429	1.06109	-0.13224	0.06109	-0.0302
	2.06112	0.01878	2.56112	-0.12898	1.56112	-0.11347	0.56112	0.03102	1.06112	-0.13224	0.06112	-0.03837
	2.06115	0.01796	2.56115	-0.13224	1.56115	-0.11184	0.56115	0.03429	1.06115	-0.13388	0.06115	-0.03429
	2.06118	0.01633	2.56118	-0.13224	1.56118	-0.11347	0.56118	0.03592	1.06118	-0.13878	0.06118	-0.03429
	2.06122	0.01878	2.56122	-0.13224	1.56122	-0.11347	0.56122	0.03755	1.06122	-0.13551	0.06122	-0.03184
	2.06125	0.01878	2.56125	-0.13306	1.56125	-0.11429	0.56125	0.03755	1.06125	-0.13388	0.06125	-0.0302
	2.06128	0.01959	2.56128	-0.13469	1.56128	-0.11184	0.56128	0.03265	1.06128	-0.13388	0.06128	-0.03673
	2.06131	0.01959	2.56131	-0.13469	1.56131	-0.10939	0.56131	0.03265	1.06131	-0.13551	0.06131	-0.03429
	2.06134	0.01796	2.56134	-0.13388	1.56134	-0.11265	0.56134	0.03102	1.06134	-0.13878	0.06134	-0.03347
	2.06138	0.01959	2.56138	-0.13469	1.56138	-0.11102	0.56138	0.03429	1.06138	-0.13714	0.06138	-0.03102
	2.06141	0.02041	2.56141	-0.13633	1.56141	-0.11265	0.56141	0.03429	1.06141	-0.13714	0.06141	-0.03347
	2.06144	0.02122	2.56144	-0.13959	1.56144	-0.10857	0.56144	0.03102	1.06144	-0.13714	0.06144	-0.03592
	2.06147	0.02204	2.56147	-0.13878	1.56147	-0.10776	0.56147	0.03102	1.06147	-0.13878	0.06147	-0.03102
	2.0615	0.01959	2.5615	-0.13878	1.5615	-0.10857	0.5615	0.03102	1.0615	-0.14367	0.0615	-0.03102
	2.06154	0.02204	2.56154	-0.13878	1.56154	-0.10939	0.56154	0.03265	1.06154	-0.14041	0.06154	-0.03184
	2.06157	0.02122	2.56157	-0.14122	1.56157	-0.11102	0.56157	0.03265	1.06157	-0.13878	0.06157	-0.03102
	2.0616	0.02122	2.5616	-0.14204	1.5616	-0.10857	0.5616	0.02776	1.0616	-0.13714	0.0616	-0.03347
	2.06163	0.01878	2.56163	-0.14367	1.56163	-0.10612	0.56163	0.02612	1.06163	-0.13878	0.06163	-0.0302
	2.06166	0.01306	2.56166	-0.14449	1.56166	-0.10776	0.56166	0.02612	1.06166	-0.14204	0.06166	-0.02857
	2.0617	0.01633	2.5617	-0.14367	1.5617	-0.10694	0.5617	0.02776	1.0617	-0.14041	0.0617	-0.02776
	2.06173	0.01551	2.56173	-0.14857	1.56173	-0.10857	0.56173	0.02776	1.06173	-0.13878	0.06173	-0.02857
	2.06176	0.01551	2.56176	-0.15184	1.56176	-0.10694	0.56176	0.02286	1.06176	-0.13878	0.06176	-0.0302
	2.06179	0.01633	2.56179	-0.15265	1.56179	-0.10531	0.56179	0.01959	1.06179	-0.14204	0.06179	-0.02694
	2.06182	0.01143	2.56182	-0.15347	1.56182	-0.10694	0.56182	0.01796	1.06182	-0.14531	0.06182	-0.02531
	2.06186	0.01224	2.56186	-0.15347	1.56186	-0.10857	0.56186	0.01796	1.06186	-0.14531	0.06186	-0.02694
	2.06189	0.0098	2.56189	-0.15592	1.56189	-0.1102	0.56189	0.02122	1.06189	-0.14531	0.06189	-0.02612
	2.06192	0.00898	2.56192	-0.16082	1.56192	-0.10776	0.56192	0.01633	1.06192	-0.14694	0.06192	-0.02694
	2.06195	0.01061	2.56195	-0.16	1.56195	-0.10694	0.56195	0.01143	1.06195	-0.1502	0.06195	-0.02449
	2.06198	0.00898	2.56198	-0.16082	1.56198	-0.10776	0.56198	0.01143	1.06198	-0.15184	0.06198	-0.02367
	2.06202	0.00898	2.56202	-0.16	1.56202	-0.10939	0.56202	0.01306	1.06202	-0.15184	0.06202	-0.02286
	2.06205	0.00898	2.56205	-0.16245	1.56205	-0.1102	0.56205	0.01469	1.06205	-0.14857	0.06205	-0.02286
	2.06208	0.00898	2.56208	-0.16408	1.56208	-0.10694	0.56208	0.0098	1.06208	-0.15184	0.06208	-0.02612
	2.06211	0.00898	2.56211	-0.1649	1.56211	-0.10531	0.56211	0.00327	1.06211	-0.15347	0.06211	-0.02286
	2.06214	0.00571	2.56214	-0.1649	1.56214	-0.10531	0.56214	0.00163	1.06214	-0.16	0.06214	-0.02204
	2.06218	0.00408	2.56218	-0.16571	1.56218	-0.10367	0.56218	0.00327	1.06218	-0.15837	0.06218	-0.02041
	2.06221	0.00245	2.56221	-0.16898	1.56221	-0.10531	0.56221	0.00327	1.06221	-0.15673	0.06221	-0.02041
	2.06224	0.00327	2.56224	-0.17061	1.56224	-0.10204	0.56224	-3.04105e-09	1.06224	-0.15673	0.06224	-0.02367
	2.06227	0.00408	2.56227	-0.1698	1.56227	-0.09796	0.56227	-0.00163	1.06227	-0.15673	0.06227	-0.01959
	2.0623	0.00163	2.5623	-0.1698	1.5623	-0.09714	0.5623	-3.28434e-09	1.0623	-0.16327	0.0623	-0.02041
	2.06234	0.00245	2.56234	-0.17224	1.56234	-0.09796	0.56234	-3.28434e-09	1.06234	-0.16	0.06234	-0.01959
	2.06237	0.000816326	2.56237	-0.17551	1.56237	-0.09878	0.56237	0.00163	1.06237	-0.16	0.06237	-0.01714
	2.0624	-6.69031e-10	2.5624	-0.17633	1.5624	-0.09551	0.5624	-0.00163	1.0624	-0.16163	0.0624	-0.02122
	2.06243	-0.000816327	2.56243	-0.17714	1.56243	-0.09143	0.56243	-0.00163	1.06243	-0.16327	0.06243	-0.01551
	2.06246	-0.0049	2.56246	-0.17551	1.56246	-0.09388	0.56246	-3.52762e-09	1.06246	-0.16816	0.06246	-0.01469
	2.0625	-0.00571	2.5625	-0.17551	1.5625	-0.09469	0.5625	0.00327	1.0625	-0.16816	0.0625	-0.01551
	2.06253	-0.00816	2.56253	-0.17878	1.56253	-0.09714	0.56253	0.00327	1.06253	-0.16816	0.06253	-0.01714
	2.06256	-0.00735	2.56256	-0.17878	1.56256	-0.09714	0.56256	0.00163	1.06256	-0.16816	0.06256	-0.02204
	2.06259	-0.00735	2.56259	-0.17714	1.56259	-0.09469	0.56259	-3.64926e-09	1.06259	-0.1698	0.06259	-0.01796
	2.06262	-0.01061	2.56262	-0.17633	1.56262	-0.09633	0.56262	0.00163	1.06262	-0.17633	0.06262	-0.01796
	2.06266	-0.01306	2.56266	-0.17796	1.56266	-0.09551	0.56266	0.00327	1.06266	-0.17469	0.06266	-0.01796
	2.06269	-0.01469	2.56269	-0.17878	1.56269	-0.09796	0.56269	0.00327	1.06269	-0.17469	0.06269	-0.01796
	2.06272	-0.01551	2.56272	-0.17959	1.56272	-0.09633	0.56272	-0.00163	1.06272	-0.17469	0.06272	-0.02122
	2.06275	-0.01551	2.56275	-0.17959	1.56275	-0.09388	0.56275	-0.0049	1.06275	-0.17469	0.06275	-0.01469
	2.06278	-0.01878	2.56278	-0.17878	1.56278	-0.09469	0.56278	-0.0049	1.06278	-0.17796	0.06278	-0.01551
	2.06282	-0.01796	2.56282	-0.17878	1.56282	-0.09551	0.56282	-0.00163	1.06282	-0.17469	0.06282	-0.01959
	2.06285	-0.01959	2.56285	-0.18122	1.56285	-0.09878	0.56285	-0.00163	1.06285	-0.17796	0.06285	-0.02041
	2.06288	-0.01878	2.56288	-0.18367	1.56288	-0.09878	0.56288	-0.00327	1.06288	-0.17796	0.06288	-0.02122
	2.06291	-0.01796	2.56291	-0.18449	1.56291	-0.09714	0.56291	-0.00327	1.06291	-0.17796	0.06291	-0.01388
	2.06294	-0.02041	2.56294	-0.18612	1.56294	-0.09796	0.56294	-0.00327	1.06294	-0.18122	0.06294	-0.01388
	2.06298	-0.02041	2.56298	-0.18612	1.56298	-0.09796	0.56298	-0.00327	1.06298	-0.17959	0.06298	-0.01306
	2.06301	-0.02041	2.56301	-0.18612	1.56301	-0.10122	0.56301	-0.0049	1.06301	-0.17959	0.06301	-0.01469
	2.06304	-0.02041	2.56304	-0.18776	1.56304	-0.10204	0.56304	-0.0049	1.06304	-0.17959	0.06304	-0.01714
	2.06307	-0.02041	2.56307	-0.18857	1.56307	-0.10204	0.56307	-0.00163	1.06307	-0.17469	0.06307	-0.0098
	2.0631	-0.02286	2.5631	-0.19184	1.5631	-0.10204	0.5631	-3.89255e-09	1.0631	-0.18122	0.0631	-0.01061
	2.06314	-0.02286	2.56314	-0.19184	1.56314	-0.10122	0.56314	0.00163	1.06314	-0.18286	0.06314	-0.01224
	2.06317	-0.02367	2.56317	-0.19347	1.56317	-0.10531	0.56317	-3.89255e-09	1.06317	-0.18449	0.06317	-0.01714
	2.0632	-0.02204	2.5632	-0.19347	1.5632	-0.10776	0.5632	-3.89255e-09	1.0632	-0.18449	0.0632	-0.01878
	2.06323	-0.02122	2.56323	-0.19184	1.56323	-0.10531	0.56323	0.00163	1.06323	-0.18286	0.06323	-0.01224
	2.06326	-0.02531	2.56326	-0.19265	1.56326	-0.10531	0.56326	0.00327	1.06326	-0.18776	0.06326	-0.01224
	2.0633	-0.02286	2.5633	-0.19102	1.5633	-0.10449	0.5633	0.00653	1.0633	-0.19102	0.0633	-0.01388
	2.06333	-0.02286	2.56333	-0.1902	1.56333	-0.10857	0.56333	0.00653	1.06333	-0.19265	0.06333	-0.01714
	2.06336	-0.02449	2.56336	-0.1902	1.56336	-0.1102	0.56336	0.00653	1.06336	-0.19102	0.06336	-0.01878
	2.06339	-0.02286	2.56339	-0.18776	1.56339	-0.1102	0.56339	0.01143	1.06339	-0.18939	0.06339	-0.01388
	2.06342	-0.02531	2.56342	-0.18857	1.56342	-0.10694	0.56342	0.01633	1.06342	-0.19102	0.06342	-0.01306
	2.06346	-0.02367	2.56346	-0.18857	1.56346	-0.10694	0.56346	0.01633	1.06346	-0.19429	0.06346	-0.01469
	2.06349	-0.02286	2.56349	-0.18939	1.56349	-0.10939	0.56349	0.01633	1.06349	-0.19429	0.06349	-0.01796
	2.06352	-0.02449	2.56352	-0.18857	1.56352	-0.1102	0.56352	0.01633	1.06352	-0.19265	0.06352	-0.02041
	2.06355	-0.02531	2.56355	-0.18694	1.56355	-0.1102	0.56355	0.01959	1.06355	-0.19102	0.06355	-0.01551
	2.06358	-0.02612	2.56358	-0.18694	1.56358	-0.10857	0.56358	0.02286	1.06358	-0.19265	0.06358	-0.01714
	2.06362	-0.02531	2.56362	-0.18857	1.56362	-0.10857	0.56362	0.02449	1.06362	-0.19755	0.06362	-0.01878
	2.06365	-0.02531	2.56365	-0.18939	1.56365	-0.11184	0.56365	0.02449	1.06365	-0.19592	0.06365	-0.02041
	2.06368	-0.02204	2.56368	-0.18939	1.56368	-0.11755	0.56368	0.02449	1.06368	-0.19755	0.06368	-0.02286
	2.06371	-0.02122	2.56371	-0.18776	1.56371	-0.11755	0.56371	0.03102	1.06371	-0.19592	0.06371	-0.01796
	2.06374	-0.02204	2.56374	-0.18694	1.56374	-0.11755	0.56374	0.03592	1.06374	-0.20082	0.06374	-0.02041
	2.06378	-0.01959	2.56378	-0.18531	1.56378	-0.1151	0.56378	0.03918	1.06378	-0.20408	0.06378	-0.02204
	2.06381	-0.02041	2.56381	-0.18694	1.56381	-0.11918	0.56381	0.04082	1.06381	-0.20408	0.06381	-0.02286
	2.06384	-0.01878	2.56384	-0.18776	1.56384	-0.12245	0.56384	0.03918	1.06384	-0.20571	0.06384	-0.02531
	2.06387	-0.01878	2.56387	-0.18531	1.56387	-0.12	0.56387	0.04571	1.06387	-0.20245	0.06387	-0.01878
	2.0639	-0.02286	2.5639	-0.18449	1.5639	-0.11918	0.5639	0.04898	1.0639	-0.20735	0.0639	-0.02122
	2.06394	-0.02122	2.56394	-0.18531	1.56394	-0.11918	0.56394	0.04898	1.06394	-0.20408	0.06394	-0.02367
[truncated: 35,443 more rows]
