# Supplementary material for: A Nonresonant Hybridized Electromagnetic-Triboelectric Nanogenerator for Irregular and Ultralow Frequency Blue Energy Harvesting
Source: Research (Wash D C). 2021 Feb 4;2021:5963293. doi: 10.34133/2021/5963293 (PMC7881767; doi:10.34133/2021/5963293)
Supplement: Supplementary Materials — Figure S1: pictures of double helix structure triboelectric nanogenerator. Figure S2: hybridized nanogenerator in Jialing River. Figure S3: hybridized nanogenerator's energy harvesting efficiency. Figure S4: the collision models of the system without TENG and with TENG. Figure S5: LEDs lighted up by hybridized nanogenerator. Movie S1: the front view of the kinematic simulation for pendulum swing. Movie S2: the vertical view of the kinematic simulation for pendulum swing. Movie S3: the outputs of EMG tested in the river. Movie S4: the outputs of TENG tested in the river. Movie S5: 100 LEDs in parallel were lighted up by the EMG. Movie S6: 50 LEDs in series were lighted up by the TENG. Movie S7: The wireless temperature sensing was powered by the hybridized nanogenerator. Shared data 1: Figure 3(a) data. The output currents of the TENG under different vibration frequencies of external excitation. Shared data 2: Figure 3(b) data. The output voltages of the TENG under different vibration frequencies of external excitation. Shared data 3: Figure 3(c) data. The transferred charge of the TENG when the frequency of external excitation was 2.3 Hz. Shared data 4: Figure 3(d) data. The transferred charge of the TENG under different vibration frequencies of external excitation. Shared data 5: Figure 3(e) data. The peak power-resistance curve of TENG. Shared data 6: Figure 3(f) data. The charging behavior of the TENG. Shared data 7: Figure 4(a) data. The induced currents in the coil of the EMG under different vibration frequencies of external excitation. Shared data 8: Figure 4(b) data. The induced voltages in the coil of the EMG under different vibration frequencies of external excitation. Shared data 9: Figure 4(c) data. The peak power-resistance curve of EMG. Shared data 10: Figure 4(d) data. The charging capability of the EMG. Shared data 11: Figure 5(a) data. The output currents of the TENG in different wave heights. Shared data 12: Figure 5(b) data. The output voltages of [file 5963293.f1.zip › Shared data 15.xlsx]

## Sheet: Sheet1
	Time (s)	Voltage (V)
	0	0.26701
	0.0002	0.17033
	0.0004	0.17033
	0.0006	0.10587
	0.0008	0.58928
	0.001	0.55705
	0.0012	0.58928
	0.0014	0.58928
	0.0016	0.55705
	0.0018	0.4926
	0.002	0.58928
	0.0022	0.55705
	0.0024	0.39592
	0.0026	0.58928
	0.0028	0.4926
	0.003	0.46037
	0.0032	0.46037
	0.0034	0.36369
	0.0036	0.36369
	0.0038	0.29924
	0.004	0.39592
	0.0042	0.39592
	0.0044	0.39592
	0.0046	0.1381
	0.0048	0.39592
	0.005	0.07365
	0.0052	0.33146
	0.0054	0.29924
	0.0056	0.39592
	0.0058	0.29924
	0.006	0.20256
	0.0062	0.36369
	0.0064	0.29924
	0.0066	0.36369
	0.0068	0.23478
	0.007	0.26701
	0.0072	0.46037
	0.0074	0.23478
	0.0076	0.26701
	0.0078	0.20256
	0.008	0.02303
	0.0082	0.23478
	0.0084	0.07365
	0.0086	0.05526
	0.0088	0.15194
	0.009	0.24862
	0.0092	0.18417
	0.0094	0.24862
	0.0096	0.37753
	0.0098	0.50644
	0.01	0.08749
	0.0102	0.08749
	0.0104	0.11972
	0.0106	0.08749
	0.0108	0.40976
	0.011	0.18417
	0.0112	0.24862
	0.0114	0.24862
	0.0116	0.2164
	0.0118	0.18417
	0.012	0.11972
	0.0122	0.2164
	0.0124	0.05526
	0.0126	0.02303
	0.0128	0.00919
	0.013	0.04142
	0.0132	0.07365
	0.0134	0.23478
	0.0136	0.00919
	0.0138	0.17033
	0.014	0.20256
	0.0142	0.00919
	0.0144	0.08749
	0.0146	0.31308
	0.0148	0.18417
	0.015	0.66758
	0.0152	0.40976
	0.0154	0.53867
	0.0156	0.53867
	0.0158	0.5709
	0.016	0.47421
	0.0162	0.40976
	0.0164	0.47421
	0.0166	0.63535
	0.0168	0.50644
	0.017	0.6998
	0.0172	0.73203
	0.0174	0.73203
	0.0176	0.6998
	0.0178	0.76426
	0.018	0.50644
	0.0182	0.5709
	0.0184	0.73203
	0.0186	0.47421
	0.0188	0.53867
	0.019	0.63535
	0.0192	0.73203
	0.0194	0.6998
	0.0196	0.6998
	0.0198	0.82871
	0.02	1.0543
	0.0202	1.11876
	0.0204	1.15098
	0.0206	1.21544
	0.0208	0.60312
	0.021	0.89317
	0.0212	0.82871
	0.0214	0.89317
	0.0216	0.92539
	0.0218	1.02208
	0.022	0.82871
	0.0222	0.89317
	0.0224	1.11876
	0.0226	0.98985
	0.0228	1.11876
	0.023	1.08653
	0.0232	1.21544
	0.0234	1.18321
	0.0236	1.44103
	0.0238	1.31212
	0.024	1.27989
	0.0242	1.4088
	0.0244	1.53771
	0.0246	1.60216
	0.0248	1.60216
	0.025	1.37657
	0.0252	1.53771
	0.0254	1.4088
	0.0256	1.56994
	0.0258	1.69884
	0.026	1.60216
	0.0262	1.66662
	0.0264	1.66662
	0.0266	1.69884
	0.0268	1.66662
	0.027	1.95666
	0.0272	1.7633
	0.0274	1.98889
	0.0276	2.34339
	0.0278	2.1178
	0.028	2.15002
	0.0282	2.05334
	0.0284	2.15002
	0.0286	2.31116
	0.0288	2.31116
	0.029	2.56898
	0.0292	2.44007
	0.0294	2.6012
	0.0296	2.53675
	0.0298	2.79457
	0.03	2.27893
	0.0302	2.34339
	0.0304	2.6012
	0.0306	2.50452
	0.0308	2.76234
	0.031	2.76234
	0.0312	2.76234
	0.0314	2.79457
	0.0316	2.82679
	0.0318	2.89125
	0.032	2.98793
	0.0322	2.92347
	0.0324	2.82679
	0.0326	2.92347
	0.0328	2.92347
	0.033	3.05238
	0.0332	2.79457
	0.0334	3.02016
	0.0336	2.89125
	0.0338	3.02016
	0.034	2.9557
	0.0342	3.08461
	0.0344	2.9557
	0.0346	3.08461
	0.0348	3.05238
	0.035	2.92347
	0.0352	3.14906
	0.0354	3.18129
	0.0356	3.05238
	0.0358	3.11684
	0.036	3.08461
	0.0362	3.11684
	0.0364	3.18129
	0.0366	3.18129
	0.0368	3.18129
	0.037	3.18129
	0.0372	3.34243
	0.0374	3.14906
	0.0376	3.27797
	0.0378	3.37466
	0.038	3.21352
	0.0382	3.40688
	0.0384	3.08461
	0.0386	3.40688
	0.0388	3.24575
	0.039	3.34243
	0.0392	3.27797
	0.0394	3.50356
	0.0396	3.53579
	0.0398	3.34243
	0.04	3.76138
	0.0402	3.82584
	0.0404	3.85806
	0.0406	4.11588
	0.0408	3.47134
	0.041	3.56802
	0.0412	3.6647
	0.0414	3.50356
	0.0416	3.60025
	0.0418	3.69693
	0.042	3.69693
	0.0422	3.72915
	0.0424	3.56802
	0.0426	3.72915
	0.0428	3.69693
	0.043	3.63247
	0.0432	3.98697
	0.0434	3.85806
	0.0436	3.95474
	0.0438	3.85806
	0.044	3.98697
	0.0442	3.92252
	0.0444	4.0192
	0.0446	4.11588
	0.0448	3.92252
	0.045	4.08365
	0.0452	3.92252
	0.0454	3.92252
	0.0456	3.98697
	0.0458	3.89029
	0.046	4.08365
	0.0462	3.95474
	0.0464	4.0192
	0.0466	3.82584
	0.0468	3.89029
	0.047	3.89029
	0.0472	3.98697
	0.0474	4.11588
	0.0476	4.0192
	0.0478	3.98697
	0.048	3.95474
	0.0482	4.08365
	0.0484	4.14811
	0.0486	3.98697
	0.0488	4.11588
	0.049	4.0192
	0.0492	4.24479
	0.0494	4.11588
	0.0496	4.11588
	0.0498	4.05143
	0.05	3.53579
	0.0502	3.6647
	0.0504	3.53579
	0.0506	3.76138
	0.0508	3.85806
	0.051	3.89029
	0.0512	3.82584
	0.0514	3.72915
	0.0516	3.72915
	0.0518	3.69693
	0.052	3.53579
	0.0522	3.37466
	0.0524	3.50356
	0.0526	3.43911
	0.0528	3.24575
	0.053	3.11684
	0.0532	3.14906
	0.0534	3.05238
	0.0536	2.92347
	0.0538	2.76234
	0.054	2.76234
	0.0542	2.85902
	0.0544	2.50452
	0.0546	2.73011
	0.0548	2.50452
	0.055	2.4723
	0.0552	2.34339
	0.0554	2.31116
	0.0556	2.34339
	0.0558	2.05334
	0.056	2.02112
	0.0562	1.92443
	0.0564	2.05334
	0.0566	1.85998
	0.0568	1.79553
	0.057	1.79553
	0.0572	1.85998
	0.0574	1.69884
	0.0576	1.69884
	0.0578	1.37657
	0.058	1.34435
	0.0582	1.27989
	0.0584	1.27989
	0.0586	1.15098
	0.0588	0.89317
	0.059	1.0543
	0.0592	0.89317
	0.0594	0.79649
	0.0596	0.66758
	0.0598	0.47421
	0.06	1.02208
	0.0602	0.73203
	0.0604	0.86094
	0.0606	0.86094
	0.0608	0.2164
	0.061	0.08749
	0.0612	0.18417
	0.0614	0.2164
	0.0616	0.07365
	0.0618	0.02303
	0.062	0.04142
	0.0622	0.17033
	0.0624	0.00919
	0.0626	0.10587
	0.0628	0.29924
	0.063	0.29924
	0.0632	0.1381
	0.0634	0.26701
	0.0636	0.46037
	0.0638	0.29924
	0.064	0.42815
	0.0642	0.46037
	0.0644	0.65373
	0.0646	0.65373
	0.0648	0.71819
	0.065	0.81487
	0.0652	0.81487
	0.0654	0.97601
	0.0656	0.8471
	0.0658	1.16937
	0.066	1.00823
	0.0662	1.23382
	0.0664	1.26605
	0.0666	1.42719
	0.0668	1.45941
	0.067	1.36273
	0.0672	1.52387
	0.0674	1.49164
	0.0676	1.42719
	0.0678	1.49164
	0.068	1.42719
	0.0682	1.5561
	0.0684	1.39496
	0.0686	1.52387
	0.0688	1.39496
	0.069	1.26605
	0.0692	1.49164
	0.0694	1.26605
	0.0696	1.45941
	0.0698	1.49164
	0.07	1.78169
	0.0702	1.87837
	0.0704	1.74946
	0.0706	1.71723
	0.0708	1.65278
	0.071	1.58832
	0.0712	1.78169
	0.0714	1.71723
	0.0716	1.71723
	0.0718	1.91059
	0.072	1.87837
	0.0722	1.97505
	0.0724	1.84614
	0.0726	2.07173
	0.0728	2.13618
	0.073	2.0395
	0.0732	2.32955
	0.0734	2.23286
	0.0736	2.42623
	0.0738	2.26509
	0.074	2.36177
	0.0742	2.394
	0.0744	2.394
	0.0746	2.394
	0.0748	2.49068
	0.075	2.52291
	0.0752	2.61959
	0.0754	2.78073
	0.0756	2.71627
	0.0758	2.58736
	0.076	2.84518
	0.0762	2.84518
	0.0764	2.7485
	0.0766	2.87741
	0.0768	2.81295
	0.077	3.00631
	0.0772	2.94186
	0.0774	3.00631
	0.0776	3.16745
	0.0778	3.00631
	0.078	3.103
	0.0782	3.29636
	0.0784	3.19968
	0.0786	3.32859
	0.0788	3.29636
	0.079	3.42527
	0.0792	3.2319
	0.0794	3.42527
	0.0796	3.4575
	0.0798	3.36081
	0.08	3.07077
	0.0802	3.29636
	0.0804	3.2319
	0.0806	3.03854
	0.0808	3.55418
	0.081	3.61863
	0.0812	3.68309
	0.0814	3.65086
	0.0816	3.68309
	0.0818	3.68309
	0.082	3.65086
	0.0822	3.65086
	0.0824	3.61863
	0.0826	3.5864
	0.0828	3.77977
	0.083	3.55418
	0.0832	3.71531
	0.0834	3.52195
	0.0836	3.55418
	0.0838	3.52195
	0.084	3.39304
	0.0842	3.61863
	0.0844	3.39304
	0.0846	3.65086
	0.0848	3.42527
	0.085	3.5864
	0.0852	3.5864
	0.0854	3.74754
	0.0856	3.65086
	0.0858	3.52195
	0.086	3.65086
	0.0862	3.5864
	0.0864	3.65086
	0.0866	3.61863
	0.0868	3.65086
	0.087	3.5864
	0.0872	3.42527
	0.0874	3.4575
	0.0876	3.36081
	0.0878	3.48972
	0.088	3.32859
	0.0882	3.32859
	0.0884	3.2319
	0.0886	3.36081
	0.0888	3.13522
	0.089	3.36081
	0.0892	2.97409
	0.0894	3.2319
	0.0896	3.00631
	0.0898	3.03854
	0.09	3.4575
	0.0902	3.29636
	0.0904	3.42527
	0.0906	3.13522
	0.0908	3.103
	0.091	3.03854
	0.0912	2.97409
	0.0914	3.103
	0.0916	3.07077
	0.0918	3.13522
	0.092	3.13522
	0.0922	2.81295
	0.0924	2.97409
	0.0926	2.87741
	0.0928	3.103
	0.093	2.94186
	0.0932	3.07077
	0.0934	2.97409
	0.0936	2.87741
	0.0938	2.87741
	0.094	2.90963
	0.0942	3.00631
	0.0944	2.90963
	0.0946	2.84518
	0.0948	2.84518
	0.095	2.68404
	0.0952	2.7485
	0.0954	2.87741
	0.0956	2.87741
	0.0958	2.84518
	0.096	2.87741
	0.0962	2.81295
	0.0964	2.81295
	0.0966	2.78073
	0.0968	2.81295
	0.097	2.68404
	0.0972	2.7485
	0.0974	2.71627
	0.0976	2.7485
	0.0978	2.68404
	0.098	2.61959
	0.0982	2.68404
	0.0984	2.61959
	0.0986	2.65182
	0.0988	2.71627
	0.099	2.78073
	0.0992	2.55514
	0.0994	2.42623
	0.0996	2.61959
	0.0998	2.23286
	0.1	2.32955
	0.1002	2.26509
	0.1004	2.16841
	0.1006	2.07173
	0.1008	2.49068
	0.101	2.49068
	0.1012	2.23286
	0.1014	2.45845
	0.1016	2.32955
	0.1018	2.26509
	0.102	2.394
	0.1022	2.42623
	0.1024	2.23286
	0.1026	2.0395
	0.1028	2.10396
	0.103	2.16841
	0.1032	2.07173
	0.1034	2.10396
	0.1036	1.84614
	0.1038	1.84614
	0.104	1.81391
	0.1042	1.87837
	0.1044	1.78169
	0.1046	1.84614
	0.1048	1.78169
	0.105	1.81391
	0.1052	1.74946
	0.1054	1.84614
	0.1056	1.71723
	0.1058	1.685
	0.106	1.91059
	0.1062	1.49164
	0.1064	1.62055
	0.1066	1.45941
	0.1068	1.5561
	0.107	1.49164
	0.1072	1.42719
	0.1074	1.49164
	0.1076	1.16937
	0.1078	1.33051
	0.108	1.29828
	0.1082	1.23382
	0.1084	1.23382
	0.1086	1.16937
	0.1088	1.13714
	0.109	1.16937
	0.1092	1.07269
	0.1094	0.97601
	0.1096	1.00823
	0.1098	1.2016
	0.11	1.10492
	0.1102	1.23382
	0.1104	1.13714
	0.1106	1.10492
	0.1108	0.8471
	0.111	0.87933
	0.1112	1.00823
	0.1114	0.94378
	0.1116	0.97601
	0.1118	0.75042
	0.112	0.97601
	0.1122	0.91155
	0.1124	1.13714
	0.1126	0.81487
	0.1128	0.71819
	0.113	0.91155
	0.1132	0.94378
	0.1134	0.87933
	0.1136	0.78264
	0.1138	1.00823
	0.114	0.75042
	0.1142	0.87933
	0.1144	0.68596
	0.1146	0.71819
	0.1148	0.78264
	0.115	0.81487
	0.1152	0.75042
	0.1154	0.8471
	0.1156	0.8471
	0.1158	0.91155
	0.116	0.81487
	0.1162	0.71819
	0.1164	0.91155
	0.1166	0.81487
	0.1168	0.62151
	0.117	0.8471
	0.1172	0.81487
	0.1174	0.81487
	0.1176	0.68596
	0.1178	0.71819
	0.118	0.71819
	0.1182	0.58928
	0.1184	0.8471
	0.1186	0.58928
	0.1188	0.75042
	0.119	0.8471
	0.1192	0.65373
	0.1194	0.71819
	0.1196	0.55705
	0.1198	0.71819
	0.12	0.58928
	0.1202	0.58928
	0.1204	0.58928
	0.1206	0.26701
	0.1208	0.62151
	0.121	0.58928
	0.1212	0.68596
	0.1214	0.71819
	0.1216	0.58928
	0.1218	0.4926
	0.122	0.62151
	0.1222	0.42815
	0.1224	0.62151
	0.1226	0.55705
	0.1228	0.36369
	0.123	0.52483
	0.1232	0.46037
	0.1234	0.55705
	0.1236	0.33146
	0.1238	0.4926
	0.124	0.36369
	0.1242	0.33146
	0.1244	0.4926
	0.1246	0.52483
	0.1248	0.4926
	0.125	0.39592
	0.1252	0.46037
	0.1254	0.36369
	0.1256	0.29924
	0.1258	0.39592
	0.126	0.33146
	0.1262	0.23478
	0.1264	0.46037
	0.1266	0.39592
	0.1268	0.55705
	0.127	0.46037
	0.1272	0.46037
	0.1274	0.26701
	0.1276	0.42815
	0.1278	0.1381
	0.128	0.33146
	0.1282	0.33146
	0.1284	0.29924
	0.1286	0.29924
	0.1288	0.17033
	0.129	0.29924
	0.1292	0.04142
	0.1294	0.33146
	0.1296	0.1381
	0.1298	0.33146
	0.13	0.42815
	0.1302	0.23478
	0.1304	0.42815
	0.1306	0.26701
	0.1308	0.1381
	0.131	0.20256
	0.1312	0.10587
	0.1314	0.23478
	0.1316	0.07365
	0.1318	0.23478
	0.132	0.17033
	0.1322	0.23478
	0.1324	0.17033
	0.1326	0.36369
	0.1328	0.29924
	0.133	0.42815
	0.1332	0.20256
	0.1334	0.17033
	0.1336	0.1381
	0.1338	0.20256
	0.134	0.1381
	0.1342	0.29924
	0.1344	0.33146
	0.1346	0.23478
	0.1348	0.1381
	0.135	0.07365
	0.1352	0.1381
	0.1354	0.39592
	0.1356	0.1381
	0.1358	0.29924
	0.136	0.23478
	0.1362	0.17033
	0.1364	0.33146
	0.1366	0.1381
	0.1368	0.29924
	0.137	0.42815
	0.1372	0.07365
	0.1374	0.26701
	0.1376	0.17033
	0.1378	0.23478
	0.138	0.29924
	0.1382	0.33146
	0.1384	0.23478
	0.1386	0.29924
	0.1388	0.23478
	0.139	0.17033
	0.1392	0.36369
	0.1394	0.20256
	0.1396	0.26701
	0.1398	0.10587
	0.14	0.07365
	0.1402	0.29924
	0.1404	0.05526
	0.1406	0.02303
	0.1408	0.46037
	0.141	0.23478
	0.1412	0.42815
	0.1414	0.20256
	0.1416	0.29924
	0.1418	0.26701
	0.142	0.26701
	0.1422	0.42815
	0.1424	0.17033
	0.1426	0.29924
	0.1428	0.10587
	0.143	0.29924
	0.1432	0.29924
	0.1434	0.04142
	0.1436	0.29924
	0.1438	0.17033
	0.144	0.07365
	0.1442	0.1381
	0.1444	0.36369
	0.1446	0.20256
	0.1448	0.1381
	0.145	0.20256
	0.1452	0.10587
	0.1454	0.26701
	0.1456	0.10587
	0.1458	0.23478
	0.146	0.07365
	0.1462	0.17033
	0.1464	0.1381
	0.1466	0.1381
	0.1468	0.29924
	0.147	0.02303
	0.1472	0.10587
	0.1474	0.17033
	0.1476	0.23478
	0.1478	0.23478
	0.148	0.29924
	0.1482	0.23478
	0.1484	0.20256
	0.1486	0.1381
	0.1488	0.17033
	0.149	0.20256
	0.1492	0.17033
	0.1494	0.07365
	0.1496	0.04142
	0.1498	0.20256
	0.15	0.1381
	0.1502	0.20256
	0.1504	0.23478
	0.1506	0.4926
	0.1508	0.17033
	0.151	0.1381
	0.1512	0.1381
	0.1514	0.26701
	0.1516	0.23478
	0.1518	0.29924
	0.152	0.29924
	0.1522	0.36369
	0.1524	0.46037
	0.1526	0.42815
	0.1528	0.20256
	0.153	0.20256
	0.1532	0.1381
	0.1534	0.05526
	0.1536	0.07365
	0.1538	0.02303
	0.154	0.1381
	0.1542	0.07365
	0.1544	0.08749
	0.1546	0.07365
	0.1548	0.00919
	0.155	0.07365
	0.1552	0.08749
	0.1554	0.17033
	0.1556	0.04142
	0.1558	0.10587
	0.156	0.04142
	0.1562	0.29924
	0.1564	0.33146
	0.1566	0.07365
	0.1568	0.07365
	0.157	0.10587
	0.1572	0.39592
	0.1574	0.17033
	0.1576	0.20256
	0.1578	0.1381
	0.158	0.26701
	0.1582	0.1381
	0.1584	0.1381
	0.1586	0.17033
	0.1588	0.10587
	0.159	0.04142
	0.1592	0.07365
	0.1594	0.05526
	0.1596	0.04142
	0.1598	0.1381
	0.16	0.10587
	0.1602	0.10587
	0.1604	0.07365
	0.1606	0.00919
	0.1608	0.10587
	0.161	0.23478
	0.1612	0.20256
	0.1614	0.1381
	0.1616	0.04142
	0.1618	0.17033
	0.162	0.00919
	0.1622	0.07365
	0.1624	0.07365
	0.1626	0.00919
	0.1628	0.20256
	0.163	0.15194
	0.1632	0.00919
	0.1634	0.15194
	0.1636	0.07365
	0.1638	0.07365
	0.164	0.05526
	0.1642	0.00919
	0.1644	0.02303
	0.1646	0.02303
	0.1648	0.08749
	0.165	0.2164
	0.1652	0.00919
	0.1654	0.15194
	0.1656	0.11972
	0.1658	0.00919
	0.166	0.11972
	0.1662	0.05526
	0.1664	0.02303
	0.1666	0.11972
	0.1668	0.05526
	0.167	0.15194
	0.1672	0.08749
	0.1674	0.18417
	0.1676	0.05526
	0.1678	0.08749
	0.168	0.08749
	0.1682	0.04142
	0.1684	0.07365
	0.1686	0.00919
	0.1688	0.08749
	0.169	0.17033
	0.1692	0.08749
	0.1694	0.05526
	0.1696	0.00919
	0.1698	0.05526
	0.17	0.18417
	0.1702	0.18417
	0.1704	0.18417
	0.1706	0.04142
	0.1708	0.18417
	0.171	0.15194
	0.1712	0.28085
	0.1714	0.2164
	0.1716	0.37753
	0.1718	0.08749
	0.172	0.31308
	0.1722	0.24862
	0.1724	0.15194
	0.1726	0.08749
	0.1728	0.24862
	0.173	0.31308
	0.1732	0.31308
	0.1734	0.53867
	0.1736	0.50644
	0.1738	0.50644
	0.174	0.6998
	0.1742	0.44199
	0.1744	0.5709
	0.1746	0.40976
	0.1748	0.60312
	0.175	0.50644
	0.1752	0.34531
	0.1754	0.66758
	0.1756	0.60312
	0.1758	0.5709
	0.176	0.73203
	0.1762	0.53867
	0.1764	0.73203
	0.1766	0.60312
	0.1768	0.73203
	0.177	0.86094
	0.1772	0.76426
	0.1774	0.73203
	0.1776	0.73203
	0.1778	0.76426
	0.178	0.89317
	0.1782	0.6998
	0.1784	0.86094
	0.1786	0.73203
	0.1788	0.60312
	0.179	0.86094
	0.1792	0.92539
	0.1794	0.86094
	0.1796	0.98985
	0.1798	0.82871
	0.18	0.76426
	0.1802	0.86094
	0.1804	0.86094
	0.1806	1.08653
	0.1808	0.86094
	0.181	0.89317
	0.1812	0.86094
	0.1814	0.92539
	0.1816	0.86094
	0.1818	1.02208
	0.182	1.02208
	0.1822	1.08653
	0.1824	1.08653
	0.1826	0.92539
	0.1828	1.15098
	0.183	1.11876
	0.1832	1.27989
	0.1834	1.27989
	0.1836	1.21544
	0.1838	1.4088
	0.184	1.27989
	0.1842	1.27989
	0.1844	1.15098
	0.1846	1.31212
	0.1848	1.27989
	0.185	1.4088
	0.1852	1.50548
	0.1854	1.37657
	0.1856	1.53771
	0.1858	1.47326
	0.186	1.50548
	0.1862	1.53771
	0.1864	1.50548
	0.1866	1.56994
	0.1868	1.44103
	0.187	1.56994
	0.1872	1.44103
	0.1874	1.66662
	0.1876	1.34435
	0.1878	1.47326
	0.188	1.60216
	0.1882	1.44103
	0.1884	1.50548
	0.1886	1.69884
	0.1888	1.47326
	0.189	1.60216
	0.1892	1.60216
	0.1894	1.63439
	0.1896	1.66662
	0.1898	1.66662
	0.19	1.7633
	0.1902	1.63439
	0.1904	1.89221
	0.1906	1.53771
	0.1908	1.69884
	0.191	1.60216
	0.1912	1.66662
	0.1914	1.85998
	0.1916	1.56994
	0.1918	1.50548
	0.192	1.69884
	0.1922	1.4088
	0.1924	1.69884
	0.1926	1.69884
	0.1928	1.73107
	0.193	1.79553
	0.1932	2.1178
	0.1934	2.08557
	0.1936	2.02112
	0.1938	2.21448
	0.194	2.18225
	0.1942	2.1178
	0.1944	2.21448
	0.1946	2.02112
	0.1948	2.31116
	0.195	2.15002
	0.1952	2.18225
	0.1954	2.37561
	0.1956	2.24671
	0.1958	2.24671
	0.196	2.31116
	0.1962	2.27893
	0.1964	2.31116
	0.1966	2.44007
	0.1968	2.4723
	0.197	2.27893
	0.1972	2.44007
	0.1974	2.24671
	0.1976	2.4723
	0.1978	2.27893
	0.198	2.40784
	0.1982	2.53675
	0.1984	2.34339
	0.1986	2.27893
	0.1988	2.21448
	0.199	2.37561
	0.1992	2.50452
	0.1994	2.50452
	0.1996	2.44007
	0.1998	2.44007
	0.2	2.1178
	0.2002	2.37561
	0.2004	2.40784
	0.2006	2.53675
	0.2008	2.50452
	0.201	2.50452
	0.2012	2.44007
	0.2014	2.50452
	0.2016	2.40784
	0.2018	2.4723
	0.202	2.37561
	0.2022	2.50452
	0.2024	2.50452
	0.2026	2.56898
	0.2028	2.56898
	0.203	2.40784
	0.2032	2.53675
	0.2034	2.44007
	0.2036	2.6012
	0.2038	2.50452
	0.204	2.63343
	0.2042	2.56898
	0.2044	2.56898
	0.2046	2.66566
	0.2048	2.6012
	0.205	2.63343
	0.2052	2.66566
	0.2054	2.66566
	0.2056	2.50452
	0.2058	2.69788
	0.206	2.56898
	0.2062	2.53675
	0.2064	2.53675
	0.2066	2.40784
	0.2068	2.63343
	0.207	2.4723
	0.2072	2.6012
	0.2074	2.40784
	0.2076	2.44007
	0.2078	2.27893
	0.208	2.27893
	0.2082	2.18225
	0.2084	2.21448
	0.2086	2.15002
	0.2088	2.31116
	0.209	2.15002
	0.2092	2.40784
	0.2094	2.21448
	0.2096	2.34339
	0.2098	2.27893
	0.21	2.24671
	0.2102	2.31116
	0.2104	2.18225
	0.2106	2.21448
	0.2108	2.18225
	0.211	2.31116
	0.2112	2.15002
	0.2114	2.08557
	0.2116	2.24671
	0.2118	2.02112
	0.212	2.1178
	0.2122	1.95666
	0.2124	1.82775
	0.2126	1.7633
	0.2128	1.85998
	0.213	1.95666
	0.2132	2.02112
	0.2134	2.05334
	0.2136	2.1178
	0.2138	2.08557
	0.214	1.92443
	0.2142	2.08557
	0.2144	1.82775
	0.2146	2.05334
	0.2148	1.89221
	0.215	2.08557
	0.2152	1.92443
	0.2154	1.98889
	0.2156	1.85998
	0.2158	1.73107
	0.216	1.95666
	0.2162	1.69884
	0.2164	1.85998
	0.2166	1.82775
	0.2168	1.98889
	0.217	1.7633
	0.2172	1.73107
	0.2174	1.73107
	0.2176	1.66662
	0.2178	1.60216
	0.218	1.69884
	0.2182	1.60216
	0.2184	1.66662
	0.2186	1.50548
	0.2188	1.4088
	0.219	1.34435
	0.2192	1.50548
	0.2194	1.44103
	0.2196	1.53771
	0.2198	1.24767
	0.22	1.24767
	0.2202	1.21544
	0.2204	1.27989
	0.2206	1.53771
	0.2208	1.27989
	0.221	1.24767
	0.2212	1.31212
	0.2214	1.21544
	0.2216	1.08653
	0.2218	1.31212
	0.222	1.24767
	0.2222	1.24767
	0.2224	1.18321
	0.2226	1.11876
	0.2228	1.15098
	0.223	1.08653
	0.2232	1.15098
	0.2234	1.08653
	0.2236	0.95762
	0.2238	0.79649
	0.224	0.86094
	0.2242	0.73203
	0.2244	0.76426
	0.2246	0.6998
	0.2248	0.63535
	0.225	0.66758
	0.2252	0.73203
	0.2254	0.47421
	0.2256	0.53867
	0.2258	0.53867
	0.226	0.44199
	0.2262	0.50644
	0.2264	0.40976
	0.2266	0.47421
	0.2268	0.37753
	0.227	0.50644
	0.2272	0.31308
	0.2274	0.40976
	0.2276	0.31308
	0.2278	0.00919
	0.228	0.07365
	0.2282	0.1381
	0.2284	0.29924
	0.2286	0.33146
	0.2288	0.36369
	0.229	0.46037
	0.2292	0.36369
	0.2294	0.46037
	0.2296	0.39592
	0.2298	0.26701
	0.23	0.33146
	0.2302	0.4926
	0.2304	0.36369
	0.2306	0.71819
	0.2308	0.71819
	0.231	0.55705
	0.2312	0.71819
	0.2314	0.65373
	0.2316	0.75042
	0.2318	0.78264
	0.232	0.62151
	0.2322	0.75042
	0.2324	0.78264
	0.2326	0.65373
	0.2328	0.55705
	0.233	0.62151
	0.2332	0.42815
	0.2334	0.36369
	0.2336	0.33146
	0.2338	0.36369
	0.234	0.42815
	0.2342	0.4926
	0.2344	0.55705
	0.2346	0.39592
	0.2348	0.55705
	0.235	0.55705
	0.2352	0.4926
	0.2354	0.62151
	0.2356	0.68596
	0.2358	0.71819
	0.236	0.68596
	0.2362	0.68596
	0.2364	0.65373
	0.2366	0.94378
	0.2368	0.81487
	0.237	0.81487
	0.2372	0.87933
	0.2374	0.94378
	0.2376	0.91155
	0.2378	1.04046
	0.238	1.13714
	0.2382	0.97601
	0.2384	1.07269
	0.2386	1.10492
	0.2388	1.00823
	0.239	1.13714
	0.2392	1.04046
	0.2394	1.07269
	0.2396	1.29828
	0.2398	1.36273
	0.24	1.45941
	0.2402	1.42719
	0.2404	1.39496
	0.2406	1.36273
	0.2408	1.49164
	0.241	1.52387
	0.2412	1.49164
	0.2414	1.45941
	0.2416	1.65278
	0.2418	1.52387
	0.242	1.65278
	0.2422	1.49164
	0.2424	1.36273
	0.2426	1.39496
	0.2428	1.33051
	0.243	1.29828
	0.2432	1.16937
	0.2434	1.10492
	0.2436	1.07269
	0.2438	1.04046
	0.244	1.29828
	0.2442	1.00823
	0.2444	1.13714
	0.2446	1.10492
	0.2448	1.10492
	0.245	1.26605
	0.2452	1.23382
	0.2454	1.23382
	0.2456	1.13714
	0.2458	1.26605
	0.246	1.36273
	0.2462	1.26605
	0.2464	1.36273
	0.2466	1.36273
	0.2468	1.33051
	0.247	1.26605
	0.2472	1.39496
	0.2474	1.58832
	0.2476	1.23382
	0.2478	1.58832
	0.248	1.94282
	0.2482	1.94282
	0.2484	1.97505
	0.2486	1.91059
	0.2488	1.87837
	0.249	1.74946
	0.2492	1.81391
	0.2494	1.87837
	0.2496	1.71723
	0.2498	1.81391
	0.25	1.78169
	0.2502	1.81391
	0.2504	1.84614
	0.2506	1.91059
	0.2508	1.78169
	0.251	1.81391
	0.2512	1.78169
	0.2514	2.00727
	0.2516	1.87837
	0.2518	2.0395
	0.252	1.91059
	0.2522	2.13618
	0.2524	1.97505
	0.2526	2.0395
	0.2528	1.94282
	0.253	1.91059
	0.2532	1.81391
	0.2534	1.65278
	0.2536	1.71723
	0.2538	1.5561
	0.254	1.685
	0.2542	1.49164
	0.2544	1.71723
	0.2546	1.5561
	0.2548	1.65278
	0.255	1.685
	0.2552	1.45941
	0.2554	1.58832
	0.2556	1.45941
	0.2558	1.49164
	0.256	1.5561
	0.2562	1.45941
	0.2564	1.49164
	0.2566	1.52387
	0.2568	1.5561
	0.257	1.45941
	0.2572	1.49164
	0.2574	1.49164
	0.2576	1.49164
	0.2578	1.5561
	0.258	1.65278
	0.2582	1.42719
	0.2584	1.62055
	0.2586	1.52387
	0.2588	1.45941
	0.259	1.71723
	0.2592	1.36273
	0.2594	1.5561
	0.2596	1.62055
	0.2598	1.65278
	0.26	1.49164
	0.2602	1.78169
	0.2604	1.71723
	0.2606	1.5561
	0.2608	1.36273
	0.261	1.62055
	0.2612	1.39496
	0.2614	1.39496
	0.2616	1.42719
	0.2618	1.42719
	0.262	1.45941
	0.2622	1.33051
	0.2624	1.52387
	0.2626	1.49164
	0.2628	1.23382
	0.263	1.33051
	0.2632	1.36273
	0.2634	1.33051
	0.2636	1.29828
	0.2638	1.26605
	0.264	1.39496
	0.2642	1.36273
	0.2644	1.36273
	0.2646	1.2016
	0.2648	1.23382
	0.265	1.23382
	0.2652	1.26605
	0.2654	1.33051
	0.2656	1.2016
	0.2658	1.26605
	0.266	1.16937
	0.2662	1.2016
	0.2664	1.16937
	0.2666	1.07269
	0.2668	1.00823
	0.267	1.2016
	0.2672	1.07269
	0.2674	1.26605
	0.2676	1.16937
	0.2678	1.49164
	0.268	1.36273
	0.2682	1.52387
	0.2684	1.5561
	0.2686	1.5561
	0.2688	1.62055
	0.269	1.62055
	0.2692	1.58832
	0.2694	1.58832
	0.2696	1.42719
	0.2698	1.33051
	0.27	1.29828
	0.2702	1.45941
	0.2704	1.16937
	0.2706	1.42719
	0.2708	1.49164
	0.271	1.52387
	0.2712	1.52387
	0.2714	1.685
	0.2716	1.52387
	0.2718	1.62055
	0.272	1.49164
	0.2722	1.52387
	0.2724	1.33051
	0.2726	1.36273
	0.2728	1.29828
	0.273	1.04046
	0.2732	0.97601
	0.2734	0.94378
	0.2736	0.91155
	0.2738	0.8471
	0.274	0.91155
	0.2742	0.91155
	0.2744	0.97601
	0.2746	1.07269
	0.2748	0.8471
	0.275	1.04046
	0.2752	0.94378
	0.2754	0.87933
	0.2756	0.75042
	0.2758	0.78264
	0.276	0.8471
	0.2762	0.81487
	0.2764	0.81487
	0.2766	0.78264
	0.2768	0.78264
	0.277	0.55705
	0.2772	0.58928
	0.2774	0.68596
	0.2776	0.58928
	0.2778	0.75042
	0.278	0.75042
	0.2782	0.94378
	0.2784	0.78264
	0.2786	0.78264
	0.2788	0.8471
	0.279	0.71819
	0.2792	0.75042
	0.2794	0.65373
	0.2796	0.87933
	0.2798	1.13714
	0.28	1.00823
	0.2802	0.87933
	0.2804	1.07269
	0.2806	0.75042
	0.2808	0.71819
	0.281	0.78264
	0.2812	0.65373
	0.2814	0.71819
	0.2816	0.58928
	0.2818	0.58928
	0.282	0.52483
	0.2822	0.71819
	0.2824	0.65373
	0.2826	0.58928
	0.2828	0.65373
	0.283	0.4926
	0.2832	0.65373
	0.2834	0.68596
	0.2836	0.4926
	0.2838	0.58928
	0.284	0.65373
	0.2842	0.4926
	0.2844	0.58928
	0.2846	0.4926
	0.2848	0.58928
	0.285	0.4926
	0.2852	0.46037
	0.2854	0.52483
	0.2856	0.46037
	0.2858	0.62151
	0.286	0.55705
	0.2862	0.4926
	0.2864	0.4926
	0.2866	0.4926
	0.2868	0.4926
	0.287	0.62151
	0.2872	0.58928
	0.2874	0.58928
	0.2876	0.58928
	0.2878	0.68596
	0.288	0.87933
	0.2882	0.87933
	0.2884	0.94378
	0.2886	0.94378
	0.2888	0.97601
	0.289	0.8471
	0.2892	0.94378
	0.2894	0.91155
	0.2896	0.97601
	0.2898	0.8471
	0.29	0.8471
	0.2902	0.87933
	0.2904	0.8471
	0.2906	0.97601
	0.2908	0.81487
	0.291	0.87933
	0.2912	0.87933
	0.2914	0.91155
	0.2916	0.97601
	0.2918	0.8471
	0.292	0.81487
	0.2922	0.87933
	0.2924	0.65373
	0.2926	0.75042
	0.2928	0.58928
	0.293	0.65373
	0.2932	0.55705
	0.2934	0.58928
	0.2936	0.55705
	0.2938	0.4926
	0.294	0.42815
	0.2942	0.52483
	0.2944	0.46037
	0.2946	0.39592
	0.2948	0.46037
	0.295	0.36369
	0.2952	0.29924
	0.2954	0.36369
	0.2956	0.29924
	0.2958	0.4926
	0.296	0.4926
	0.2962	0.4926
	0.2964	0.46037
	0.2966	0.46037
	0.2968	0.4926
	0.297	0.26701
	0.2972	0.39592
	0.2974	0.29924
	0.2976	0.36369
	0.2978	0.33146
	0.298	0.29924
	0.2982	0.46037
	0.2984	0.29924
	0.2986	0.39592
	0.2988	0.36369
	0.299	0.36369
	0.2992	0.17033
	0.2994	0.36369
	0.2996	0.4926
	0.2998	0.42815
	0.3	0.68596
	0.3002	0.62151
	0.3004	0.39592
	0.3006	0.36369
	0.3008	0.42815
	0.301	0.39592
	0.3012	0.42815
	0.3014	0.39592
	0.3016	0.39592
	0.3018	0.29924
	0.302	0.29924
	0.3022	0.23478
	0.3024	0.29924
	0.3026	0.29924
	0.3028	0.29924
	0.303	0.29924
	0.3032	0.29924
	0.3034	0.36369
	0.3036	0.23478
	0.3038	0.23478
	0.304	0.17033
	0.3042	0.4926
	0.3044	0.1381
	0.3046	0.29924
	0.3048	0.17033
	0.305	0.36369
	0.3052	0.26701
	0.3054	0.29924
	0.3056	0.23478
	0.3058	0.23478
	0.306	0.23478
	0.3062	0.39592
	0.3064	0.20256
	0.3066	0.29924
	0.3068	0.29924
	0.307	0.29924
	0.3072	0.39592
	0.3074	0.29924
	0.3076	0.29924
	0.3078	0.39592
	0.308	0.33146
	0.3082	0.55705
	0.3084	0.52483
	0.3086	0.75042
	0.3088	0.68596
	0.309	0.65373
	0.3092	0.62151
	0.3094	0.62151
	0.3096	0.75042
	0.3098	0.55705
	0.31	0.42815
	0.3102	0.42815
	0.3104	0.75042
	0.3106	0.52483
	0.3108	0.62151
	0.311	0.58928
	0.3112	0.65373
	0.3114	0.75042
	0.3116	0.55705
	0.3118	0.58928
	0.312	0.58928
	0.3122	0.42815
	0.3124	0.58928
	0.3126	0.55705
	0.3128	0.29924
	0.313	0.55705
	0.3132	0.26701
	0.3134	0.29924
	0.3136	0.29924
	0.3138	0.26701
	0.314	0.33146
	0.3142	0.33146
	0.3144	0.29924
	0.3146	0.23478
	0.3148	0.42815
	0.315	0.36369
	0.3152	0.20256
	0.3154	0.26701
	0.3156	0.20256
	0.3158	0.33146
	0.316	0.26701
	0.3162	0.17033
	0.3164	0.42815
	0.3166	0.26701
	0.3168	0.33146
	0.317	0.17033
	0.3172	0.29924
	0.3174	0.39592
	0.3176	0.26701
	0.3178	0.33146
	0.318	0.26701
	0.3182	0.29924
	0.3184	0.33146
	0.3186	0.20256
	0.3188	0.20256
	0.319	0.23478
	0.3192	0.00919
	0.3194	0.36369
	0.3196	0.26701
	0.3198	0.55705
	0.32	0.52483
	--	--
	--	--
	--	--
	--	--
	--	--
	--	--
	--	--
	--	--
	--	--
	--	--
	--	--
	--	--
	--	--
	--	--
	--	--
	--	--
	--	--
	--	--
	--	--
	--	--
	--	--
	--	--
	--	--
	--	--
	--	--
	--	--
	--	--
	--	--
	--	--
	--	--
	--	--
	--	--
	--	--
	--	--
	--	--
	--	--
	--	--
	--	--
	--	--
	--	--
	--	--
	--	--
	--	--
	--	--
	--	--
	--	--
	--	--
	--	--
	--	--
	--	--
	--	--
	--	--
	--	--
	--	--
	--	--
	--	--
	--	--
	--	--
	--	--
	--	--
	--	--
	--	--
	--	--
	--	--
	--	--
	--	--
	--	--
	--	--
	--	--
	--	--
	--	--
	--	--
	--	--
	--	--
	--	--
	--	--
	--	--
	--	--
	--	--
	--	--
	--	--
	--	--
	--	--
	--	--
	--	--
	--	--
	--	--
	--	--
	--	--
	--	--
	--	--
	--	--
	--	--
	--	--
	--	--
	--	--
	--	--
	--	--
	--	--
	--	--
	--	--
	--	--
	--	--
	--	--
	--	--
	--	--
	--	--
	--	--
	--	--
	--	--
	--	--
	--	--
	--	--
	--	--
	--	--
	--	--
	--	--
	--	--
	--	--
	--	--
	--	--
	--	--
	--	--
	--	--
	--	--
	--	--
	--	--
	--	--
	--	--
	--	--
	--	--
	--	--
	--	--
	--	--
	--	--
	--	--
	--	--
	--	--
	--	--
	--	--
	--	--
	--	--
	--	--
	--	--
	--	--
	--	--
	--	--
	--	--
	--	--
	--	--
	--	--
	--	--
	--	--
	--	--
	--	--
	--	--
	--	--
	--	--
	--	--
	--	--
	--	--
	--	--
	--	--
	--	--
	--	--
	--	--
	--	--
	--	--
	--	--
	--	--
	--	--
	--	--
	--	--
	--	--
	--	--
	--	--
	--	--
	--	--
	--	--
	--	--
	--	--
	--	--
	--	--
	--	--
	--	--
	--	--
	--	--
	--	--
	--	--
	--	--
	--	--
	--	--
	--	--
	--	--
	--	--
	--	--
	--	--
	--	--
	--	--
	--	--
	--	--
	--	--
	--	--
	--	--
	--	--
	--	--
	--	--
	--	--
	--	--
	--	--
	--	--
	--	--
	--	--
	--	--
	--	--
	--	--
	--	--
	--	--
	--	--
	--	--
	--	--
	--	--
	--	--
	--	--
	--	--
	--	--
	--	--
	--	--
	--	--
	--	--
	--	--
	--	--
	--	--
	--	--
	--	--
	--	--
	--	--
	--	--
	--	--
	--	--
	--	--
	--	--
	--	--
	--	--
	--	--
	--	--
	--	--
	--	--
	--	--
	--	--
	--	--
	--	--
	--	--
	--	--
	--	--
	--	--
	--	--
	--	--
	--	--
	--	--
	--	--
	--	--
	--	--
	--	--
	--	--
	--	--
	--	--
	--	--
	--	--
	--	--
	--	--
	--	--
	--	--
	--	--
	--	--
	--	--
	--	--
	--	--
	--	--
	--	--
	--	--
	--	--
	--	--
	--	--
	--	--
	--	--
	--	--
	--	--
	--	--
	--	--
	--	--
	--	--
	--	--
	--	--
	--	--
	--	--
	--	--
	--	--
	--	--
	--	--
	--	--
	--	--
	--	--
	--	--
	--	--
	--	--
	--	--
	--	--
	--	--
	--	--
	--	--
	--	--
	--	--
	--	--
	--	--
	--	--
	--	--
	--	--
	--	--
	--	--
	--	--
	--	--
	--	--
	--	--
	--	--
	--	--
	--	--
	--	--
	--	--
	--	--
	--	--
	--	--
	--	--
	--	--
	--	--
	--	--
	--	--
	--	--
	--	--
	--	--
	--	--
	--	--
	--	--
	--	--
	--	--
	--	--
	--	--
	--	--
	--	--
	--	--
	--	--
	--	--
	--	--
	--	--
	--	--
	--	--
	--	--
	--	--
	--	--
	--	--
	--	--
	--	--
	--	--
	--	--
	--	--
	--	--
	--	--
	--	--
	--	--
	--	--
	--	--
	--	--
	--	--
	--	--
	--	--
	--	--
	--	--
	--	--
	--	--
	--	--
	--	--
	--	--
	--	--
	--	--
	--	--
	--	--
	--	--
	--	--
	--	--
	--	--
	--	--
	--	--
	--	--
	--	--
	--	--
	--	--
	--	--
	--	--
[truncated: 35,443 more rows]
