# Supplementary material for: A Nonresonant Hybridized Electromagnetic-Triboelectric Nanogenerator for Irregular and Ultralow Frequency Blue Energy Harvesting
Source: Research (Wash D C). 2021 Feb 4;2021:5963293. doi: 10.34133/2021/5963293 (PMC7881767; doi:10.34133/2021/5963293)
Supplement: Supplementary Materials — Figure S1: pictures of double helix structure triboelectric nanogenerator. Figure S2: hybridized nanogenerator in Jialing River. Figure S3: hybridized nanogenerator's energy harvesting efficiency. Figure S4: the collision models of the system without TENG and with TENG. Figure S5: LEDs lighted up by hybridized nanogenerator. Movie S1: the front view of the kinematic simulation for pendulum swing. Movie S2: the vertical view of the kinematic simulation for pendulum swing. Movie S3: the outputs of EMG tested in the river. Movie S4: the outputs of TENG tested in the river. Movie S5: 100 LEDs in parallel were lighted up by the EMG. Movie S6: 50 LEDs in series were lighted up by the TENG. Movie S7: The wireless temperature sensing was powered by the hybridized nanogenerator. Shared data 1: Figure 3(a) data. The output currents of the TENG under different vibration frequencies of external excitation. Shared data 2: Figure 3(b) data. The output voltages of the TENG under different vibration frequencies of external excitation. Shared data 3: Figure 3(c) data. The transferred charge of the TENG when the frequency of external excitation was 2.3 Hz. Shared data 4: Figure 3(d) data. The transferred charge of the TENG under different vibration frequencies of external excitation. Shared data 5: Figure 3(e) data. The peak power-resistance curve of TENG. Shared data 6: Figure 3(f) data. The charging behavior of the TENG. Shared data 7: Figure 4(a) data. The induced currents in the coil of the EMG under different vibration frequencies of external excitation. Shared data 8: Figure 4(b) data. The induced voltages in the coil of the EMG under different vibration frequencies of external excitation. Shared data 9: Figure 4(c) data. The peak power-resistance curve of EMG. Shared data 10: Figure 4(d) data. The charging capability of the EMG. Shared data 11: Figure 5(a) data. The output currents of the TENG in different wave heights. Shared data 12: Figure 5(b) data. The output voltages of [file 5963293.f1.zip › Shared data 16.xlsx]

## Sheet: Sheet1
	Time (s)	Voltage (V)
	0	0.0014
	0.00032	0.00141
	0.00064	0.00141
	0.00096	0.00142
	0.00128	0.00143
	0.0016	0.00143
	0.00192	0.00144
	0.00224	0.00145
	0.00256	0.00146
	0.00288	0.00147
	0.0032	0.00148
	0.00352	0.00148
	0.00384	0.00149
	0.00416	0.0015
	0.00448	0.00151
	0.0048	0.00152
	0.00512	0.00153
	0.00544	0.00154
	0.00576	0.00155
	0.00608	0.00156
	0.0064	0.00157
	0.00672	0.00157
	0.00704	0.00158
	0.00736	0.00159
	0.00768	0.0016
	0.008	0.0016
	0.00832	0.00161
	0.00864	0.00161
	0.00896	0.00162
	0.00928	0.00162
	0.0096	0.00163
	0.00992	0.00163
	0.01024	0.00164
	0.01056	0.00164
	0.01088	0.00164
	0.0112	0.00165
	0.01152	0.00165
	0.01184	0.00165
	0.01216	0.00166
	0.01248	0.00166
	0.0128	0.00167
	0.01312	0.00167
	0.01344	0.00167
	0.01376	0.00168
	0.01408	0.00168
	0.0144	0.00169
	0.01472	0.00169
	0.01504	0.00169
	0.01536	0.0017
	0.01568	0.0017
	0.016	0.00171
	0.01632	0.00171
	0.01664	0.00172
	0.01696	0.00172
	0.01728	0.00172
	0.0176	0.00173
	0.01792	0.00173
	0.01824	0.00174
	0.01856	0.00174
	0.01888	0.00174
	0.0192	0.00175
	0.01952	0.00175
	0.01984	0.00176
	0.02016	0.00176
	0.02048	0.00177
	0.0208	0.00178
	0.02112	0.00178
	0.02144	0.00179
	0.02176	0.00179
	0.02208	0.0018
	0.0224	0.00181
	0.02272	0.00181
	0.02304	0.00182
	0.02336	0.00183
	0.02368	0.00183
	0.024	0.00184
	0.02432	0.00185
	0.02464	0.00185
	0.02496	0.00186
	0.02528	0.00187
	0.0256	0.00187
	0.02592	0.00188
	0.02624	0.00189
	0.02656	0.00189
	0.02688	0.0019
	0.0272	0.00191
	0.02752	0.00191
	0.02784	0.00192
	0.02816	0.00193
	0.02848	0.00194
	0.0288	0.00195
	0.02912	0.00196
	0.02944	0.00196
	0.02976	0.00197
	0.03008	0.00198
	0.0304	0.00199
	0.03072	0.002
	0.03104	0.00201
	0.03136	0.00202
	0.03168	0.00203
	0.032	0.00204
	0.03232	0.00205
	0.03264	0.00206
	0.03296	0.00207
	0.03328	0.00208
	0.0336	0.00208
	0.03392	0.00209
	0.03424	0.0021
	0.03456	0.00211
	0.03488	0.00212
	0.0352	0.00213
	0.03552	0.00214
	0.03584	0.00214
	0.03616	0.00215
	0.03648	0.00216
	0.0368	0.00217
	0.03712	0.00218
	0.03744	0.00219
	0.03776	0.0022
	0.03808	0.00221
	0.0384	0.00222
	0.03872	0.00223
	0.03904	0.00224
	0.03936	0.00225
	0.03968	0.00226
	0.04	0.00227
	0.04032	0.00228
	0.04064	0.00229
	0.04096	0.0023
	0.04128	0.00231
	0.0416	0.00232
	0.04192	0.00232
	0.04224	0.00233
	0.04256	0.00234
	0.04288	0.00235
	0.0432	0.00236
	0.04352	0.00237
	0.04384	0.00238
	0.04416	0.00239
	0.04448	0.0024
	0.0448	0.00241
	0.04512	0.00242
	0.04544	0.00242
	0.04576	0.00243
	0.04608	0.00244
	0.0464	0.00246
	0.04672	0.00247
	0.04704	0.00248
	0.04736	0.00249
	0.04768	0.0025
	0.048	0.00252
	0.04832	0.00253
	0.04864	0.00255
	0.04896	0.00256
	0.04928	0.00258
	0.0496	0.0026
	0.04992	0.00261
	0.05024	0.00263
	0.05056	0.00265
	0.05088	0.00267
	0.0512	0.00268
	0.05152	0.0027
	0.05184	0.00272
	0.05216	0.00274
	0.05248	0.00277
	0.0528	0.00279
	0.05312	0.00281
	0.05344	0.00284
	0.05376	0.00287
	0.05408	0.0029
	0.0544	0.00293
	0.05472	0.00297
	0.05504	0.00301
	0.05536	0.00305
	0.05568	0.00309
	0.056	0.00314
	0.05632	0.00318
	0.05664	0.00324
	0.05696	0.00329
	0.05728	0.00335
	0.0576	0.00341
	0.05792	0.00347
	0.05824	0.00354
	0.05856	0.00361
	0.05888	0.00368
	0.0592	0.00376
	0.05952	0.00384
	0.05984	0.00392
	0.06016	0.004
	0.06048	0.00409
	0.0608	0.00418
	0.06112	0.00427
	0.06144	0.00437
	0.06176	0.00447
	0.06208	0.00457
	0.0624	0.00467
	0.06272	0.00478
	0.06304	0.00489
	0.06336	0.005
	0.06368	0.00511
	0.064	0.00523
	0.06432	0.00535
	0.06464	0.00548
	0.06496	0.0056
	0.06528	0.00573
	0.0656	0.00586
	0.06592	0.006
	0.06624	0.00614
	0.06656	0.00628
	0.06688	0.00642
	0.0672	0.00657
	0.06752	0.00672
	0.06784	0.00687
	0.06816	0.00702
	0.06848	0.00718
	0.0688	0.00733
	0.06912	0.00749
	0.06944	0.00765
	0.06976	0.00781
	0.07008	0.00797
	0.0704	0.00813
	0.07072	0.0083
	0.07104	0.00846
	0.07136	0.00862
	0.07168	0.00879
	0.072	0.00895
	0.07232	0.00912
	0.07264	0.00929
	0.07296	0.00946
	0.07328	0.00962
	0.0736	0.00979
	0.07392	0.00996
	0.07424	0.01013
	0.07456	0.0103
	0.07488	0.01047
	0.0752	0.01064
	0.07552	0.01081
	0.07584	0.01098
	0.07616	0.01115
	0.07648	0.01132
	0.0768	0.01149
	0.07712	0.01166
	0.07744	0.01183
	0.07776	0.012
	0.07808	0.01217
	0.0784	0.01234
	0.07872	0.01251
	0.07904	0.01268
	0.07936	0.01285
	0.07968	0.01301
	0.08	0.01318
	0.08032	0.01335
	0.08064	0.01352
	0.08096	0.01368
	0.08128	0.01385
	0.0816	0.01401
	0.08192	0.01418
	0.08224	0.01434
	0.08256	0.01451
	0.08288	0.01467
	0.0832	0.01484
	0.08352	0.015
	0.08384	0.01516
	0.08416	0.01533
	0.08448	0.01549
	0.0848	0.01565
	0.08512	0.01582
	0.08544	0.01598
	0.08576	0.01614
	0.08608	0.01631
	0.0864	0.01647
	0.08672	0.01663
	0.08704	0.01679
	0.08736	0.01695
	0.08768	0.01711
	0.088	0.01728
	0.08832	0.01744
	0.08864	0.0176
	0.08896	0.01776
	0.08928	0.01792
	0.0896	0.01808
	0.08992	0.01824
	0.09024	0.01841
	0.09056	0.01857
	0.09088	0.01873
	0.0912	0.0189
	0.09152	0.01907
	0.09184	0.01923
	0.09216	0.0194
	0.09248	0.01958
	0.0928	0.01975
	0.09312	0.01992
	0.09344	0.0201
	0.09376	0.02028
	0.09408	0.02046
	0.0944	0.02065
	0.09472	0.02084
	0.09504	0.02103
	0.09536	0.02122
	0.09568	0.02142
	0.096	0.02162
	0.09632	0.02182
	0.09664	0.02203
	0.09696	0.02224
	0.09728	0.02245
	0.0976	0.02267
	0.09792	0.02289
	0.09824	0.02311
	0.09856	0.02333
	0.09888	0.02356
	0.0992	0.0238
	0.09952	0.02403
	0.09984	0.02427
	0.10016	0.02451
	0.10048	0.02476
	0.1008	0.02501
	0.10112	0.02526
	0.10144	0.02551
	0.10176	0.02577
	0.10208	0.02603
	0.1024	0.0263
	0.10272	0.02657
	0.10304	0.02684
	0.10336	0.02711
	0.10368	0.02739
	0.104	0.02767
	0.10432	0.02796
	0.10464	0.02825
	0.10496	0.02854
	0.10528	0.02884
	0.1056	0.02914
	0.10592	0.02944
	0.10624	0.02975
	0.10656	0.03006
	0.10688	0.03037
	0.1072	0.03069
	0.10752	0.03101
	0.10784	0.03134
	0.10816	0.03166
	0.10848	0.032
	0.1088	0.03233
	0.10912	0.03267
	0.10944	0.03301
	0.10976	0.03335
	0.11008	0.0337
	0.1104	0.03405
	0.11072	0.0344
	0.11104	0.03476
	0.11136	0.03511
	0.11168	0.03547
	0.112	0.03584
	0.11232	0.03621
	0.11264	0.03658
	0.11296	0.03695
	0.11328	0.03732
	0.1136	0.0377
	0.11392	0.03809
	0.11424	0.03847
	0.11456	0.03886
	0.11488	0.03926
	0.1152	0.03965
	0.11552	0.04005
	0.11584	0.04045
	0.11616	0.04086
	0.11648	0.04127
	0.1168	0.04168
	0.11712	0.0421
	0.11744	0.04251
	0.11776	0.04294
	0.11808	0.04336
	0.1184	0.04379
	0.11872	0.04422
	0.11904	0.04466
	0.11936	0.0451
	0.11968	0.04554
	0.12	0.04598
	0.12032	0.04643
	0.12064	0.04688
	0.12096	0.04733
	0.12128	0.04778
	0.1216	0.04824
	0.12192	0.0487
	0.12224	0.04916
	0.12256	0.04962
	0.12288	0.05008
	0.1232	0.05055
	0.12352	0.05102
	0.12384	0.05149
	0.12416	0.05196
	0.12448	0.05243
	0.1248	0.0529
	0.12512	0.05338
	0.12544	0.05385
	0.12576	0.05433
	0.12608	0.0548
	0.1264	0.05528
	0.12672	0.05576
	0.12704	0.05624
	0.12736	0.05672
	0.12768	0.0572
	0.128	0.05768
	0.12832	0.05816
	0.12864	0.05864
	0.12896	0.05912
	0.12928	0.0596
	0.1296	0.06008
	0.12992	0.06055
	0.13024	0.06103
	0.13056	0.06151
	0.13088	0.06198
	0.1312	0.06246
	0.13152	0.06293
	0.13184	0.06341
	0.13216	0.06388
	0.13248	0.06435
	0.1328	0.06483
	0.13312	0.0653
	0.13344	0.06577
	0.13376	0.06624
	0.13408	0.06671
	0.1344	0.06719
	0.13472	0.06766
	0.13504	0.06813
	0.13536	0.0686
	0.13568	0.06907
	0.136	0.06954
	0.13632	0.07001
	0.13664	0.07048
	0.13696	0.07095
	0.13728	0.07142
	0.1376	0.07189
	0.13792	0.07236
	0.13824	0.07283
	0.13856	0.0733
	0.13888	0.07376
	0.1392	0.07423
	0.13952	0.0747
	0.13984	0.07516
	0.14016	0.07563
	0.14048	0.0761
	0.1408	0.07656
	0.14112	0.07703
	0.14144	0.07749
	0.14176	0.07796
	0.14208	0.07842
	0.1424	0.07889
	0.14272	0.07935
	0.14304	0.07982
	0.14336	0.08028
	0.14368	0.08074
	0.144	0.08121
	0.14432	0.08167
	0.14464	0.08214
	0.14496	0.0826
	0.14528	0.08307
	0.1456	0.08353
	0.14592	0.084
	0.14624	0.08446
	0.14656	0.08493
	0.14688	0.08539
	0.1472	0.08586
	0.14752	0.08633
	0.14784	0.08679
	0.14816	0.08726
	0.14848	0.08773
	0.1488	0.08819
	0.14912	0.08866
	0.14944	0.08913
	0.14976	0.08959
	0.15008	0.09006
	0.1504	0.09053
	0.15072	0.091
	0.15104	0.09147
	0.15136	0.09193
	0.15168	0.0924
	0.152	0.09287
	0.15232	0.09334
	0.15264	0.0938
	0.15296	0.09427
	0.15328	0.09474
	0.1536	0.09521
	0.15392	0.09568
	0.15424	0.09614
	0.15456	0.09661
	0.15488	0.09708
	0.1552	0.09755
	0.15552	0.09802
	0.15584	0.09849
	0.15616	0.09896
	0.15648	0.09943
	0.1568	0.0999
	0.15712	0.10037
	0.15744	0.10084
	0.15776	0.10131
	0.15808	0.10178
	0.1584	0.10225
	0.15872	0.10272
	0.15904	0.10319
	0.15936	0.10366
	0.15968	0.10413
	0.16	0.1046
	0.16032	0.10508
	0.16064	0.10555
	0.16096	0.10602
	0.16128	0.10649
	0.1616	0.10696
	0.16192	0.10743
	0.16224	0.1079
	0.16256	0.10837
	0.16288	0.10885
	0.1632	0.10932
	0.16352	0.10979
	0.16384	0.11027
	0.16416	0.11074
	0.16448	0.11122
	0.1648	0.11169
	0.16512	0.11216
	0.16544	0.11264
	0.16576	0.11311
	0.16608	0.11359
	0.1664	0.11406
	0.16672	0.11454
	0.16704	0.11501
	0.16736	0.11549
	0.16768	0.11596
	0.168	0.11644
	0.16832	0.11691
	0.16864	0.11739
	0.16896	0.11786
	0.16928	0.11834
	0.1696	0.11882
	0.16992	0.11929
	0.17024	0.11977
	0.17056	0.12025
	0.17088	0.12073
	0.1712	0.1212
	0.17152	0.12168
	0.17184	0.12216
	0.17216	0.12264
	0.17248	0.12311
	0.1728	0.12359
	0.17312	0.12407
	0.17344	0.12455
	0.17376	0.12503
	0.17408	0.12551
	0.1744	0.12598
	0.17472	0.12646
	0.17504	0.12694
	0.17536	0.12742
	0.17568	0.1279
	0.176	0.12838
	0.17632	0.12886
	0.17664	0.12934
	0.17696	0.12982
	0.17728	0.1303
	0.1776	0.13078
	0.17792	0.13126
	0.17824	0.13174
	0.17856	0.13222
	0.17888	0.1327
	0.1792	0.13318
	0.17952	0.13365
	0.17984	0.13413
	0.18016	0.1346
	0.18048	0.13508
	0.1808	0.13555
	0.18112	0.13603
	0.18144	0.1365
	0.18176	0.13697
	0.18208	0.13744
	0.1824	0.13792
	0.18272	0.13839
	0.18304	0.13886
	0.18336	0.13933
	0.18368	0.1398
	0.184	0.14027
	0.18432	0.14074
	0.18464	0.14121
	0.18496	0.14169
	0.18528	0.14216
	0.1856	0.14263
	0.18592	0.1431
	0.18624	0.14357
	0.18656	0.14404
	0.18688	0.14451
	0.1872	0.14498
	0.18752	0.14545
	0.18784	0.14593
	0.18816	0.1464
	0.18848	0.14687
	0.1888	0.14734
	0.18912	0.14781
	0.18944	0.14828
	0.18976	0.14875
	0.19008	0.14922
	0.1904	0.1497
	0.19072	0.15017
	0.19104	0.15064
	0.19136	0.15111
	0.19168	0.15158
	0.192	0.15205
	0.19232	0.15251
	0.19264	0.15298
	0.19296	0.15345
	0.19328	0.15392
	0.1936	0.15439
	0.19392	0.15485
	0.19424	0.15532
	0.19456	0.15579
	0.19488	0.15626
	0.1952	0.15672
	0.19552	0.15719
	0.19584	0.15766
	0.19616	0.15812
	0.19648	0.15859
	0.1968	0.15906
	0.19712	0.15952
	0.19744	0.15999
	0.19776	0.16046
	0.19808	0.16093
	0.1984	0.16139
	0.19872	0.16186
	0.19904	0.16233
	0.19936	0.16279
	0.19968	0.16326
	0.2	0.16373
	0.20032	0.16419
	0.20064	0.16466
	0.20096	0.16512
	0.20128	0.16558
	0.2016	0.16605
	0.20192	0.16651
	0.20224	0.16697
	0.20256	0.16743
	0.20288	0.1679
	0.2032	0.16836
	0.20352	0.16882
	0.20384	0.16928
	0.20416	0.16974
	0.20448	0.1702
	0.2048	0.17065
	0.20512	0.17111
	0.20544	0.17157
	0.20576	0.17203
	0.20608	0.17248
	0.2064	0.17294
	0.20672	0.17339
	0.20704	0.17385
	0.20736	0.1743
	0.20768	0.17476
	0.208	0.17521
	0.20832	0.17567
	0.20864	0.17612
	0.20896	0.17657
	0.20928	0.17703
	0.2096	0.17748
	0.20992	0.17794
	0.21024	0.17839
	0.21056	0.17884
	0.21088	0.1793
	0.2112	0.17975
	0.21152	0.1802
	0.21184	0.18065
	0.21216	0.1811
	0.21248	0.18155
	0.2128	0.182
	0.21312	0.18244
	0.21344	0.18289
	0.21376	0.18333
	0.21408	0.18377
	0.2144	0.18421
	0.21472	0.18464
	0.21504	0.18507
	0.21536	0.18551
	0.21568	0.18593
	0.216	0.18636
	0.21632	0.18678
	0.21664	0.1872
	0.21696	0.18762
	0.21728	0.18804
	0.2176	0.18845
	0.21792	0.18886
	0.21824	0.18927
	0.21856	0.18967
	0.21888	0.19008
	0.2192	0.19048
	0.21952	0.19087
	0.21984	0.19127
	0.22016	0.19166
	0.22048	0.19204
	0.2208	0.19243
	0.22112	0.19281
	0.22144	0.19319
	0.22176	0.19357
	0.22208	0.19394
	0.2224	0.19431
	0.22272	0.19468
	0.22304	0.19504
	0.22336	0.1954
	0.22368	0.19576
	0.224	0.19612
	0.22432	0.19647
	0.22464	0.19682
	0.22496	0.19716
	0.22528	0.19751
	0.2256	0.19785
	0.22592	0.19818
	0.22624	0.19851
	0.22656	0.19884
	0.22688	0.19917
	0.2272	0.1995
	0.22752	0.19982
	0.22784	0.20014
	0.22816	0.20046
	0.22848	0.20077
	0.2288	0.20109
	0.22912	0.2014
	0.22944	0.20171
	0.22976	0.20202
	0.23008	0.20232
	0.2304	0.20263
	0.23072	0.20293
	0.23104	0.20324
	0.23136	0.20354
	0.23168	0.20384
	0.232	0.20414
	0.23232	0.20444
	0.23264	0.20474
	0.23296	0.20504
	0.23328	0.20534
	0.2336	0.20564
	0.23392	0.20594
	0.23424	0.20624
	0.23456	0.20653
	0.23488	0.20683
	0.2352	0.20713
	0.23552	0.20743
	0.23584	0.20773
	0.23616	0.20803
	0.23648	0.20832
	0.2368	0.20862
	0.23712	0.20892
	0.23744	0.20922
	0.23776	0.20952
	0.23808	0.20982
	0.2384	0.21012
	0.23872	0.21042
	0.23904	0.21073
	0.23936	0.21103
	0.23968	0.21133
	0.24	0.21163
	0.24032	0.21193
	0.24064	0.21224
	0.24096	0.21254
	0.24128	0.21284
	0.2416	0.21315
	0.24192	0.21345
	0.24224	0.21376
	0.24256	0.21406
	0.24288	0.21437
	0.2432	0.21468
	0.24352	0.21498
	0.24384	0.21529
	0.24416	0.2156
	0.24448	0.2159
	0.2448	0.21621
	0.24512	0.21652
	0.24544	0.21683
	0.24576	0.21714
	0.24608	0.21744
	0.2464	0.21775
	0.24672	0.21806
	0.24704	0.21837
	0.24736	0.21868
	0.24768	0.21899
	0.248	0.21929
	0.24832	0.2196
	0.24864	0.21991
	0.24896	0.22022
	0.24928	0.22052
	0.2496	0.22083
	0.24992	0.22114
	0.25024	0.22144
	0.25056	0.22174
	0.25088	0.22204
	0.2512	0.22234
	0.25152	0.22264
	0.25184	0.22294
	0.25216	0.22323
	0.25248	0.22352
	0.2528	0.22381
	0.25312	0.2241
	0.25344	0.22438
	0.25376	0.22467
	0.25408	0.22494
	0.2544	0.22522
	0.25472	0.2255
	0.25504	0.22577
	0.25536	0.22604
	0.25568	0.2263
	0.256	0.22656
	0.25632	0.22682
	0.25664	0.22708
	0.25696	0.22733
	0.25728	0.22758
	0.2576	0.22783
	0.25792	0.22807
	0.25824	0.22831
	0.25856	0.22855
	0.25888	0.22878
	0.2592	0.22901
	0.25952	0.22924
	0.25984	0.22947
	0.26016	0.22969
	0.26048	0.22991
	0.2608	0.23012
	0.26112	0.23034
	0.26144	0.23055
	0.26176	0.23076
	0.26208	0.23096
	0.2624	0.23116
	0.26272	0.23136
	0.26304	0.23156
	0.26336	0.23176
	0.26368	0.23195
	0.264	0.23213
	0.26432	0.23232
	0.26464	0.2325
	0.26496	0.23268
	0.26528	0.23285
	0.2656	0.23302
	0.26592	0.23319
	0.26624	0.23335
	0.26656	0.23351
	0.26688	0.23367
	0.2672	0.23382
	0.26752	0.23397
	0.26784	0.23412
	0.26816	0.23426
	0.26848	0.2344
	0.2688	0.23453
	0.26912	0.23466
	0.26944	0.23479
	0.26976	0.23492
	0.27008	0.23504
	0.2704	0.23515
	0.27072	0.23527
	0.27104	0.23538
	0.27136	0.23549
	0.27168	0.23559
	0.272	0.23569
	0.27232	0.23579
	0.27264	0.23589
	0.27296	0.23598
	0.27328	0.23607
	0.2736	0.23616
	0.27392	0.23624
	0.27424	0.23632
	0.27456	0.2364
	0.27488	0.23647
	0.2752	0.23655
	0.27552	0.23661
	0.27584	0.23668
	0.27616	0.23674
	0.27648	0.2368
	0.2768	0.23685
	0.27712	0.2369
	0.27744	0.23695
	0.27776	0.237
	0.27808	0.23704
	0.2784	0.23707
	0.27872	0.23711
	0.27904	0.23714
	0.27936	0.23716
	0.27968	0.23719
	0.28	0.23721
	0.28032	0.23723
	0.28064	0.23724
	0.28096	0.23726
	0.28128	0.23727
	0.2816	0.23728
	0.28192	0.23728
	0.28224	0.23729
	0.28256	0.23729
	0.28288	0.2373
	0.2832	0.2373
	0.28352	0.2373
	0.28384	0.2373
	0.28416	0.2373
	0.28448	0.2373
	0.2848	0.23729
	0.28512	0.23729
	0.28544	0.23728
	0.28576	0.23728
	0.28608	0.23727
	0.2864	0.23727
	0.28672	0.23726
	0.28704	0.23725
	0.28736	0.23724
	0.28768	0.23723
	0.288	0.23722
	0.28832	0.23721
	0.28864	0.2372
	0.28896	0.23719
	0.28928	0.23718
	0.2896	0.23717
	0.28992	0.23716
	0.29024	0.23715
	0.29056	0.23714
	0.29088	0.23713
	0.2912	0.23712
	0.29152	0.23711
	0.29184	0.2371
	0.29216	0.23709
	0.29248	0.23708
	0.2928	0.23708
	0.29312	0.23707
	0.29344	0.23706
	0.29376	0.23705
	0.29408	0.23704
	0.2944	0.23703
	0.29472	0.23702
	0.29504	0.23702
	0.29536	0.23701
	0.29568	0.237
	0.296	0.237
	0.29632	0.23699
	0.29664	0.23698
	0.29696	0.23698
	0.29728	0.23697
	0.2976	0.23696
	0.29792	0.23696
	0.29824	0.23695
	0.29856	0.23694
	0.29888	0.23694
	0.2992	0.23693
	0.29952	0.23692
	0.29984	0.23691
	0.30016	0.2369
	0.30048	0.2369
	0.3008	0.23689
	0.30112	0.23688
	0.30144	0.23687
	0.30176	0.23686
	0.30208	0.23685
	0.3024	0.23684
	0.30272	0.23683
	0.30304	0.23682
	0.30336	0.23681
	0.30368	0.23681
	0.304	0.2368
	0.30432	0.23679
	0.30464	0.23678
	0.30496	0.23677
	0.30528	0.23677
	0.3056	0.23676
	0.30592	0.23675
	0.30624	0.23675
	0.30656	0.23674
	0.30688	0.23673
	0.3072	0.23673
	0.30752	0.23672
	0.30784	0.23672
	0.30816	0.23671
	0.30848	0.2367
	0.3088	0.2367
	0.30912	0.23669
	0.30944	0.23668
	0.30976	0.23667
	0.31008	0.23666
	0.3104	0.23665
	0.31072	0.23664
	0.31104	0.23662
	0.31136	0.23661
	0.31168	0.2366
	0.312	0.23658
	0.31232	0.23657
	0.31264	0.23655
	0.31296	0.23653
	0.31328	0.23652
	0.3136	0.2365
	0.31392	0.23649
	0.31424	0.23647
	0.31456	0.23646
	0.31488	0.23644
	0.3152	0.23643
	0.31552	0.23642
	0.31584	0.2364
	0.31616	0.23639
	0.31648	0.23638
	0.3168	0.23637
	0.31712	0.23636
	0.31744	0.23635
	0.31776	0.23634
	0.31808	0.23633
	0.3184	0.23632
	0.31872	0.23631
	0.31904	0.2363
	0.31936	0.23629
	0.31968	0.23628
	0.32	0.23627
	0.32032	0.23626
	0.32064	0.23624
	0.32096	0.23623
	0.32128	0.23621
	0.3216	0.23619
	0.32192	0.23617
	0.32224	0.23616
	0.32256	0.23614
	0.32288	0.23612
	0.3232	0.2361
	0.32352	0.23608
	0.32384	0.23606
	0.32416	0.23604
	0.32448	0.23602
	0.3248	0.23601
	0.32512	0.23599
	0.32544	0.23597
	0.32576	0.23596
	0.32608	0.23595
	0.3264	0.23593
	0.32672	0.23592
	0.32704	0.23591
	0.32736	0.2359
	0.32768	0.23588
	0.328	0.23587
	0.32832	0.23586
	0.32864	0.23585
	0.32896	0.23584
	0.32928	0.23583
	0.3296	0.23582
	0.32992	0.23582
	0.33024	0.23581
	0.33056	0.2358
	0.33088	0.23579
	0.3312	0.23578
	0.33152	0.23577
	0.33184	0.23576
	0.33216	0.23576
	0.33248	0.23575
	0.3328	0.23575
	0.33312	0.23574
	0.33344	0.23574
	0.33376	0.23573
	0.33408	0.23573
	0.3344	0.23573
	0.33472	0.23574
	0.33504	0.23574
	0.33536	0.23574
	0.33568	0.23575
	0.336	0.23576
	0.33632	0.23578
	0.33664	0.23579
	0.33696	0.23581
	0.33728	0.23583
	0.3376	0.23586
	0.33792	0.23589
	0.33824	0.23592
	0.33856	0.23595
	0.33888	0.23599
	0.3392	0.23603
	0.33952	0.23608
	0.33984	0.23613
	0.34016	0.23618
	0.34048	0.23624
	0.3408	0.2363
	0.34112	0.23636
	0.34144	0.23642
	0.34176	0.23649
	0.34208	0.23656
	0.3424	0.23663
	0.34272	0.23671
	0.34304	0.23679
	0.34336	0.23688
	0.34368	0.23696
	0.344	0.23705
	0.34432	0.23714
	0.34464	0.23724
	0.34496	0.23734
	0.34528	0.23744
	0.3456	0.23754
	0.34592	0.23765
	0.34624	0.23776
	0.34656	0.23787
	0.34688	0.23799
	0.3472	0.23811
	0.34752	0.23823
	0.34784	0.23835
	0.34816	0.23848
	0.34848	0.23861
	0.3488	0.23875
	0.34912	0.23888
	0.34944	0.23902
	0.34976	0.23916
	0.35008	0.2393
	0.3504	0.23945
	0.35072	0.2396
	0.35104	0.23975
	0.35136	0.2399
	0.35168	0.24006
	0.352	0.24021
	0.35232	0.24037
	0.35264	0.24053
	0.35296	0.2407
	0.35328	0.24086
	0.3536	0.24103
	0.35392	0.2412
	0.35424	0.24137
	0.35456	0.24154
	0.35488	0.24172
	0.3552	0.24189
	0.35552	0.24207
	0.35584	0.24224
	0.35616	0.24242
	0.35648	0.2426
	0.3568	0.24278
	0.35712	0.24297
	0.35744	0.24315
	0.35776	0.24333
	0.35808	0.24352
	0.3584	0.24371
	0.35872	0.2439
	0.35904	0.24409
	0.35936	0.24428
	0.35968	0.24448
	0.36	0.24468
	0.36032	0.24488
	0.36064	0.24508
	0.36096	0.24528
	0.36128	0.24549
	0.3616	0.2457
	0.36192	0.24591
	0.36224	0.24613
	0.36256	0.24635
	0.36288	0.24657
	0.3632	0.24679
	0.36352	0.24701
	0.36384	0.24724
	0.36416	0.24747
	0.36448	0.2477
	0.3648	0.24794
	0.36512	0.24817
	0.36544	0.24841
	0.36576	0.24865
	0.36608	0.24889
	0.3664	0.24912
	0.36672	0.24937
	0.36704	0.24961
	0.36736	0.24985
	0.36768	0.25009
	0.368	0.25033
	0.36832	0.25057
	0.36864	0.25081
	0.36896	0.25106
	0.36928	0.2513
	0.3696	0.25154
	0.36992	0.25178
	0.37024	0.25201
	0.37056	0.25225
	0.37088	0.25249
	0.3712	0.25273
	0.37152	0.25297
	0.37184	0.25321
	0.37216	0.25346
	0.37248	0.2537
	0.3728	0.25394
	0.37312	0.25418
	0.37344	0.25442
	0.37376	0.25466
	0.37408	0.25491
	0.3744	0.25515
	0.37472	0.25539
	0.37504	0.25564
	0.37536	0.25588
	0.37568	0.25612
	0.376	0.25636
	0.37632	0.2566
	0.37664	0.25684
	0.37696	0.25707
	0.37728	0.25731
	0.3776	0.25755
	0.37792	0.25778
	0.37824	0.25802
	0.37856	0.25825
	0.37888	0.25849
	0.3792	0.25872
	0.37952	0.25895
	0.37984	0.25919
	0.38016	0.25942
	0.38048	0.25966
	0.3808	0.2599
	0.38112	0.26014
	0.38144	0.26038
	0.38176	0.26062
	0.38208	0.26086
	0.3824	0.26111
	0.38272	0.26136
	0.38304	0.26161
	0.38336	0.26186
	0.38368	0.26212
	0.384	0.26238
	0.38432	0.26265
	0.38464	0.26291
	0.38496	0.26319
	0.38528	0.26346
	0.3856	0.26374
	0.38592	0.26403
	0.38624	0.26432
	0.38656	0.26461
	0.38688	0.26491
	0.3872	0.26521
	0.38752	0.26552
	0.38784	0.26583
	0.38816	0.26615
	0.38848	0.26647
	0.3888	0.2668
	0.38912	0.26713
	0.38944	0.26747
	0.38976	0.26782
	0.39008	0.26817
	0.3904	0.26852
	0.39072	0.26888
	0.39104	0.26925
	0.39136	0.26962
	0.39168	0.27
	0.392	0.27038
	0.39232	0.27077
	0.39264	0.27116
	0.39296	0.27156
	0.39328	0.27197
	0.3936	0.27238
	0.39392	0.27279
	0.39424	0.27322
	0.39456	0.27364
	0.39488	0.27408
	0.3952	0.27452
	0.39552	0.27496
	0.39584	0.27541
	0.39616	0.27587
	0.39648	0.27633
	0.3968	0.2768
	0.39712	0.27728
	0.39744	0.27776
	0.39776	0.27824
	0.39808	0.27874
	0.3984	0.27924
	0.39872	0.27974
	0.39904	0.28025
	0.39936	0.28077
	0.39968	0.28129
	0.4	0.28181
	0.40032	0.28234
	0.40064	0.28288
	0.40096	0.28342
	0.40128	0.28396
	0.4016	0.28451
	0.40192	0.28507
	0.40224	0.28562
	0.40256	0.28619
	0.40288	0.28675
	0.4032	0.28732
	0.40352	0.2879
	0.40384	0.28848
	0.40416	0.28906
	0.40448	0.28964
	0.4048	0.29023
	0.40512	0.29082
	0.40544	0.29142
	0.40576	0.29202
	0.40608	0.29262
	0.4064	0.29323
	0.40672	0.29384
	0.40704	0.29445
	0.40736	0.29507
	0.40768	0.29569
	0.408	0.29631
	0.40832	0.29693
	0.40864	0.29756
	0.40896	0.29819
	0.40928	0.29883
	0.4096	0.29946
	0.40992	0.3001
	0.41024	0.30074
	0.41056	0.30139
	0.41088	0.30203
	0.4112	0.30268
	0.41152	0.30333
	0.41184	0.30397
	0.41216	0.30463
	0.41248	0.30528
	0.4128	0.30593
	0.41312	0.30658
	0.41344	0.30724
	0.41376	0.30789
	0.41408	0.30855
	0.4144	0.3092
	0.41472	0.30986
	0.41504	0.31051
	0.41536	0.31117
	0.41568	0.31182
	0.416	0.31248
	0.41632	0.31314
	0.41664	0.31379
	0.41696	0.31445
	0.41728	0.31511
	0.4176	0.31576
	0.41792	0.31642
	0.41824	0.31708
	0.41856	0.31773
	0.41888	0.31839
	0.4192	0.31904
	0.41952	0.3197
	0.41984	0.32035
	0.42016	0.32101
	0.42048	0.32166
	0.4208	0.32231
	0.42112	0.32297
	0.42144	0.32362
	0.42176	0.32427
	0.42208	0.32492
	0.4224	0.32557
	0.42272	0.32622
	0.42304	0.32687
	0.42336	0.32752
	0.42368	0.32817
	0.424	0.32882
	0.42432	0.32947
	0.42464	0.33012
	0.42496	0.33077
	0.42528	0.33141
	0.4256	0.33206
	0.42592	0.33271
	0.42624	0.33336
	0.42656	0.33401
	0.42688	0.33465
	0.4272	0.3353
	0.42752	0.33595
	0.42784	0.3366
	0.42816	0.33725
	0.42848	0.3379
	0.4288	0.33855
	0.42912	0.33921
	0.42944	0.33986
	0.42976	0.34051
	0.43008	0.34117
	0.4304	0.34182
	0.43072	0.34247
	0.43104	0.34313
	0.43136	0.34378
	0.43168	0.34443
	0.432	0.34509
	0.43232	0.34574
	0.43264	0.34639
	0.43296	0.34705
	0.43328	0.3477
	0.4336	0.34835
	0.43392	0.349
	0.43424	0.34966
	0.43456	0.35031
	0.43488	0.35096
	0.4352	0.35161
	0.43552	0.35226
	0.43584	0.35291
	0.43616	0.35357
	0.43648	0.35422
	0.4368	0.35487
	0.43712	0.35552
	0.43744	0.35618
	0.43776	0.35683
	0.43808	0.35748
	0.4384	0.35814
	0.43872	0.35879
	0.43904	0.35945
	0.43936	0.3601
	0.43968	0.36075
	0.44	0.36141
	0.44032	0.36206
	0.44064	0.36272
	0.44096	0.36337
	0.44128	0.36403
	0.4416	0.36468
	0.44192	0.36533
	0.44224	0.36599
	0.44256	0.36664
	0.44288	0.36729
	0.4432	0.36794
	0.44352	0.36859
	0.44384	0.36924
	0.44416	0.3699
	0.44448	0.37055
	0.4448	0.3712
	0.44512	0.37185
	0.44544	0.3725
	0.44576	0.37315
	0.44608	0.3738
	0.4464	0.37445
	0.44672	0.3751
	0.44704	0.37575
	0.44736	0.3764
	0.44768	0.37705
	0.448	0.37771
	0.44832	0.37836
	0.44864	0.37901
	0.44896	0.37966
	0.44928	0.38032
	0.4496	0.38097
	0.44992	0.38163
	0.45024	0.38228
	0.45056	0.38294
	0.45088	0.3836
	0.4512	0.38425
	0.45152	0.38491
	0.45184	0.38557
	0.45216	0.38622
	0.45248	0.38688
	0.4528	0.38754
	0.45312	0.38819
	0.45344	0.38885
	0.45376	0.38951
	0.45408	0.39016
	0.4544	0.39082
	0.45472	0.39147
	0.45504	0.39213
	0.45536	0.39278
	0.45568	0.39344
	0.456	0.39409
	0.45632	0.39474
	0.45664	0.3954
	0.45696	0.39605
	0.45728	0.39671
	0.4576	0.39736
	0.45792	0.39802
	0.45824	0.39868
	0.45856	0.39933
	0.45888	0.39999
	0.4592	0.40065
	0.45952	0.4013
	0.45984	0.40196
	0.46016	0.40262
	0.46048	0.40328
	0.4608	0.40394
	0.46112	0.4046
	0.46144	0.40526
	0.46176	0.40592
	0.46208	0.40658
	0.4624	0.40724
	0.46272	0.4079
	0.46304	0.40856
	0.46336	0.40922
	0.46368	0.40988
	0.464	0.41054
	0.46432	0.4112
	0.46464	0.41186
	0.46496	0.41252
	0.46528	0.41317
	0.4656	0.41383
	0.46592	0.41449
	0.46624	0.41514
	0.46656	0.4158
	0.46688	0.41646
	0.4672	0.41711
	0.46752	0.41777
	0.46784	0.41843
	0.46816	0.41909
	0.46848	0.41974
	0.4688	0.4204
	0.46912	0.42106
	0.46944	0.42173
	0.46976	0.42239
	0.47008	0.42305
	0.4704	0.42372
	0.47072	0.42438
	0.47104	0.42505
	0.47136	0.42572
	0.47168	0.42638
	0.472	0.42705
	0.47232	0.42772
	0.47264	0.42839
	0.47296	0.42906
	0.47328	0.42973
	0.4736	0.4304
	0.47392	0.43107
	0.47424	0.43174
	0.47456	0.4324
	0.47488	0.43307
	0.4752	0.43373
	0.47552	0.4344
	0.47584	0.43506
	0.47616	0.43572
	0.47648	0.43639
	0.4768	0.43705
	0.47712	0.43771
	0.47744	0.43837
	0.47776	0.43903
	0.47808	0.43969
	0.4784	0.44035
	0.47872	0.44101
	0.47904	0.44167
	0.47936	0.44233
	0.47968	0.443
	0.48	0.44366
	0.48032	0.44432
	0.48064	0.44499
	0.48096	0.44565
	0.48128	0.44632
	0.4816	0.44698
	0.48192	0.44765
	0.48224	0.44831
	0.48256	0.44898
	0.48288	0.44964
	0.4832	0.4503
	0.48352	0.45097
	0.48384	0.45163
	0.48416	0.45229
	0.48448	0.45296
	0.4848	0.45362
	0.48512	0.45428
	0.48544	0.45494
	0.48576	0.45559
	0.48608	0.45625
	0.4864	0.45691
	0.48672	0.45756
	0.48704	0.45821
	0.48736	0.45887
	0.48768	0.45952
	0.488	0.46017
	0.48832	0.46082
	0.48864	0.46148
	0.48896	0.46213
	0.48928	0.46278
	0.4896	0.46343
	0.48992	0.46408
	0.49024	0.46473
	0.49056	0.46538
	0.49088	0.46603
	0.4912	0.46668
	0.49152	0.46733
	0.49184	0.46797
	0.49216	0.46862
	0.49248	0.46927
	0.4928	0.46992
	0.49312	0.47056
	0.49344	0.4712
	0.49376	0.47185
	0.49408	0.47249
	0.4944	0.47313
	0.49472	0.47377
	0.49504	0.4744
	0.49536	0.47503
	0.49568	0.47567
	0.496	0.47629
	0.49632	0.47692
	0.49664	0.47754
	0.49696	0.47816
	0.49728	0.47878
	0.4976	0.47939
	0.49792	0.48
	0.49824	0.48061
	0.49856	0.48121
	0.49888	0.48181
	0.4992	0.48241
	0.49952	0.48301
	0.49984	0.4836
	0.50016	0.48419
	0.50048	0.48478
	0.5008	0.48536
	0.50112	0.48594
	0.50144	0.48652
	0.50176	0.4871
	0.50208	0.48767
	0.5024	0.48824
	0.50272	0.48881
	0.50304	0.48937
	0.50336	0.48994
	0.50368	0.49049
	0.504	0.49105
	0.50432	0.4916
	0.50464	0.49215
	0.50496	0.4927
	0.50528	0.49324
	0.5056	0.49378
	0.50592	0.49432
	0.50624	0.49486
	0.50656	0.49539
	0.50688	0.49592
	0.5072	0.49644
	0.50752	0.49696
	0.50784	0.49748
	0.50816	0.498
	0.50848	0.49852
	0.5088	0.49903
	0.50912	0.49954
	0.50944	0.50005
	0.50976	0.50055
	0.51008	0.50105
	0.5104	0.50155
	0.51072	0.50205
	0.51104	0.50255
	0.51136	0.50304
	0.51168	0.50353
	0.512	0.50403
	0.51232	0.50452
	0.51264	0.505
	0.51296	0.50549
	0.51328	0.50598
	0.5136	0.50646
	0.51392	0.50694
	0.51424	0.50742
	0.51456	0.5079
	0.51488	0.50838
	0.5152	0.50886
	0.51552	0.50933
	0.51584	0.50981
	0.51616	0.51028
	0.51648	0.51075
	0.5168	0.51122
	0.51712	0.51169
	0.51744	0.51216
	0.51776	0.51262
	0.51808	0.51309
	0.5184	0.51355
	0.51872	0.51401
	0.51904	0.51447
	0.51936	0.51493
	0.51968	0.51538
	0.52	0.51584
	0.52032	0.51629
	0.52064	0.51674
	0.52096	0.51719
	0.52128	0.51763
	0.5216	0.51808
	0.52192	0.51852
	0.52224	0.51896
	0.52256	0.5194
	0.52288	0.51983
	0.5232	0.52027
	0.52352	0.5207
	0.52384	0.52113
	0.52416	0.52155
	0.52448	0.52198
	0.5248	0.5224
	0.52512	0.52283
	0.52544	0.52325
	0.52576	0.52367
	0.52608	0.52409
	0.5264	0.5245
	0.52672	0.52492
	0.52704	0.52533
	0.52736	0.52575
	0.52768	0.52616
	0.528	0.52657
	0.52832	0.52699
	0.52864	0.5274
	0.52896	0.52781
	0.52928	0.52823
	0.5296	0.52864
	0.52992	0.52905
	0.53024	0.52946
	0.53056	0.52987
	0.53088	0.53028
	0.5312	0.53069
	0.53152	0.5311
	0.53184	0.53151
	0.53216	0.53192
	0.53248	0.53233
	0.5328	0.53274
	0.53312	0.53315
	0.53344	0.53355
	0.53376	0.53396
	0.53408	0.53437
	0.5344	0.53477
	0.53472	0.53518
	0.53504	0.53558
	0.53536	0.53599
	0.53568	0.5364
	0.536	0.53681
	0.53632	0.53721
	0.53664	0.53762
	0.53696	0.53803
	0.53728	0.53844
	0.5376	0.53885
	0.53792	0.53926
	0.53824	0.53967
	0.53856	0.54008
	0.53888	0.54049
	0.5392	0.5409
	0.53952	0.54131
	0.53984	0.54172
	0.54016	0.54212
	0.54048	0.54253
	0.5408	0.54294
	0.54112	0.54334
	0.54144	0.54374
	0.54176	0.54415
	0.54208	0.54455
	0.5424	0.54494
	0.54272	0.54534
	0.54304	0.54573
	0.54336	0.54612
	0.54368	0.54651
	0.544	0.5469
	0.54432	0.54728
	0.54464	0.54766
	0.54496	0.54803
	0.54528	0.5484
	0.5456	0.54877
	0.54592	0.54913
	0.54624	0.54949
	0.54656	0.54984
	0.54688	0.55019
	0.5472	0.55054
	0.54752	0.55088
	0.54784	0.55121
	0.54816	0.55154
	0.54848	0.55187
	0.5488	0.55219
	0.54912	0.55251
	0.54944	0.55282
	0.54976	0.55313
	0.55008	0.55343
	0.5504	0.55373
	0.55072	0.55402
	0.55104	0.55431
	0.55136	0.55459
	0.55168	0.55486
	0.552	0.55513
	0.55232	0.5554
	0.55264	0.55565
	0.55296	0.55591
	0.55328	0.55616
	0.5536	0.5564
	0.55392	0.55663
	0.55424	0.55686
	0.55456	0.55709
	0.55488	0.55731
	0.5552	0.55752
	0.55552	0.55772
	0.55584	0.55792
	0.55616	0.55812
	0.55648	0.5583
	0.5568	0.55848
	0.55712	0.55866
	0.55744	0.55882
	0.55776	0.55899
	0.55808	0.55914
	0.5584	0.55929
	0.55872	0.55944
	0.55904	0.55958
	0.55936	0.55971
	0.55968	0.55984
	0.56	0.55996
	0.56032	0.56008
	0.56064	0.56019
	0.56096	0.5603
	0.56128	0.56041
	0.5616	0.5605
	0.56192	0.5606
	0.56224	0.56069
	0.56256	0.56078
	0.56288	0.56086
	0.5632	0.56093
	0.56352	0.56101
	0.56384	0.56108
	0.56416	0.56114
	0.56448	0.5612
	0.5648	0.56126
	0.56512	0.56132
	0.56544	0.56137
	0.56576	0.56141
	0.56608	0.56146
	0.5664	0.5615
	0.56672	0.56153
	0.56704	0.56157
	0.56736	0.5616
	0.56768	0.56163
	0.568	0.56165
	0.56832	0.56167
	0.56864	0.56169
	0.56896	0.56171
	0.56928	0.56172
	0.5696	0.56174
	0.56992	0.56175
	0.57024	0.56176
	0.57056	0.56176
	0.57088	0.56177
	0.5712	0.56178
	0.57152	0.56178
	0.57184	0.56178
	0.57216	0.56179
	0.57248	0.56179
	0.5728	0.56179
	0.57312	0.56179
	0.57344	0.56179
	0.57376	0.56179
	0.57408	0.56179
	0.5744	0.56179
	0.57472	0.56179
	0.57504	0.56178
	0.57536	0.56178
	0.57568	0.56178
	0.576	0.56178
	0.57632	0.56177
	0.57664	0.56177
	0.57696	0.56177
	0.57728	0.56176
	0.5776	0.56176
	0.57792	0.56176
	0.57824	0.56175
	0.57856	0.56175
	0.57888	0.56175
	0.5792	0.56174
	0.57952	0.56174
	0.57984	0.56174
	0.58016	0.56174
	0.58048	0.56173
	0.5808	0.56173
	0.58112	0.56173
	0.58144	0.56173
	0.58176	0.56173
	0.58208	0.56173
	0.5824	0.56173
	0.58272	0.56173
	0.58304	0.56173
	0.58336	0.56173
	0.58368	0.56173
	0.584	0.56173
	0.58432	0.56173
	0.58464	0.56173
	0.58496	0.56173
	0.58528	0.56173
	0.5856	0.56173
	0.58592	0.56172
	0.58624	0.56172
	0.58656	0.56172
	0.58688	0.56172
	0.5872	0.56172
	0.58752	0.56172
	0.58784	0.56172
	0.58816	0.56171
	0.58848	0.56171
	0.5888	0.56171
	0.58912	0.56171
	0.58944	0.5617
	0.58976	0.5617
	0.59008	0.5617
	0.5904	0.56169
	0.59072	0.56169
	0.59104	0.56169
	0.59136	0.56168
	0.59168	0.56168
	0.592	0.56168
	0.59232	0.56167
	0.59264	0.56167
	0.59296	0.56167
	0.59328	0.56166
	0.5936	0.56166
	0.59392	0.56166
	0.59424	0.56165
	0.59456	0.56165
	0.59488	0.56165
	0.5952	0.56164
	0.59552	0.56164
	0.59584	0.56164
	0.59616	0.56163
	0.59648	0.56163
	0.5968	0.56163
	0.59712	0.56162
	0.59744	0.56162
	0.59776	0.56162
	0.59808	0.56161
	0.5984	0.56161
	0.59872	0.56161
	0.59904	0.56161
	0.59936	0.5616
	0.59968	0.5616
	0.6	0.5616
	0.60032	0.56159
	0.60064	0.56159
	0.60096	0.56159
	0.60128	0.56158
	0.6016	0.56158
	0.60192	0.56158
	0.60224	0.56158
	0.60256	0.56157
	0.60288	0.56157
	0.6032	0.56157
	0.60352	0.56157
	0.60384	0.56157
	0.60416	0.56157
	0.60448	0.56157
	0.6048	0.56157
	0.60512	0.56157
	0.60544	0.56157
	0.60576	0.56157
	0.60608	0.56157
	0.6064	0.56157
	0.60672	0.56157
	0.60704	0.56157
	0.60736	0.56157
	0.60768	0.56157
	0.608	0.56157
	0.60832	0.56157
	0.60864	0.56157
	0.60896	0.56157
	0.60928	0.56157
	0.6096	0.56157
	0.60992	0.56157
	0.61024	0.56157
	0.61056	0.56157
	0.61088	0.56157
	0.6112	0.56157
	0.61152	0.56157
	0.61184	0.56157
	0.61216	0.56157
	0.61248	0.56157
	0.6128	0.56157
	0.61312	0.56157
	0.61344	0.56157
	0.61376	0.56157
	0.61408	0.56157
	0.6144	0.56157
	0.61472	0.56157
	0.61504	0.56157
	0.61536	0.56157
	0.61568	0.56157
	0.616	0.56157
	0.61632	0.56157
	0.61664	0.56157
	0.61696	0.56157
	0.61728	0.56157
	0.6176	0.56157
	0.61792	0.56157
	0.61824	0.56157
	0.61856	0.56156
	0.61888	0.56156
	0.6192	0.56156
	0.61952	0.56156
	0.61984	0.56156
	0.62016	0.56156
	0.62048	0.56156
	0.6208	0.56155
	0.62112	0.56155
	0.62144	0.56155
	0.62176	0.56155
	0.62208	0.56154
	0.6224	0.56154
	0.62272	0.56154
	0.62304	0.56153
	0.62336	0.56153
	0.62368	0.56153
	0.624	0.56152
	0.62432	0.56152
	0.62464	0.56152
	0.62496	0.56151
	0.62528	0.56151
	0.6256	0.56151
	0.62592	0.5615
	0.62624	0.5615
	0.62656	0.5615
	0.62688	0.56149
	0.6272	0.56149
	0.62752	0.56149
	0.62784	0.56148
	0.62816	0.56148
	0.62848	0.56148
	0.6288	0.56147
	0.62912	0.56147
	0.62944	0.56147
	0.62976	0.56146
	0.63008	0.56146
	0.6304	0.56145
	0.63072	0.56145
	0.63104	0.56144
	0.63136	0.56144
	0.63168	0.56143
	0.632	0.56142
	0.63232	0.56142
	0.63264	0.56141
	0.63296	0.56141
	0.63328	0.5614
	0.6336	0.56139
	0.63392	0.56139
	0.63424	0.56138
	0.63456	0.56138
	0.63488	0.56137
	0.6352	0.56136
	0.63552	0.56136
	0.63584	0.56135
	0.63616	0.56135
	0.63648	0.56135
	0.6368	0.56134
	0.63712	0.56134
	0.63744	0.56133
	0.63776	0.56133
	0.63808	0.56133
	0.6384	0.56132
	0.63872	0.56132
	0.63904	0.56131
	0.63936	0.56131
[truncated: 87,802 more rows]
