# Supplementary material for: A Nonresonant Hybridized Electromagnetic-Triboelectric Nanogenerator for Irregular and Ultralow Frequency Blue Energy Harvesting
Source: Research (Wash D C). 2021 Feb 4;2021:5963293. doi: 10.34133/2021/5963293 (PMC7881767; doi:10.34133/2021/5963293)
Supplement: Supplementary Materials — Figure S1: pictures of double helix structure triboelectric nanogenerator. Figure S2: hybridized nanogenerator in Jialing River. Figure S3: hybridized nanogenerator's energy harvesting efficiency. Figure S4: the collision models of the system without TENG and with TENG. Figure S5: LEDs lighted up by hybridized nanogenerator. Movie S1: the front view of the kinematic simulation for pendulum swing. Movie S2: the vertical view of the kinematic simulation for pendulum swing. Movie S3: the outputs of EMG tested in the river. Movie S4: the outputs of TENG tested in the river. Movie S5: 100 LEDs in parallel were lighted up by the EMG. Movie S6: 50 LEDs in series were lighted up by the TENG. Movie S7: The wireless temperature sensing was powered by the hybridized nanogenerator. Shared data 1: Figure 3(a) data. The output currents of the TENG under different vibration frequencies of external excitation. Shared data 2: Figure 3(b) data. The output voltages of the TENG under different vibration frequencies of external excitation. Shared data 3: Figure 3(c) data. The transferred charge of the TENG when the frequency of external excitation was 2.3 Hz. Shared data 4: Figure 3(d) data. The transferred charge of the TENG under different vibration frequencies of external excitation. Shared data 5: Figure 3(e) data. The peak power-resistance curve of TENG. Shared data 6: Figure 3(f) data. The charging behavior of the TENG. Shared data 7: Figure 4(a) data. The induced currents in the coil of the EMG under different vibration frequencies of external excitation. Shared data 8: Figure 4(b) data. The induced voltages in the coil of the EMG under different vibration frequencies of external excitation. Shared data 9: Figure 4(c) data. The peak power-resistance curve of EMG. Shared data 10: Figure 4(d) data. The charging capability of the EMG. Shared data 11: Figure 5(a) data. The output currents of the TENG in different wave heights. Shared data 12: Figure 5(b) data. The output voltages of [file 5963293.f1.zip › Shared data 2.xlsx]

## Sheet: Sheet1
	Time (s)	Voltage (V)	Time (s)	Voltage (V)	Time (s)	Voltage (V)	Time (s)	Voltage (V)	Time (s)	Voltage (V)	Time (s)	Voltage (V)	Time (s)	Voltage (V)	Time (s)	Voltage (V)	Time (s)	Voltage (V)	Time (s)	Voltage (V)
	9.0002	1.0345	8.0002	0.63134	7.0002	0.59903	6.0002	0.77974	5.0002	0.40445	4.0002	0.39962	3.0002	0.21914	2.0002	0.2836	1.0002	0.28682	0.0002	0.08379
	9.0004	1.046	8.0004	0.67726	7.0004	0.60473	6.0004	0.79104	5.0004	0.40767	4.0004	0.40123	3.0004	0.21914	2.0004	0.28038	1.0004	0.29649	0.0004	0.09346
	9.0006	1.0422	8.0006	0.6983	7.0006	0.60093	6.0006	0.76279	5.0006	0.40928	4.0006	0.40123	3.0006	0.22559	2.0006	0.27393	1.0006	0.29971	0.0006	0.11924
	9.0008	1.046	8.0008	0.7117	7.0008	0.60093	6.0008	0.80987	5.0008	0.41734	4.0008	0.40606	3.0008	0.22237	2.0008	0.29004	1.0008	0.32549	0.0008	0.1128
	9.001	1.0633	8.001	0.727	7.001	0.59903	6.001	0.83247	5.001	0.42379	4.001	0.38995	3.001	0.22559	2.001	0.29004	1.001	0.33838	0.001	0.11924
	9.0012	1.0786	8.0012	0.75379	7.0012	0.60283	6.0012	0.80611	5.0012	0.40606	4.0012	0.398	3.0012	0.18531	2.0012	0.29327	1.0012	0.35128	0.0012	0.11602
	9.0014	1.0748	8.0014	0.75761	7.0014	0.59713	6.0014	0.80046	5.0014	0.40606	4.0014	0.39317	3.0014	0.20464	2.0014	0.33516	1.0014	0.35128	0.0014	0.12891
	9.0016	1.0863	8.0016	0.75953	7.0016	0.60664	6.0016	0.83624	5.0016	0.42379	4.0016	0.37867	3.0016	0.20142	2.0016	0.33516	1.0016	0.36417	0.0016	0.09668
	9.0018	1.0882	8.0018	0.77674	7.0018	0.62185	6.0018	0.84001	5.0018	0.41895	4.0018	0.39156	3.0018	0.21753	2.0018	0.33194	1.0018	0.36417	0.0018	0.14502
	9.002	1.1017	8.002	0.7844	7.002	0.61234	6.002	0.83812	5.002	0.42862	4.002	0.36739	3.002	0.21914	2.002	0.40606	1.002	0.39639	0.002	0.1128
	9.0022	1.1017	8.0022	0.7997	7.0022	0.63516	6.0022	0.84001	5.0022	0.4254	4.0022	0.37867	3.0022	0.21753	2.0022	0.33516	1.0022	0.39639	0.0022	0.12891
	9.0024	1.1132	8.0024	0.78822	7.0024	0.62185	6.0024	0.87391	5.0024	0.45279	4.0024	0.37222	3.0024	0.21109	2.0024	0.39317	1.0024	0.38673	0.0024	0.12891
	9.0026	1.1381	8.0026	0.80353	7.0026	0.61234	6.0026	0.86449	5.0026	0.43829	4.0026	0.37545	3.0026	0.21109	2.0026	0.3545	1.0026	0.39639	0.0026	0.10957
	9.0028	1.1592	8.0028	0.77483	7.0028	0.59713	6.0028	0.86638	5.0028	0.4399	4.0028	0.38028	3.0028	0.22076	2.0028	0.39317	1.0028	0.39962	0.0028	0.10957
	9.003	1.2226	8.003	0.79779	7.003	0.65418	6.003	0.87956	5.003	0.44957	4.003	0.37706	3.003	0.22076	2.003	0.31905	1.003	0.40284	0.003	0.12569
	9.0032	1.2015	8.0032	0.77292	7.0032	0.64467	6.0032	0.89086	5.0032	0.46729	4.0032	0.3835	3.0032	0.22559	2.0032	0.40284	1.0032	0.41573	0.0032	0.1418
	9.0034	1.2802	8.0034	0.77292	7.0034	0.677	6.0034	0.89651	5.0034	0.48502	4.0034	0.36417	3.0034	0.22881	2.0034	0.40284	1.0034	0.3835	0.0034	0.14502
	9.0036	1.3089	8.0036	0.77101	7.0036	0.69982	6.0036	0.90404	5.0036	0.50274	4.0036	0.37867	3.0036	0.22076	2.0036	0.41573	1.0036	0.40284	0.0036	0.12569
	9.0038	1.3473	8.0038	0.79014	7.0038	0.72454	6.0038	0.92476	5.0038	0.51402	4.0038	0.38834	3.0038	0.22398	2.0038	0.4254	1.0038	0.39639	0.0038	0.13858
	9.004	1.3512	8.004	0.78822	7.004	0.72454	6.004	0.95678	5.004	0.5253	4.004	0.38028	3.004	0.2417	2.004	0.40606	1.004	0.4254	0.004	0.16436
	9.0042	1.3876	8.0042	0.78631	7.0042	0.73595	6.0042	0.93418	5.0042	0.5398	4.0042	0.39156	3.0042	0.23526	2.0042	0.43829	1.0042	0.44151	0.0042	0.1708
	9.0044	1.4068	8.0044	0.78822	7.0044	0.73595	6.0044	0.93795	5.0044	0.53658	4.0044	0.40284	3.0044	0.2272	2.0044	0.44151	1.0044	0.41895	0.0044	0.15469
	9.0046	1.4625	8.0046	0.74422	7.0046	0.73024	6.0046	0.97185	5.0046	0.52691	4.0046	0.39156	3.0046	0.23365	2.0046	0.48341	1.0046	0.43829	0.0046	0.16114
	9.0048	1.4702	8.0048	0.75187	7.0048	0.71313	6.0048	0.98315	5.0048	0.53497	4.0048	0.40284	3.0048	0.22076	2.0048	0.43829	1.0048	0.41251	0.0048	0.13535
	9.005	1.5585	8.005	0.75761	7.005	0.71693	6.005	0.99822	5.005	0.53175	4.005	0.40445	3.005	0.23204	2.005	0.41251	1.005	0.38673	0.005	0.16758
	9.0052	1.5028	8.0052	0.77866	7.0052	0.73785	6.0052	1.017	5.0052	0.53175	4.0052	0.40445	3.0052	0.22237	2.0052	0.46407	1.0052	0.38673	0.0052	0.16436
	9.0054	1.5047	8.0054	0.74805	7.0054	0.72644	6.0054	1.0284	5.0054	0.53014	4.0054	0.40284	3.0054	0.23365	2.0054	0.46407	1.0054	0.38995	0.0054	0.15791
	9.0056	1.5469	8.0056	0.72126	7.0056	0.73595	6.0056	1.0491	5.0056	0.53336	4.0056	0.40767	3.0056	0.24009	2.0056	0.4963	1.0056	0.37061	0.0056	0.15469
	9.0058	1.5815	8.0058	0.70404	7.0058	0.72454	6.0058	1.0585	5.0058	0.53658	4.0058	0.40767	3.0058	0.23526	2.0058	0.46407	1.0058	0.36094	0.0058	0.1418
	9.006	1.6045	8.006	0.71935	7.006	0.68651	6.006	1.0736	5.006	0.53175	4.006	0.39962	3.006	0.24654	2.006	0.47696	1.006	0.34483	0.006	0.15147
	9.0062	1.6218	8.0062	0.69639	7.0062	0.71693	6.0062	1.0905	5.0062	0.53819	4.0062	0.4254	3.0062	0.24331	2.0062	0.48663	1.0062	0.36094	0.0062	0.15147
	9.0064	1.6352	8.0064	0.6983	7.0064	0.75687	6.0064	1.1131	5.0064	0.52852	4.0064	0.40928	3.0064	0.23365	2.0064	0.47052	1.0064	0.33516	0.0064	0.14502
	9.0066	1.6506	8.0066	0.69257	7.0066	0.74356	6.0066	1.1282	5.0066	0.53658	4.0066	0.44312	3.0066	0.2417	2.0066	0.49307	1.0066	0.32872	0.0066	0.15147
	9.0068	1.6698	8.0068	0.73657	7.0068	0.74736	6.0068	1.1414	5.0068	0.54947	4.0068	0.46568	3.0068	0.23042	2.0068	0.48018	1.0068	0.33516	0.0068	0.1708
	9.007	1.6679	8.007	0.73466	7.007	0.74736	6.007	1.1677	5.007	0.55592	4.007	0.48663	3.007	0.24815	2.007	0.48018	1.007	0.35128	0.007	0.15469
	9.0072	1.664	8.0072	0.73657	7.0072	0.74926	6.0072	1.1922	5.0072	0.53819	4.0072	0.49952	3.0072	0.23687	2.0072	0.49952	1.0072	0.36094	0.0072	0.16758
	9.0074	1.6698	8.0074	0.72892	7.0074	0.74736	6.0074	1.2054	5.0074	0.54947	4.0074	0.50435	3.0074	0.24331	2.0074	0.49952	1.0074	0.36094	0.0074	0.18047
	9.0076	1.689	8.0076	0.73466	7.0076	0.76067	6.0076	1.2223	5.0076	0.54786	4.0076	0.51241	3.0076	0.23687	2.0076	0.48018	1.0076	0.36094	0.0076	0.18047
	9.0078	1.6928	8.0078	0.7844	7.0078	0.75116	6.0078	1.2468	5.0078	0.55269	4.0078	0.52208	3.0078	0.26749	2.0078	0.43829	1.0078	0.35128	0.0078	0.20625
	9.008	1.7024	8.008	0.77292	7.008	0.71693	6.008	1.2449	5.008	0.54625	4.008	0.51241	3.008	0.24815	2.008	0.48341	1.008	0.36739	0.008	0.19336
	9.0082	1.6794	8.0082	0.74422	7.0082	0.73785	6.0082	1.2807	5.0082	0.55269	4.0082	0.53336	3.0082	0.28038	2.0082	0.46085	1.0082	0.36094	0.0082	0.19014
	9.0084	1.6813	8.0084	0.76909	7.0084	0.75306	6.0084	1.2788	5.0084	0.55914	4.0084	0.53175	3.0084	0.26587	2.0084	0.45763	1.0084	0.38028	0.0084	0.17725
	9.0086	1.6794	8.0086	0.77292	7.0086	1.1714	6.0086	1.2939	5.0086	0.55914	4.0086	0.54142	3.0086	0.26749	2.0086	0.39639	1.0086	0.37706	0.0086	0.17403
	9.0088	1.6717	8.0088	0.82649	7.0088	0.77779	6.0088	1.3146	5.0088	0.57848	4.0088	0.55108	3.0088	0.28682	2.0088	0.4544	1.0088	0.38673	0.0088	0.17725
	9.009	1.7005	8.009	0.7997	7.009	0.77589	6.009	1.2958	5.009	0.56559	4.009	0.5398	3.009	0.28682	2.009	0.50274	1.009	0.38673	0.009	0.1708
	9.0092	1.6909	8.0092	0.80544	7.0092	0.7968	6.0092	1.341	5.0092	0.55914	4.0092	0.56236	3.0092	0.28038	2.0092	0.4544	1.0092	0.38673	0.0092	0.18047
	9.0094	1.7043	8.0094	0.84753	7.0094	0.80441	6.0094	1.3391	5.0094	0.58814	4.0094	0.5672	3.0094	0.2836	2.0094	0.44473	1.0094	0.40606	0.0094	0.18047
	9.0096	1.712	8.0096	0.85901	7.0096	0.80631	6.0096	1.3787	5.0096	0.54947	4.0096	0.57687	3.0096	0.28038	2.0096	0.41251	1.0096	0.39317	0.0096	0.18369
	9.0098	1.7274	8.0098	0.91832	7.0098	0.7911	6.0098	1.3824	5.0098	0.5253	4.0098	0.5817	3.0098	0.26749	2.0098	0.40928	1.0098	0.39317	0.0098	0.17725
	9.01	1.7485	8.01	0.91258	7.01	0.81012	6.01	1.3391	5.01	0.54947	4.01	0.5817	3.01	0.28199	2.01	0.42218	1.01	0.38673	0.01	0.1708
	9.0102	1.7274	8.0102	0.96615	7.0102	0.7968	6.0102	1.3994	5.0102	0.54786	4.0102	0.59298	3.0102	0.28038	2.0102	0.46085	1.0102	0.36417	0.0102	0.20303
	9.0104	1.7773	8.0104	0.95467	7.0104	0.80821	6.0104	1.4446	5.0104	0.54947	4.0104	0.59298	3.0104	0.25943	2.0104	0.44151	1.0104	0.3835	0.0104	0.21592
	9.0106	1.7926	8.0106	0.97189	7.0106	0.81202	6.0106	1.4427	5.0106	0.55753	4.0106	0.59137	3.0106	0.2691	2.0106	0.44796	1.0106	0.41573	0.0106	0.22881
	9.0108	1.808	8.0108	0.97763	7.0108	0.81772	6.0108	1.4559	5.0108	0.56397	4.0108	0.6107	3.0108	0.27071	2.0108	0.43507	1.0108	0.39317	0.0108	0.2417
	9.011	1.879	8.011	1.0044	7.011	0.82343	6.011	1.4578	5.011	0.55269	4.011	0.59298	3.011	0.26265	2.011	0.46729	1.011	0.43184	0.011	0.25137
	9.0112	1.8713	8.0112	1.0121	7.0112	0.83674	6.0112	1.4804	5.0112	0.56236	4.0112	0.57203	3.0112	0.25782	2.0112	0.48018	1.0112	0.43829	0.0112	0.26426
	9.0114	1.9097	8.0114	1.0274	7.0114	0.85576	6.0114	1.4766	5.0114	0.54142	4.0114	0.55431	3.0114	0.27393	2.0114	0.48663	1.0114	0.45763	0.0114	0.25459
	9.0116	1.9385	8.0116	1.0121	7.0116	0.84435	6.0116	1.5067	5.0116	0.53014	4.0116	0.54947	3.0116	0.29166	2.0116	0.48341	1.0116	0.47374	0.0116	0.27393
	9.0118	1.9692	8.0118	1.1001	7.0118	0.84815	6.0118	1.5011	5.0118	0.56559	4.0118	0.54303	3.0118	0.30455	2.0118	0.46085	1.0118	0.49308	0.0118	0.26104
	9.012	1.9826	8.012	1.0503	7.012	0.84625	6.012	1.5406	5.012	0.58653	4.012	0.54625	3.012	0.30938	2.012	0.48985	1.012	0.47374	0.012	0.23848
	9.0122	2.0076	8.0122	1.0829	7.0122	0.85576	6.0122	1.5538	5.0122	0.58492	4.0122	0.53175	3.0122	0.30938	2.0122	0.55108	1.0122	0.50597	0.0122	0.25137
	9.0124	2.021	8.0124	1.0905	7.0124	0.88428	6.0124	1.5632	5.0124	0.57687	4.0124	0.53336	3.0124	0.30455	2.0124	0.50919	1.0124	0.51886	0.0124	0.27393
	9.0126	2.0421	8.0126	1.0962	7.0126	0.84435	6.0126	1.5783	5.0126	0.57848	4.0126	0.53336	3.0126	0.30616	2.0126	0.51563	1.0126	0.50919	0.0126	0.26104
	9.0128	2.0575	8.0128	1.0962	7.0128	0.84054	6.0128	1.6235	5.0128	0.57848	4.0128	0.53497	3.0128	0.29971	2.0128	0.54464	1.0128	0.55431	0.0128	0.25782
	9.013	2.0613	8.013	1.1096	7.013	0.86526	6.013	1.6292	5.013	0.6107	4.013	0.53658	3.013	0.29649	2.013	0.52852	1.013	0.52852	0.013	0.2417
	9.0132	2.0863	8.0132	1.1307	7.0132	0.9014	6.0132	1.6405	5.0132	0.61393	4.0132	0.52369	3.0132	0.28682	2.0132	0.57042	1.0132	0.53175	0.0132	0.24493
	9.0134	2.115	8.0134	1.1154	7.0134	0.89379	6.0134	1.6668	5.0134	0.63004	4.0134	0.52691	3.0134	0.29166	2.0134	0.60265	1.0134	0.5672	0.0134	0.27071
	9.0136	2.1515	8.0136	1.1288	7.0136	0.91661	6.0136	1.6781	5.0136	0.62521	4.0136	0.54947	3.0136	0.29166	2.0136	0.61554	1.0136	0.52852	0.0136	0.26426
	9.0138	2.1861	8.0138	1.1383	7.0138	0.95274	6.0138	1.6988	5.0138	0.63649	4.0138	0.5398	3.0138	0.28199	2.0138	0.62198	1.0138	0.55108	0.0138	0.26749
	9.014	2.2129	8.014	1.1383	7.014	0.9109	6.014	1.7328	5.014	0.6816	4.014	0.52691	3.014	0.2836	2.014	0.63165	1.014	0.54142	0.014	0.29327
	9.0142	2.2379	8.0142	1.1498	7.0142	0.92231	6.0142	1.7083	5.0142	0.6816	4.0142	0.53497	3.0142	0.30293	2.0142	0.63165	1.0142	0.58976	0.0142	0.29004
	9.0144	2.2724	8.0144	1.1345	7.0144	0.96035	6.0144	1.7252	5.0144	0.71061	4.0144	0.55108	3.0144	0.31583	2.0144	0.65743	1.0144	0.53497	0.0144	0.33516
	9.0146	2.3262	8.0146	1.123	7.0146	0.94704	6.0146	1.7535	5.0146	0.69611	4.0146	0.55108	3.0146	0.31905	2.0146	0.65099	1.0146	0.52852	0.0146	0.29971
	9.0148	2.3012	8.0148	1.1269	7.0148	0.93753	6.0148	1.7554	5.0148	0.74283	4.0148	0.56236	3.0148	0.31099	2.0148	0.68966	1.0148	0.51563	0.0148	0.2836
	9.015	2.3108	8.015	1.1288	7.015	0.98507	6.015	1.7629	5.015	0.72511	4.015	0.57848	3.015	0.31744	2.015	0.65743	1.015	0.51563	0.015	0.28682
	9.0152	2.3454	8.0152	1.1249	7.0152	0.97556	6.0152	1.7667	5.0152	0.73317	4.0152	0.58009	3.0152	0.3126	2.0152	0.67677	1.0152	0.51241	0.0152	0.30938
	9.0154	2.3473	8.0154	1.1039	7.0154	0.97176	6.0154	1.7742	5.0154	0.74606	4.0154	0.57364	3.0154	0.32227	2.0154	0.67677	1.0154	0.46085	0.0154	0.29649
	9.0156	2.3665	8.0156	1.0886	7.0156	0.95845	6.0156	1.793	5.0156	0.76378	4.0156	0.5817	3.0156	0.32711	2.0156	0.67355	1.0156	0.4963	0.0156	0.28682
	9.0158	2.3933	8.0158	1.0886	7.0158	0.95464	6.0158	1.8081	5.0158	0.76378	4.0158	0.59459	3.0158	0.31099	2.0158	0.6671	1.0158	0.48341	0.0158	0.2836
	9.016	2.4663	8.016	1.079	7.016	0.95274	6.016	1.8062	5.016	0.78151	4.016	0.58009	3.016	0.31099	2.016	0.67355	1.016	0.47374	0.016	0.29327
	9.0162	2.4548	8.0162	1.079	7.0162	0.96795	6.0162	1.8194	5.0162	0.79118	4.0162	0.62521	3.0162	0.30293	2.0162	0.68321	1.0162	0.48341	0.0162	0.30294
	9.0164	2.497	8.0164	1.0695	7.0164	1.0079	6.0164	1.81	5.0164	0.79279	4.0164	0.62682	3.0164	0.29166	2.0164	0.67999	1.0164	0.43829	0.0164	0.30294
	9.0166	2.472	8.0166	1.0733	7.0166	1.0079	6.0166	1.8156	5.0166	0.79923	4.0166	0.67194	3.0166	0.28521	2.0166	0.69288	1.0166	0.46407	0.0166	0.30938
	9.0168	2.4663	8.0168	1.0408	7.0168	1.0231	6.0168	1.8476	5.0168	0.79118	4.0168	0.67677	3.0168	0.29166	2.0168	0.68644	1.0168	0.45118	0.0168	0.31905
	9.017	2.4548	8.017	1.0695	7.017	1.0421	6.017	1.842	5.017	0.80568	4.017	0.67999	3.017	0.28199	2.017	0.69288	1.017	0.46085	0.017	0.34805
	9.0172	2.4528	8.0172	1.0905	7.0172	1.0155	6.0172	1.8458	5.0172	0.80568	4.0172	0.738	3.0172	0.28199	2.0172	0.70255	1.0172	0.46729	0.0172	0.31905
	9.0174	2.3914	8.0174	1.1115	7.0174	0.97936	6.0174	1.8307	5.0174	0.80729	4.0174	0.72833	3.0174	0.28521	2.0174	0.68966	1.0174	0.45763	0.0174	0.33194
	9.0176	2.3837	8.0176	1.1613	7.0176	1.0611	6.0176	1.8552	5.0176	0.82018	4.0176	0.74606	3.0176	0.2836	2.0176	0.68321	1.0176	0.47374	0.0176	0.31905
	9.0178	2.401	8.0178	1.167	7.0178	1.0364	6.0178	1.8608	5.0178	0.79279	4.0178	0.74445	3.0178	0.29488	2.0178	0.66388	1.0178	0.47696	0.0178	0.31583
	9.018	2.3914	8.018	1.1651	7.018	1.0725	6.018	1.874	5.018	0.83468	4.018	0.75895	3.018	0.30938	2.018	0.62521	1.018	0.48018	0.018	0.33516
	9.0182	2.3722	8.0182	1.1862	7.0182	1.0554	6.0182	1.8853	5.0182	0.82824	4.0182	0.76701	3.0182	0.31099	2.0182	0.65099	1.0182	0.47696	0.0182	0.32872
	9.0184	2.3473	8.0184	1.2187	7.0184	1.1011	6.0184	1.8853	5.0184	0.81857	4.0184	0.77828	3.0184	0.30455	2.0184	0.65099	1.0184	0.48985	0.0184	0.32872
	9.0186	2.3319	8.0186	1.2455	7.0186	1.1239	6.0186	1.8665	5.0186	0.84113	4.0186	0.77828	3.0186	0.31583	2.0186	0.67355	1.0186	0.47696	0.0186	0.33194
	9.0188	2.3473	8.0188	1.2856	7.0188	1.1391	6.0188	1.8382	5.0188	0.84918	4.0188	0.78151	3.0188	0.31744	2.0188	0.67032	1.0188	0.48341	0.0188	0.35772
	9.019	2.3415	8.019	1.3239	7.019	1.1657	6.019	1.8646	5.019	0.85563	4.019	0.79279	3.019	0.32227	2.019	0.58009	1.019	0.48985	0.019	0.32549
	9.0192	2.3051	8.0192	1.3564	7.0192	1.1809	6.0192	1.891	5.0192	0.85563	4.0192	0.80729	3.0192	0.32549	2.0192	0.66388	1.0192	0.48341	0.0192	0.35128
	9.0194	2.3166	8.0194	1.4177	7.0194	1.2057	6.0194	1.9117	5.0194	0.84918	4.0194	0.7944	3.0194	0.32227	2.0194	0.66066	1.0194	0.47696	0.0194	0.33516
	9.0196	2.3108	8.0196	1.4464	7.0196	1.2247	6.0196	1.906	5.0196	0.86369	4.0196	0.77345	3.0196	0.32872	2.0196	0.65743	1.0196	0.49952	0.0196	0.34805
	9.0198	2.3415	8.0198	1.4999	7.0198	1.2608	6.0198	1.9173	5.0198	0.86046	4.0198	0.7944	3.0198	0.31744	2.0198	0.65099	1.0198	0.49952	0.0198	0.36739
	9.02	2.3396	8.02	1.5267	7.02	1.276	6.02	1.9023	5.02	0.87174	4.02	0.7944	3.02	0.31421	2.02	0.66066	1.02	0.48663	0.02	0.34805
	9.0202	2.3511	8.0202	1.5726	7.0202	1.2931	6.0202	1.9437	5.0202	0.88302	4.0202	0.80729	3.0202	0.33838	2.0202	0.67355	1.0202	0.50597	0.0202	0.33838
	9.0204	2.3722	8.0204	1.5764	7.0204	1.3293	6.0204	1.8985	5.0204	0.89752	4.0204	0.81373	3.0204	0.32227	2.0204	0.68966	1.0204	0.53819	0.0204	0.33516
	9.0206	2.3741	8.0206	1.5956	7.0206	1.3388	6.0206	1.9173	5.0206	0.9088	4.0206	0.8234	3.0206	0.32549	2.0206	0.71222	1.0206	0.53497	0.0206	0.35128
	9.0208	2.3799	8.0208	1.6128	7.0208	1.3464	6.0208	1.9305	5.0208	0.92492	4.0208	0.83307	3.0208	0.32388	2.0208	0.72833	1.0208	0.56075	0.0208	0.33838
	9.021	2.3914	8.021	1.63	7.021	1.3521	6.021	1.9493	5.021	0.9507	4.021	0.82501	3.021	0.32388	2.021	0.74445	1.021	0.58331	0.021	0.37383
	9.0212	2.4125	8.0212	1.6491	7.0212	1.3559	6.0212	1.9493	5.0212	0.93297	4.0212	0.82824	3.0212	0.34805	2.0212	0.75734	1.0212	0.61232	0.0212	0.38028
	9.0214	2.4125	8.0214	1.6702	7.0214	1.3768	6.0214	1.9475	5.0214	0.94748	4.0214	0.81535	3.0214	0.34644	2.0214	0.76701	1.0214	0.5962	0.0214	0.38028
	9.0216	2.4164	8.0216	1.697	7.0216	1.373	6.0216	1.9682	5.0216	0.98776	4.0216	0.80568	3.0216	0.37061	2.0216	0.78956	1.0216	0.63487	0.0216	0.37383
	9.0218	2.4241	8.0218	1.7008	7.0218	1.3882	6.0218	1.9964	5.0218	0.98454	4.0218	0.81373	3.0218	0.37222	2.0218	0.78312	1.0218	0.64454	0.0218	0.40928
	9.022	2.4317	8.022	1.7276	7.022	1.4091	6.022	2.0379	5.022	0.99904	4.022	0.81857	3.022	0.398	2.022	0.8089	1.022	0.64777	0.022	0.36739
	9.0222	2.4356	8.0222	1.7295	7.0222	1.4244	6.0222	2.0002	5.0222	1.0248	4.0222	0.81212	3.0222	0.40445	2.0222	0.78634	1.0222	0.61876	0.0222	0.3545
	9.0224	2.4356	8.0224	1.7257	7.0224	1.451	6.0224	2.0002	5.0224	1.0345	4.0224	0.82985	3.0224	0.40123	2.0224	0.79923	1.0224	0.68322	0.0224	0.39639
	9.0226	2.4471	8.0226	1.7697	7.0226	1.4491	6.0226	2.0115	5.0226	1.0474	4.0226	0.85402	3.0226	0.39156	2.0226	0.84113	1.0226	0.67355	0.0226	0.3545
	9.0228	2.4567	8.0228	1.7659	7.0228	1.4529	6.0228	2.0058	5.0228	1.049	4.0228	0.85885	3.0228	0.38028	2.0228	0.84757	1.0228	0.65743	0.0228	0.37383
	9.023	2.5008	8.023	1.8003	7.023	1.4909	6.023	2.0077	5.023	1.0828	4.023	0.89591	3.023	0.37706	2.023	0.88625	1.023	0.67355	0.023	0.38995
	9.0232	2.5123	8.0232	1.8175	7.0232	1.5042	6.0232	2.019	5.0232	1.1022	4.0232	0.88947	3.0232	0.37706	2.0232	0.91847	1.0232	0.69288	0.0232	0.40606
	9.0234	2.5315	8.0234	1.8443	7.0234	1.5213	6.0234	2.0398	5.0234	1.1231	4.0234	0.88463	3.0234	0.37706	2.0234	0.92814	1.0234	0.70577	0.0234	0.39639
	9.0236	2.5642	8.0236	1.8462	7.0236	1.5556	6.0236	2.0398	5.0236	1.1392	4.0236	0.89591	3.0236	0.3835	2.0236	0.93781	1.0236	0.67032	0.0236	0.39317
	9.0238	2.5642	8.0238	1.8653	7.0238	1.5442	6.0238	2.0511	5.0238	1.1682	4.0238	0.89914	3.0238	0.39317	2.0238	0.9217	1.0238	0.68322	0.0238	0.39639
	9.024	2.5929	8.024	1.8902	7.024	1.5784	6.024	2.0473	5.024	1.1618	4.024	0.89269	3.024	0.3835	2.024	0.94103	1.024	0.69933	0.024	0.41573
	9.0242	2.5968	8.0242	1.9113	7.0242	1.5936	6.0242	2.0586	5.0242	1.2037	4.0242	0.88947	3.0242	0.38995	2.0242	0.96359	1.0242	0.71222	0.0242	0.43507
	9.0244	2.591	8.0244	1.9285	7.0244	1.6335	6.0244	2.0492	5.0244	1.215	4.0244	0.90719	3.0244	0.38834	2.0244	0.96681	1.0244	0.70577	0.0244	0.48663
	9.0246	2.6563	8.0246	1.9399	7.0246	1.6259	6.0246	2.0586	5.0246	1.2214	4.0246	0.90558	3.0246	0.38673	2.0246	0.97648	1.0246	0.68966	0.0246	0.43507
	9.0248	2.6198	8.0248	1.9629	7.0248	1.6392	6.0248	2.0661	5.0248	1.2424	4.0248	0.92008	3.0248	0.3835	2.0248	0.9797	1.0248	0.69933	0.0248	0.45763
	9.025	2.6774	8.025	1.9533	7.025	1.6583	6.025	2.0755	5.025	1.2569	4.025	0.91203	3.025	0.37867	2.025	1.0345	1.025	0.69611	0.025	0.43829
	9.0252	2.6659	8.0252	1.9495	7.0252	1.6526	6.0252	2.0699	5.0252	1.2649	4.0252	0.93781	3.0252	0.39156	2.0252	1.0023	1.0252	0.66066	0.0252	0.45118
	9.0254	2.6774	8.0254	1.9495	7.0254	1.6906	6.0254	2.0624	5.0254	1.281	4.0254	0.9217	3.0254	0.40928	2.0254	1.0152	1.0254	0.67677	0.0254	0.46085
	9.0256	2.6601	8.0256	1.9189	7.0256	1.721	6.0256	2.0774	5.0256	1.2988	4.0256	0.94748	3.0256	0.42218	2.0256	1.0248	1.0256	0.68322	0.0256	0.43184
	9.0258	2.6121	8.0258	1.9361	7.0258	1.6183	6.0258	2.0661	5.0258	1.3294	4.0258	0.96198	3.0258	0.43184	2.0258	1.0345	1.0258	0.65099	0.0258	0.44796
	9.026	2.662	8.026	1.9036	7.026	1.7172	6.026	2.0567	5.026	1.3374	4.026	0.95715	3.026	0.42701	2.026	1.0345	1.026	0.66066	0.026	0.47052
	9.0262	2.6582	8.0262	1.9304	7.0262	1.7648	6.0262	2.0624	5.0262	1.339	4.0262	0.97165	3.0262	0.43507	2.0262	1.0442	1.0262	0.64132	0.0262	0.47374
	9.0264	2.639	8.0264	1.9093	7.0264	1.7762	6.0264	2.0492	5.0264	1.3729	4.0264	0.99743	3.0264	0.42218	2.0264	1.0474	1.0264	0.65421	0.0264	0.47374
	9.0266	2.6486	8.0266	1.938	7.0266	1.7705	6.0266	2.0586	5.0266	1.3874	4.0266	1.0216	3.0266	0.43345	2.0266	1.0667	1.0266	0.65099	0.0266	0.46085
	9.0268	2.6294	8.0268	1.9323	7.0268	1.8028	6.0268	2.0548	5.0268	1.4148	4.0268	1.0361	3.0268	0.41895	2.0268	1.0635	1.0268	0.64777	0.0268	0.48341
	9.027	2.5584	8.027	1.9093	7.027	1.7743	6.027	2.0341	5.027	1.4212	4.027	1.0442	3.027	0.41412	2.027	1.0861	1.027	0.67032	0.027	0.48663
	9.0272	2.568	8.0272	1.9514	7.0272	1.7705	6.0272	2.0529	5.0272	1.4341	4.0272	1.057	3.0272	0.41573	2.0272	1.0861	1.0272	0.6671	0.0272	0.48341
	9.0274	2.5392	8.0274	1.9744	7.0274	1.8009	6.0274	2.0398	5.0274	1.4341	4.0274	1.0828	3.0274	0.42056	2.0274	1.0667	1.0274	0.67032	0.0274	0.49952
	9.0276	2.5526	8.0276	1.9572	7.0276	1.7952	6.0276	2.0473	5.0276	1.4647	4.0276	1.0828	3.0276	0.42379	2.0276	1.0764	1.0276	0.67677	0.0276	0.48663
	9.0278	2.545	8.0278	1.9266	7.0278	1.8028	6.0278	2.036	5.0278	1.4696	4.0278	1.1006	3.0278	0.43345	2.0278	1.0699	1.0278	0.70577	0.0278	0.50919
	9.028	2.5219	8.028	2.0012	7.028	1.7933	6.028	2.0341	5.028	1.4808	4.028	1.0957	3.028	0.44796	2.028	1.0313	1.028	0.67677	0.028	0.50274
	9.0282	2.5085	8.0282	2.0299	7.0282	1.8294	6.0282	2.0341	5.0282	1.4937	4.0282	1.1022	3.0282	0.45118	2.0282	1.0861	1.0282	0.69288	0.0282	0.51241
	9.0284	2.474	8.0284	2.0337	7.0284	1.8465	6.0284	2.0171	5.0284	1.5163	4.0284	1.1199	3.0284	0.45279	2.0284	1.1054	1.0284	0.71544	0.0284	0.48663
	9.0286	2.4298	8.0286	2.0547	7.0286	1.8941	6.0286	2.004	5.0286	1.5098	4.0286	1.1151	3.0286	0.46085	2.0286	1.0764	1.0286	0.71544	0.0286	0.50274
	9.0288	2.4202	8.0288	2.0567	7.0288	1.8979	6.0288	1.9964	5.0288	1.5115	4.0288	1.1231	3.0288	0.4544	2.0288	1.0925	1.0288	0.72833	0.0288	0.51563
	9.029	2.4106	8.029	2.0337	7.029	1.9036	6.029	1.9663	5.029	1.5276	4.029	1.1134	3.029	0.47535	2.029	1.0925	1.029	0.73478	0.029	0.52208
	9.0292	2.3876	8.0292	2.0605	7.0292	1.9131	6.0292	1.9832	5.0292	1.5308	4.0292	1.1312	3.0292	0.48018	2.0292	1.0957	1.0292	0.73478	0.0292	0.50919
	9.0294	2.3818	8.0294	2.072	7.0294	1.9169	6.0294	1.9964	5.0294	1.5533	4.0294	1.1408	3.0294	0.46085	2.0294	1.0893	1.0294	0.738	0.0294	0.50919
	9.0296	2.3703	8.0296	2.0987	7.0296	1.9302	6.0296	1.9738	5.0296	1.5388	4.0296	1.1457	3.0296	0.48341	2.0296	1.1505	1.0296	0.74767	0.0296	0.50274
	9.0298	2.353	8.0298	2.1026	7.0298	1.9587	6.0298	1.9456	5.0298	1.5421	4.0298	1.1537	3.0298	0.47696	2.0298	1.1183	1.0298	0.74445	0.0298	0.51886
	9.03	2.3492	8.03	2.093	7.03	1.9416	6.03	1.955	5.03	1.5501	4.03	1.1586	3.03	0.45279	2.03	1.1118	1.03	0.74122	0.03	0.54464
	9.0302	2.3473	8.0302	2.1427	7.0302	1.9568	6.0302	1.9437	5.0302	1.5566	4.0302	1.1537	3.0302	0.46246	2.0302	1.1408	1.0302	0.76056	0.0302	0.5253
	9.0304	2.3338	8.0304	2.1561	7.0304	1.9625	6.0304	1.9324	5.0304	1.5759	4.0304	1.1618	3.0304	0.45763	2.0304	1.1344	1.0304	0.75411	0.0304	0.55108
	9.0306	2.33	8.0306	2.1695	7.0306	1.9625	6.0306	1.9136	5.0306	1.5711	4.0306	1.1779	3.0306	0.4544	2.0306	1.1505	1.0306	0.77667	0.0306	0.54786
	9.0308	2.3204	8.0308	2.1714	7.0308	1.9606	6.0308	1.9192	5.0308	1.5711	4.0308	1.157	3.0308	0.45763	2.0308	1.1698	1.0308	0.79279	0.0308	0.54464
	9.031	2.3262	8.031	2.181	7.031	1.9739	6.031	1.9023	5.031	1.5759	4.031	1.157	3.031	0.44957	2.031	1.1054	1.031	0.80246	0.031	0.55431
	9.0312	2.3204	8.0312	2.204	7.0312	1.972	6.0312	1.906	5.0312	1.5856	4.0312	1.1408	3.0312	0.46729	2.0312	1.186	1.0312	0.82501	0.0312	0.5672
	9.0314	2.3012	8.0314	2.2078	7.0314	1.9777	6.0314	1.8853	5.0314	1.5969	4.0314	1.1392	3.0314	0.47374	2.0314	1.1763	1.0314	0.82824	0.0314	0.57364
	9.0316	2.2974	8.0316	2.2193	7.0316	1.9815	6.0316	1.891	5.0316	1.6001	4.0316	1.1215	3.0316	0.48502	2.0316	1.1956	1.0316	0.83468	0.0316	0.61876
	9.0318	2.2955	8.0318	2.2116	7.0318	2.031	6.0318	1.8608	5.0318	1.6178	4.0318	1.1134	3.0318	0.49307	2.0318	1.2117	1.0318	0.83791	0.0318	0.57042
	9.032	2.2897	8.032	2.2231	7.032	2.012	6.032	1.8608	5.032	1.6404	4.032	1.1183	3.032	0.50597	2.032	1.2053	1.032	0.86691	0.032	0.56075
	9.0322	2.2782	8.0322	2.2461	7.0322	2.0177	6.0322	1.8476	5.0322	1.6307	4.0322	1.0989	3.0322	0.5108	2.0322	1.1956	1.0322	0.86369	0.0322	0.58653
	9.0324	2.2667	8.0324	2.2556	7.0324	1.9987	6.0324	1.8495	5.0324	1.6275	4.0324	1.0909	3.0324	0.5108	2.0324	1.2375	1.0324	0.89591	0.0324	0.59942
	9.0326	2.259	8.0326	2.2594	7.0326	2.0215	6.0326	1.8458	5.0326	1.6307	4.0326	1.0909	3.0326	0.50919	2.0326	1.2407	1.0326	0.88302	0.0326	0.61876
	9.0328	2.2302	8.0328	2.2614	7.0328	1.9968	6.0328	1.8476	5.0328	1.642	4.0328	1.0957	3.0328	0.50758	2.0328	1.2536	1.0328	0.88625	0.0328	0.60587
	9.033	2.2072	8.033	2.2748	7.033	2.0006	6.033	1.8043	5.033	1.6661	4.033	1.1038	3.033	0.50435	2.033	1.2569	1.033	0.88302	0.033	0.60265
	9.0332	2.211	8.0332	2.2824	7.0332	2.0025	6.0332	1.8175	5.0332	1.6774	4.0332	1.1296	3.0332	0.51725	2.0332	1.2762	1.0332	0.89591	0.0332	0.61232
	9.0334	2.1937	8.0334	2.2767	7.0334	2.0044	6.0334	1.8288	5.0334	1.6968	4.0334	1.1408	3.0334	0.51241	2.0334	1.2955	1.0334	0.88947	0.0334	0.63165
	9.0336	2.2244	8.0336	2.2901	7.0336	2.0158	6.0336	1.8476	5.0336	1.7064	4.0336	1.1247	3.0336	0.50274	2.0336	1.2988	1.0336	0.89914	0.0336	0.63487
	9.0338	2.2225	8.0338	2.3015	7.0338	1.9796	6.0338	1.7836	5.0338	1.7096	4.0338	1.1167	3.0338	0.52208	2.0338	1.302	1.0338	0.91203	0.0338	0.63487
	9.034	2.2264	8.034	2.313	7.034	1.9892	6.034	1.7987	5.034	1.737	4.034	1.1199	3.034	0.52369	2.034	1.3278	1.034	0.88302	0.034	0.65099
	9.0342	2.2571	8.0342	2.3149	7.0342	2.0443	6.0342	1.7704	5.0342	1.7499	4.0342	1.1344	3.0342	0.54625	2.0342	1.3213	1.0342	0.90236	0.0342	0.66066
	9.0344	2.259	8.0344	2.313	7.0344	2.012	6.0344	1.7817	5.0344	1.7596	4.0344	1.157	3.0344	0.53497	2.0344	1.3245	1.0344	0.87336	0.0344	0.61554
	9.0346	2.2571	8.0346	2.3283	7.0346	2.0386	6.0346	1.761	5.0346	1.7612	4.0346	1.1296	3.0346	0.54786	2.0346	1.3342	1.0346	0.94425	0.0346	0.67355
	9.0348	2.2398	8.0348	2.336	7.0348	2.0652	6.0348	1.7459	5.0348	1.7773	4.0348	1.1328	3.0348	0.55431	2.0348	1.3439	1.0348	0.92492	0.0348	0.67032
	9.035	2.1861	8.035	2.3188	7.035	2.0595	6.035	1.7535	5.035	1.7822	4.035	1.0989	3.035	0.55108	2.035	1.3535	1.035	0.9217	0.035	0.68322
	9.0352	2.2053	8.0352	2.313	7.0352	2.088	6.0352	1.7365	5.0352	1.7918	4.0352	1.1134	3.0352	0.56236	2.0352	1.3568	1.0352	0.90558	0.0352	0.69288
	9.0354	2.1496	8.0354	2.3207	7.0354	2.0481	6.0354	1.7215	5.0354	1.7999	4.0354	1.107	3.0354	0.56236	2.0354	1.3471	1.0354	0.9217	0.0354	0.69933
	9.0356	2.1822	8.0356	2.3034	7.0356	2.0405	6.0356	1.712	5.0356	1.8063	4.0356	1.107	3.0356	0.57042	2.0356	1.3439	1.0356	0.9217	0.0356	0.68966
	9.0358	2.1995	8.0358	2.3054	7.0358	2.0747	6.0358	1.7007	5.0358	1.8079	4.0358	1.1102	3.0358	0.57042	2.0358	1.36	1.0358	0.91525	0.0358	0.68966
	9.036	2.1937	8.036	2.269	7.036	2.0747	6.036	1.6913	5.036	1.8031	4.036	1.1118	3.036	0.57525	2.036	1.3503	1.036	0.91525	0.036	0.68966
	9.0362	2.1515	8.0362	2.2671	7.0362	2.088	6.0362	1.7064	5.0362	1.8176	4.0362	1.1215	3.0362	0.57525	2.0362	1.3568	1.0362	0.89269	0.0362	0.68644
	9.0364	2.1323	8.0364	2.2748	7.0364	2.0995	6.0364	1.6668	5.0364	1.8305	4.0364	1.1183	3.0364	0.58009	2.0364	1.3503	1.0364	0.9088	0.0364	0.70255
	9.0366	2.1131	8.0366	2.2652	7.0366	2.0995	6.0366	1.6706	5.0366	1.8176	4.0366	1.1279	3.0366	0.56881	2.0366	1.36	1.0366	0.91525	0.0366	0.69611
	9.0368	2.1112	8.0368	2.2154	7.0368	2.088	6.0368	1.6442	5.0368	1.8353	4.0368	1.1425	3.0368	0.57364	2.0368	1.3632	1.0368	0.90236	0.0368	0.72833
	9.037	2.0863	8.037	2.2422	7.037	2.0957	6.037	1.6518	5.037	1.8289	4.037	1.1473	3.037	0.57203	2.037	1.3568	1.037	0.91525	0.037	0.71866
	9.0372	2.046	8.0372	2.2269	7.0372	2.0861	6.0372	1.6047	5.0372	1.8096	4.0372	1.1586	3.0372	0.59942	2.0372	1.3954	1.0372	0.9217	0.0372	0.72833
	9.0374	2.0095	8.0374	2.2193	7.0374	2.1014	6.0374	1.616	5.0374	1.8273	4.0374	1.1521	3.0374	0.58331	2.0374	1.3664	1.0374	0.92492	0.0374	0.72511
	9.0376	2.0076	8.0376	2.2384	7.0376	2.0976	6.0376	1.5934	5.0376	1.8224	4.0376	1.1505	3.0376	0.59459	2.0376	1.3632	1.0376	0.9217	0.0376	0.72511
	9.0378	1.9865	8.0378	2.2633	7.0378	2.1356	6.0378	1.5971	5.0378	1.8096	4.0378	1.157	3.0378	0.60104	2.0378	1.3632	1.0378	0.93781	0.0378	0.72833
	9.038	1.9538	8.038	2.2365	7.038	2.0861	6.038	1.6009	5.038	1.8305	4.038	1.157	3.038	0.6107	2.038	1.3858	1.038	0.92492	0.038	0.74445
	9.0382	1.9596	8.0382	2.2059	7.0382	2.0937	6.0382	1.5651	5.0382	1.8224	4.0382	1.1602	3.0382	0.62198	2.0382	1.36	1.0382	0.93136	0.0382	0.73478
	9.0384	1.8943	8.0384	2.2231	7.0384	2.088	6.0384	1.5501	5.0384	1.8257	4.0384	1.1602	3.0384	0.63649	2.0384	1.3664	1.0384	0.94103	0.0384	0.73156
	9.0386	1.8732	8.0386	2.0873	7.0386	2.1204	6.0386	1.518	5.0386	1.8353	4.0386	1.157	3.0386	0.63649	2.0386	1.3439	1.0386	0.94103	0.0386	0.709
	9.0388	1.8579	8.0388	2.2518	7.0388	2.147	6.0388	1.5275	5.0388	1.8289	4.0388	1.1441	3.0388	0.63004	2.0388	1.3697	1.0388	0.9797	0.0388	0.73478
	9.039	1.8579	8.039	2.1734	7.039	2.1375	6.039	1.5482	5.039	1.8273	4.039	1.1473	3.039	0.65582	2.039	1.3278	1.039	0.95392	0.039	0.76378
	9.0392	1.8291	8.0392	2.181	7.0392	2.1014	6.0392	1.5124	5.0392	1.8289	4.0392	1.1505	3.0392	0.64615	2.0392	1.3374	1.0392	0.96681	0.0392	0.75734
	9.0394	1.8176	8.0394	2.1944	7.0394	2.1204	6.0394	1.5105	5.0394	1.8337	4.0394	1.1312	3.0394	0.65421	2.0394	1.3406	1.0394	0.95715	0.0394	0.75411
	9.0396	1.808	8.0396	2.2307	7.0396	2.1261	6.0396	1.4841	5.0396	1.8224	4.0396	1.1328	3.0396	0.66227	2.0396	1.3406	1.0396	0.99582	0.0396	0.76378
	9.0398	1.808	8.0398	2.2461	7.0398	2.1014	6.0398	1.4691	5.0398	1.8047	4.0398	1.1247	3.0398	0.65743	2.0398	1.3632	1.0398	0.97648	0.0398	0.75089
	9.04	1.7926	8.04	2.2556	7.04	2.1185	6.04	1.4559	5.04	1.8128	4.04	1.1376	3.04	0.65743	2.04	1.2988	1.04	0.97326	0.04	0.74122
	9.0402	1.7657	8.0402	2.2786	7.0402	2.0976	6.0402	1.4446	5.0402	1.8031	4.0402	1.1151	3.0402	0.65099	2.0402	1.3342	1.0402	0.97326	0.0402	0.75089
	9.0404	1.7523	8.0404	2.2594	7.0404	2.1128	6.0404	1.4276	5.0404	1.7854	4.0404	1.1215	3.0404	0.65743	2.0404	1.3503	1.0404	0.98937	0.0404	0.738
	9.0406	1.7389	8.0406	2.2748	7.0406	2.0995	6.0406	1.39	5.0406	1.8063	4.0406	1.1167	3.0406	0.65743	2.0406	1.3374	1.0406	0.98293	0.0406	0.76701
	9.0408	1.7331	8.0408	2.2556	7.0408	2.0785	6.0408	1.3598	5.0408	1.7983	4.0408	1.1022	3.0408	0.65743	2.0408	1.3697	1.0408	1.0216	0.0408	0.75411
	9.041	1.7254	8.041	2.2575	7.041	2.0766	6.041	1.3598	5.041	1.7789	4.041	1.1022	3.041	0.65743	2.041	1.2988	1.041	1.0377	0.041	0.76378
	9.0412	1.6986	8.0412	2.2461	7.0412	2.0443	6.0412	1.3523	5.0412	1.7838	4.0412	1.1167	3.0412	0.67194	2.0412	1.3374	1.0412	1.0216	0.0412	0.78312
	9.0414	1.6794	8.0414	2.2346	7.0414	2.031	6.0414	1.3297	5.0414	1.7822	4.0414	1.0941	3.0414	0.67838	2.0414	1.3535	1.0414	1.0345	0.0414	0.76701
	9.0416	1.6736	8.0416	2.2441	7.0416	2.031	6.0416	1.3448	5.0416	1.7822	4.0416	1.0699	3.0416	0.68321	2.0416	1.3664	1.0416	1.0699	0.0416	0.78312
	9.0418	1.6717	8.0418	2.2078	7.0418	2.0253	6.0418	1.341	5.0418	1.7838	4.0418	1.057	3.0418	0.69449	2.0418	1.3471	1.0418	1.057	0.0418	0.77345
	9.042	1.6467	8.042	2.225	7.042	2.0234	6.042	1.3429	5.042	1.7789	4.042	1.0393	3.042	0.70416	2.042	1.3793	1.042	1.0442	0.042	0.81857
	9.0422	1.6391	8.0422	2.2193	7.0422	2.0367	6.0422	1.3052	5.0422	1.7773	4.0422	1.0425	3.0422	0.70094	2.0422	1.3535	1.0422	1.0442	0.0422	0.78634
	9.0424	1.6199	8.0424	2.2174	7.0424	2.0139	6.0424	1.2883	5.0424	1.7773	4.0424	1.0248	3.0424	0.69933	2.0424	1.3954	1.0424	1.0474	0.0424	0.77023
	9.0426	1.5968	8.0426	2.2001	7.0426	2.031	6.0426	1.2901	5.0426	1.7709	4.0426	1.0071	3.0426	0.70416	2.0426	1.36	1.0426	1.0603	0.0426	0.78312
	9.0428	1.5949	8.0428	2.1867	7.0428	2.0044	6.0428	1.2732	5.0428	1.7773	4.0428	1.0377	3.0428	0.68966	2.0428	1.3535	1.0428	1.0506	0.0428	0.79923
	9.043	1.5949	8.043	2.1887	7.043	1.9854	6.043	1.3033	5.043	1.7628	4.043	1.0264	3.043	0.70577	2.043	1.3697	1.043	1.0506	0.043	0.79923
	9.0432	1.5988	8.0432	2.181	7.0432	2.0006	6.0432	1.26	5.0432	1.7628	4.0432	1.049	3.0432	0.70255	2.0432	1.3697	1.0432	1.0603	0.0432	0.81212
	9.0434	1.5776	8.0434	2.1638	7.0434	1.9873	6.0434	1.2412	5.0434	1.7548	4.0434	1.0393	3.0434	0.71705	2.0434	1.3793	1.0434	1.0635	0.0434	0.80568
	9.0436	1.57	8.0436	2.1523	7.0436	1.9758	6.0436	1.2449	5.0436	1.7451	4.0436	1.0345	3.0436	0.72028	2.0436	1.3664	1.0436	1.0635	0.0436	0.79279
	9.0438	1.6084	8.0438	2.1561	7.0438	1.9796	6.0438	1.2374	5.0438	1.7596	4.0438	1.028	3.0438	0.71222	2.0438	1.3278	1.0438	1.0603	0.0438	0.81212
	9.044	1.5815	8.044	2.1447	7.044	1.9663	6.044	1.2412	5.044	1.7532	4.044	1.0071	3.044	0.71866	2.044	1.3858	1.044	1.0764	0.044	0.84113
	9.0442	1.5642	8.0442	2.1332	7.0442	1.9207	6.0442	1.2186	5.0442	1.7499	4.0442	1.0055	3.0442	0.72189	2.0442	1.3406	1.0442	1.0861	0.0442	0.83468
	9.0444	1.5853	8.0444	2.1255	7.0444	1.9359	6.0444	1.211	5.0444	1.7435	4.0444	0.98937	3.0444	0.71866	2.0444	1.3374	1.0444	1.0603	0.0444	0.82179
	9.0446	1.618	8.0446	2.1064	7.0446	1.9055	6.0446	1.211	5.0446	1.7338	4.0446	0.99098	3.0446	0.73478	2.0446	1.3439	1.0446	1.0764	0.0446	0.81857
	9.0448	1.5277	8.0448	2.0949	7.0448	1.896	6.0448	1.2016	5.0448	1.737	4.0448	1.028	3.0448	0.72994	2.0448	1.3278	1.0448	1.0732	0.0448	0.83468
	9.045	1.5162	8.045	2.0873	7.045	1.9036	6.045	1.1809	5.045	1.7242	4.045	0.98615	3.045	0.72672	2.045	1.3245	1.045	1.0732	0.045	0.83468
	9.0452	1.5162	8.0452	2.0605	7.0452	1.9264	6.0452	1.1771	5.0452	1.7161	4.0452	0.97648	3.0452	0.74445	2.0452	1.3535	1.0452	1.0635	0.0452	0.84435
	9.0454	1.474	8.0454	2.0471	7.0454	1.9093	6.0454	1.1583	5.0454	1.7016	4.0454	0.97165	3.0454	0.74284	2.0454	1.3116	1.0454	1.0699	0.0454	0.84113
	9.0456	1.5182	8.0456	2.026	7.0456	1.915	6.0456	1.1527	5.0456	1.7048	4.0456	0.97487	3.0456	0.74122	2.0456	1.3116	1.0456	1.0828	0.0456	0.86691
	9.0458	1.5393	8.0458	2.0088	7.0458	1.8579	6.0458	1.1564	5.0458	1.6935	4.0458	0.94748	3.0458	0.75573	2.0458	1.3052	1.0458	1.0603	0.0458	0.81535
	9.046	1.5258	8.046	1.9801	7.046	1.8617	6.046	1.1263	5.046	1.6935	4.046	0.9652	3.046	0.76701	2.046	1.3181	1.046	1.0474	0.046	0.83146
	9.0462	1.5066	8.0462	1.9744	7.0462	1.9131	6.0462	1.1301	5.0462	1.7161	4.0462	0.96359	3.0462	0.74928	2.0462	1.3149	1.0462	1.0442	0.0462	0.82824
	9.0464	1.4049	8.0464	1.9725	7.0464	1.8655	6.0464	1.1075	5.0464	1.6758	4.0464	0.98776	3.0464	0.76056	2.0464	1.3084	1.0464	1.0474	0.0464	0.83791
	9.0466	1.4164	8.0466	1.9476	7.0466	1.8579	6.0466	1.0962	5.0466	1.6758	4.0466	0.98776	3.0466	0.75089	2.0466	1.2923	1.0466	1.0538	0.0466	0.84435
	9.0468	1.5239	8.0468	1.9457	7.0468	1.8199	6.0468	1.0999	5.0468	1.6661	4.0468	1.0023	3.0468	0.76378	2.0468	1.2988	1.0468	1.0538	0.0468	0.84113
	9.047	1.4529	8.047	1.9399	7.047	1.8256	6.047	1.098	5.047	1.6597	4.047	0.99743	3.047	0.76539	2.047	1.2988	1.047	1.0635	0.047	0.83791
	9.0472	1.4145	8.0472	1.9323	7.0472	1.8123	6.0472	1.083	5.0472	1.6661	4.0472	0.99421	3.0472	0.76217	2.0472	1.2859	1.0472	1.0603	0.0472	0.8508
	9.0474	1.3972	8.0474	1.9323	7.0474	1.799	6.0474	1.0773	5.0474	1.6468	4.0474	0.98615	3.0474	0.77184	2.0474	1.2794	1.0474	1.0699	0.0474	0.85724
	9.0476	1.3665	8.0476	1.9323	7.0476	1.78	6.0476	1.0528	5.0476	1.6436	4.0476	0.9797	3.0476	0.77023	2.0476	1.2665	1.0476	1.0538	0.0476	0.84435
	9.0478	1.3512	8.0478	1.9132	7.0478	1.7762	6.0478	1.0566	5.0478	1.6452	4.0478	0.97809	3.0478	0.78956	2.0478	1.2569	1.0478	1.0732	0.0478	0.85724
	9.048	1.3147	8.048	1.8806	7.048	1.7591	6.048	1.0453	5.048	1.621	4.048	0.97165	3.048	0.78473	2.048	1.2407	1.048	1.0635	0.048	0.86046
	9.0482	1.3224	8.0482	1.8806	7.0482	1.7819	6.0482	1.0265	5.0482	1.6114	4.0482	0.97165	3.0482	0.79923	2.0482	1.2472	1.0482	1.0635	0.0482	0.86691
	9.0484	1.2974	8.0484	1.8749	7.0484	1.7724	6.0484	1.0189	5.0484	1.6097	4.0484	0.94425	3.0484	0.78956	2.0484	1.2246	1.0484	1.0635	0.0484	0.86369
	9.0486	1.284	8.0486	1.8462	7.0486	1.7438	6.0486	1.0001	5.0486	1.6017	4.0486	0.95231	3.0486	0.80407	2.0486	1.2214	1.0486	1.0603	0.0486	0.84757
	9.0488	1.2917	8.0488	1.8386	7.0488	1.7343	6.0488	1.002	5.0488	1.5743	4.0488	0.94748	3.0488	0.79118	2.0488	1.2053	1.0488	1.0603	0.0488	0.86369
	9.049	1.2994	8.049	1.8424	7.049	1.7591	6.049	0.99822	5.049	1.5888	4.049	0.9507	3.049	0.79118	2.049	1.1924	1.049	1.0732	0.049	0.84757
	9.0492	1.2859	8.0492	1.8252	7.0492	1.7514	6.0492	0.97185	5.0492	1.5727	4.0492	0.93942	3.0492	0.82179	2.0492	1.2085	1.0492	1.0635	0.0492	0.86369
	9.0494	1.284	8.0494	1.8232	7.0494	1.7419	6.0494	0.97373	5.0494	1.5598	4.0494	0.92975	3.0494	0.79118	2.0494	1.1827	1.0494	1.0732	0.0494	0.85724
	9.0496	1.2821	8.0496	1.7773	7.0496	1.7381	6.0496	0.96055	5.0496	1.555	4.0496	0.92975	3.0496	0.79923	2.0496	1.1827	1.0496	1.0635	0.0496	0.86369
	9.0498	1.2744	8.0498	1.7965	7.0498	1.7305	6.0498	0.95678	5.0498	1.5421	4.0498	0.90558	3.0498	0.81212	2.0498	1.1634	1.0498	1.0603	0.0498	0.86369
	9.05	1.2514	8.05	1.829	7.05	1.7191	6.05	0.96055	5.05	1.5276	4.05	0.91847	3.05	0.79762	2.05	1.1602	1.05	1.0764	0.05	0.87336
	9.0502	1.2667	8.0502	1.8079	7.0502	1.6963	6.0502	0.93418	5.0502	1.4841	4.0502	0.91525	3.0502	0.81212	2.0502	1.1634	1.0502	1.0699	0.0502	0.87013
	9.0504	1.2245	8.0504	1.8079	7.0504	1.6849	6.0504	0.93795	5.0504	1.505	4.0504	0.91042	3.0504	0.8089	2.0504	1.1698	1.0504	1.0442	0.0504	0.87336
	9.0506	1.2495	8.0506	1.7926	7.0506	1.6735	6.0506	0.92288	5.0506	1.4969	4.0506	0.89752	3.0506	0.80729	2.0506	1.1602	1.0506	1.0667	0.0506	0.8798
	9.0508	1.2418	8.0508	1.7926	7.0508	1.6716	6.0508	0.91911	5.0508	1.4905	4.0508	0.89752	3.0508	0.78795	2.0508	1.1505	1.0508	1.0635	0.0508	0.89914
	9.051	1.2264	8.051	1.7697	7.051	1.6488	6.051	0.89274	5.051	1.4776	4.051	0.8798	3.051	0.80246	2.051	1.1376	1.051	1.0764	0.051	0.88625
	9.0512	1.2111	8.0512	1.7754	7.0512	1.6354	6.0512	0.90028	5.0512	1.4663	4.0512	0.87335	3.0512	0.79279	2.0512	1.1473	1.0512	1.0764	0.0512	0.88625
	9.0514	1.1842	8.0514	1.7678	7.0514	1.6126	6.0514	0.89274	5.0514	1.4486	4.0514	0.85563	3.0514	0.79601	2.0514	1.1279	1.0514	1.0732	0.0514	0.90236
	9.0516	1.19	8.0516	1.7429	7.0516	1.605	6.0516	0.87956	5.0516	1.4422	4.0516	0.86208	3.0516	0.80084	2.0516	1.1215	1.0516	1.0828	0.0516	0.89914
	9.0518	1.1765	8.0518	1.7448	7.0518	1.5727	6.0518	0.88333	5.0518	1.4357	4.0518	0.81857	3.0518	0.80407	2.0518	1.1086	1.0518	1.0861	0.0518	0.9088
	9.052	1.1688	8.052	1.7199	7.052	1.5898	6.052	0.84566	5.052	1.4212	4.052	0.78634	3.052	0.8089	2.052	1.1215	1.052	1.0828	0.052	0.88625
	9.0522	1.165	8.0522	1.718	7.0522	1.5708	6.0522	0.86449	5.0522	1.4099	4.0522	0.77023	3.0522	0.8089	2.0522	1.1247	1.0522	1.0925	0.0522	0.8798
	9.0524	1.1554	8.0524	1.7008	7.0524	1.5499	6.0524	0.86638	5.0524	1.4019	4.0524	0.81212	3.0524	0.81212	2.0524	1.1118	1.0524	1.0603	0.0524	0.89914
	9.0526	1.1496	8.0526	1.6836	7.0526	1.5404	6.0526	0.87391	5.0526	1.3825	4.0526	0.76378	3.0526	0.80407	2.0526	1.1118	1.0526	1.0667	0.0526	0.87336
	9.0528	1.1516	8.0528	1.6759	7.0528	1.5118	6.0528	0.84943	5.0528	1.3809	4.0528	0.73478	3.0528	0.8089	2.0528	1.0957	1.0528	1.0828	0.0528	0.88947
	9.053	1.1343	8.053	1.6568	7.053	1.4947	6.053	0.82871	5.053	1.3729	4.053	0.76056	3.053	0.81051	2.053	1.0925	1.053	1.0732	0.053	0.89269
	9.0532	1.1209	8.0532	1.6606	7.0532	1.4643	6.0532	0.82682	5.0532	1.368	4.0532	0.74767	3.0532	0.80246	2.0532	1.0925	1.0532	1.0603	0.0532	0.89591
	9.0534	1.0902	8.0534	1.63	7.0534	1.4681	6.0534	0.85696	5.0534	1.3616	4.0534	0.78473	3.0534	0.80246	2.0534	1.0861	1.0534	1.0345	0.0534	0.90558
	9.0536	1.0767	8.0536	1.6185	7.0536	1.4776	6.0536	0.82682	5.0536	1.3551	4.0536	0.80729	3.0536	0.79601	2.0536	1.0764	1.0536	1.0603	0.0536	0.89914
	9.0538	1.1266	8.0538	1.6051	7.0538	1.4567	6.0538	0.82682	5.0538	1.36	4.0538	0.75573	3.0538	0.79601	2.0538	1.0635	1.0538	1.0603	0.0538	0.89914
	9.054	1.0767	8.054	1.5898	7.054	1.4244	6.054	0.81929	5.054	1.3326	4.054	0.74122	3.054	0.79279	2.054	1.0732	1.054	1.0603	0.054	0.87658
	9.0542	1.0825	8.0542	1.5822	7.0542	1.4129	6.0542	0.81741	5.0542	1.331	4.0542	0.72994	3.0542	0.79762	2.0542	1.0506	1.0542	1.0925	0.0542	0.89914
	9.0544	1.0422	8.0544	1.5803	7.0544	1.4187	6.0544	0.80422	5.0544	1.3261	4.0544	0.71383	3.0544	0.7944	2.0544	1.0538	1.0544	1.0248	0.0544	0.89269
	9.0546	1.0556	8.0546	1.5764	7.0546	1.4129	6.0546	0.79481	5.0546	1.3149	4.0546	0.71383	3.0546	0.77667	2.0546	1.0377	1.0546	1.0506	0.0546	0.89914
	9.0548	1.0614	8.0548	1.5573	7.0548	1.4282	6.0548	0.79292	5.0548	1.2988	4.0548	0.71544	3.0548	0.78473	2.0548	1.0023	1.0548	1.0409	0.0548	0.88947
	9.055	1.0767	8.055	1.521	7.055	1.3939	6.055	0.78539	5.055	1.2971	4.055	0.709	3.055	0.77828	2.055	1.0119	1.055	1.0313	0.055	0.88947
	9.0552	1.0498	8.0552	1.4827	7.0552	1.4091	6.0552	0.78351	5.0552	1.2843	4.0552	0.71222	3.0552	0.78151	2.0552	1.0152	1.0552	1.0119	0.0552	0.88625
	9.0554	1.0115	8.0554	1.4923	7.0554	1.3901	6.0554	0.77032	5.0554	1.2746	4.0554	0.73156	3.0554	0.78634	2.0554	0.9797	1.0554	1.0184	0.0554	0.84757
	9.0556	0.98267	8.0556	1.454	7.0556	1.3559	6.0556	0.76655	5.0556	1.2601	4.0556	0.71705	3.0556	0.77667	2.0556	0.96681	1.0556	1.0216	0.0556	0.87013
	9.0558	1.0134	8.0558	1.4425	7.0558	1.335	6.0558	0.75337	5.0558	1.2504	4.0558	0.67355	3.0558	0.77506	2.0558	0.95715	1.0558	1.0055	0.0558	0.87013
	9.056	1.0594	8.056	1.4483	7.056	1.3958	6.056	0.7383	5.056	1.2569	4.056	0.69288	3.056	0.77667	2.056	0.97326	1.056	0.98293	0.056	0.87336
	9.0562	0.9654	8.0562	1.4196	7.0562	1.3977	6.0562	0.73454	5.0562	1.2295	4.0562	0.68321	3.0562	0.77506	2.0562	0.98615	1.0562	0.98293	0.0562	0.85724
	9.0564	1.0441	8.0564	1.4387	7.0564	1.3426	6.0564	0.73077	5.0564	1.2182	4.0564	0.68483	3.0564	0.75573	2.0564	0.95715	1.0564	0.96681	0.0564	0.86046
	9.0566	0.9462	8.0566	1.4272	7.0566	1.354	6.0566	0.7157	5.0566	1.215	4.0566	0.71222	3.0566	0.77345	2.0566	0.95392	1.0566	0.96681	0.0566	0.85724
	9.0568	0.95004	8.0568	1.4081	7.0568	1.3255	6.0568	0.72135	5.0568	1.1956	4.0568	0.71222	3.0568	0.78151	2.0568	0.93136	1.0568	0.96037	0.0568	0.84757
	9.057	0.91742	8.057	1.4043	7.057	1.2836	6.057	0.71382	5.057	1.1924	4.057	0.70416	3.057	0.79601	2.057	0.93781	1.057	0.97004	0.057	0.86369
	9.0572	0.9155	8.0572	1.3947	7.0572	1.2475	6.0572	0.7157	5.0572	1.1763	4.0572	0.709	3.0572	0.76862	2.0572	0.93781	1.0572	0.94748	0.0572	0.87013
	9.0574	0.89822	8.0574	1.3928	7.0574	1.2152	6.0574	0.69875	5.0574	1.1682	4.0574	0.69449	3.0574	0.7799	2.0574	0.91203	1.0574	0.94748	0.0574	0.85724
	9.0576	0.88479	8.0576	1.3947	7.0576	1.2798	6.0576	0.67803	5.0576	1.1731	4.0576	0.69449	3.0576	0.77023	2.0576	0.9088	1.0576	0.91203	0.0576	0.82824
	9.0578	0.86176	8.0578	1.3813	7.0578	1.2703	6.0578	0.68557	5.0578	1.1586	4.0578	0.6816	3.0578	0.76539	2.0578	0.88625	1.0578	0.9217	0.0578	0.83146
	9.058	0.89247	8.058	1.3756	7.058	1.2342	6.058	0.6818	5.058	1.1457	4.058	0.68321	3.058	0.77667	2.058	0.9088	1.058	0.91847	0.058	0.82179
	9.0582	0.87135	8.0582	1.3583	7.0582	1.2	6.0582	0.67427	5.0582	1.1376	4.0582	0.6816	3.0582	0.75573	2.0582	0.89269	1.0582	0.92492	0.0582	0.81857
	9.0584	0.86751	8.0584	1.3545	7.0584	1.2209	6.0584	0.65543	5.0584	1.1408	4.0584	0.67194	3.0584	0.74122	2.0584	0.8508	1.0584	0.91525	0.0584	0.82179
	9.0586	0.86943	8.0586	1.3583	7.0586	1.2228	6.0586	0.65732	5.0586	1.1118	4.0586	0.66388	3.0586	0.74606	2.0586	0.86369	1.0586	0.90236	0.0586	0.81535
	9.0588	0.89438	8.0588	1.3316	7.0588	1.2342	6.0588	0.64225	5.0588	1.1118	4.0588	0.66227	3.0588	0.74122	2.0588	0.85402	1.0588	0.90558	0.0588	0.83146
	9.059	0.92317	8.059	1.3201	7.059	1.1962	6.059	0.63471	5.059	1.0941	4.059	0.6526	3.059	0.73639	2.059	0.84113	1.059	0.92492	0.059	0.82179
	9.0592	0.91358	8.0592	1.322	7.0592	1.1981	6.0592	0.62906	5.0592	1.0957	4.0592	0.6381	3.0592	0.73156	2.0592	0.84113	1.0592	0.90236	0.0592	0.79923
	9.0594	0.90974	8.0594	1.3067	7.0594	1.1981	6.0594	0.61588	5.0594	1.0812	4.0594	0.64615	3.0594	0.73478	2.0594	0.82501	1.0594	0.87336	0.0594	0.81212
	9.0596	0.88863	8.0596	1.2474	7.0596	1.1885	6.0596	0.6027	5.0596	1.0699	4.0596	0.64615	3.0596	0.74928	2.0596	0.81535	1.0596	0.87658	0.0596	0.78956
	9.0598	0.87519	8.0598	1.2627	7.0598	1.179	6.0598	0.59893	5.0598	1.0587	4.0598	0.64938	3.0598	0.73961	2.0598	0.8089	1.0598	0.87658	0.0598	0.78312
	9.06	0.88863	8.06	1.2952	7.06	1.1657	6.06	0.59328	5.06	1.0554	4.06	0.63487	3.06	0.73478	2.06	0.83468	1.06	0.86691	0.06	0.78956
	9.0602	0.86751	8.0602	1.299	7.0602	1.1543	6.0602	0.57444	5.0602	1.0522	4.0602	0.6381	3.0602	0.72833	2.0602	0.81857	1.0602	0.85724	0.0602	0.78312
	9.0604	0.86176	8.0604	1.299	7.0604	1.1543	6.0604	0.56126	5.0604	1.0329	4.0604	0.63487	3.0604	0.74445	2.0604	0.81857	1.0604	0.85402	0.0604	0.77345
	9.0606	0.856	8.0606	1.3143	7.0606	1.16	6.0606	0.56503	5.0606	1.0168	4.0606	0.62682	3.0606	0.72028	2.0606	0.79923	1.0606	0.86691	0.0606	0.76378
	9.0608	0.85408	8.0608	1.301	7.0608	1.1524	6.0608	0.56126	5.0608	1.0039	4.0608	0.6107	3.0608	0.74606	2.0608	0.77345	1.0608	0.83791	0.0608	0.75089
	9.061	0.85408	8.061	1.2971	7.061	1.1353	6.061	0.56879	5.061	0.99582	4.061	0.60587	3.061	0.73639	2.061	0.7799	1.061	0.87013	0.061	0.75734
	9.0612	0.83297	8.0612	1.2876	7.0612	1.1239	6.0612	0.54431	5.0612	0.99098	4.0612	0.59942	3.0612	0.74284	2.0612	0.77023	1.0612	0.8798	0.0612	0.74767
	9.0614	0.82529	8.0614	1.2856	7.0614	1.141	6.0614	0.54054	5.0614	0.98454	4.0614	0.60104	3.0614	0.71383	2.0614	0.79279	1.0614	0.86046	0.0614	0.75734
	9.0616	0.8061	8.0616	1.2723	7.0616	1.1239	6.0616	0.53678	5.0616	0.97487	4.0616	0.6107	3.0616	0.70577	2.0616	0.75734	1.0616	0.86046	0.0616	0.74445
	9.0618	0.81377	8.0618	1.2569	7.0618	1.0973	6.0618	0.52171	5.0618	0.96681	4.0618	0.58009	3.0618	0.70577	2.0618	0.74767	1.0618	0.84757	0.0618	0.73478
	9.062	0.80994	8.062	1.2646	7.062	1.0973	6.062	0.51229	5.062	0.96198	4.062	0.57848	3.062	0.70255	2.062	0.73478	1.062	0.83791	0.062	0.72511
	9.0622	0.79842	8.0622	1.2742	7.0622	1.0973	6.0622	0.49346	5.0622	0.96037	4.0622	0.57525	3.0622	0.69933	2.0622	0.73478	1.0622	0.84435	0.0622	0.77667
	9.0624	0.77539	8.0624	1.2665	7.0624	1.0916	6.0624	0.49722	5.0624	0.95231	4.0624	0.5962	3.0624	0.69933	2.0624	0.73156	1.0624	0.8508	0.0624	0.71222
	9.0626	0.78882	8.0626	1.2531	7.0626	1.0935	6.0626	0.50287	5.0626	0.94909	4.0626	0.59459	3.0626	0.68966	2.0626	0.73156	1.0626	0.82824	0.0626	0.73156
	9.0628	0.75044	8.0628	1.2378	7.0628	1.0859	6.0628	0.48781	5.0628	0.93459	4.0628	0.56881	3.0628	0.68321	2.0628	0.72833	1.0628	0.82501	0.0628	0.738
	9.063	0.7562	8.063	1.2302	7.063	1.0878	6.063	0.46521	5.063	0.9217	4.063	0.57687	3.063	0.6816	2.063	0.70577	1.063	0.80568	0.063	0.72833
	9.0632	0.72933	8.0632	1.2187	7.0632	1.0992	6.0632	0.45391	5.0632	0.92008	4.0632	0.57525	3.0632	0.67194	2.0632	0.69288	1.0632	0.82179	0.0632	0.75089
	9.0634	0.6871	8.0634	1.2187	7.0634	1.1106	6.0634	0.49157	5.0634	0.91847	4.0634	0.57364	3.0634	0.67355	2.0634	0.709	1.0634	0.8089	0.0634	0.73156
	9.0636	0.66215	8.0636	1.2034	7.0636	1.0725	6.0636	0.48592	5.0636	0.91203	4.0636	0.58009	3.0636	0.66871	2.0636	0.70577	1.0636	0.79601	0.0636	0.71222
	9.0638	0.64872	8.0638	1.1957	7.0638	1.0821	6.0638	0.47651	5.0638	0.91203	4.0638	0.57687	3.0638	0.65743	2.0638	0.70255	1.0638	0.79923	0.0638	0.68322
	9.064	0.63912	8.064	1.1976	7.064	1.0764	6.064	0.45391	5.064	0.9088	4.064	0.56075	3.064	0.65904	2.064	0.68966	1.064	0.79601	0.064	0.6671
	9.0642	0.6276	8.0642	1.1842	7.0642	1.0954	6.0642	0.46521	5.0642	0.90558	4.0642	0.57687	3.0642	0.65743	2.0642	0.66066	1.0642	0.77023	0.0642	0.67355
	9.0644	0.67367	8.0644	1.167	7.0644	1.0573	6.0644	0.44637	5.0644	0.89591	4.0644	0.5398	3.0644	0.65582	2.0644	0.66388	1.0644	0.7799	0.0644	0.67999
	9.0646	0.67559	8.0646	1.1823	7.0646	1.0212	6.0646	0.43884	5.0646	0.88625	4.0646	0.56236	3.0646	0.64615	2.0646	0.66066	1.0646	0.76701	0.0646	0.65421
	9.0648	0.59306	8.0648	1.1498	7.0648	1.0878	6.0648	0.45202	5.0648	0.88463	4.0648	0.55914	3.0648	0.64132	2.0648	0.64132	1.0648	0.76056	0.0648	0.62843
	9.065	0.64872	8.065	1.1613	7.065	1.0611	6.065	0.43319	5.065	0.87819	4.065	0.52852	3.065	0.63971	2.065	0.61876	1.065	0.73156	0.065	0.64132
	9.0652	0.57386	8.0652	1.146	7.0652	1.0497	6.0652	0.43319	5.0652	0.86046	4.0652	0.56075	3.0652	0.6381	2.0652	0.63165	1.0652	0.74122	0.0652	0.6381
	9.0654	0.63144	8.0654	1.1096	7.0654	1.025	6.0654	0.42189	5.0654	0.86369	4.0654	0.54625	3.0654	0.63649	2.0654	0.62198	1.0654	0.71544	0.0654	0.64132
	9.0656	0.5969	8.0656	1.102	7.0656	1.0155	6.0656	0.41624	5.0656	0.86852	4.0656	0.5108	3.0656	0.62682	2.0656	0.62198	1.0656	0.70255	0.0656	0.62198
	9.0658	0.59498	8.0658	1.079	7.0658	1.0041	6.0658	0.41435	5.0658	0.86691	4.0658	0.53336	3.0658	0.61232	2.0658	0.63165	1.0658	0.69288	0.0658	0.61876
	9.066	0.63528	8.066	1.0446	7.066	1.0041	6.066	0.40682	5.066	0.85402	4.066	0.51241	3.066	0.61554	2.066	0.62198	1.066	0.67677	0.066	0.61554
	9.0662	0.57003	8.0662	1.0924	7.0662	1.0174	6.0662	0.38799	5.0662	0.85724	4.0662	0.51563	3.0662	0.60748	2.0662	0.59298	1.0662	0.68644	0.0662	0.62521
	9.0664	0.57003	8.0664	1.0924	7.0664	1.0212	6.0664	0.39175	5.0664	0.84113	4.0664	0.51241	3.0664	0.59781	2.0664	0.57687	1.0664	0.65421	0.0664	0.60265
	9.0666	0.56811	8.0666	1.0771	7.0666	1.0003	6.0666	0.40494	5.0666	0.83307	4.0666	0.50274	3.0666	0.60587	2.0666	0.60587	1.0666	0.66388	0.0666	0.61876
	9.0668	0.54316	8.0668	1.0599	7.0668	0.99077	6.0668	0.38987	5.0668	0.83146	4.0668	0.48341	3.0668	0.60587	2.0668	0.58009	1.0668	0.64777	0.0668	0.60587
	9.067	0.56427	8.067	1.0599	7.067	0.95654	6.067	0.3861	5.067	0.82985	4.067	0.48502	3.067	0.61393	2.067	0.60265	1.067	0.64454	0.067	0.57687
	9.0672	0.56235	8.0672	1.0408	7.0672	0.95274	6.0672	0.37669	5.0672	0.83146	4.0672	0.47213	3.0672	0.59459	2.0672	0.5672	1.0672	0.65099	0.0672	0.55431
	9.0674	0.59498	8.0674	1.0561	7.0674	0.98317	6.0674	0.36538	5.0674	0.81373	4.0674	0.47535	3.0674	0.6107	2.0674	0.57687	1.0674	0.64132	0.0674	0.58653
	9.0676	0.54124	8.0676	1.0427	7.0676	0.95084	6.0676	0.36162	5.0676	0.81535	4.0676	0.47535	3.0676	0.58492	2.0676	0.5672	1.0676	0.61876	0.0676	0.58009
	9.0678	0.52396	8.0678	1.0331	7.0678	0.96225	6.0678	0.36162	5.0678	0.80084	4.0678	0.47052	3.0678	0.57203	2.0678	0.53819	1.0678	0.59298	0.0678	0.59298
	9.068	0.57962	8.068	1.0178	7.068	0.91471	6.068	0.35785	5.068	0.79279	4.068	0.46085	3.068	0.56559	2.068	0.54786	1.068	0.58976	0.068	0.55108
	9.0682	0.52204	8.0682	1.0446	7.0682	0.89949	6.0682	0.35408	5.0682	0.79118	4.0682	0.44957	3.0682	0.56559	2.0682	0.52852	1.0682	0.59298	0.0682	0.56397
	9.0684	0.5278	8.0684	1.0293	7.0684	0.89949	6.0684	0.33337	5.0684	0.78795	4.0684	0.44957	3.0684	0.55753	2.0684	0.50919	1.0684	0.5962	0.0684	0.54464
	9.0686	0.56043	8.0686	1.0274	7.0686	0.87287	6.0686	0.33902	5.0686	0.78634	4.0686	0.44796	3.0686	0.55592	2.0686	0.50919	1.0686	0.58331	0.0686	0.55431
	9.0688	0.5777	8.0688	1.014	7.0688	0.85195	6.0688	0.34843	5.0688	0.77667	4.0688	0.44151	3.0688	0.5398	2.0688	0.53819	1.0688	0.5672	0.0688	0.51563
	9.069	0.58154	8.069	1.014	7.069	0.86336	6.069	0.33525	5.069	0.76862	4.069	0.44312	3.069	0.53336	2.069	0.51563	1.069	0.55431	0.069	0.5253
	9.0692	0.58922	8.0692	0.98911	7.0692	0.83864	6.0692	0.3183	5.0692	0.76539	4.0692	0.42862	3.0692	0.5398	2.0692	0.51563	1.0692	0.55753	0.0692	0.50597
	9.0694	0.58346	8.0694	0.96997	7.0694	0.84435	6.0694	0.31642	5.0694	0.75089	4.0694	0.43829	3.0694	0.53497	2.0694	0.4963	1.0694	0.55431	0.0694	0.51886
	9.0696	0.5777	8.0696	0.96806	7.0696	0.83674	6.0696	0.31642	5.0696	0.74445	4.0696	0.43345	3.0696	0.52208	2.0696	0.50274	1.0696	0.55431	0.0696	0.50597
	9.0698	0.57003	8.0698	0.97571	7.0698	0.82913	6.0698	0.31265	5.0698	0.74122	4.0698	0.4254	3.0698	0.52691	2.0698	0.48985	1.0698	0.52852	0.0698	0.49952
	9.07	0.56235	8.07	0.97571	7.07	0.82343	6.07	0.31265	5.07	0.73317	4.07	0.42056	3.07	0.54786	2.07	0.48985	1.07	0.5253	0.07	0.50597
	9.0702	0.55659	8.0702	0.96232	7.0702	0.80821	6.0702	0.307	5.0702	0.71866	4.0702	0.42218	3.0702	0.53336	2.0702	0.45763	1.0702	0.51886	0.0702	0.50274
	9.0704	0.56043	8.0704	0.96232	7.0704	0.81012	6.0704	0.29381	5.0704	0.69933	4.0704	0.41734	3.0704	0.49952	2.0704	0.46085	1.0704	0.50274	0.0704	0.47374
	9.0706	0.54699	8.0706	0.9585	7.0706	0.80251	6.0706	0.29005	5.0706	0.70094	4.0706	0.41734	3.0706	0.53658	2.0706	0.46729	1.0706	0.50597	0.0706	0.50919
	9.0708	0.54891	8.0708	0.97571	7.0708	0.7873	6.0708	0.28628	5.0708	0.69933	4.0708	0.42056	3.0708	0.54142	2.0708	0.46085	1.0708	0.52208	0.0708	0.49308
	9.071	0.54508	8.071	0.96806	7.071	0.77969	6.071	0.2731	5.071	0.69449	4.071	0.4109	3.071	0.52852	2.071	0.48018	1.071	0.51241	0.071	0.49952
	9.0712	0.50861	8.0712	0.97189	7.0712	0.77589	6.0712	0.26933	5.0712	0.67677	4.0712	0.40767	3.0712	0.52369	2.0712	0.44151	1.0712	0.51886	0.0712	0.46729
	9.0714	0.50093	8.0714	0.94702	7.0714	0.77969	6.0714	0.26556	5.0714	0.66227	4.0714	0.43184	3.0714	0.50597	2.0714	0.45118	1.0714	0.55108	0.0714	0.47052
	9.0716	0.50285	8.0716	0.95467	7.0716	0.77589	6.0716	0.25238	5.0716	0.6671	4.0716	0.44151	3.0716	0.50274	2.0716	0.44473	1.0716	0.50597	0.0716	0.46729
	9.0718	0.4779	8.0718	0.94702	7.0718	0.75687	6.0718	0.2505	5.0718	0.65743	4.0718	0.43345	3.0718	0.4963	2.0718	0.4254	1.0718	0.47696	0.0718	0.47696
	9.072	0.4875	8.072	0.93554	7.072	0.74165	6.072	0.27121	5.072	0.66227	4.072	0.39962	3.072	0.48985	2.072	0.45763	1.072	0.49952	0.072	0.45118
	9.0722	0.47214	8.0722	0.9298	7.0722	0.75497	6.0722	0.25238	5.0722	0.63971	4.0722	0.39639	3.0722	0.49146	2.0722	0.40928	1.0722	0.50274	0.0722	0.44151
	9.0724	0.48558	8.0724	0.90684	7.0724	0.73975	6.0724	0.24485	5.0724	0.63487	4.0724	0.42056	3.0724	0.47857	2.0724	0.40284	1.0724	0.48663	0.0724	0.4254
	9.0726	0.47406	8.0726	0.90684	7.0726	0.73975	6.0726	0.24485	5.0726	0.62843	4.0726	0.4254	3.0726	0.48663	2.0726	0.39962	1.0726	0.47374	0.0726	0.41251
	9.0728	0.47022	8.0728	0.89345	7.0728	0.72454	6.0728	0.23354	5.0728	0.62843	4.0728	0.40445	3.0728	0.4818	2.0728	0.38673	1.0728	0.50597	0.0728	0.43829
	9.073	0.4376	8.073	0.87432	7.073	0.74736	6.073	0.22789	5.073	0.64132	4.073	0.42056	3.073	0.46246	2.073	0.38028	1.073	0.48663	0.073	0.44151
	9.0732	0.43952	8.0732	0.88197	7.0732	0.74926	6.0732	0.24108	5.0732	0.62198	4.0732	0.39962	3.0732	0.46085	2.0732	0.4254	1.0732	0.48663	0.0732	0.39639
	9.0734	0.39537	8.0734	0.88006	7.0734	0.73595	6.0734	0.23731	5.0734	0.61876	4.0734	0.40767	3.0734	0.45279	2.0734	0.40606	1.0734	0.46729	0.0734	0.39962
	9.0736	0.40497	8.0736	0.86858	7.0736	0.74356	6.0736	0.22601	5.0736	0.61232	4.0736	0.39962	3.0736	0.44635	2.0736	0.38673	1.0736	0.46407	0.0736	0.45118
	9.0738	0.42608	8.0738	0.8571	7.0738	0.72834	6.0738	0.22601	5.0738	0.61554	4.0738	0.38189	3.0738	0.45118	2.0738	0.38028	1.0738	0.44796	0.0738	0.39317
	9.074	0.38961	8.074	0.83797	7.074	0.75687	6.074	0.22224	5.074	0.60909	4.074	0.39156	3.074	0.4399	2.074	0.35772	1.074	0.4254	0.074	0.40284
	9.0742	0.4184	8.0742	0.83414	7.0742	0.73975	6.0742	0.22601	5.0742	0.60587	4.0742	0.37867	3.0742	0.42862	2.0742	0.37061	1.0742	0.44473	0.0742	0.39962
	9.0744	0.34547	8.0744	0.83223	7.0744	0.71883	6.0744	0.22224	5.0744	0.59781	4.0744	0.37061	3.0744	0.44312	2.0744	0.35128	1.0744	0.43507	0.0744	0.3835
	9.0746	0.33779	8.0746	0.82457	7.0746	0.6808	6.0746	0.22036	5.0746	0.59459	4.0746	0.38673	3.0746	0.42862	2.0746	0.35128	1.0746	0.43829	0.0746	0.37061
	9.0748	0.33395	8.0748	0.80544	7.0748	0.73024	6.0748	0.22978	5.0748	0.58976	4.0748	0.39156	3.0748	0.40123	2.0748	0.32872	1.0748	0.38673	0.0748	0.3545
	9.075	0.40305	8.075	0.78631	7.075	0.71313	6.075	0.21848	5.075	0.5817	4.075	0.34966	3.075	0.40928	2.075	0.32227	1.075	0.40606	0.075	0.36094
	9.0752	0.29941	8.0752	0.73848	7.0752	0.70362	6.0752	0.21283	5.0752	0.57525	4.0752	0.35933	3.0752	0.40606	2.0752	0.33194	1.0752	0.40606	0.0752	0.34483
	9.0754	0.33971	8.0754	0.7557	7.0754	0.68651	6.0754	0.20341	5.0754	0.57525	4.0754	0.36255	3.0754	0.40284	2.0754	0.3126	1.0754	0.38673	0.0754	0.33194
	9.0756	0.3186	8.0756	0.75379	7.0756	0.6846	6.0756	0.21471	5.0756	0.56397	4.0756	0.3126	3.0756	0.398	2.0756	0.33194	1.0756	0.37383	0.0756	0.31583
	9.0758	0.28597	8.0758	0.7557	7.0758	0.68841	6.0758	0.20529	5.0758	0.53819	4.0758	0.32388	3.0758	0.398	2.0758	0.34483	1.0758	0.36094	0.0758	0.32872
	9.076	0.30708	8.076	0.727	7.076	0.66749	6.076	0.20906	5.076	0.54464	4.076	0.29971	3.076	0.40445	2.076	0.31905	1.076	0.34805	0.076	0.33516
	9.0762	0.41648	8.0762	0.70404	7.0762	0.67319	6.0762	0.20341	5.0762	0.55108	4.0762	0.31583	3.0762	0.39478	2.0762	0.33194	1.0762	0.33838	0.0762	0.31583
	9.0764	0.29941	8.0764	0.69065	7.0764	0.64467	6.0764	0.20718	5.0764	0.53658	4.0764	0.2836	3.0764	0.37545	2.0764	0.30616	1.0764	0.32549	0.0764	0.30616
	9.0766	0.3685	8.0766	0.6543	7.0766	0.65608	6.0766	0.19964	5.0766	0.51886	4.0766	0.32388	3.0766	0.37545	2.0766	0.29004	1.0766	0.3126	0.0766	0.28682
	9.0768	0.28021	8.0768	0.66387	7.0768	0.65228	6.0768	0.19964	5.0768	0.52852	4.0768	0.30616	3.0768	0.38511	2.0768	0.30293	1.0768	0.32227	0.0768	0.29971
	9.077	0.3685	8.077	0.69639	7.077	0.63516	6.077	0.19211	5.077	0.52047	4.077	0.28682	3.077	0.37222	2.077	0.32227	1.077	0.29971	0.077	0.32227
	9.0772	0.23607	8.0772	0.683	7.0772	0.61614	6.0772	0.20906	5.0772	0.51402	4.0772	0.29488	3.0772	0.36739	2.0772	0.28038	1.0772	0.29327	0.0772	0.27393
	9.0774	0.23799	8.0774	0.67535	7.0774	0.62946	6.0774	0.19776	5.0774	0.5108	4.0774	0.28199	3.0774	0.37222	2.0774	0.29971	1.0774	0.29327	0.0774	0.29327
	9.0776	0.23991	8.0776	0.67535	7.0776	0.59142	6.0776	0.20906	5.0776	0.50758	4.0776	0.26426	3.0776	0.37061	2.0776	0.28682	1.0776	0.3126	0.0776	0.26426
	9.0778	0.23799	8.0778	0.64856	7.0778	0.59142	6.0778	0.19399	5.0778	0.47857	4.0778	0.27071	3.0778	0.34644	2.0778	0.27715	1.0778	0.28682	0.0778	0.26749
	9.078	0.36466	8.078	0.64856	7.078	0.57621	6.078	0.19211	5.078	0.4818	4.078	0.27393	3.078	0.34	2.078	0.2836	1.078	0.29971	0.078	0.28038
	9.0782	0.33012	8.0782	0.65813	7.0782	0.5629	6.0782	0.20906	5.0782	0.48018	4.0782	0.25943	3.0782	0.32711	2.0782	0.2836	1.0782	0.29649	0.0782	0.26749
	9.0784	0.27254	8.0784	0.63517	7.0784	0.53057	6.0784	0.19211	5.0784	0.47213	4.0784	0.27232	3.0784	0.31905	2.0784	0.25782	1.0784	0.27071	0.0784	0.26749
	9.0786	0.27062	8.0786	0.62178	7.0786	0.52486	6.0786	0.19211	5.0786	0.47696	4.0786	0.26587	3.0786	0.31099	2.0786	0.22881	1.0786	0.25782	0.0786	0.26104
	9.0788	0.27638	8.0788	0.63134	7.0788	0.50965	6.0788	0.17893	5.0788	0.44957	4.0788	0.25782	3.0788	0.30616	2.0788	0.27071	1.0788	0.27071	0.0788	0.24493
	9.079	0.27254	8.079	0.64091	7.079	0.51536	6.079	0.17516	5.079	0.44796	4.079	0.25459	3.079	0.30455	2.079	0.22881	1.079	0.26104	0.079	0.24815
	9.0792	0.27446	8.0792	0.61413	7.0792	0.50965	6.0792	0.17139	5.0792	0.42862	4.0792	0.26587	3.0792	0.32227	2.0792	0.24493	1.0792	0.24815	0.0792	0.25459
	9.0794	0.2783	8.0794	0.64091	7.0794	0.49824	6.0794	0.16386	5.0794	0.44957	4.0794	0.27554	3.0794	0.33194	2.0794	0.22881	1.0794	0.23526	0.0794	0.23848
	9.0796	0.26678	8.0796	0.57969	7.0796	0.49444	6.0796	0.17328	5.0796	0.45118	4.0796	0.25782	3.0796	0.30132	2.0796	0.22559	1.0796	0.23204	0.0796	0.25459
	9.0798	0.25143	8.0798	0.61604	7.0798	0.50394	6.0798	0.15256	5.0798	0.44151	4.0798	0.24009	3.0798	0.29004	2.0798	0.20625	1.0798	0.22237	0.0798	0.26104
	9.08	0.25718	8.08	0.62943	7.08	0.49824	6.08	0.14314	5.08	0.42056	4.08	0.24976	3.08	0.30938	2.08	0.22881	1.08	0.2417	0.08	0.25137
	9.0802	0.25526	8.0802	0.59882	7.0802	0.47732	6.0802	0.15067	5.0802	0.41251	4.0802	0.24976	3.0802	0.27393	2.0802	0.23204	1.0802	0.21914	0.0802	0.23848
	9.0804	0.24375	8.0804	0.58734	7.0804	0.46781	6.0804	0.15632	5.0804	0.39962	4.0804	0.25298	3.0804	0.29649	2.0804	0.21914	1.0804	0.20948	0.0804	0.21914
	9.0806	0.24183	8.0806	0.59882	7.0806	0.47542	6.0806	0.14879	5.0806	0.36739	4.0806	0.25459	3.0806	0.30293	2.0806	0.20948	1.0806	0.23204	0.0806	0.19659
	9.0808	0.24183	8.0808	0.60073	7.0808	0.4526	6.0808	0.15632	5.0808	0.3835	4.0808	0.23204	3.0808	0.30455	2.0808	0.19981	1.0808	0.2417	0.0808	0.2127
	9.081	0.23415	8.081	0.59499	7.081	0.49444	6.081	0.16009	5.081	0.3835	4.081	0.24493	3.081	0.31099	2.081	0.20625	1.081	0.23204	0.081	0.19336
	9.0812	0.21688	8.0812	0.59499	7.0812	0.48493	6.0812	0.15632	5.0812	0.39639	4.0812	0.24493	3.0812	0.31583	2.0812	0.18692	1.0812	0.26426	0.0812	0.21914
	9.0814	0.20728	8.0814	0.59117	7.0814	0.47542	6.0814	0.12619	5.0814	0.38189	4.0814	0.25621	3.0814	0.28038	2.0814	0.15791	1.0814	0.24815	0.0814	0.18047
	9.0816	0.22648	8.0816	0.58925	7.0816	0.47162	6.0816	0.14314	5.0816	0.37706	4.0816	0.25298	3.0816	0.31421	2.0816	0.17403	1.0816	0.26749	0.0816	0.18692
	9.0818	0.21112	8.0818	0.60839	7.0818	0.4526	6.0818	0.13937	5.0818	0.37222	4.0818	0.25298	3.0818	0.30455	2.0818	0.1708	1.0818	0.26104	0.0818	0.20303
	9.082	0.19961	8.082	0.5529	7.082	0.4526	6.082	0.14126	5.082	0.36417	4.082	0.24976	3.082	0.26749	2.082	0.16114	1.082	0.26426	0.082	0.23204
	9.0822	0.19385	8.0822	0.56438	7.0822	0.46591	6.0822	0.14502	5.0822	0.35933	4.0822	0.25298	3.0822	0.28199	2.0822	0.14824	1.0822	0.2836	0.0822	0.20303
	9.0824	0.21688	8.0824	0.55864	7.0824	0.44499	6.0824	0.12996	5.0824	0.35128	4.0824	0.24654	3.0824	0.25782	2.0824	0.16758	1.0824	0.25782	0.0824	0.22559
	9.0826	0.19385	8.0826	0.55673	7.0826	0.43548	6.0826	0.12996	5.0826	0.35128	4.0826	0.24009	3.0826	0.25943	2.0826	0.16436	1.0826	0.2417	0.0826	0.2417
	9.0828	0.2092	8.0828	0.52229	7.0828	0.44689	6.0828	0.13561	5.0828	0.34483	4.0828	0.24815	3.0828	0.24493	2.0828	0.18692	1.0828	0.25782	0.0828	0.21592
	9.083	0.18809	8.083	0.52612	7.083	0.4507	6.083	0.11489	5.083	0.3545	4.083	0.24654	3.083	0.26749	2.083	0.17725	1.083	0.26104	0.083	0.19659
	9.0832	0.18041	8.0832	0.50508	7.0832	0.44689	6.0832	0.12807	5.0832	0.34966	4.0832	0.24654	3.0832	0.25137	2.0832	0.15147	1.0832	0.23848	0.0832	0.18369
	9.0834	0.13627	8.0834	0.51655	7.0834	0.4507	6.0834	0.13749	5.0834	0.34644	4.0834	0.24009	3.0834	0.25298	2.0834	0.14502	1.0834	0.23848	0.0834	0.19014
	9.0836	0.11516	8.0836	0.49551	7.0836	0.43358	6.0836	0.15067	5.0836	0.35933	4.0836	0.21753	3.0836	0.24331	2.0836	0.13858	1.0836	0.23526	0.0836	0.19014
	9.0838	0.10556	8.0838	0.47829	7.0838	0.4488	6.0838	0.13749	5.0838	0.32549	4.0838	0.23204	3.0838	0.23365	2.0838	0.14502	1.0838	0.24493	0.0838	0.16758
	9.084	0.0998	8.084	0.48403	7.084	0.43929	6.084	0.16009	5.084	0.33677	4.084	0.21753	3.084	0.24493	2.084	0.11279	1.084	0.25459	0.084	0.20303
	9.0842	0.08445	8.0842	0.48403	7.0842	0.41647	6.0842	0.15067	5.0842	0.33194	4.0842	0.21431	3.0842	0.23042	2.0842	0.12246	1.0842	0.23848	0.0842	0.16758
	9.0844	0.09212	8.0844	0.45151	7.0844	0.40125	6.0844	0.15632	5.0844	0.31583	4.0844	0.22398	3.0844	0.23042	2.0844	0.12891	1.0844	0.22559	0.0844	0.16436
	9.0846	0.07485	8.0846	0.46107	7.0846	0.43358	6.0846	0.15821	5.0846	0.31905	4.0846	0.22559	3.0846	0.23526	2.0846	0.12891	1.0846	0.22237	0.0846	0.16758
	9.0848	0.05566	8.0848	0.44577	7.0848	0.39175	6.0848	0.15821	5.0848	0.31905	4.0848	0.19497	3.0848	0.22398	2.0848	0.10635	1.0848	0.20625	0.0848	0.1418
	9.085	0.05566	8.085	0.42281	7.085	0.43548	6.085	0.14879	5.085	0.30455	4.085	0.20303	3.085	0.22237	2.085	0.11602	1.085	0.21914	0.085	0.14502
	9.0852	0.0595	8.0852	0.43811	7.0852	0.40696	6.0852	0.15632	5.0852	0.30777	4.0852	0.20625	3.0852	0.22237	2.0852	0.10957	1.0852	0.18692	0.0852	0.14502
	9.0854	0.04222	8.0854	0.41707	7.0854	0.37083	6.0854	0.14691	5.0854	0.29649	4.0854	0.20464	3.0854	0.22237	2.0854	0.10635	1.0854	0.21914	0.0854	0.15147
	9.0856	0.04414	8.0856	0.38072	7.0856	0.40316	6.0856	0.15256	5.0856	0.29004	4.0856	0.20948	3.0856	0.22237	2.0856	0.0999	1.0856	0.18047	0.0856	0.13858
	9.0858	0.04414	8.0858	0.37881	7.0858	0.38224	6.0858	0.14502	5.0858	0.29004	4.0858	0.19014	3.0858	0.20786	2.0858	0.11924	1.0858	0.14502	0.0858	0.13535
	9.086	0.02111	8.086	0.36924	7.086	0.38604	6.086	0.15256	5.086	0.28199	4.086	0.16919	3.086	0.21431	2.086	0.09346	1.086	0.13858	0.086	0.16436
	9.0862	0.01919	8.0862	0.35202	7.0862	0.36512	6.0862	0.13937	5.0862	0.29488	4.0862	0.19336	3.0862	0.20303	2.0862	0.10313	1.0862	0.12891	0.0862	0.16436
	9.0864	0.03647	8.0864	0.35202	7.0864	0.35942	6.0864	0.14314	5.0864	0.27876	4.0864	0.19014	3.0864	0.2127	2.0864	0.09668	1.0864	0.15147	0.0864	0.14502
	9.0866	0.03647	8.0866	0.34054	7.0866	0.35181	6.0866	0.14314	5.0866	0.27232	4.0866	0.17564	3.0866	0.20464	2.0866	0.12246	1.0866	0.14502	0.0866	0.14502
	9.0868	0.02111	8.0868	0.31759	7.0868	0.3442	6.0868	0.14126	5.0868	0.25782	4.0868	0.14502	3.0868	0.20303	2.0868	0.08057	1.0868	0.14824	0.0868	0.15147
	9.087	0.01344	8.087	0.3348	7.087	0.34801	6.087	0.11112	5.087	0.24815	4.087	0.14341	3.087	0.22881	2.087	0.07734	1.087	0.13213	0.087	0.09668
	9.0872	0.01535	8.0872	0.32141	7.0872	0.29096	6.0872	0.13937	5.0872	0.26426	4.0872	0.14824	3.0872	0.20625	2.0872	0.09668	1.0872	0.13535	0.0872	0.13213
	9.0874	0.01535	8.0874	0.30228	7.0874	0.31378	6.0874	0.12619	5.0874	0.25459	4.0874	0.1273	3.0874	0.24815	2.0874	0.08379	1.0874	0.13858	0.0874	0.12891
	9.0876	0.00576	8.0876	0.32906	7.0876	0.29096	6.0876	0.13184	5.0876	0.25621	4.0876	0.14019	3.0876	0.20625	2.0876	0.10957	1.0876	0.12891	0.0876	0.12891
	9.0878	0	8.0878	0.31759	7.0878	0.27384	6.0878	0.13749	5.0878	0.24654	4.0878	0.13374	3.0878	0.20464	2.0878	0.08701	1.0878	0.13213	0.0878	0.12891
	9.088	0.01535	8.088	0.29654	7.088	0.30047	6.088	0.12242	5.088	0.23042	4.088	0.13052	3.088	0.21592	2.088	0.06768	1.088	0.10957	0.088	0.10957
	9.0882	0.03071	8.0882	0.29271	7.0882	0.28145	6.0882	0.13561	5.0882	0.2272	4.0882	0.12085	3.0882	0.2272	2.0882	0.08057	1.0882	0.13213	0.0882	0.10957
	9.0884	0.04222	8.0884	0.25445	7.0884	0.26053	6.0884	0.13749	5.0884	0.22559	4.0884	0.1273	3.0884	0.20142	2.0884	0.07412	1.0884	0.12569	0.0884	0.1128
	9.0886	0.05182	8.0886	0.26976	7.0886	0.25863	6.0886	0.14314	5.0886	0.22237	4.0886	0.11602	3.0886	0.16436	2.0886	0.08701	1.0886	0.1128	0.0886	0.09668
	9.0888	0.07101	8.0888	0.2755	7.0888	0.24151	6.0888	0.15632	5.0888	0.21753	4.0888	0.12407	3.0888	0.1563	2.0888	0.06123	1.0888	0.12891	0.0888	0.10635
	9.089	0.09788	8.089	0.26593	7.089	0.24722	6.089	0.15821	5.089	0.22237	4.089	0.11924	3.089	0.14986	2.089	0.10957	1.089	0.14502	0.089	0.11602
	9.0892	0.08637	8.0892	0.25636	7.0892	0.232	6.0892	0.14502	5.0892	0.22559	4.0892	0.11924	3.0892	0.16758	2.0892	0.07734	1.0892	0.10957	0.0892	0.10313
	9.0894	0.09212	8.0894	0.25062	7.0894	0.2263	6.0894	0.12996	5.0894	0.21109	4.0894	0.11118	3.0894	0.16114	2.0894	0.07412	1.0894	0.12246	0.0894	0.09346
	9.0896	0.09596	8.0896	0.2468	7.0896	0.24151	6.0896	0.14126	5.0896	0.19981	4.0896	0.10474	3.0896	0.1563	2.0896	0.06123	1.0896	0.13213	0.0896	0.10957
	9.0898	0.10172	8.0898	0.24489	7.0898	0.21679	6.0898	0.15821	5.0898	0.19659	4.0898	0.11118	3.0898	0.15308	2.0898	0.05479	1.0898	0.10313	0.0898	0.0999
	9.09	0.1094	8.09	0.22767	7.09	0.2244	6.09	0.12619	5.09	0.19659	4.09	0.10635	3.09	0.15308	2.09	0.06123	1.09	0.12569	0.09	0.09024
	9.0902	0.10364	8.0902	0.23341	7.0902	0.19017	6.0902	0.12996	5.0902	0.18531	4.0902	0.09668	3.0902	0.18047	2.0902	0.07734	1.0902	0.12246	0.0902	0.1128
	9.0904	0.09021	8.0904	0.24489	7.0904	0.20348	6.0904	0.12242	5.0904	0.18047	4.0904	0.10313	3.0904	0.16114	2.0904	0.07412	1.0904	0.06445	0.0904	0.08057
	9.0906	0.08637	8.0906	0.2755	7.0906	0.21679	6.0906	0.12619	5.0906	0.16597	4.0906	0.09829	3.0906	0.14341	2.0906	0.0709	1.0906	0.10313	0.0906	0.09024
	9.0908	0.11132	8.0908	0.2755	7.0908	0.19587	6.0908	0.11112	5.0908	0.16275	4.0908	0.08379	3.0908	0.14824	2.0908	0.07734	1.0908	0.11602	0.0908	0.0999
	9.091	0.1094	8.091	0.28124	7.091	0.19968	6.091	0.12054	5.091	0.17241	4.091	0.09185	3.091	0.1708	2.091	0.06123	1.091	0.08701	0.091	0.06445
	9.0912	0.12859	8.0912	0.27932	7.0912	0.18446	6.0912	0.10547	5.0912	0.15147	4.0912	0.09829	3.0912	0.17886	2.0912	0.0709	1.0912	0.10957	0.0912	0.06445
	9.0914	0.10364	8.0914	0.26976	7.0914	0.17686	6.0914	0.11489	5.0914	0.16275	4.0914	0.10796	3.0914	0.14502	2.0914	0.08379	1.0914	0.10313	0.0914	0.06123
	9.0916	0.09596	8.0916	0.27741	7.0916	0.17305	6.0916	0.10736	5.0916	0.13858	4.0916	0.08862	3.0916	0.16436	2.0916	0.0709	1.0916	0.12569	0.0916	0.08057
	9.0918	0.09788	8.0918	0.24871	7.0918	0.15784	6.0918	0.14126	5.0918	0.16597	4.0918	0.09829	3.0918	0.14502	2.0918	0.06768	1.0918	0.12246	0.0918	0.10635
	9.092	0.10748	8.092	0.26019	7.092	0.15784	6.092	0.10359	5.092	0.14341	4.092	0.0999	3.092	0.14019	2.092	0.03545	1.092	0.1418	0.092	0.11602
	9.0922	0.09405	8.0922	0.24106	7.0922	0.16354	6.0922	0.11112	5.0922	0.13858	4.0922	0.08701	3.0922	0.12085	2.0922	0.0419	1.0922	0.14824	0.0922	0.10635
	9.0924	0.10748	8.0924	0.24489	7.0924	0.15404	6.0924	0.10547	5.0924	0.13858	4.0924	0.11441	3.0924	0.13052	2.0924	0.02578	1.0924	0.1418	0.0924	0.12569
	9.0926	0.10172	8.0926	0.23723	7.0926	0.15974	6.0926	0.09606	5.0926	0.14502	4.0926	0.09024	3.0926	0.1418	2.0926	0.06768	1.0926	0.13858	0.0926	0.10957
	9.0928	0.10364	8.0928	0.23532	7.0928	0.15594	6.0928	0.11677	5.0928	0.13052	4.0928	0.08379	3.0928	0.13213	2.0928	0	1.0928	0.15791	0.0928	0.10957
	9.093	0.09405	8.093	0.23915	7.093	0.15213	6.093	0.09417	5.093	0.13697	4.093	0.09346	3.093	0.13535	2.093	0.0419	1.093	0.16436	0.093	0.09668
	9.0932	0.1094	8.0932	0.21427	7.0932	0.16545	6.0932	0.1017	5.0932	0.12891	4.0932	0.07251	3.0932	0.12407	2.0932	0.05479	1.0932	0.16758	0.0932	0.0999
	9.0934	0.06526	8.0934	0.22193	7.0934	0.15213	6.0934	0.11301	5.0934	0.12891	4.0934	0.07734	3.0934	0.13052	2.0934	0.02256	1.0934	0.13213	0.0934	0.08701
	9.0936	0.05758	8.0936	0.21427	7.0936	0.16735	6.0936	0.11489	5.0936	0.12891	4.0936	0.0709	3.0936	0.11602	2.0936	0.03867	1.0936	0.14824	0.0936	0.09024
	9.0938	0.0499	8.0938	0.20088	7.0938	0.16354	6.0938	0.13561	5.0938	0.1273	4.0938	0.0709	3.0938	0.12891	2.0938	0.02578	1.0938	0.15791	0.0938	0.10313
	9.094	0.02495	8.094	0.20662	7.094	0.15213	6.094	0.12996	5.094	0.11924	4.094	0.0419	3.094	0.11441	2.094	0.04834	1.094	0.15791	0.094	0.13213
	9.0942	0.02879	8.0942	0.20471	7.0942	0.16545	6.0942	0.15067	5.0942	0.11279	4.0942	0.05479	3.0942	0.10957	2.0942	0.05156	1.0942	0.15791	0.0942	0.08057
	9.0944	0.03647	8.0944	0.2028	7.0944	0.14263	6.0944	0.14314	5.0944	0.11924	4.0944	0.06284	3.0944	0.11763	2.0944	0.03223	1.0944	0.13213	0.0944	0.06768
	9.0946	0.03071	8.0946	0.19706	7.0946	0.13882	6.0946	0.15067	5.0946	0.11118	4.0946	0.06445	3.0946	0.11441	2.0946	0.04512	1.0946	0.15469	0.0946	0.09668
	9.0948	0.02879	8.0948	0.15497	7.0948	0.116	6.0948	0.14314	5.0948	0.10313	4.0948	0.07251	3.0948	0.11279	2.0948	0.02256	1.0948	0.1418	0.0948	0.06123
	9.095	0.0499	8.095	0.1454	7.095	0.1141	6.095	0.14314	5.095	0.0999	4.095	0.07251	3.095	0.11441	2.095	0.03223	1.095	0.09024	0.095	0.08057
	9.0952	0.03647	8.0952	0.1167	7.0952	0.116	6.0952	0.14502	5.0952	0.10635	4.0952	0.06123	3.0952	0.11924	2.0952	0.03545	1.0952	0.04834	0.0952	0.05479
	9.0954	0.03455	8.0954	0.12053	7.0954	0.10269	6.0954	0.15067	5.0954	0.09829	4.0954	0.05156	3.0954	0.10635	2.0954	0.05479	1.0954	0.10313	0.0954	0.029
	9.0956	0.03647	8.0956	0.12053	7.0956	0.09889	6.0956	0.14126	5.0956	0.09346	4.0956	0.04673	3.0956	0.11924	2.0956	0.03223	1.0956	0.10957	0.0956	0.04512
	9.0958	0.03455	8.0958	0.11862	7.0958	0.10459	6.0958	0.14314	5.0958	0.09507	4.0958	0.06123	3.0958	0.11441	2.0958	0.08379	1.0958	0.08379	0.0958	0.05479
	9.096	0.04606	8.096	0.09566	7.096	0.09318	6.096	0.14502	5.096	0.08701	4.096	0.07251	3.096	0.11279	2.096	0.04834	1.096	0.07734	0.096	0.0709
	9.0962	0.04031	8.0962	0.1167	7.0962	0.09128	6.0962	0.14691	5.0962	0.0854	4.0962	0.06123	3.0962	0.10313	2.0962	0.03867	1.0962	0.11602	0.0962	0.04512
	9.0964	0.04414	8.0964	0.08609	7.0964	0.07797	6.0964	0.14126	5.0964	0.08218	4.0964	0.0419	3.0964	0.08218	2.0964	0.0419	1.0964	0.06445	0.0964	0.03867
	9.0966	0.05182	8.0966	0.07653	7.0966	0.09318	6.0966	0.15821	5.0966	0.07896	4.0966	0.04673	3.0966	0.08862	2.0966	0.03867	1.0966	0.0709	0.0966	0.06123
	9.0968	0.06334	8.0968	0.09374	7.0968	0.07797	6.0968	0.15067	5.0968	0.08218	4.0968	0.04673	3.0968	0.08218	2.0968	0.03545	1.0968	0.09024	0.0968	0.05801
	9.097	0.04606	8.097	0.07461	7.097	0.08367	6.097	0.14314	5.097	0.06768	4.097	0.02256	3.097	0.09185	2.097	0.04834	1.097	0.08379	0.097	0.05479
	9.0972	0.05758	8.0972	0.06696	7.0972	0.09318	6.0972	0.13372	5.0972	0.07573	4.0972	0.01611	3.0972	0.08057	2.0972	0.05479	1.0972	0.09346	0.0972	0.03223
	9.0974	0.0499	8.0974	0.06696	7.0974	0.06466	6.0974	0.14502	5.0974	0.06929	4.0974	0.02256	3.0974	0.06929	2.0974	0.04834	1.0974	0.07412	0.0974	0.04512
	9.0976	0.06526	8.0976	0.05166	7.0976	0.09508	6.0976	0.14502	5.0976	0.08379	4.0976	0.02095	3.0976	0.09346	2.0976	0.04834	1.0976	0.0709	0.0976	0.03867
	9.0978	0.0595	8.0978	0.05548	7.0978	0.06656	6.0978	0.14502	5.0978	0.0709	4.0978	0.01611	3.0978	0.0709	2.0978	0.07734	1.0978	0.10313	0.0978	0.0709
	9.098	0.06909	8.098	0.06122	7.098	0.04944	6.098	0.12619	5.098	0.06445	4.098	0.01611	3.098	0.07251	2.098	0.05801	1.098	0.07734	0.098	0.0419
	9.0982	0.08829	8.0982	0.06887	7.0982	0.06846	6.0982	0.14879	5.0982	0.07412	4.0982	0.00967	3.0982	0.07251	2.0982	0.04834	1.0982	0.09024	0.0982	0.00967
	9.0984	0.09405	8.0984	0.0727	7.0984	0.03803	6.0984	0.14502	5.0984	0.05962	4.0984	0.00645	3.0984	0.09346	2.0984	0.0709	1.0984	0.07412	0.0984	0.05156
	9.0986	0.119	8.0986	0.06313	7.0986	0.03613	6.0986	0.15067	5.0986	0.04512	4.0986	0	3.0986	0.07412	2.0986	0.04512	1.0986	0.0709	0.0986	0.06123
	9.0988	0.14011	8.0988	0.07653	7.0988	0.03233	6.0988	0.14126	5.0988	0.04834	4.0988	0.01128	3.0988	0.06445	2.0988	0.07734	1.0988	0.09346	0.0988	0.04834
	9.099	0.17082	8.099	0.07461	7.099	0.03043	6.099	0.12996	5.099	0.05801	4.099	0.02578	3.099	0.0709	2.099	0.08379	1.099	0.0709	0.099	0.029
	9.0992	0.15738	8.0992	0	7.0992	0.02472	6.0992	0.13749	5.0992	0.04834	4.0992	0.01128	3.0992	0.07251	2.0992	0.10313	1.0992	0.08057	0.0992	0.03545
	9.0994	0.1497	8.0994	0.05166	7.0994	0.02282	6.0994	0.13184	5.0994	0.04834	4.0994	0.029	3.0994	0.06284	2.0994	0.05479	1.0994	0.05156	0.0994	0.03867
	9.0996	0.15354	8.0996	0.08227	7.0996	0.02092	6.0996	0.09229	5.0996	0.03706	4.0996	0.02739	3.0996	0.07573	2.0996	0.0709	1.0996	0.08057	0.0996	0.0419
	9.0998	0.16314	8.0998	0.09374	7.0998	0.02092	6.0998	0.15444	5.0998	0.04028	4.0998	0.02417	3.0998	0.06445	2.0998	0.11924	1.0998	0.08379	0.0998	0.01934
	9.1	0.16314	8.1	0.08609	7.1	0.01521	6.1	0.12431	5.1	0.03223	4.1	0.02578	3.1	0.04995	2.1	0.0419	1.1	0.07412	0.1	0.04834
	9.1002	0.18233	8.1002	0.0727	7.1002	0.02852	6.1002	0.13937	5.1002	0.029	4.1002	0.02095	3.1002	0.08379	2.1002	0.03545	1.1002	0.10957	0.1002	0.04512
	9.1004	0.16314	8.1004	0.07653	7.1004	0.01331	6.1004	0.14502	5.1004	0.02739	4.1004	0.00645	3.1004	0.09185	2.1004	0.06445	1.1004	0.0999	0.1004	0.02578
	9.1006	0.16122	8.1006	0.08992	7.1006	0	6.1006	0.12996	5.1006	0.03384	4.1006	0.01773	3.1006	0.09507	2.1006	0.0709	1.1006	0.10957	0.1006	0.05156
	9.1008	0.18617	8.1008	0.09949	7.1008	0.02092	6.1008	0.13184	5.1008	0.0145	4.1008	0.01773	3.1008	0.06768	2.1008	0.06445	1.1008	0.09346	0.1008	0.02578
	9.101	0.16506	8.101	0.09949	7.101	0.04184	6.101	0.14502	5.101	0.01773	4.101	0.02739	3.101	0.06768	2.101	0.08057	1.101	0.0709	0.101	0
	9.1012	0.18233	8.1012	0.11288	7.1012	0.03803	6.1012	0.13937	5.1012	0.01289	4.1012	0.03384	3.1012	0.10796	2.1012	0.09668	1.1012	0.08057	0.1012	0.06123
	9.1014	0.18425	8.1014	0.12818	7.1014	0.03803	6.1014	0.12431	5.1014	0.01611	4.1014	0.03545	3.1014	0.10796	2.1014	0.05156	1.1014	0.09024	0.1014	0.04512
	9.1016	0.18425	8.1016	0.1301	7.1016	0.03993	6.1016	0.13937	5.1016	0.02417	4.1016	0.03223	3.1016	0.07896	2.1016	0.08057	1.1016	0.12569	0.1016	0.08057
	9.1018	0.18809	8.1018	0.12627	7.1018	0.04184	6.1018	0.13372	5.1018	0.0145	4.1018	0.029	3.1018	0.0854	2.1018	0.0709	1.1018	0.12891	0.1018	0.05801
	9.102	0.19385	8.102	0.12053	7.102	0.02472	6.102	0.14314	5.102	0	4.102	0.04834	3.102	0.09346	2.102	0.09024	1.102	0.12569	0.102	0.08057
	9.1022	0.19385	8.1022	0.13775	7.1022	0.04944	6.1022	0.14691	5.1022	0.00967	4.1022	0.03867	3.1022	0.07896	2.1022	0.05801	1.1022	0.13858	0.1022	0.0999
	9.1024	0.20344	8.1024	0.13201	7.1024	0.03423	6.1024	0.14502	5.1024	0.01289	4.1024	0.03384	3.1024	0.08379	2.1024	0.05479	1.1024	0.14502	0.1024	0.08057
	9.1026	0.19577	8.1026	0.12244	7.1026	0.07416	6.1026	0.14691	5.1026	0.01773	4.1026	0.03062	3.1026	0.08218	2.1026	0.06768	1.1026	0.14824	0.1026	0.07412
	9.1028	0.19961	8.1028	0.12244	7.1028	0.05135	6.1028	0.15821	5.1028	0.01611	4.1028	0.02417	3.1028	0.09024	2.1028	0.06123	1.1028	0.14824	0.1028	0.09668
	9.103	0.21496	8.103	0.10331	7.103	0.05135	6.103	0.15067	5.103	0.00967	4.103	0.03706	3.103	0.09346	2.103	0.05801	1.103	0.15147	0.103	0.08701
	9.1032	0.17657	8.1032	0.09183	7.1032	0.05135	6.1032	0.16009	5.1032	0.02417	4.1032	0.03867	3.1032	0.08057	2.1032	0.03867	1.1032	0.15469	0.1032	0.06768
	9.1034	0.15162	8.1034	0.1014	7.1034	0.05515	6.1034	0.13561	5.1034	0.01611	4.1034	0.029	3.1034	0.08379	2.1034	0.0419	1.1034	0.15147	0.1034	0.08057
	9.1036	0.14011	8.1036	0.08992	7.1036	0.05895	6.1036	0.14691	5.1036	0.01611	4.1036	0.03223	3.1036	0.09024	2.1036	0.01934	1.1036	0.15469	0.1036	0.06445
	9.1038	0.13627	8.1038	0.09374	7.1038	0.04754	6.1038	0.16386	5.1038	0.00483	4.1038	0.03062	3.1038	0.08862	2.1038	0.03223	1.1038	0.15147	0.1038	0.05801
	9.104	0.12667	8.104	0.09949	7.104	0.05325	6.104	0.15821	5.104	0.01773	4.104	0.03545	3.104	0.0854	2.104	0.05156	1.104	0.16114	0.104	0.05801
	9.1042	0.10172	8.1042	0.11479	7.1042	0.05895	6.1042	0.17704	5.1042	0.01289	4.1042	0.03384	3.1042	0.09507	2.1042	0.01934	1.1042	0.15469	0.1042	0.0709
	9.1044	0.12091	8.1044	0.12244	7.1044	0.04944	6.1044	0.14691	5.1044	0.01773	4.1044	0.029	3.1044	0.08218	2.1044	0.06768	1.1044	0.13213	0.1044	0.06123
	9.1046	0.14778	8.1046	0.12627	7.1046	0.05515	6.1046	0.17328	5.1046	0.02417	4.1046	0.04028	3.1046	0.09346	2.1046	0.03867	1.1046	0.13858	0.1046	0.06768
	9.1048	0.15354	8.1048	0.1014	7.1048	0.07607	6.1048	0.19399	5.1048	0.04995	4.1048	0.03062	3.1048	0.09024	2.1048	0.02578	1.1048	0.13213	0.1048	0.03545
	9.105	0.15162	8.105	0.08418	7.105	0.04564	6.105	0.18834	5.105	0.02578	4.105	0.03384	3.105	0.09185	2.105	0.03867	1.105	0.12569	0.105	0.04512
	9.1052	0.1593	8.1052	0.08609	7.1052	0.05135	6.1052	0.19023	5.1052	0.02578	4.1052	0.04351	3.1052	0.08862	2.1052	0.02256	1.1052	0.10313	0.1052	0.03545
	9.1054	0.13243	8.1054	0.09374	7.1054	0.06276	6.1054	0.19023	5.1054	0.02095	4.1054	0.0419	3.1054	0.09185	2.1054	0.05801	1.1054	0.12891	0.1054	0.0419
	9.1056	0.16122	8.1056	0.1014	7.1056	0.05705	6.1056	0.18646	5.1056	0.01289	4.1056	0.04028	3.1056	0.09185	2.1056	0.06123	1.1056	0.09346	0.1056	0.06123
	9.1058	0.17849	8.1058	0.1167	7.1058	0.07036	6.1058	0.18834	5.1058	0.02256	4.1058	0.05479	3.1058	0.09829	2.1058	0.05801	1.1058	0.09668	0.1058	0.04834
	9.106	0.15738	8.106	0.08801	7.106	0.05515	6.106	0.19588	5.106	0.03223	4.106	0.0419	3.106	0.09185	2.106	0.05479	1.106	0.10313	0.106	0.04834
	9.1062	0.16698	8.1062	0.10905	7.1062	0.05895	6.1062	0.21094	5.1062	0.02739	4.1062	0.0564	3.1062	0.09024	2.1062	0.06768	1.1062	0.11924	0.1062	0.06445
	9.1064	0.16698	8.1064	0.09183	7.1064	0.06656	6.1064	0.19588	5.1064	0.03706	4.1064	0.04995	3.1064	0.09668	2.1064	0.06445	1.1064	0.14502	0.1064	0.03867
	9.1066	0.15546	8.1066	0.08227	7.1066	0.09318	6.1066	0.20341	5.1066	0.02578	4.1066	0.03545	3.1066	0.10474	2.1066	0.08057	1.1066	0.11602	0.1066	0.05801
	9.1068	0.17657	8.1068	0.09183	7.1068	0.05895	6.1068	0.19776	5.1068	0.02739	4.1068	0.02739	3.1068	0.09507	2.1068	0.08701	1.1068	0.1128	0.1068	0.04512
	9.107	0.16506	8.107	0.08992	7.107	0.06846	6.107	0.19588	5.107	0.02739	4.107	0.01128	3.107	0.08862	2.107	0.10957	1.107	0.11602	0.107	0.03545
	9.1072	0.16698	8.1072	0.10714	7.1072	0.06846	6.1072	0.20529	5.1072	0.029	4.1072	0.0145	3.1072	0.10957	2.1072	0.06123	1.1072	0.12569	0.1072	0.04512
	9.1074	0.14203	8.1074	0.1014	7.1074	0.06846	6.1074	0.20718	5.1074	0.03384	4.1074	0.0145	3.1074	0.0709	2.1074	0.09024	1.1074	0.15147	0.1074	0.05801
	9.1076	0.15162	8.1076	0.09949	7.1076	0.07226	6.1076	0.20906	5.1076	0.02739	4.1076	0.01773	3.1076	0.09829	2.1076	0.05801	1.1076	0.11924	0.1076	0.0419
	9.1078	0.17082	8.1078	0.11479	7.1078	0.03613	6.1078	0.21283	5.1078	0.04351	4.1078	0.01773	3.1078	0.09024	2.1078	0.12891	1.1078	0.12246	0.1078	0.0419
	9.108	0.15162	8.108	0.11288	7.108	0.05705	6.108	0.20906	5.108	0.03223	4.108	0.02578	3.108	0.07573	2.108	0.13858	1.108	0.14502	0.108	0.03223
	9.1082	0.22648	8.1082	0.14731	7.1082	0.06656	6.1082	0.22036	5.1082	0.03706	4.1082	0.01289	3.1082	0.10152	2.1082	0.12569	1.1082	0.1418	0.1082	0.06445
	9.1084	0.19577	8.1084	0.13583	7.1084	0.07416	6.1084	0.22224	5.1084	0.03223	4.1084	0.02417	3.1084	0.09024	2.1084	0.12246	1.1084	0.13213	0.1084	0.04512
	9.1086	0.21688	8.1086	0.15305	7.1086	0.06085	6.1086	0.22413	5.1086	0.0419	4.1086	0.029	3.1086	0.10635	2.1086	0.14502	1.1086	0.14824	0.1086	0.05479
	9.1088	0.24567	8.1088	0.14157	7.1088	0.06656	6.1088	0.23543	5.1088	0.02578	4.1088	0.03384	3.1088	0.09668	2.1088	0.10957	1.1088	0.12246	0.1088	0.05479
	9.109	0.26294	8.109	0.12436	7.109	0.06656	6.109	0.20718	5.109	0.03545	4.109	0.02739	3.109	0.10152	2.109	0.13858	1.109	0.12891	0.109	0.06123
	9.1092	0.27254	8.1092	0.13966	7.1092	0.06085	6.1092	0.22978	5.1092	0.0419	4.1092	0.00645	3.1092	0.09346	2.1092	0.15469	1.1092	0.12891	0.1092	0.03867
	9.1094	0.25718	8.1094	0.15305	7.1094	0.07036	6.1094	0.23166	5.1094	0.0419	4.1094	0.029	3.1094	0.09185	2.1094	0.18369	1.1094	0.13213	0.1094	0.06445
	9.1096	0.2783	8.1096	0.17601	7.1096	0.03993	6.1096	0.22978	5.1096	0.02578	4.1096	0.02739	3.1096	0.10635	2.1096	0.16114	1.1096	0.14502	0.1096	0.05801
	9.1098	0.27062	8.1098	0.1741	7.1098	0.07607	6.1098	0.21848	5.1098	0.06445	4.1098	0.03867	3.1098	0.09346	2.1098	0.15469	1.1098	0.14824	0.1098	0.04512
	9.11	0.2783	8.11	0.16836	7.11	0.06085	6.11	0.24108	5.11	0.04028	4.11	0.04673	3.11	0.0854	2.11	0.18369	1.11	0.12891	0.11	0.05479
	9.1102	0.27446	8.1102	0.1741	7.1102	0.07797	6.1102	0.21848	5.1102	0.03545	4.1102	0.04512	3.1102	0.11118	2.1102	0.16436	1.1102	0.13213	0.1102	0.05801
	9.1104	0.28789	8.1104	0.19514	7.1104	0.08748	6.1104	0.2392	5.1104	0.04351	4.1104	0.03867	3.1104	0.11441	2.1104	0.15147	1.1104	0.13213	0.1104	0.04512
	9.1106	0.30325	8.1106	0.21236	7.1106	0.08558	6.1106	0.23166	5.1106	0.03706	4.1106	0.03545	3.1106	0.09507	2.1106	0.1708	1.1106	0.09024	0.1106	0.07412
	9.1108	0.2783	8.1108	0.22958	7.1108	0.09889	6.1108	0.23731	5.1108	0.03545	4.1108	0.03706	3.1108	0.09346	2.1108	0.1708	1.1108	0.11924	0.1108	0.08057
	9.111	0.29557	8.111	0.21619	7.111	0.09128	6.111	0.22789	5.111	0.04028	4.111	0.04351	3.111	0.09507	2.111	0.13535	1.111	0.16436	0.111	0.07412
	9.1112	0.28213	8.1112	0.24297	7.1112	0.09699	6.1112	0.25238	5.1112	0.0419	4.1112	0.06768	3.1112	0.07896	2.1112	0.17403	1.1112	0.21592	0.1112	0.09668
	9.1114	0.2687	8.1114	0.24871	7.1114	0.07226	6.1114	0.2505	5.1114	0.02739	4.1114	0.0709	3.1114	0.09668	2.1114	0.19014	1.1114	0.16114	0.1114	0.08701
	9.1116	0.30133	8.1116	0.23723	7.1116	0.10459	6.1116	0.24861	5.1116	0.03223	4.1116	0.07251	3.1116	0.09829	2.1116	0.14824	1.1116	0.18369	0.1116	0.09668
	9.1118	0.28213	8.1118	0.24297	7.1118	0.116	6.1118	0.24485	5.1118	0.04351	4.1118	0.08057	3.1118	0.10635	2.1118	0.16436	1.1118	0.21592	0.1118	0.12246
	9.112	0.29173	8.112	0.23915	7.112	0.116	6.112	0.24485	5.112	0.03223	4.112	0.08057	3.112	0.10152	2.112	0.16436	1.112	0.2127	0.112	0.08379
	9.1122	0.28405	8.1122	0.24106	7.1122	0.10649	6.1122	0.25426	5.1122	0.04834	4.1122	0.09507	3.1122	0.0999	2.1122	0.14502	1.1122	0.21914	0.1122	0.09668
	9.1124	0.28981	8.1124	0.24489	7.1124	0.1141	6.1124	0.27121	5.1124	0.06768	4.1124	0.07734	3.1124	0.09185	2.1124	0.16436	1.1124	0.21914	0.1124	0.13858
	9.1126	0.29365	8.1126	0.2468	7.1126	0.10649	6.1126	0.26745	5.1126	0.0709	4.1126	0.08379	3.1126	0.07573	2.1126	0.16436	1.1126	0.21592	0.1126	0.10957
	9.1128	0.30133	8.1128	0.25636	7.1128	0.12741	6.1128	0.26933	5.1128	0.06123	4.1128	0.07896	3.1128	0.09346	2.1128	0.15147	1.1128	0.22881	0.1128	0.12246
	9.113	0.29173	8.113	0.26402	7.113	0.15213	6.113	0.2844	5.113	0.08057	4.113	0.07896	3.113	0.09185	2.113	0.15147	1.113	0.20625	0.113	0.11924
	9.1132	0.28597	8.1132	0.26784	7.1132	0.15023	6.1132	0.28063	5.1132	0.04512	4.1132	0.09024	3.1132	0.0854	2.1132	0.14824	1.1132	0.2417	0.1132	0.12569
	9.1134	0.26294	8.1134	0.28889	7.1134	0.14833	6.1134	0.26745	5.1134	0.06445	4.1134	0.08862	3.1134	0.09507	2.1134	0.13535	1.1134	0.23848	0.1134	0.13535
	9.1136	0.23799	8.1136	0.28506	7.1136	0.15023	6.1136	0.28063	5.1136	0.06929	4.1136	0.09668	3.1136	0.07412	2.1136	0.11602	1.1136	0.2417	0.1136	0.12891
	9.1138	0.23799	8.1138	0.28506	7.1138	0.17305	6.1138	0.28063	5.1138	0.05156	4.1138	0.09024	3.1138	0.09829	2.1138	0.1418	1.1138	0.22881	0.1138	0.12569
	9.114	0.23415	8.114	0.26402	7.114	0.17686	6.114	0.29193	5.114	0.07251	4.114	0.09346	3.114	0.09829	2.114	0.12891	1.114	0.24493	0.114	0.15147
	9.1142	0.22839	8.1142	0.28315	7.1142	0.17115	6.1142	0.28816	5.1142	0.07573	4.1142	0.09829	3.1142	0.10152	2.1142	0.13858	1.1142	0.23848	0.1142	0.10635
	9.1144	0.23607	8.1144	0.2908	7.1144	0.17495	6.1144	0.2844	5.1144	0.08701	4.1144	0.09507	3.1144	0.11279	2.1144	0.13858	1.1144	0.26749	0.1144	0.09668
	9.1146	0.2591	8.1146	0.30419	7.1146	0.19017	6.1146	0.30135	5.1146	0.09024	4.1146	0.10635	3.1146	0.10313	2.1146	0.19336	1.1146	0.20303	0.1146	0.13535
	9.1148	0.24375	8.1148	0.30037	7.1148	0.18827	6.1148	0.29758	5.1148	0.08701	4.1148	0.10474	3.1148	0.10957	2.1148	0.15469	1.1148	0.21592	0.1148	0.14502
	9.115	0.2591	8.115	0.27358	7.115	0.20538	6.115	0.3183	5.115	0.09185	4.115	0.09829	3.115	0.0999	2.115	0.1418	1.115	0.22559	0.115	0.15147
	9.1152	0.27062	8.1152	0.29654	7.1152	0.19587	6.1152	0.30511	5.1152	0.10152	4.1152	0.11441	3.1152	0.10474	2.1152	0.15791	1.1152	0.22881	0.1152	0.12891
	9.1154	0.28213	8.1154	0.29654	7.1154	0.19207	6.1154	0.31077	5.1154	0.09346	4.1154	0.10474	3.1154	0.12407	2.1154	0.13858	1.1154	0.23204	0.1154	0.11924
	9.1156	0.28597	8.1156	0.28124	7.1156	0.20348	6.1156	0.307	5.1156	0.09829	4.1156	0.11763	3.1156	0.0999	2.1156	0.16114	1.1156	0.23848	0.1156	0.12891
	9.1158	0.27446	8.1158	0.2908	7.1158	0.20538	6.1158	0.30511	5.1158	0.0999	4.1158	0.10313	3.1158	0.10635	2.1158	0.15791	1.1158	0.2127	0.1158	0.13858
	9.116	0.2783	8.116	0.28697	7.116	0.20348	6.116	0.29381	5.116	0.11279	4.116	0.1273	3.116	0.13052	2.116	0.19981	1.116	0.21592	0.116	0.12246
	9.1162	0.28597	8.1162	0.29271	7.1162	0.20728	6.1162	0.31265	5.1162	0.10152	4.1162	0.11441	3.1162	0.11763	2.1162	0.18692	1.1162	0.22237	0.1162	0.12891
	9.1164	0.28213	8.1164	0.28506	7.1164	0.21489	6.1164	0.3183	5.1164	0.10957	4.1164	0.11279	3.1164	0.11924	2.1164	0.18369	1.1164	0.21592	0.1164	0.0999
	9.1166	0.309	8.1166	0.2908	7.1166	0.2263	6.1166	0.32018	5.1166	0.10474	4.1166	0.12246	3.1166	0.11441	2.1166	0.18692	1.1166	0.23526	0.1166	0.13535
	9.1168	0.29941	8.1168	0.30611	7.1168	0.26243	6.1168	0.33148	5.1168	0.10313	4.1168	0.09668	3.1168	0.11763	2.1168	0.19336	1.1168	0.24815	0.1168	0.14502
	9.117	0.28789	8.117	0.29654	7.117	0.24151	6.117	0.33713	5.117	0.10796	4.117	0.0999	3.117	0.10635	2.117	0.2127	1.117	0.26104	0.117	0.13535
	9.1172	0.29365	8.1172	0.30228	7.1172	0.23771	6.1172	0.3296	5.1172	0.10796	4.1172	0.10474	3.1172	0.11441	2.1172	0.18047	1.1172	0.24493	0.1172	0.1418
	9.1174	0.2783	8.1174	0.28506	7.1174	0.23771	6.1174	0.33525	5.1174	0.11279	4.1174	0.10957	3.1174	0.11118	2.1174	0.20625	1.1174	0.24815	0.1174	0.12246
	9.1176	0.2783	8.1176	0.29845	7.1176	0.23961	6.1176	0.33337	5.1176	0.11763	4.1176	0.10796	3.1176	0.11441	2.1176	0.19981	1.1176	0.24493	0.1176	0.1418
	9.1178	0.39921	8.1178	0.29845	7.1178	0.23581	6.1178	0.33525	5.1178	0.11279	4.1178	0.10957	3.1178	0.12085	2.1178	0.21914	1.1178	0.26104	0.1178	0.12891
	9.118	0.39537	8.118	0.31759	7.118	0.2282	6.118	0.33713	5.118	0.11602	4.118	0.11763	3.118	0.12407	2.118	0.23848	1.118	0.25459	0.118	0.17403
	9.1182	0.32244	8.1182	0.30802	7.1182	0.232	6.1182	0.33902	5.1182	0.12246	4.1182	0.10796	3.1182	0.12246	2.1182	0.20625	1.1182	0.25459	0.1182	0.15147
	9.1184	0.30133	8.1184	0.31759	7.1184	0.21489	6.1184	0.3409	5.1184	0.11602	4.1184	0.12085	3.1184	0.11763	2.1184	0.2127	1.1184	0.28038	0.1184	0.13858
	9.1186	0.31476	8.1186	0.31759	7.1186	0.21299	6.1186	0.3409	5.1186	0.13535	4.1186	0.12085	3.1186	0.11602	2.1186	0.26104	1.1186	0.25137	0.1186	0.16436
	9.1188	0.35123	8.1188	0.33098	7.1188	0.21489	6.1188	0.33902	5.1188	0.12085	4.1188	0.12085	3.1188	0.1273	2.1188	0.23848	1.1188	0.26749	0.1188	0.16758
	9.119	0.37042	8.119	0.30802	7.119	0.232	6.119	0.3522	5.119	0.1273	4.119	0.13213	3.119	0.11924	2.119	0.26749	1.119	0.27071	0.119	0.16758
	9.1192	0.35891	8.1192	0.32332	7.1192	0.21679	6.1192	0.34655	5.1192	0.13697	4.1192	0.15469	3.1192	0.12085	2.1192	0.24815	1.1192	0.25782	0.1192	0.18692
	9.1194	0.37042	8.1194	0.31759	7.1194	0.21869	6.1194	0.33713	5.1194	0.15308	4.1194	0.14663	3.1194	0.14019	2.1194	0.28682	1.1194	0.27071	0.1194	0.18692
	9.1196	0.3685	8.1196	0.32332	7.1196	0.2225	6.1196	0.34655	5.1196	0.13697	4.1196	0.15791	3.1196	0.13052	2.1196	0.24815	1.1196	0.26104	0.1196	0.17403
	9.1198	0.3685	8.1198	0.32141	7.1198	0.21299	6.1198	0.3522	5.1198	0.15147	4.1198	0.14986	3.1198	0.10474	2.1198	0.26104	1.1198	0.28038	0.1198	0.16758
	9.12	0.38194	8.12	0.32906	7.12	0.232	6.12	0.50476	5.12	0.13052	4.12	0.14824	3.12	0.12085	2.12	0.28038	1.12	0.2836	0.12	0.22237
	9.1202	0.38578	8.1202	0.3195	7.1202	0.24151	6.1202	0.33902	5.1202	0.14502	4.1202	0.14986	3.1202	0.14019	2.1202	0.26749	1.1202	0.28682	0.1202	0.19014
	9.1204	0.38578	8.1204	0.32332	7.1204	0.21869	6.1204	0.34467	5.1204	0.16597	4.1204	0.1563	3.1204	0.12407	2.1204	0.26749	1.1204	0.27393	0.1204	0.18692
	9.1206	0.38769	8.1206	0.35585	7.1206	0.25673	6.1206	0.33902	5.1206	0.15147	4.1206	0.14986	3.1206	0.12407	2.1206	0.25459	1.1206	0.27071	0.1206	0.19336
	9.1208	0.38194	8.1208	0.36159	7.1208	0.23961	6.1208	0.3635	5.1208	0.14663	4.1208	0.15147	3.1208	0.11441	2.1208	0.2836	1.1208	0.27715	0.1208	0.23204
	9.121	0.37426	8.121	0.36541	7.121	0.28335	6.121	0.34655	5.121	0.14019	4.121	0.17242	3.121	0.12407	2.121	0.25459	1.121	0.29004	0.121	0.23848
	9.1212	0.37426	8.1212	0.36541	7.1212	0.28715	6.1212	0.35973	5.1212	0.16114	4.1212	0.16919	3.1212	0.12407	2.1212	0.27071	1.1212	0.30616	0.1212	0.2417
	9.1214	0.38002	8.1214	0.38646	7.1214	0.27574	6.1214	0.3635	5.1214	0.14986	4.1214	0.18047	3.1214	0.12246	2.1214	0.24815	1.1214	0.29971	0.1214	0.25459
	9.1216	0.3685	8.1216	0.39029	7.1216	0.28145	6.1216	0.36162	5.1216	0.16597	4.1216	0.19497	3.1216	0.12246	2.1216	0.29649	1.1216	0.31905	0.1216	0.27393
	9.1218	0.3685	8.1218	0.39794	7.1218	0.27955	6.1218	0.37103	5.1218	0.16919	4.1218	0.1982	3.1218	0.12891	2.1218	0.29649	1.1218	0.27071	0.1218	0.24493
	9.122	0.3685	8.122	0.40368	7.122	0.28525	6.122	0.36915	5.122	0.1708	4.122	0.19175	3.122	0.10796	2.122	0.26104	1.122	0.33838	0.122	0.2417
	9.1222	0.37618	8.1222	0.39029	7.1222	0.29476	6.1222	0.36915	5.1222	0.17564	4.1222	0.20464	3.1222	0.10313	2.1222	0.29004	1.1222	0.34805	0.1222	0.22237
	9.1224	0.37618	8.1224	0.40559	7.1224	0.27955	6.1224	0.37857	5.1224	0.17725	4.1224	0.19981	3.1224	0.10796	2.1224	0.27715	1.1224	0.35772	0.1224	0.23526
	9.1226	0.3685	8.1226	0.4075	7.1226	0.29856	6.1226	0.38045	5.1226	0.17725	4.1226	0.2127	3.1226	0.11279	2.1226	0.28038	1.1226	0.33838	0.1226	0.29649
	9.1228	0.38002	8.1228	0.3922	7.1228	0.29096	6.1228	0.38422	5.1228	0.18369	4.1228	0.20786	3.1228	0.11602	2.1228	0.29004	1.1228	0.34805	0.1228	0.28038
	9.123	0.37618	8.123	0.3922	7.123	0.31758	6.123	0.4087	5.123	0.17886	4.123	0.20786	3.123	0.10957	2.123	0.32549	1.123	0.34161	0.123	0.29971
	9.1232	0.3685	8.1232	0.36541	7.1232	0.31378	6.1232	0.39175	5.1232	0.18692	4.1232	0.2127	3.1232	0.10474	2.1232	0.27715	1.1232	0.34805	0.1232	0.29004
	9.1234	0.37042	8.1234	0.3635	7.1234	0.31948	6.1234	0.39552	5.1234	0.19336	4.1234	0.2127	3.1234	0.10635	2.1234	0.27071	1.1234	0.33194	0.1234	0.31583
	9.1236	0.34547	8.1236	0.38072	7.1236	0.3347	6.1236	0.40305	5.1236	0.1982	4.1236	0.21753	3.1236	0.11763	2.1236	0.2836	1.1236	0.33838	0.1236	0.30938
	9.1238	0.35699	8.1238	0.38455	7.1238	0.3423	6.1238	0.40117	5.1238	0.20948	4.1238	0.2272	3.1238	0.10796	2.1238	0.29649	1.1238	0.36417	0.1238	0.31583
	9.124	0.40689	8.124	0.38646	7.124	0.33279	6.124	0.40117	5.124	0.20786	4.124	0.22076	3.124	0.11763	2.124	0.28682	1.124	0.36094	0.124	0.27393
	9.1242	0.3685	8.1242	0.39602	7.1242	0.3404	6.1242	0.41624	5.1242	0.20948	4.1242	0.22076	3.1242	0.11763	2.1242	0.29327	1.1242	0.3545	0.1242	0.26426
	9.1244	0.35123	8.1244	0.39029	7.1244	0.3385	6.1244	0.42	5.1244	0.21753	4.1244	0.22398	3.1244	0.11602	2.1244	0.27393	1.1244	0.35772	0.1244	0.27393
	9.1246	0.34931	8.1246	0.39411	7.1246	0.34611	6.1246	0.43884	5.1246	0.21109	4.1246	0.24654	3.1246	0.10313	2.1246	0.29327	1.1246	0.34483	0.1246	0.28038
	9.1248	0.36658	8.1248	0.38646	7.1248	0.3366	6.1248	0.42565	5.1248	0.20303	4.1248	0.23204	3.1248	0.11441	2.1248	0.28682	1.1248	0.3545	0.1248	0.28682
	9.125	0.35315	8.125	0.38263	7.125	0.34611	6.125	0.42377	5.125	0.21109	4.125	0.22559	3.125	0.12407	2.125	0.29327	1.125	0.34161	0.125	0.29649
	9.1252	0.36274	8.1252	0.39411	7.1252	0.3385	6.1252	0.44826	5.1252	0.2127	4.1252	0.22398	3.1252	0.12246	2.1252	0.32549	1.1252	0.3545	0.1252	0.29004
	9.1254	0.37618	8.1254	0.39411	7.1254	0.34801	6.1254	0.4313	5.1254	0.23848	4.1254	0.24654	3.1254	0.11602	2.1254	0.29649	1.1254	0.34483	0.1254	0.29004
	9.1256	0.3685	8.1256	0.38837	7.1256	0.3442	6.1256	0.43507	5.1256	0.22398	4.1256	0.24493	3.1256	0.13213	2.1256	0.32872	1.1256	0.33516	0.1256	0.32227
	9.1258	0.36082	8.1258	0.40368	7.1258	0.35181	6.1258	0.45391	5.1258	0.23526	4.1258	0.24009	3.1258	0.12407	2.1258	0.32227	1.1258	0.30938	0.1258	0.3126
	9.126	0.36466	8.126	0.38646	7.126	0.34801	6.126	0.44449	5.126	0.22559	4.126	0.24815	3.126	0.12569	2.126	0.33194	1.126	0.34161	0.126	0.3126
	9.1262	0.38194	8.1262	0.39029	7.1262	0.34611	6.1262	0.44261	5.1262	0.23042	4.1262	0.23526	3.1262	0.14019	2.1262	0.33516	1.1262	0.33194	0.1262	0.32549
	9.1264	0.38194	8.1264	0.38837	7.1264	0.35371	6.1264	0.44637	5.1264	0.21431	4.1264	0.23204	3.1264	0.1418	2.1264	0.29649	1.1264	0.33516	0.1264	0.31583
	9.1266	0.3781	8.1266	0.40176	7.1266	0.35561	6.1266	0.45391	5.1266	0.23365	4.1266	0.22559	3.1266	0.13213	2.1266	0.32549	1.1266	0.33516	0.1266	0.3126
	9.1268	0.36082	8.1268	0.39602	7.1268	0.36893	6.1268	0.45202	5.1268	0.24654	4.1268	0.23204	3.1268	0.13858	2.1268	0.32227	1.1268	0.34483	0.1268	0.32872
	9.127	0.3685	8.127	0.40176	7.127	0.34801	6.127	0.46897	5.127	0.23526	4.127	0.20142	3.127	0.13535	2.127	0.34483	1.127	0.32872	0.127	0.32227
	9.1272	0.36466	8.1272	0.39602	7.1272	0.36322	6.1272	0.45956	5.1272	0.23526	4.1272	0.20786	3.1272	0.15308	2.1272	0.34483	1.1272	0.33838	0.1272	0.3126
	9.1274	0.38386	8.1274	0.39602	7.1274	0.35371	6.1274	0.46709	5.1274	0.23526	4.1274	0.2127	3.1274	0.14019	2.1274	0.33194	1.1274	0.34161	0.1274	0.31583
	9.1276	0.3781	8.1276	0.4075	7.1276	0.37653	6.1276	0.46709	5.1276	0.2417	4.1276	0.21753	3.1276	0.1418	2.1276	0.3545	1.1276	0.35772	0.1276	0.33516
	9.1278	0.39537	8.1278	0.41324	7.1278	0.3366	6.1278	0.47462	5.1278	0.24654	4.1278	0.21592	3.1278	0.14341	2.1278	0.35772	1.1278	0.33838	0.1278	0.31583
	9.128	0.37042	8.128	0.40942	7.128	0.35371	6.128	0.47086	5.128	0.24493	4.128	0.21431	3.128	0.14341	2.128	0.41251	1.128	0.35772	0.128	0.33516
	9.1282	0.38961	8.1282	0.40942	7.1282	0.34801	6.1282	0.47651	5.1282	0.24654	4.1282	0.21914	3.1282	0.13374	2.1282	0.33838	1.1282	0.35772	0.1282	0.32227
	9.1284	0.40689	8.1284	0.42472	7.1284	0.32709	6.1284	0.47651	5.1284	0.24815	4.1284	0.22237	3.1284	0.1418	2.1284	0.36417	1.1284	0.35772	0.1284	0.34483
	9.1286	0.42032	8.1286	0.4209	7.1286	0.32519	6.1286	0.49722	5.1286	0.24493	4.1286	0.23042	3.1286	0.14341	2.1286	0.41573	1.1286	0.3545	0.1286	0.36094
	9.1288	0.45103	8.1288	0.42855	7.1288	0.30237	6.1288	0.49157	5.1288	0.25298	4.1288	0.23204	3.1288	0.14986	2.1288	0.38028	1.1288	0.36739	0.1288	0.32227
	9.129	0.47022	8.129	0.41898	7.129	0.32329	6.129	0.48027	5.129	0.25621	4.129	0.2127	3.129	0.15147	2.129	0.36417	1.129	0.37061	0.129	0.37383
	9.1292	0.4779	8.1292	0.41516	7.1292	0.3442	6.1292	0.49346	5.1292	0.25459	4.1292	0.22398	3.1292	0.16275	2.1292	0.40606	1.1292	0.36739	0.1292	0.35128
	9.1294	0.48558	8.1294	0.40942	7.1294	0.33089	6.1294	0.49157	5.1294	0.25621	4.1294	0.22881	3.1294	0.15147	2.1294	0.39962	1.1294	0.39639	0.1294	0.35128
	9.1296	0.47982	8.1296	0.43238	7.1296	0.33089	6.1296	0.48592	5.1296	0.25298	4.1296	0.22559	3.1296	0.15469	2.1296	0.40928	1.1296	0.38028	0.1296	0.35772
	9.1298	0.51629	8.1298	0.4209	7.1298	0.30617	6.1298	0.49534	5.1298	0.25298	4.1298	0.21914	3.1298	0.14824	2.1298	0.3545	1.1298	0.38028	0.1298	0.36417
	9.13	0.49901	8.13	0.43238	7.13	0.32709	6.13	0.50852	5.13	0.25298	4.13	0.24493	3.13	0.14341	2.13	0.36739	1.13	0.38995	0.13	0.37061
	9.1302	0.50477	8.1302	0.4209	7.1302	0.34801	6.1302	0.49346	5.1302	0.25621	4.1302	0.22881	3.1302	0.1418	2.1302	0.4254	1.1302	0.37706	0.1302	0.34805
	9.1304	0.49901	8.1304	0.42281	7.1304	0.3366	6.1304	0.50664	5.1304	0.27232	4.1304	0.23848	3.1304	0.14986	2.1304	0.43507	1.1304	0.40928	0.1304	0.37706
	9.1306	0.53164	8.1306	0.42855	7.1306	0.32329	6.1306	0.48781	5.1306	0.26104	4.1306	0.23042	3.1306	0.1563	2.1306	0.40928	1.1306	0.39639	0.1306	0.40606
	9.1308	0.53932	8.1308	0.44959	7.1308	0.33279	6.1308	0.48781	5.1308	0.25943	4.1308	0.23848	3.1308	0.14824	2.1308	0.41251	1.1308	0.41251	0.1308	0.37383
	9.131	0.53548	8.131	0.45151	7.131	0.3366	6.131	0.47086	5.131	0.24976	4.131	0.24009	3.131	0.13052	2.131	0.43184	1.131	0.43184	0.131	0.38995
	9.1312	0.55851	8.1312	0.45916	7.1312	0.33279	6.1312	0.50476	5.1312	0.25298	4.1312	0.25298	3.1312	0.14663	2.1312	0.43184	1.1312	0.43507	0.1312	0.40606
	9.1314	0.55083	8.1314	0.44577	7.1314	0.34991	6.1314	0.50099	5.1314	0.27071	4.1314	0.26587	3.1314	0.15308	2.1314	0.40284	1.1314	0.42218	0.1314	0.40928
	9.1316	0.56811	8.1316	0.46681	7.1316	0.35181	6.1316	0.50664	5.1316	0.25298	4.1316	0.27876	3.1316	0.14663	2.1316	0.43829	1.1316	0.46085	0.1316	0.41895
	9.1318	0.56235	8.1318	0.44194	7.1318	0.35752	6.1318	0.51418	5.1318	0.26587	4.1318	0.28521	3.1318	0.1563	2.1318	0.44151	1.1318	0.46729	0.1318	0.40284
	9.132	0.55851	8.132	0.45916	7.132	0.36702	6.132	0.50852	5.132	0.26587	4.132	0.29004	3.132	0.1563	2.132	0.41895	1.132	0.47374	0.132	0.40606
	9.1322	0.57578	8.1322	0.45725	7.1322	0.34611	6.1322	0.50099	5.1322	0.27715	4.1322	0.29004	3.1322	0.14341	2.1322	0.44796	1.1322	0.48341	0.1322	0.4544
	9.1324	0.57386	8.1324	0.45342	7.1324	0.3404	6.1324	0.51606	5.1324	0.27393	4.1324	0.29488	3.1324	0.1563	2.1324	0.45118	1.1324	0.49952	0.1324	0.44796
	9.1326	0.60073	8.1326	0.45342	7.1326	0.34611	6.1326	0.50852	5.1326	0.27554	4.1326	0.29971	3.1326	0.16436	2.1326	0.45118	1.1326	0.4963	0.1326	0.44473
	9.1328	0.59114	8.1328	0.46681	7.1328	0.35942	6.1328	0.51418	5.1328	0.28521	4.1328	0.27715	3.1328	0.15308	2.1328	0.4544	1.1328	0.50274	0.1328	0.46729
	9.133	0.60073	8.133	0.45916	7.133	0.34991	6.133	0.51794	5.133	0.2836	4.133	0.29488	3.133	0.14986	2.133	0.47052	1.133	0.50274	0.133	0.43829
	9.1332	0.60649	8.1332	0.46873	7.1332	0.34991	6.1332	0.49346	5.1332	0.28843	4.1332	0.2981	3.1332	0.15308	2.1332	0.46085	1.1332	0.51241	0.1332	0.48341
	9.1334	0.59306	8.1334	0.45725	7.1334	0.38224	6.1334	0.53113	5.1334	0.27554	4.1334	0.28682	3.1334	0.15791	2.1334	0.44796	1.1334	0.50919	0.1334	0.47696
	9.1336	0.59114	8.1336	0.45725	7.1336	0.36132	6.1336	0.53866	5.1336	0.29971	4.1336	0.29004	3.1336	0.15147	2.1336	0.46407	1.1336	0.50919	0.1336	0.48663
	9.1338	0.57386	8.1338	0.46107	7.1338	0.38414	6.1338	0.54243	5.1338	0.29649	4.1338	0.29971	3.1338	0.14019	2.1338	0.48018	1.1338	0.53497	0.1338	0.48018
	9.134	0.56619	8.134	0.4649	7.134	0.37653	6.134	0.53489	5.134	0.29649	4.134	0.29971	3.134	0.14341	2.134	0.46729	1.134	0.53497	0.134	0.50274
	9.1342	0.57003	8.1342	0.46107	7.1342	0.36893	6.1342	0.56126	5.1342	0.30616	4.1342	0.29004	3.1342	0.15791	2.1342	0.47696	1.1342	0.53497	0.1342	0.47696
	9.1344	0.58154	8.1344	0.44194	7.1344	0.36322	6.1344	0.56314	5.1344	0.29649	4.1344	0.30938	3.1344	0.14986	2.1344	0.47696	1.1344	0.55108	0.1344	0.4544
	9.1346	0.5873	8.1346	0.44768	7.1346	0.37273	6.1346	0.55749	5.1346	0.30777	4.1346	0.30132	3.1346	0.16275	2.1346	0.50597	1.1346	0.53497	0.1346	0.48663
	9.1348	0.60457	8.1348	0.45151	7.1348	0.38414	6.1348	0.55749	5.1348	0.30777	4.1348	0.31421	3.1348	0.16275	2.1348	0.48985	1.1348	0.49308	0.1348	0.48018
	9.135	0.59498	8.135	0.40176	7.135	0.37273	6.135	0.56126	5.135	0.31421	4.135	0.31583	3.135	0.17886	2.135	0.47696	1.135	0.53497	0.135	0.48985
	9.1352	0.60649	8.1352	0.40368	7.1352	0.37463	6.1352	0.57068	5.1352	0.3126	4.1352	0.30455	3.1352	0.16919	2.1352	0.46407	1.1352	0.53819	0.1352	0.50274
	9.1354	0.6276	8.1354	0.40368	7.1354	0.38034	6.1354	0.57444	5.1354	0.31421	4.1354	0.31099	3.1354	0.16919	2.1354	0.4963	1.1354	0.52852	0.1354	0.48018
	9.1356	0.62952	8.1356	0.38263	7.1356	0.38034	6.1356	0.57444	5.1356	0.31744	4.1356	0.26265	3.1356	0.17242	2.1356	0.51241	1.1356	0.48663	0.1356	0.4963
	9.1358	0.6372	8.1358	0.40176	7.1358	0.36132	6.1358	0.56126	5.1358	0.32388	4.1358	0.33033	3.1358	0.15791	2.1358	0.54786	1.1358	0.52852	0.1358	0.50597
	9.136	0.63144	8.136	0.37498	7.136	0.38604	6.136	0.58198	5.136	0.32066	4.136	0.31905	3.136	0.17242	2.136	0.52852	1.136	0.53175	0.136	0.50919
	9.1362	0.65639	8.1362	0.39794	7.1362	0.37463	6.1362	0.56691	5.1362	0.32549	4.1362	0.31421	3.1362	0.16597	2.1362	0.50597	1.1362	0.54464	0.1362	0.49308
	9.1364	0.66599	8.1364	0.39029	7.1364	0.38794	6.1364	0.58575	5.1364	0.32711	4.1364	0.30938	3.1364	0.15308	2.1364	0.54142	1.1364	0.53497	0.1364	0.50919
	9.1366	0.66599	8.1366	0.38072	7.1366	0.39935	6.1366	0.58198	5.1366	0.31583	4.1366	0.2981	3.1366	0.16114	2.1366	0.55108	1.1366	0.5253	0.1366	0.51886
	9.1368	0.66599	8.1368	0.41133	7.1368	0.42978	6.1368	0.60081	5.1368	0.33033	4.1368	0.28682	3.1368	0.16597	2.1368	0.55108	1.1368	0.54142	0.1368	0.53819
	9.137	0.67559	8.137	0.38263	7.137	0.39935	6.137	0.58951	5.137	0.31421	4.137	0.28521	3.137	0.16597	2.137	0.55431	1.137	0.54142	0.137	0.52852
	9.1372	0.67175	8.1372	0.3922	7.1372	0.40125	6.1372	0.58198	5.1372	0.33194	4.1372	0.28199	3.1372	0.17564	2.1372	0.57042	1.1372	0.53819	0.1372	0.54142
	9.1374	0.67559	8.1374	0.39411	7.1374	0.41076	6.1374	0.59328	5.1374	0.32872	4.1374	0.28843	3.1374	0.16114	2.1374	0.56397	1.1374	0.56075	0.1374	0.54142
	9.1376	0.68134	8.1376	0.37881	7.1376	0.38984	6.1376	0.59516	5.1376	0.34	4.1376	0.29004	3.1376	0.15308	2.1376	0.58331	1.1376	0.57042	0.1376	0.54464
	9.1378	0.68134	8.1378	0.39029	7.1378	0.38984	6.1378	0.5914	5.1378	0.32388	4.1378	0.29649	3.1378	0.16597	2.1378	0.58009	1.1378	0.55431	0.1378	0.53175
	9.138	0.69478	8.138	0.3922	7.138	0.40506	6.138	0.5914	5.138	0.33033	4.138	0.30455	3.138	0.15308	2.138	0.58009	1.138	0.57042	0.138	0.52852
	9.1382	0.72741	8.1382	0.39794	7.1382	0.42217	6.1382	0.58386	5.1382	0.33516	4.1382	0.29649	3.1382	0.16919	2.1382	0.59298	1.1382	0.5672	0.1382	0.54464
	9.1384	0.68326	8.1384	0.38455	7.1384	0.39935	6.1384	0.59705	5.1384	0.33194	4.1384	0.29649	3.1384	0.16275	2.1384	0.62843	1.1384	0.57042	0.1384	0.53175
	9.1386	0.73508	8.1386	0.37881	7.1386	0.38414	6.1386	0.59516	5.1386	0.34322	4.1386	0.2981	3.1386	0.16758	2.1386	0.60587	1.1386	0.58009	0.1386	0.56397
	9.1388	0.78307	8.1388	0.40368	7.1388	0.38794	6.1388	0.5914	5.1388	0.33355	4.1388	0.29971	3.1388	0.16919	2.1388	0.62843	1.1388	0.57364	0.1388	0.57364
	9.139	0.78307	8.139	0.39794	7.139	0.37843	6.139	0.59705	5.139	0.33516	4.139	0.30616	3.139	0.16597	2.139	0.65099	1.139	0.5672	0.139	0.55108
	9.1392	0.7869	8.1392	0.3922	7.1392	0.39745	6.1392	0.5801	5.1392	0.33355	4.1392	0.3126	3.1392	0.18047	2.1392	0.60587	1.1392	0.58331	0.1392	0.58653
	9.1394	0.79842	8.1394	0.39602	7.1394	0.39555	6.1394	0.60081	5.1394	0.33838	4.1394	0.31744	3.1394	0.17725	2.1394	0.6381	1.1394	0.57364	0.1394	0.58976
	9.1396	0.79458	8.1396	0.43238	7.1396	0.38984	6.1396	0.61023	5.1396	0.33516	4.1396	0.32227	3.1396	0.16275	2.1396	0.63165	1.1396	0.5962	0.1396	0.58976
	9.1398	0.80226	8.1398	0.39411	7.1398	0.40316	6.1398	0.59705	5.1398	0.34322	4.1398	0.32711	3.1398	0.17564	2.1398	0.64454	1.1398	0.59942	0.1398	0.58009
	9.14	0.81953	8.14	0.4209	7.14	0.38984	6.14	0.58763	5.14	0.33194	4.14	0.32066	3.14	0.17725	2.14	0.65421	1.14	0.60265	0.14	0.61876
	9.1402	0.81569	8.1402	0.42664	7.1402	0.40316	6.1402	0.5801	5.1402	0.31744	4.1402	0.32227	3.1402	0.17725	2.1402	0.67355	1.1402	0.62521	0.1402	0.61232
	9.1404	0.82721	8.1404	0.43429	7.1404	0.40886	6.1404	0.59705	5.1404	0.34322	4.1404	0.32549	3.1404	0.16436	2.1404	0.6671	1.1404	0.61232	0.1404	0.59298
	9.1406	0.83297	8.1406	0.44577	7.1406	0.40886	6.1406	0.60458	5.1406	0.33355	4.1406	0.32711	3.1406	0.18047	2.1406	0.67677	1.1406	0.63487	0.1406	0.60265
	9.1408	0.84064	8.1408	0.46681	7.1408	0.42598	6.1408	0.614	5.1408	0.32227	4.1408	0.33677	3.1408	0.18208	2.1408	0.70577	1.1408	0.60587	0.1408	0.63165
	9.141	0.84448	8.141	0.48403	7.141	0.4545	6.141	0.61965	5.141	0.34483	4.141	0.34161	3.141	0.18369	2.141	0.69611	1.141	0.65099	0.141	0.62843
	9.1412	0.82145	8.1412	0.48594	7.1412	0.43168	6.1412	0.61776	5.1412	0.33033	4.1412	0.34161	3.1412	0.19497	2.1412	0.71222	1.1412	0.62843	0.1412	0.65099
	9.1414	0.84832	8.1414	0.5089	7.1414	0.43929	6.1414	0.62718	5.1414	0.33516	4.1414	0.34966	3.1414	0.19981	2.1414	0.69933	1.1414	0.68322	0.1414	0.70577
	9.1416	0.84256	8.1416	0.50125	7.1416	0.4488	6.1416	0.61776	5.1416	0.33677	4.1416	0.35289	3.1416	0.20948	2.1416	0.71544	1.1416	0.68322	0.1416	0.67032
	9.1418	0.86176	8.1418	0.51464	7.1418	0.46591	6.1418	0.6253	5.1418	0.33033	4.1418	0.35289	3.1418	0.19659	2.1418	0.72833	1.1418	0.70255	0.1418	0.67677
	9.142	0.84256	8.142	0.52612	7.142	0.4545	6.142	0.63095	5.142	0.33677	4.142	0.36255	3.142	0.1982	2.142	0.72511	1.142	0.67999	0.142	0.709
	9.1422	0.85216	8.1422	0.53377	7.1422	0.4583	6.1422	0.63283	5.1422	0.33838	4.1422	0.36255	3.1422	0.19981	2.1422	0.73156	1.1422	0.68966	0.1422	0.70255
	9.1424	0.85984	8.1424	0.53186	7.1424	0.46211	6.1424	0.64413	5.1424	0.34644	4.1424	0.369	3.1424	0.20303	2.1424	0.73478	1.1424	0.73156	0.1424	0.71222
	9.1426	0.87327	8.1426	0.55482	7.1426	0.46781	6.1426	0.64602	5.1426	0.33677	4.1426	0.37061	3.1426	0.22237	2.1426	0.74445	1.1426	0.72833	0.1426	0.70577
	9.1428	0.86368	8.1428	0.54525	7.1428	0.49444	6.1428	0.64978	5.1428	0.37061	4.1428	0.37867	3.1428	0.20786	2.1428	0.73156	1.1428	0.72833	0.1428	0.71544
	9.143	0.86368	8.143	0.54143	7.143	0.50394	6.143	0.66108	5.143	0.35611	4.143	0.37867	3.143	0.20786	2.143	0.78312	1.143	0.74122	0.143	0.68644
	9.1432	0.85984	8.1432	0.52612	7.1432	0.49824	6.1432	0.66485	5.1432	0.35128	4.1432	0.38028	3.1432	0.20464	2.1432	0.74445	1.1432	0.71222	0.1432	0.738
	9.1434	0.85024	8.1434	0.53951	7.1434	0.50965	6.1434	0.65355	5.1434	0.36417	4.1434	0.38834	3.1434	0.2127	2.1434	0.76378	1.1434	0.75411	0.1434	0.75411
	9.1436	0.82145	8.1436	0.54525	7.1436	0.50965	6.1436	0.67803	5.1436	0.37222	4.1436	0.37545	3.1436	0.20786	2.1436	0.75734	1.1436	0.75089	0.1436	0.76701
	9.1438	0.81761	8.1438	0.54143	7.1438	0.53627	6.1438	0.71759	5.1438	0.37222	4.1438	0.38995	3.1438	0.21431	2.1438	0.77345	1.1438	0.77023	0.1438	0.77667
	9.144	0.81569	8.144	0.57204	7.144	0.52677	6.144	0.6931	5.144	0.37061	4.144	0.38995	3.144	0.22237	2.144	0.738	1.144	0.75734	0.144	0.78312
	9.1442	0.82337	8.1442	0.55673	7.1442	0.49824	6.1442	0.70817	5.1442	0.38511	4.1442	0.38834	3.1442	0.20786	2.1442	0.77023	1.1442	0.7799	0.1442	0.78634
	9.1444	0.83489	8.1444	0.54334	7.1444	0.51345	6.1444	0.70817	5.1444	0.38511	4.1444	0.38995	3.1444	0.22559	2.1444	0.76378	1.1444	0.75089	0.1444	0.76701
	9.1446	0.83297	8.1446	0.57395	7.1446	0.52677	6.1446	0.71947	5.1446	0.398	4.1446	0.39639	3.1446	0.21431	2.1446	0.76701	1.1446	0.69288	0.1446	0.78956
	9.1448	0.85024	8.1448	0.55673	7.1448	0.54578	6.1448	0.72512	5.1448	0.37706	4.1448	0.40123	3.1448	0.22881	2.1448	0.77667	1.1448	0.738	0.1448	0.77345
	9.145	0.86751	8.145	0.56247	7.145	0.53247	6.145	0.72512	5.145	0.39317	4.145	0.41412	3.145	0.22076	2.145	0.77345	1.145	0.73478	0.145	0.74767
	9.1452	0.87327	8.1452	0.55482	7.1452	0.53057	6.1452	0.7383	5.1452	0.39962	4.1452	0.41895	3.1452	0.22559	2.1452	0.77667	1.1452	0.7799	0.1452	0.77023
	9.1454	0.88863	8.1454	0.57969	7.1454	0.53627	6.1454	0.74395	5.1454	0.40928	4.1454	0.41251	3.1454	0.22559	2.1454	0.79923	1.1454	0.78312	0.1454	0.79279
	9.1456	0.89247	8.1456	0.5529	7.1456	0.53818	6.1456	0.74584	5.1456	0.40445	4.1456	0.42218	3.1456	0.23204	2.1456	0.8089	1.1456	0.77023	0.1456	0.79923
	9.1458	0.90206	8.1458	0.54525	7.1458	0.55909	6.1458	0.76279	5.1458	0.40767	4.1458	0.43184	3.1458	0.23042	2.1458	0.82179	1.1458	0.76701	0.1458	0.7799
	9.146	0.91358	8.146	0.58925	7.146	0.54008	6.146	0.77785	5.146	0.4109	4.146	0.43507	3.146	0.25298	2.146	0.8089	1.146	0.7799	0.146	0.84113
	9.1462	0.92701	8.1462	0.56056	7.1462	0.5667	6.1462	0.77597	5.1462	0.42218	4.1462	0.42218	3.1462	0.24331	2.1462	0.83146	1.1462	0.76378	0.1462	0.81212
	9.1464	0.92317	8.1464	0.58352	7.1464	0.561	6.1464	0.78539	5.1464	0.41412	4.1464	0.43184	3.1464	0.25137	2.1464	0.83791	1.1464	0.79601	0.1464	0.83468
	9.1466	0.92509	8.1466	0.5816	7.1466	0.5686	6.1466	0.77974	5.1466	0.42218	4.1466	0.42862	3.1466	0.24654	2.1466	0.83468	1.1466	0.80568	0.1466	0.83468
	9.1468	0.93277	8.1468	0.5816	7.1468	0.57431	6.1468	0.80611	5.1468	0.42218	4.1468	0.4109	3.1468	0.23848	2.1468	0.85724	1.1468	0.82824	0.1468	0.84435
	9.147	0.93661	8.147	0.60265	7.147	0.57431	6.147	0.80611	5.147	0.42218	4.147	0.40928	3.147	0.24493	2.147	0.88302	1.147	0.81535	0.147	0.83146
	9.1472	0.93085	8.1472	0.60647	7.1472	0.58191	6.1472	0.81176	5.1472	0.43184	4.1472	0.40606	3.1472	0.23042	2.1472	0.87658	1.1472	0.82501	0.1472	0.85402
	9.1474	0.9462	8.1474	0.59308	7.1474	0.58762	6.1474	0.81552	5.1474	0.44312	4.1474	0.41412	3.1474	0.24493	2.1474	0.89269	1.1474	0.81212	0.1474	0.87336
	9.1476	0.9654	8.1476	0.64091	7.1476	0.58762	6.1476	0.82871	5.1476	0.43668	4.1476	0.42218	3.1476	0.23687	2.1476	0.91847	1.1476	0.84757	0.1476	0.87013
	9.1478	0.9654	8.1478	0.61413	7.1478	0.59332	6.1478	0.84001	5.1478	0.43668	4.1478	0.42218	3.1478	0.26426	2.1478	0.93459	1.1478	0.85724	0.1478	0.88625
	9.148	0.96924	8.148	0.63517	7.148	0.60093	6.148	0.85319	5.148	0.44312	4.148	0.43184	3.148	0.24654	2.148	0.96037	1.148	0.87336	0.148	0.87013
	9.1482	0.95004	8.1482	0.6543	7.1482	0.59713	6.1482	0.85131	5.1482	0.44635	4.1482	0.43023	3.1482	0.24976	2.1482	0.94103	1.1482	0.88302	0.1482	0.92814
	9.1484	1.0153	8.1484	0.6543	7.1484	0.59713	6.1484	0.86261	5.1484	0.44635	4.1484	0.44473	3.1484	0.25459	2.1484	0.9507	1.1484	0.89269	0.1484	0.89914
	9.1486	1.0307	8.1486	0.67726	7.1486	0.58191	6.1486	0.87014	5.1486	0.44312	4.1486	0.43023	3.1486	0.26265	2.1486	0.96037	1.1486	0.88625	0.1486	0.9088
	9.1488	1.0614	8.1488	0.69448	7.1488	0.59903	6.1488	0.89086	5.1488	0.45762	4.1488	0.44312	3.1488	0.27393	2.1488	0.95392	1.1488	0.90558	0.1488	0.9088
	9.149	1.0652	8.149	0.683	7.149	0.61044	6.149	0.90028	5.149	0.44635	4.149	0.43829	3.149	0.27071	2.149	1.0119	1.149	0.89269	0.149	0.9088
	9.1492	1.0978	8.1492	0.70978	7.1492	0.61805	6.1492	0.91723	5.1492	0.4544	4.1492	0.44473	3.1492	0.27393	2.1492	0.98937	1.1492	0.92814	0.1492	0.93781
	9.1494	1.1093	8.1494	0.71744	7.1494	0.62755	6.1494	0.921	5.1494	0.46246	4.1494	0.4544	3.1494	0.2691	2.1494	0.95392	1.1494	0.94748	0.1494	0.93781
	9.1496	1.1305	8.1496	0.73466	7.1496	0.61805	6.1496	0.92288	5.1496	0.43829	4.1496	0.47052	3.1496	0.27393	2.1496	1.057	1.1496	0.94425	0.1496	0.91203
	9.1498	1.1343	8.1498	0.74231	7.1498	0.63706	6.1498	0.9436	5.1498	0.46246	4.1498	0.46246	3.1498	0.28038	2.1498	1.0442	1.1498	0.95715	0.1498	0.9507
	9.15	1.1477	8.15	0.75379	7.15	0.64277	6.15	0.95113	5.15	0.46085	4.15	0.47535	3.15	0.27393	2.15	1.0409	1.15	0.95392	0.15	0.9507
	9.1502	1.1861	8.1502	0.77292	7.1502	0.65228	6.1502	0.97373	5.1502	0.46407	4.1502	0.49469	3.1502	0.29004	2.1502	1.0989	1.1502	0.98293	0.1502	0.97326
	9.1504	1.2072	8.1504	0.79014	7.1504	0.65988	6.1504	0.98503	5.1504	0.45118	4.1504	0.48824	3.1504	0.27876	2.1504	1.1183	1.1504	0.9797	0.1504	0.9926
	9.1506	1.2226	8.1506	0.79014	7.1506	0.66178	6.1506	1.0095	5.1506	0.45118	4.1506	0.49146	3.1506	0.27554	2.1506	1.1183	1.1506	0.95392	0.1506	0.97648
	9.1508	1.2571	8.1508	0.82075	7.1508	0.66749	6.1508	1.0152	5.1508	0.4544	4.1508	0.47857	3.1508	0.29488	2.1508	1.1537	1.1508	0.9926	0.1508	1.0023
	9.151	1.2629	8.151	0.84562	7.151	0.64087	6.151	1.034	5.151	0.45762	4.151	0.50919	3.151	0.29004	2.151	1.1215	1.151	1.0055	0.151	1.0184
	9.1512	1.2898	8.1512	0.83605	7.1512	0.69031	6.1512	1.0528	5.1512	0.47213	4.1512	0.51563	3.1512	0.28843	2.1512	1.1473	1.1512	1.0152	0.1512	1.0248
	9.1514	1.3166	8.1514	0.84562	7.1514	0.69031	6.1514	1.0943	5.1514	0.47052	4.1514	0.53819	3.1514	0.29166	2.1514	1.2182	1.1514	1.0667	0.1514	1.0055
	9.1516	1.3435	8.1516	0.87049	7.1516	0.70552	6.1516	1.1169	5.1516	0.47213	4.1516	0.55269	3.1516	0.30293	2.1516	1.1988	1.1516	1.0635	0.1516	1.0313
	9.1518	1.3531	8.1518	0.89345	7.1518	0.71123	6.1518	1.1263	5.1518	0.46246	4.1518	0.55914	3.1518	0.29488	2.1518	1.1537	1.1518	1.0345	0.1518	1.0377
	9.152	1.3972	8.152	0.88771	7.152	0.71123	6.152	1.1432	5.152	0.48341	4.152	0.55431	3.152	0.30616	2.152	1.1892	1.152	1.0667	0.152	1.0474
	9.1522	1.4145	8.1522	0.90684	7.1522	0.71123	6.1522	1.1602	5.1522	0.48502	4.1522	0.55753	3.1522	0.32066	2.1522	1.2246	1.1522	1.0828	0.1522	1.0345
	9.1524	1.4471	8.1524	0.91258	7.1524	0.72264	6.1524	1.1847	5.1524	0.49791	4.1524	0.57525	3.1524	0.31099	2.1524	1.2246	1.1524	1.1441	0.1524	1.0248
	9.1526	1.4817	8.1526	0.94702	7.1526	0.73595	6.1526	1.2186	5.1526	0.48985	4.1526	0.57525	3.1526	0.31583	2.1526	1.244	1.1526	1.1247	0.1526	1.0603
	9.1528	1.5105	8.1528	0.92406	7.1528	0.75687	6.1528	1.2412	5.1528	0.50113	4.1528	0.58976	3.1528	0.32711	2.1528	1.2536	1.1528	1.1441	0.1528	1.0861
	9.153	1.5297	8.153	0.94128	7.153	0.77208	6.153	1.2487	5.153	0.50435	4.153	0.59137	3.153	0.31905	2.153	1.2601	1.153	1.1666	0.153	1.0732
	9.1532	1.5508	8.1532	0.95276	7.1532	0.80441	6.1532	1.3127	5.1532	0.50758	4.1532	0.5962	3.1532	0.32388	2.1532	1.2665	1.1532	1.1666	0.1532	1.0409
	9.1534	1.5623	8.1534	0.95658	7.1534	0.79871	6.1534	1.3203	5.1534	0.52852	4.1534	0.58653	3.1534	0.32549	2.1534	1.2891	1.1534	1.1731	0.1534	1.0732
	9.1536	1.5508	8.1536	0.96423	7.1536	0.80821	6.1536	1.3448	5.1536	0.53014	4.1536	0.60104	3.1536	0.30616	2.1536	1.3084	1.1536	1.1827	0.1536	1.1022
	9.1538	1.593	8.1538	0.99293	7.1538	0.82153	6.1538	1.3674	5.1538	0.53658	4.1538	0.60265	3.1538	0.32388	2.1538	1.2988	1.1538	1.1827	0.1538	1.0925
	9.154	1.6218	8.154	0.99485	7.154	0.82913	6.154	1.4032	5.154	0.5253	4.154	0.60104	3.154	0.34483	2.154	1.3052	1.154	1.1827	0.154	1.1215
	9.1542	1.7677	8.1542	0.99485	7.1542	0.83294	6.1542	1.4276	5.1542	0.54142	4.1542	0.61231	3.1542	0.34322	2.1542	1.3181	1.1542	1.1763	0.1542	1.1054
	9.1544	1.687	8.1544	0.99293	7.1544	0.85195	6.1544	1.4502	5.1544	0.57364	4.1544	0.62682	3.1544	0.35772	2.1544	1.3374	1.1544	1.1956	0.1544	1.0152
	9.1546	1.7235	8.1546	1.0044	7.1546	0.84435	6.1546	1.471	5.1546	0.55592	4.1546	0.63487	3.1546	0.35933	2.1546	1.3406	1.1546	1.215	0.1546	1.0828
	9.1548	1.7485	8.1548	0.99867	7.1548	0.87667	6.1548	1.5086	5.1548	0.57364	4.1548	0.63971	3.1548	0.36417	2.1548	1.36	1.1548	1.2085	0.1548	1.0828
	9.155	1.7945	8.155	0.97189	7.155	0.86336	6.155	1.5388	5.155	0.57203	4.155	0.64938	3.155	0.35772	2.155	1.3858	1.155	1.1924	0.155	1.0764
	9.1552	1.8329	8.1552	0.96232	7.1552	0.86526	6.1552	1.5632	5.1552	0.57687	4.1552	0.66388	3.1552	0.36256	2.1552	1.36	1.1552	1.2246	0.1552	1.0989
	9.1554	1.8694	8.1554	0.97954	7.1554	0.87287	6.1554	1.6028	5.1554	0.5817	4.1554	0.67999	3.1554	0.36578	2.1554	1.4051	1.1554	1.1634	0.1554	1.1151
	9.1556	1.8943	8.1556	0.9585	7.1556	0.87287	6.1556	1.6386	5.1556	0.58976	4.1556	0.68321	3.1556	0.369	2.1556	1.4019	1.1556	1.2053	0.1556	1.1279
	9.1558	1.9385	8.1558	0.98911	7.1558	0.87858	6.1558	1.68	5.1558	0.60265	4.1558	0.70416	3.1558	0.38189	2.1558	1.4277	1.1558	1.186	0.1558	1.1441
	9.156	1.9615	8.156	0.98719	7.156	0.89379	6.156	1.6894	5.156	0.59298	4.156	0.71061	3.156	0.38189	2.156	1.4148	1.156	1.1892	0.156	1.1312
	9.1562	1.9865	8.1562	0.99293	7.1562	0.9033	6.1562	1.7384	5.1562	0.60104	4.1562	0.71222	3.1562	0.40445	2.1562	1.4277	1.1562	1.2053	0.1562	1.1473
	9.1564	2.0095	8.1564	1.0082	7.1564	0.91851	6.1564	1.7422	5.1564	0.6107	4.1564	0.73317	3.1564	0.38995	2.1564	1.4051	1.1564	1.1988	0.1564	1.1537
	9.1566	2.0344	8.1566	0.99293	7.1566	0.92041	6.1566	1.761	5.1566	0.62037	4.1566	0.71061	3.1566	0.38511	2.1566	1.4502	1.1566	1.2343	0.1566	1.157
	9.1568	2.0594	8.1568	1.0197	7.1568	0.92802	6.1568	1.7911	5.1568	0.62359	4.1568	0.72833	3.1568	0.38995	2.1568	1.4502	1.1568	1.2407	0.1568	1.1602
	9.157	2.0824	8.157	1.0369	7.157	0.92992	6.157	1.8194	5.157	0.62843	4.157	0.73478	3.157	0.38189	2.157	1.4792	1.157	1.2536	0.157	1.157
	9.1572	2.1208	8.1572	1.0465	7.1572	0.93372	6.1572	1.8401	5.1572	0.64293	4.1572	0.73478	3.1572	0.41412	2.1572	1.4438	1.1572	1.244	0.1572	1.1988
	9.1574	2.1131	8.1574	1.058	7.1574	0.95654	6.1574	1.8665	5.1574	0.64132	4.1574	0.74606	3.1574	0.39639	2.1574	1.4728	1.1574	1.2794	0.1574	1.1795
	9.1576	2.1554	8.1576	1.035	7.1576	0.94894	6.1576	1.8947	5.1576	0.65421	4.1576	0.76701	3.1576	0.40284	2.1576	1.4599	1.1576	1.273	0.1576	1.186
	9.1578	2.1688	8.1578	1.0656	7.1578	0.95464	6.1578	1.9173	5.1578	0.6526	4.1578	0.77506	3.1578	0.40284	2.1578	1.4599	1.1578	1.2762	0.1578	1.1827
	9.158	2.2014	8.158	1.0446	7.158	0.96035	6.158	1.9192	5.158	0.66549	4.158	0.78312	3.158	0.41573	2.158	1.5179	1.158	1.2923	0.158	1.1924
	9.1582	2.2225	8.1582	1.079	7.1582	0.95845	6.1582	1.9493	5.1582	0.67194	4.1582	0.80729	3.1582	0.42862	2.1582	1.5598	1.1582	1.2859	0.1582	1.2214
	9.1584	2.234	8.1584	1.0886	7.1584	0.94704	6.1584	1.9738	5.1584	0.66871	4.1584	0.82018	3.1584	0.41734	2.1584	1.4921	1.1584	1.2859	0.1584	1.2053
	9.1586	2.2609	8.1586	1.1039	7.1586	0.94513	6.1586	1.9964	5.1586	0.69449	4.1586	0.82018	3.1586	0.43184	2.1586	1.5308	1.1586	1.2988	0.1586	1.2085
	9.1588	2.2916	8.1588	1.0943	7.1588	0.95084	6.1588	2.0058	5.1588	0.70739	4.1588	0.84596	3.1588	0.42701	2.1588	1.5469	1.1588	1.2988	0.1588	1.1988
	9.159	2.3031	8.159	1.102	7.159	0.96986	6.159	2.0153	5.159	0.70739	4.159	0.85241	3.159	0.43829	2.159	1.5727	1.159	1.2859	0.159	1.215
	9.1592	2.3166	8.1592	1.1345	7.1592	0.95464	6.1592	2.0341	5.1592	0.70416	4.1592	0.87497	3.1592	0.44151	2.1592	1.5372	1.1592	1.3213	0.1592	1.2279
	9.1594	2.3242	8.1594	1.1288	7.1594	0.98507	6.1594	2.0567	5.1594	0.71383	4.1594	0.89269	3.1594	0.44635	2.1594	1.5501	1.1594	1.3213	0.1594	1.2311
	9.1596	2.3281	8.1596	1.1249	7.1596	0.99077	6.1596	2.068	5.1596	0.71383	4.1596	0.90075	3.1596	0.44635	2.1596	1.5662	1.1596	1.3342	0.1596	1.2279
	9.1598	2.3665	8.1598	1.1556	7.1598	0.99458	6.1598	2.0661	5.1598	0.71705	4.1598	0.91525	3.1598	0.45118	2.1598	1.5405	1.1598	1.3406	0.1598	1.2279
	9.16	2.3665	8.16	1.1632	7.16	1.006	6.16	2.0831	5.16	0.74928	4.16	0.93136	3.16	0.44312	2.16	1.5566	1.16	1.3568	0.16	1.2665
	9.1602	2.378	8.1602	1.1785	7.1602	1.0212	6.1602	2.1019	5.1602	0.74767	4.1602	0.93297	3.1602	0.44635	2.1602	1.5727	1.1602	1.3632	0.1602	1.2536
	9.1604	2.3953	8.1604	1.1976	7.1604	1.0231	6.1604	2.1076	5.1604	0.75573	4.1604	0.96037	3.1604	0.45279	2.1604	1.5856	1.1604	1.3697	0.1604	1.2375
	9.1606	2.4145	8.1606	1.2512	7.1606	1.0307	6.1606	2.1113	5.1606	0.74606	4.1606	0.96359	3.1606	0.45279	2.1606	1.5791	1.1606	1.3793	0.1606	1.2311
	9.1608	2.4241	8.1608	1.2589	7.1608	1.0402	6.1608	2.1245	5.1608	0.7525	4.1608	0.99259	3.1608	0.45601	2.1608	1.6146	1.1608	1.4051	0.1608	1.2311
	9.161	2.4567	8.161	1.3067	7.161	1.0611	6.161	2.132	5.161	0.76701	4.161	0.99904	3.161	0.45924	2.161	1.6468	1.161	1.3793	0.161	1.2311
	9.1612	2.4375	8.1612	1.322	7.1612	1.0764	6.1612	2.1528	5.1612	0.77023	4.1612	1.0152	3.1612	0.46568	2.1612	1.6017	1.1612	1.4051	0.1612	1.2246
	9.1614	2.4548	8.1614	1.3469	7.1614	1.0859	6.1614	2.1622	5.1614	0.77828	4.1614	1.0764	3.1614	0.46407	2.1614	1.5952	1.1614	1.4019	0.1614	1.244
	9.1616	2.4701	8.1616	1.3526	7.1616	1.0954	6.1616	2.1848	5.1616	0.79118	4.1616	1.0619	3.1616	0.47696	2.1616	1.6371	1.1616	1.4244	0.1616	1.244
	9.1618	2.4797	8.1618	1.3794	7.1618	1.1106	6.1618	2.1942	5.1618	0.80729	4.1618	1.0683	3.1618	0.47696	2.1618	1.6565	1.1618	1.4083	0.1618	1.1892
	9.162	2.5181	8.162	1.3832	7.162	1.1239	6.162	2.2036	5.162	0.80729	4.162	1.0941	3.162	0.47696	2.162	1.679	1.162	1.4277	0.162	1.2569
	9.1622	2.4931	8.1622	1.41	7.1622	1.122	6.1622	2.2243	5.1622	0.8234	4.1622	1.107	3.1622	0.47052	2.1622	1.6597	1.1622	1.4244	0.1622	1.2826
	9.1624	2.5123	8.1624	1.4483	7.1624	1.1353	6.1624	2.2469	5.1624	0.83629	4.1624	1.1183	3.1624	0.47535	2.1624	1.6951	1.1624	1.4696	0.1624	1.2665
	9.1626	2.543	8.1626	1.454	7.1626	1.1924	6.1626	2.245	5.1626	0.84596	4.1626	1.1376	3.1626	0.48824	2.1626	1.6758	1.1626	1.4986	0.1626	1.3213
	9.1628	2.5603	8.1628	1.4712	7.1628	1.1885	6.1628	2.2507	5.1628	0.85402	4.1628	1.1505	3.1628	0.49791	2.1628	1.6758	1.1628	1.5115	0.1628	1.273
	9.163	2.5642	8.163	1.4789	7.163	1.2152	6.163	2.2526	5.163	0.87013	4.163	1.1473	3.163	0.49469	2.163	1.6661	1.163	1.505	0.163	1.2859
	9.1632	2.5949	8.1632	1.477	7.1632	1.2456	6.1632	2.3015	5.1632	0.88302	4.1632	1.1586	3.1632	0.49146	2.1632	1.6694	1.1632	1.4986	0.1632	1.2569
	9.1634	2.6237	8.1634	1.5018	7.1634	1.2608	6.1634	2.3223	5.1634	0.92492	4.1634	1.1843	3.1634	0.50597	2.1634	1.6629	1.1634	1.5018	0.1634	1.2504
	9.1636	2.6217	8.1636	1.5248	7.1636	1.2722	6.1636	2.3317	5.1636	0.94103	4.1636	1.1924	3.1636	0.51886	2.1636	1.6855	1.1636	1.5115	0.1636	1.2246
	9.1638	2.6352	8.1638	1.5324	7.1638	1.3046	6.1638	2.358	5.1638	0.93136	4.1638	1.1988	3.1638	0.50435	2.1638	1.6661	1.1638	1.4986	0.1638	1.2762
	9.164	2.6563	8.164	1.5803	7.164	1.3293	6.164	2.358	5.164	0.9652	4.164	1.2069	3.164	0.52852	2.164	1.6597	1.164	1.5437	0.164	1.273
	9.1642	2.662	8.1642	1.6051	7.1642	1.3559	6.1642	2.3957	5.1642	0.97326	4.1642	1.2134	3.1642	0.5253	2.1642	1.6823	1.1642	1.5405	0.1642	1.2472
	9.1644	2.6505	8.1644	1.6338	7.1644	1.3692	6.1644	2.4089	5.1644	0.99259	4.1644	1.2182	3.1644	0.54625	2.1644	1.7048	1.1644	1.534	0.1644	1.2665
	9.1646	2.6966	8.1646	1.6625	7.1646	1.392	6.1646	2.4296	5.1646	0.99582	4.1646	1.2343	3.1646	0.54947	2.1646	1.6919	1.1646	1.5372	0.1646	1.2697
	9.1648	2.7177	8.1648	1.6606	7.1648	1.4072	6.1648	2.4447	5.1648	1.028	4.1648	1.2246	3.1648	0.56397	2.1648	1.708	1.1648	1.476	0.1648	1.2794
	9.165	2.7292	8.165	1.6836	7.165	1.4396	6.165	2.4692	5.165	1.0442	4.165	1.2424	3.165	0.55914	2.165	1.6726	1.165	1.5147	0.165	1.2182
	9.1652	2.7273	8.1652	1.7123	7.1652	1.4719	6.1652	2.4673	5.1652	1.0667	4.1652	1.2585	3.1652	0.56397	2.1652	1.6951	1.1652	1.476	0.1652	1.2601
	9.1654	2.783	8.1654	1.7085	7.1654	1.4795	6.1654	2.4842	5.1654	1.0861	4.1654	1.2617	3.1654	0.57042	2.1654	1.7048	1.1654	1.4857	0.1654	1.2601
	9.1656	2.758	8.1656	1.7352	7.1656	1.5118	6.1656	2.4748	5.1656	1.0941	4.1656	1.2697	3.1656	0.57525	2.1656	1.7145	1.1656	1.5179	0.1656	1.2762
	9.1658	2.7753	8.1658	1.7505	7.1658	1.5461	6.1658	2.5181	5.1658	1.1247	4.1658	1.2665	3.1658	0.60104	2.1658	1.7048	1.1658	1.5082	0.1658	1.2794
	9.166	2.806	8.166	1.7601	7.166	1.5499	6.166	2.5313	5.166	1.1392	4.166	1.2536	3.166	0.59942	2.166	1.7016	1.166	1.505	0.166	1.2762
	9.1662	2.7983	8.1662	1.8079	7.1662	1.5727	6.1662	2.5332	5.1662	1.1795	4.1662	1.281	3.1662	0.61876	2.1662	1.7177	1.1662	1.5115	0.1662	1.2697
	9.1664	2.8098	8.1664	1.8194	7.1664	1.6202	6.1664	2.5502	5.1664	1.1892	4.1664	1.273	3.1664	0.63649	2.1664	1.7016	1.1664	1.4857	0.1664	1.2665
	9.1666	2.8348	8.1666	1.85	7.1666	1.6297	6.1666	2.5652	5.1666	1.2021	4.1666	1.2697	3.1666	0.64293	2.1666	1.7177	1.1666	1.4921	0.1666	1.2665
	9.1668	2.8501	8.1668	1.8864	7.1668	1.6545	6.1668	2.5633	5.1668	1.2182	4.1668	1.2697	3.1668	0.64454	2.1668	1.6984	1.1668	1.476	0.1668	1.2633
	9.167	2.8482	8.167	1.9227	7.167	1.6792	6.167	2.5746	5.167	1.2536	4.167	1.2843	3.167	0.62682	2.167	1.7242	1.167	1.5115	0.167	1.2891
	9.1672	2.8655	8.1672	1.9629	7.1672	1.702	6.1672	2.5972	5.1672	1.2617	4.1672	1.281	3.1672	0.64938	2.1672	1.7177	1.1672	1.505	0.1672	1.2762
	9.1674	2.8616	8.1674	1.9763	7.1674	1.7305	6.1674	2.6048	5.1674	1.2826	4.1674	1.2859	3.1674	0.66388	2.1674	1.7177	1.1674	1.5082	0.1674	1.2601
	9.1676	2.8866	8.1676	1.9782	7.1676	1.7495	6.1676	2.6217	5.1676	1.3181	4.1676	1.2891	3.1676	0.67032	2.1676	1.7113	1.1676	1.505	0.1676	1.2794
	9.1678	2.902	8.1678	2.0069	7.1678	1.7762	6.1678	2.6085	5.1678	1.3149	4.1678	1.3036	3.1678	0.68321	2.1678	1.737	1.1678	1.5082	0.1678	1.2633
	9.168	2.9231	8.168	2.026	7.168	1.8047	6.168	2.6293	5.168	1.339	4.168	1.302	3.168	0.6816	2.168	1.7242	1.168	1.4986	0.168	1.2472
	9.1682	2.9384	8.1682	2.0547	7.1682	1.8256	6.1682	2.6481	5.1682	1.3632	4.1682	1.3116	3.1682	0.68483	2.1682	1.7499	1.1682	1.4824	0.1682	1.2665
	9.1684	2.9499	8.1684	2.1007	7.1684	1.8237	6.1684	2.6519	5.1684	1.3938	4.1684	1.3278	3.1684	0.69772	2.1684	1.7532	1.1684	1.4953	0.1684	1.2536
	9.1686	2.9576	8.1686	2.1045	7.1686	1.8522	6.1686	2.6613	5.1686	1.4051	4.1686	1.3294	3.1686	0.70577	2.1686	1.7338	1.1686	1.4921	0.1686	1.2214
	9.1688	2.9787	8.1688	2.1179	7.1688	1.877	6.1688	2.6876	5.1688	1.4357	4.1688	1.339	3.1688	0.71705	2.1688	1.7467	1.1688	1.5018	0.1688	1.273
	9.169	2.9749	8.169	2.1236	7.169	1.9017	6.169	2.6763	5.169	1.4567	4.169	1.3503	3.169	0.7235	2.169	1.7693	1.169	1.4857	0.169	1.2246
	9.1692	2.9864	8.1692	2.158	7.1692	1.9226	6.1692	2.6914	5.1692	1.4776	4.1692	1.3551	3.1692	0.69772	2.1692	1.7499	1.1692	1.5179	0.1692	1.2633
	9.1694	2.9806	8.1694	2.1695	7.1694	1.9473	6.1694	2.6782	5.1694	1.5082	4.1694	1.368	3.1694	0.74445	2.1694	1.7435	1.1694	1.5179	0.1694	1.273
	9.1696	2.9941	8.1696	2.1791	7.1696	1.9606	6.1696	2.6895	5.1696	1.5115	4.1696	1.368	3.1696	0.75895	2.1696	1.7306	1.1696	1.4792	0.1696	1.2375
	9.1698	2.9864	8.1698	2.2154	7.1698	1.9815	6.1698	2.7027	5.1698	1.5066	4.1698	1.3697	3.1698	0.76701	2.1698	1.7209	1.1698	1.4986	0.1698	1.2536
	9.17	3.0037	8.17	2.2269	7.17	1.9987	6.17	2.7046	5.17	1.5453	4.17	1.3584	3.17	0.77828	2.17	1.7145	1.17	1.505	0.17	1.2279
	9.1702	2.9979	8.1702	2.2461	7.1702	2.0462	6.1702	2.6895	5.1702	1.5598	4.1702	1.3825	3.1702	0.76701	2.1702	1.7435	1.1702	1.4857	0.1702	1.244
	9.1704	3.0133	8.1704	2.2728	7.1704	2.0443	6.1704	2.7027	5.1704	1.5824	4.1704	1.3954	3.1704	0.77023	2.1704	1.7209	1.1704	1.4857	0.1704	1.2117
	9.1706	3.0133	8.1706	2.3226	7.1706	2.0766	6.1706	2.7121	5.1706	1.5775	4.1706	1.4019	3.1706	0.77023	2.1706	1.7242	1.1706	1.5082	0.1706	1.2117
	9.1708	3.0382	8.1708	2.3589	7.1708	2.0823	6.1708	2.6971	5.1708	1.6114	4.1708	1.4115	3.1708	0.79279	2.1708	1.7209	1.1708	1.5115	0.1708	1.1956
	9.171	3.0325	8.171	2.3647	7.171	2.0995	6.171	2.7253	5.171	1.6242	4.171	1.3938	3.171	0.77667	2.171	1.7403	1.171	1.4953	0.171	1.2407
	9.1712	3.0382	8.1712	2.3934	7.1712	2.1166	6.1712	2.7197	5.1712	1.6404	4.1712	1.4132	3.1712	0.79118	2.1712	1.7145	1.1712	1.5147	0.1712	1.2311
	9.1714	3.0363	8.1714	2.4087	7.1714	2.1242	6.1714	2.7253	5.1714	1.6645	4.1714	1.4357	3.1714	0.8089	2.1714	1.7242	1.1714	1.5082	0.1714	1.2311
	9.1716	3.044	8.1716	2.3991	7.1716	2.1432	6.1716	2.714	5.1716	1.671	4.1716	1.4486	3.1716	0.82501	2.1716	1.737	1.1716	1.5598	0.1716	1.1892
	9.1718	3.0363	8.1718	2.4278	7.1718	2.147	6.1718	2.7159	5.1718	1.6951	4.1718	1.4679	3.1718	0.80084	2.1718	1.7209	1.1718	1.5243	0.1718	1.186
	9.172	3.0305	8.172	2.4412	7.172	2.1603	6.172	2.7102	5.172	1.7	4.172	1.4808	3.172	0.8089	2.172	1.7499	1.172	1.4986	0.172	1.1602
	9.1722	3.0382	8.1722	2.4546	7.1722	2.1907	6.1722	2.7234	5.1722	1.7129	4.1722	1.4712	3.1722	0.81535	2.1722	1.7113	1.1722	1.5437	0.1722	1.2311
	9.1724	3.0267	8.1724	2.4584	7.1724	2.1983	6.1724	2.7291	5.1724	1.7177	4.1724	1.4792	3.1724	0.82018	2.1724	1.7145	1.1724	1.534	0.1724	1.2021
	9.1726	3.0209	8.1726	2.4699	7.1726	2.2212	6.1726	2.7272	5.1726	1.7177	4.1726	1.4824	3.1726	0.8234	2.1726	1.708	1.1726	1.563	0.1726	1.2246
	9.1728	3.0248	8.1728	2.4833	7.1728	2.2421	6.1728	2.7272	5.1728	1.7548	4.1728	1.4824	3.1728	0.82985	2.1728	1.7242	1.1728	1.5308	0.1728	1.2085
	9.173	3.0421	8.173	2.5024	7.173	2.2592	6.173	2.7423	5.173	1.7596	4.173	1.4728	3.173	0.83468	2.173	1.7048	1.173	1.5405	0.173	1.1924
	9.1732	3.019	8.1732	2.489	7.1732	2.2858	6.1732	2.7329	5.1732	1.7354	4.1732	1.4889	3.1732	0.84274	2.1732	1.7048	1.1732	1.5276	0.1732	1.2085
	9.1734	3.0075	8.1734	2.5235	7.1734	2.2972	6.1734	2.7178	5.1734	1.7822	4.1734	1.4841	3.1734	0.83791	2.1734	1.6855	1.1734	1.5372	0.1734	1.1924
	9.1736	2.9806	8.1736	2.533	7.1736	2.3067	6.1736	2.714	5.1736	1.795	4.1736	1.4905	3.1736	0.84596	2.1736	1.6887	1.1736	1.534	0.1736	1.1441
	9.1738	2.9979	8.1738	2.5369	7.1738	2.3124	6.1738	2.7272	5.1738	1.8031	4.1738	1.4712	3.1738	0.84113	2.1738	1.6855	1.1738	1.5405	0.1738	1.2279
	9.174	2.9864	8.174	2.5617	7.174	2.3353	6.174	2.7084	5.174	1.8128	4.174	1.4808	3.174	0.8508	2.174	1.6726	1.174	1.5211	0.174	1.186
	9.1742	2.9883	8.1742	2.5675	7.1742	2.3334	6.1742	2.7253	5.1742	1.816	4.1742	1.4905	3.1742	0.87658	2.1742	1.6694	1.1742	1.5115	0.1742	1.1602
	9.1744	2.9672	8.1744	2.5904	7.1744	2.341	6.1744	2.7178	5.1744	1.8353	4.1744	1.4808	3.1744	0.86369	2.1744	1.6823	1.1744	1.5501	0.1744	1.1731
	9.1746	2.9787	8.1746	2.5923	7.1746	2.3581	6.1746	2.7178	5.1746	1.8659	4.1746	1.5002	3.1746	0.86852	2.1746	1.6984	1.1746	1.5308	0.1746	1.1763
	9.1748	2.9768	8.1748	2.5885	7.1748	2.3562	6.1748	2.7102	5.1748	1.8531	4.1748	1.4889	3.1748	0.87819	2.1748	1.6629	1.1748	1.4663	0.1748	1.1924
	9.175	2.9634	8.175	2.5962	7.175	2.3657	6.175	2.7065	5.175	1.8531	4.175	1.4873	3.175	0.86691	2.175	1.6597	1.175	1.5018	0.175	1.1666
	9.1752	2.9672	8.1752	2.5675	7.1752	2.3961	6.1752	2.7065	5.1752	1.874	4.1752	1.4905	3.1752	0.88786	2.1752	1.6533	1.1752	1.4824	0.1752	1.1763
	9.1754	2.9653	8.1754	2.5464	7.1754	2.417	6.1754	2.7121	5.1754	1.8724	4.1754	1.4857	3.1754	0.88463	2.1754	1.6597	1.1754	1.4953	0.1754	1.1505
	9.1756	2.9595	8.1756	2.5522	7.1756	2.4227	6.1756	2.6989	5.1756	1.8756	4.1756	1.4889	3.1756	0.89269	2.1756	1.6597	1.1756	1.4696	0.1756	1.186
	9.1758	2.9538	8.1758	2.5847	7.1758	2.4551	6.1758	2.6895	5.1758	1.9078	4.1758	1.4857	3.1758	0.88786	2.1758	1.6436	1.1758	1.4534	0.1758	1.1763
	9.176	2.948	8.176	2.5904	7.176	2.4513	6.176	2.6895	5.176	1.8966	4.176	1.4857	3.176	0.88302	2.176	1.6533	1.176	1.4599	0.176	1.1763
	9.1762	2.9787	8.1762	2.5923	7.1762	2.4665	6.1762	2.6839	5.1762	1.9127	4.1762	1.4647	3.1762	0.89591	2.1762	1.6565	1.1762	1.4728	0.1762	1.157
	9.1764	2.9423	8.1764	2.6115	7.1764	2.4931	6.1764	2.6707	5.1764	1.9159	4.1764	1.4583	3.1764	0.90236	2.1764	1.6694	1.1764	1.4663	0.1764	1.1763
	9.1766	2.9403	8.1766	2.6363	7.1766	2.4969	6.1766	2.6989	5.1766	1.9095	4.1766	1.4583	3.1766	0.9088	2.1766	1.6533	1.1766	1.4534	0.1766	1.1827
	9.1768	2.9231	8.1768	2.6019	7.1768	2.5235	6.1768	2.6688	5.1768	1.9417	4.1768	1.4389	3.1768	0.89753	2.1768	1.6275	1.1768	1.447	0.1768	1.157
	9.177	2.9346	8.177	2.6287	7.177	2.5311	6.177	2.6707	5.177	1.9385	4.177	1.4438	3.177	0.90558	2.177	1.621	1.177	1.4438	0.177	1.1956
	9.1772	2.9231	8.1772	2.6344	7.1772	2.5425	6.1772	2.6707	5.1772	1.9546	4.1772	1.4454	3.1772	0.91364	2.1772	1.6275	1.1772	1.4502	0.1772	1.1602
	9.1774	2.9192	8.1774	2.6593	7.1774	2.5768	6.1774	2.65	5.1774	1.9626	4.1774	1.4438	3.1774	0.90075	2.1774	1.6178	1.1774	1.4534	0.1774	1.1376
	9.1776	3.1016	8.1776	2.6536	7.1776	2.5692	6.1776	2.6387	5.1776	1.9804	4.1776	1.4486	3.1776	0.91525	2.1776	1.6178	1.1776	1.4341	0.1776	1.1537
	9.1778	2.9039	8.1778	2.6689	7.1778	2.5958	6.1778	2.6556	5.1778	1.9836	4.1778	1.4454	3.1778	0.92008	2.1778	1.6242	1.1778	1.4373	0.1778	1.1602
	9.178	2.8924	8.178	2.6784	7.178	2.5939	6.178	2.6519	5.178	1.9884	4.178	1.426	3.178	0.92331	2.178	1.6436	1.178	1.4373	0.178	1.1537
	9.1782	2.9039	8.1782	2.6976	7.1782	2.5939	6.1782	2.6575	5.1782	2.0045	4.1782	1.4373	3.1782	0.92653	2.1782	1.6307	1.1782	1.4115	0.1782	1.1312
	9.1784	2.8904	8.1784	2.6995	7.1784	2.5882	6.1784	2.6387	5.1784	2.0158	4.1784	1.4341	3.1784	0.92814	2.1784	1.6307	1.1784	1.4244	0.1784	1.1151
	9.1786	2.8943	8.1786	2.7052	7.1786	2.5977	6.1786	2.6443	5.1786	2.0077	4.1786	1.4277	3.1786	0.93781	2.1786	1.6565	1.1786	1.4244	0.1786	1.1344
	9.1788	2.9077	8.1788	2.7397	7.1788	2.6129	6.1788	2.6255	5.1788	2.0126	4.1788	1.4325	3.1788	0.9362	2.1788	1.6178	1.1788	1.4341	0.1788	1.1183
	9.179	2.9154	8.179	2.7301	7.179	2.6243	6.179	2.6274	5.179	2.0335	4.179	1.4325	3.179	0.94264	2.179	1.5759	1.179	1.4341	0.179	1.1408
	9.1792	2.8885	8.1792	2.7569	7.1792	2.6262	6.1792	2.6123	5.1792	2.0287	4.1792	1.426	3.1792	0.94748	2.1792	1.6146	1.1792	1.3825	0.1792	1.0925
	9.1794	2.8885	8.1794	2.776	7.1794	2.6357	6.1794	2.6123	5.1794	2.0303	4.1794	1.4357	3.1794	0.92653	2.1794	1.6017	1.1794	1.4244	0.1794	1.1151
	9.1796	2.8847	8.1796	2.7951	7.1796	2.6604	6.1796	2.6067	5.1796	2.0271	4.1796	1.4422	3.1796	0.94909	2.1796	1.5824	1.1796	1.4148	0.1796	1.1118
	9.1798	2.8885	8.1798	2.8047	7.1798	2.6643	6.1798	2.5972	5.1798	2.0593	4.1798	1.4309	3.1798	0.95715	2.1798	1.6114	1.1798	1.4309	0.1798	1.1118
	9.18	2.8712	8.18	2.8257	7.18	2.6738	6.18	2.601	5.18	2.0351	4.18	1.4277	3.18	0.94748	2.18	1.5727	1.18	1.4212	0.18	1.1118
	9.1802	2.8712	8.1802	2.8468	7.1802	2.6871	6.1802	2.5784	5.1802	2.04	4.1802	1.3954	3.1802	0.94264	2.1802	1.5824	1.1802	1.3987	0.1802	1.1183
	9.1804	2.8789	8.1804	2.8602	7.1804	2.6985	6.1804	2.5728	5.1804	2.048	4.1804	1.4228	3.1804	0.94587	2.1804	1.5566	1.1804	1.4212	0.1804	1.0861
	9.1806	2.8636	8.1806	2.908	7.1806	2.7099	6.1806	2.5728	5.1806	2.0738	4.1806	1.4196	3.1806	0.95231	2.1806	1.5598	1.1806	1.389	0.1806	1.0893
	9.1808	2.854	8.1808	2.9386	7.1808	2.7327	6.1808	2.5765	5.1808	2.0545	4.1808	1.4309	3.1808	0.95392	2.1808	1.5791	1.1808	1.3793	0.1808	1.0925
	9.181	2.854	8.181	2.9597	7.181	2.7479	6.181	2.5558	5.181	2.0722	4.181	1.4196	3.181	0.95876	2.181	1.5695	1.181	1.4019	0.181	1.0732
	9.1812	2.8482	8.1812	2.9635	7.1812	2.765	6.1812	2.5709	5.1812	2.0561	4.1812	1.4244	3.1812	0.9652	2.1812	1.5791	1.1812	1.4051	0.1812	1.1022
	9.1814	2.8501	8.1814	2.9807	7.1814	2.7784	6.1814	2.5596	5.1814	2.0593	4.1814	1.4373	3.1814	0.95553	2.1814	1.5598	1.1814	1.4148	0.1814	1.0538
	9.1816	2.8501	8.1816	2.9807	7.1816	2.786	6.1816	2.5596	5.1816	2.0577	4.1816	1.4309	3.1816	0.95715	2.1816	1.5308	1.1816	1.4406	0.1816	1.0345
	9.1818	2.854	8.1818	2.9903	7.1818	2.7841	6.1818	2.5502	5.1818	2.0706	4.1818	1.4309	3.1818	0.95553	2.1818	1.5469	1.1818	1.4115	0.1818	1.0603
	9.182	2.8578	8.182	2.9998	7.182	2.8031	6.182	2.5294	5.182	2.0609	4.182	1.4422	3.182	0.96681	2.182	1.5082	1.182	1.4277	0.182	1.0313
	9.1822	2.8252	8.1822	3.0056	7.1822	2.8126	6.1822	2.5389	5.1822	2.0674	4.1822	1.4309	3.1822	0.97326	2.1822	1.5243	1.1822	1.4115	0.1822	1.0313
	9.1824	2.8252	8.1824	3.0075	7.1824	2.8012	6.1824	2.5407	5.1824	2.0899	4.1824	1.4244	3.1824	0.96681	2.1824	1.5211	1.1824	1.418	0.1824	1.0345
	9.1826	2.8329	8.1826	3.0056	7.1826	2.8145	6.1826	2.5332	5.1826	2.0658	4.1826	1.418	3.1826	0.96681	2.1826	1.5115	1.1826	1.4051	0.1826	1.0474
	9.1828	2.8137	8.1828	2.9998	7.1828	2.8297	6.1828	2.537	5.1828	2.0786	4.1828	1.4115	3.1828	0.97004	2.1828	1.4953	1.1828	1.4148	0.1828	1.0796
	9.183	2.8137	8.183	2.9826	7.183	2.8487	6.183	2.5389	5.183	2.0899	4.183	1.3987	3.183	0.96681	2.183	1.5018	1.183	1.4148	0.183	1.0409
	9.1832	2.8002	8.1832	2.9922	7.1832	2.8506	6.1832	2.5445	5.1832	2.0932	4.1832	1.4115	3.1832	0.97326	2.1832	1.4921	1.1832	1.4019	0.1832	1.0474
	9.1834	2.8021	8.1834	2.975	7.1834	2.8658	6.1834	2.5294	5.1834	2.1044	4.1834	1.4003	3.1834	0.96681	2.1834	1.4824	1.1834	1.4051	0.1834	1.0345
	9.1836	2.7753	8.1836	2.9654	7.1836	2.8639	6.1836	2.5313	5.1836	2.098	4.1836	1.3858	3.1836	0.96842	2.1836	1.4792	1.1836	1.3793	0.1836	1.0377
	9.1838	2.7906	8.1838	2.975	7.1838	2.8867	6.1838	2.5332	5.1838	2.1157	4.1838	1.3858	3.1838	0.97809	2.1838	1.4341	1.1838	1.3664	0.1838	1.0313
	9.184	2.7906	8.184	2.9864	7.184	2.8582	6.184	2.5351	5.184	2.106	4.184	1.3922	3.184	0.97326	2.184	1.4728	1.184	1.3761	0.184	0.97326
	9.1842	2.7772	8.1842	2.9807	7.1842	2.8848	6.1842	2.5144	5.1842	2.1254	4.1842	1.3825	3.1842	0.97004	2.1842	1.447	1.1842	1.389	0.1842	0.97648
	9.1844	2.758	8.1844	2.9673	7.1844	2.8658	6.1844	2.5219	5.1844	2.1222	4.1844	1.389	3.1844	0.97809	2.1844	1.4534	1.1844	1.3568	0.1844	0.9797
	9.1846	2.7676	8.1846	2.9788	7.1846	2.8449	6.1846	2.5257	5.1846	2.1254	4.1846	1.3713	3.1846	0.96681	2.1846	1.4567	1.1846	1.3084	0.1846	0.98937
	9.1848	2.783	8.1848	2.9578	7.1848	2.8658	6.1848	2.5106	5.1848	2.1205	4.1848	1.3697	3.1848	0.97004	2.1848	1.4534	1.1848	1.2923	0.1848	1.0023
	9.185	2.7714	8.185	2.9501	7.185	2.843	6.185	2.5087	5.185	2.1222	4.185	1.3648	3.185	0.97326	2.185	1.4341	1.185	1.3278	0.185	0.97648
	9.1852	2.7542	8.1852	2.9482	7.1852	2.8677	6.1852	2.5125	5.1852	2.1189	4.1852	1.3761	3.1852	0.96681	2.1852	1.4309	1.1852	1.2826	0.1852	0.97648
	9.1854	2.7446	8.1854	2.9137	7.1854	2.8449	6.1854	2.5087	5.1854	2.1318	4.1854	1.3535	3.1854	0.96681	2.1854	1.4212	1.1854	1.244	0.1854	0.97004
	9.1856	2.7561	8.1856	2.9099	7.1856	2.8582	6.1856	2.4993	5.1856	2.1383	4.1856	1.3535	3.1856	0.96359	2.1856	1.418	1.1856	1.2859	0.1856	0.9797
	9.1858	2.7407	8.1858	2.908	7.1858	2.8373	6.1858	2.4711	5.1858	2.127	4.1858	1.3519	3.1858	0.96359	2.1858	1.3954	1.1858	1.2794	0.1858	0.94748
	9.186	2.7503	8.186	2.8678	7.186	2.843	6.186	2.4786	5.186	2.1238	4.186	1.36	3.186	0.97487	2.186	1.3987	1.186	1.2923	0.186	0.94103
	9.1862	2.7177	8.1862	2.8908	7.1862	2.8392	6.1862	2.5068	5.1862	2.1222	4.1862	1.3535	3.1862	0.96359	2.1862	1.389	1.1862	1.2536	0.1862	0.95715
	9.1864	2.7196	8.1864	2.8927	7.1864	2.8373	6.1864	2.4673	5.1864	2.1189	4.1864	1.3439	3.1864	0.96359	2.1864	1.4051	1.1864	1.2343	0.1864	0.92814
	9.1866	2.7235	8.1866	2.8831	7.1866	2.8449	6.1866	2.4654	5.1866	2.1205	4.1866	1.3261	3.1866	0.95553	2.1866	1.3793	1.1866	1.2214	0.1866	0.93136
	9.1868	2.7119	8.1868	2.8755	7.1868	2.8373	6.1868	2.4786	5.1868	2.1077	4.1868	1.302	3.1868	0.96037	2.1868	1.3793	1.1868	1.2311	0.1868	0.96359
	9.187	2.7043	8.187	2.8678	7.187	2.8354	6.187	2.4334	5.187	2.1077	4.187	1.31	3.187	0.95392	2.187	1.3922	1.187	1.2246	0.187	0.95392
	9.1872	2.6985	8.1872	2.8621	7.1872	2.8392	6.1872	2.4428	5.1872	2.1157	4.1872	1.2955	3.1872	0.9362	2.1872	1.3922	1.1872	1.1956	0.1872	0.94425
	9.1874	2.6927	8.1874	2.8736	7.1874	2.8126	6.1874	2.4447	5.1874	2.1077	4.1874	1.2891	3.1874	0.94587	2.1874	1.3664	1.1874	1.1988	0.1874	0.91847
	9.1876	2.6832	8.1876	2.8812	7.1876	2.8259	6.1876	2.4277	5.1876	2.106	4.1876	1.2826	3.1876	0.93136	2.1876	1.3664	1.1876	1.1795	0.1876	0.92492
	9.1878	2.6736	8.1878	2.8717	7.1878	2.8164	6.1878	2.424	5.1878	2.1077	4.1878	1.2843	3.1878	0.94587	2.1878	1.3954	1.1878	1.2053	0.1878	0.92492
	9.188	2.7292	8.188	2.864	7.188	2.7822	6.188	2.4127	5.188	2.0996	4.188	1.2891	3.188	0.94909	2.188	1.3632	1.188	1.1956	0.188	0.89591
	9.1882	2.6601	8.1882	2.8717	7.1882	2.805	6.1882	2.407	5.1882	2.106	4.1882	1.2617	3.1882	0.93942	2.1882	1.3761	1.1882	1.2117	0.1882	0.87013
	9.1884	2.6486	8.1884	2.8774	7.1884	2.7765	6.1884	2.4033	5.1884	2.098	4.1884	1.2697	3.1884	0.93942	2.1884	1.3632	1.1884	1.1795	0.1884	0.88625
	9.1886	2.6505	8.1886	2.8717	7.1886	2.7784	6.1886	2.3995	5.1886	2.0948	4.1886	1.2665	3.1886	0.94587	2.1886	1.3535	1.1886	1.1602	0.1886	0.87658
	9.1888	2.6659	8.1888	2.8583	7.1888	2.7745	6.1888	2.3788	5.1888	2.1012	4.1888	1.2697	3.1888	0.93942	2.1888	1.3374	1.1888	1.157	0.1888	0.91203
	9.189	2.6659	8.189	2.8946	7.189	2.7555	6.189	2.3599	5.189	2.0851	4.189	1.2697	3.189	0.94103	2.189	1.3439	1.189	1.1473	0.189	0.91203
	9.1892	2.6448	8.1892	2.8678	7.1892	2.7631	6.1892	2.3562	5.1892	2.0674	4.1892	1.2407	3.1892	0.94103	2.1892	1.3374	1.1892	1.1441	0.1892	0.87336
	9.1894	2.6467	8.1894	2.8544	7.1894	2.7536	6.1894	2.3693	5.1894	2.0561	4.1894	1.244	3.1894	0.93136	2.1894	1.3439	1.1894	1.1344	0.1894	0.87013
	9.1896	2.6352	8.1896	2.864	7.1896	2.7745	6.1896	2.3185	5.1896	2.0625	4.1896	1.244	3.1896	0.9362	2.1896	1.3278	1.1896	1.1376	0.1896	0.86369
	9.1898	2.6294	8.1898	2.8697	7.1898	2.7346	6.1898	2.3279	5.1898	2.0496	4.1898	1.2311	3.1898	0.92008	2.1898	1.3342	1.1898	1.1151	0.1898	0.86046
	9.19	2.6179	8.19	2.8621	7.19	2.727	6.19	2.3015	5.19	2.0368	4.19	1.2391	3.19	0.93459	2.19	1.3116	1.19	1.1118	0.19	0.83468
	9.1902	2.6045	8.1902	2.8564	7.1902	2.7498	6.1902	2.3128	5.1902	2.048	4.1902	1.223	3.1902	0.9362	2.1902	1.3084	1.1902	1.1022	0.1902	0.84113
	9.1904	2.6025	8.1904	2.8812	7.1904	2.7403	6.1904	2.3034	5.1904	2.0496	4.1904	1.2166	3.1904	0.90397	2.1904	1.2891	1.1904	1.0989	0.1904	0.85724
	9.1906	2.6006	8.1906	2.8908	7.1906	2.7536	6.1906	2.2808	5.1906	2.048	4.1906	1.2117	3.1906	0.9217	2.1906	1.3052	1.1906	1.1118	0.1906	0.83146
	9.1908	2.5949	8.1908	2.9444	7.1908	2.7346	6.1908	2.2827	5.1908	2.0255	4.1908	1.2101	3.1908	0.91042	2.1908	1.302	1.1908	1.1022	0.1908	0.80246
	9.191	2.6006	8.191	2.9271	7.191	2.7289	6.191	2.2827	5.191	2.0351	4.191	1.2069	3.191	0.92331	2.191	1.2826	1.191	1.0828	0.191	0.80568
	9.1912	2.5872	8.1912	2.9233	7.1912	2.7251	6.1912	2.2714	5.1912	2.0271	4.1912	1.2021	3.1912	0.91364	2.1912	1.273	1.1912	1.1022	0.1912	0.81857
	9.1914	2.5757	8.1914	2.9137	7.1914	2.7156	6.1914	2.2601	5.1914	2.0223	4.1914	1.2037	3.1914	0.9217	2.1914	1.2697	1.1914	1.0506	0.1914	0.8508
	9.1916	2.5603	8.1916	2.9137	7.1916	2.7137	6.1916	2.2507	5.1916	2.019	4.1916	1.2134	3.1916	0.92492	2.1916	1.2504	1.1916	1.1022	0.1916	0.84435
	9.1918	2.5411	8.1918	2.9252	7.1918	2.7194	6.1918	2.2695	5.1918	2.0271	4.1918	1.2117	3.1918	0.89914	2.1918	1.2504	1.1918	1.1344	0.1918	0.84113
	9.192	2.5565	8.192	2.9157	7.192	2.7042	6.192	2.2432	5.192	2.0013	4.192	1.1988	3.192	0.90719	2.192	1.2472	1.192	1.0796	0.192	0.84757
	9.1922	2.5488	8.1922	2.8908	7.1922	2.7023	6.1922	2.2413	5.1922	2.0239	4.1922	1.1956	3.1922	0.88947	2.1922	1.2472	1.1922	1.1054	0.1922	0.80246
	9.1924	2.5411	8.1924	2.9118	7.1924	2.7042	6.1924	2.2187	5.1924	2.0432	4.1924	1.1698	3.1924	0.90236	2.1924	1.2536	1.1924	1.0635	0.1924	0.8089
	9.1926	2.5296	8.1926	2.8831	7.1926	2.689	6.1926	2.213	5.1926	2.0174	4.1926	1.1892	3.1926	0.89269	2.1926	1.2472	1.1926	1.0861	0.1926	0.82179
	9.1928	2.5181	8.1928	2.8927	7.1928	2.7023	6.1928	2.2187	5.1928	2.0335	4.1928	1.1827	3.1928	0.89269	2.1928	1.2375	1.1928	1.0828	0.1928	0.81212
	9.193	2.5027	8.193	2.887	7.193	2.7023	6.193	2.2187	5.193	2.0158	4.193	1.1876	3.193	0.87335	2.193	1.2472	1.193	1.0699	0.193	0.81212
	9.1932	2.5085	8.1932	2.8831	7.1932	2.6928	6.1932	2.2036	5.1932	2.0287	4.1932	1.1602	3.1932	0.89914	2.1932	1.2246	1.1932	1.0635	0.1932	0.81857
	9.1934	2.4759	8.1934	2.8831	7.1934	2.7023	6.1934	2.1867	5.1934	2.011	4.1934	1.1779	3.1934	0.88625	2.1934	1.2053	1.1934	1.0442	0.1934	0.76701
	9.1936	2.4701	8.1936	2.8736	7.1936	2.708	6.1936	2.2036	5.1936	2.0206	4.1936	1.1473	3.1936	0.87335	2.1936	1.1988	1.1936	1.0377	0.1936	0.80246
	9.1938	2.4509	8.1938	2.8831	7.1938	2.6947	6.1938	2.1961	5.1938	2.0303	4.1938	1.1521	3.1938	0.87013	2.1938	1.1763	1.1938	1.0313	0.1938	0.82824
	9.194	2.472	8.194	2.8736	7.194	2.689	6.194	2.1942	5.194	2.019	4.194	1.1328	3.194	0.83952	2.194	1.1988	1.194	1.0345	0.194	0.78634
	9.1942	2.5738	8.1942	2.8697	7.1942	2.6928	6.1942	2.1829	5.1942	2.0223	4.1942	1.1392	3.1942	0.85402	2.1942	1.2117	1.1942	1.0248	0.1942	0.76378
	9.1944	2.4893	8.1944	2.8736	7.1944	2.6966	6.1944	2.181	5.1944	2.0255	4.1944	1.1328	3.1944	0.86369	2.1944	1.1924	1.1944	1.0313	0.1944	0.74122
	9.1946	2.52	8.1946	2.8564	7.1946	2.6947	6.1946	2.1829	5.1946	2.0287	4.1946	1.1231	3.1946	0.87013	2.1946	1.1698	1.1946	1.0119	0.1946	0.75411
	9.1948	2.4221	8.1948	2.8602	7.1948	2.6681	6.1948	2.1904	5.1948	2.019	4.1948	1.1296	3.1948	0.86208	2.1948	1.1763	1.1948	0.99904	0.1948	0.72833
	9.195	2.4145	8.195	2.82	7.195	2.6852	6.195	2.1735	5.195	2.019	4.195	1.1263	3.195	0.86046	2.195	1.1441	1.195	0.98615	0.195	0.74767
	9.1952	2.4125	8.1952	2.7913	7.1952	2.6852	6.1952	2.1697	5.1952	2.0206	4.1952	1.1263	3.1952	0.8653	2.1952	1.1795	1.1952	0.96359	0.1952	0.72511
	9.1954	2.4049	8.1954	2.776	7.1954	2.6681	6.1954	2.1754	5.1954	2.0077	4.1954	1.1054	3.1954	0.85885	2.1954	1.1408	1.1954	0.9797	0.1954	0.72189
	9.1956	2.4068	8.1956	2.7798	7.1956	2.6643	6.1956	2.1565	5.1956	2.0174	4.1956	1.1118	3.1956	0.86369	2.1956	1.1537	1.1956	0.93136	0.1956	0.71222
	9.1958	2.3991	8.1958	2.7894	7.1958	2.6509	6.1958	2.1528	5.1958	2.0061	4.1958	1.1038	3.1958	0.8508	2.1958	1.1279	1.1958	0.91847	0.1958	0.72189
	9.196	2.3741	8.196	2.7664	7.196	2.6566	6.196	2.1603	5.196	2.0013	4.196	1.107	3.196	0.85241	2.196	1.1634	1.196	0.93459	0.196	0.70577
	9.1962	2.3972	8.1962	2.7511	7.1962	2.6624	6.1962	2.1546	5.1962	2.0045	4.1962	1.0877	3.1962	0.85402	2.1962	1.1247	1.1962	0.92814	0.1962	0.69611
	9.1964	2.3761	8.1964	2.7416	7.1964	2.6604	6.1964	2.1358	5.1964	1.9916	4.1964	1.0796	3.1964	0.86046	2.1964	1.1118	1.1964	0.92814	0.1964	0.68644
	9.1966	2.3684	8.1966	2.7473	7.1966	2.6509	6.1966	2.1264	5.1966	1.9836	4.1966	1.057	3.1966	0.86046	2.1966	1.1215	1.1966	0.91847	0.1966	0.69611
	9.1968	2.3588	8.1968	2.7243	7.1968	2.6509	6.1968	2.1283	5.1968	1.9771	4.1968	1.0361	3.1968	0.84113	2.1968	1.1247	1.1968	0.91203	0.1968	0.68322
	9.197	2.3703	8.197	2.7339	7.197	2.6224	6.197	2.117	5.197	1.9755	4.197	1.0377	3.197	0.83468	2.197	1.1022	1.197	0.91525	0.197	0.6671
	9.1972	2.3454	8.1972	2.7263	7.1972	2.6338	6.1972	2.1226	5.1972	1.9739	4.1972	1.0264	3.1972	0.83952	2.1972	1.1183	1.1972	0.89914	0.1972	0.65743
	9.1974	2.3319	8.1974	2.7243	7.1974	2.6319	6.1974	2.1076	5.1974	1.9691	4.1974	1.0152	3.1974	0.8234	2.1974	1.1086	1.1974	0.89914	0.1974	0.66066
	9.1976	2.3338	8.1976	2.7167	7.1976	2.63	6.1976	2.1	5.1976	1.9675	4.1976	1.0264	3.1976	0.81857	2.1976	1.0957	1.1976	0.87013	0.1976	0.65099
	9.1978	2.3262	8.1978	2.6995	7.1978	2.6129	6.1978	2.0981	5.1978	1.9562	4.1978	1.0216	3.1978	0.82501	2.1978	1.1215	1.1978	0.85402	0.1978	0.64454
	9.198	2.3262	8.198	2.7014	7.198	2.5939	6.198	2.0812	5.198	1.9594	4.198	1.0232	3.198	0.82663	2.198	1.0796	1.198	0.87013	0.198	0.62521
	9.1982	2.3722	8.1982	2.6956	7.1982	2.5768	6.1982	2.1	5.1982	1.9417	4.1982	1.0119	3.1982	0.83307	2.1982	1.0989	1.1982	0.82501	0.1982	0.6671
	9.1984	2.3242	8.1984	2.6842	7.1984	2.5559	6.1984	2.0774	5.1984	1.953	4.1984	1.0087	3.1984	0.8234	2.1984	1.0667	1.1984	0.85402	0.1984	0.64132
	9.1986	2.3185	8.1986	2.6918	7.1986	2.5578	6.1986	2.0755	5.1986	1.9497	4.1986	1.0055	3.1986	0.82501	2.1986	1.057	1.1986	0.85402	0.1986	0.6381
	9.1988	2.3108	8.1988	2.667	7.1988	2.5463	6.1988	2.0699	5.1988	1.9594	4.1988	1.0023	3.1988	0.8089	2.1988	1.0506	1.1988	0.84757	0.1988	0.67677
	9.199	2.3281	8.199	2.6516	7.199	2.5521	6.199	2.0755	5.199	1.9272	4.199	0.99582	3.199	0.8089	2.199	1.0345	1.199	0.84757	0.199	0.61554
	9.1992	2.3089	8.1992	2.6574	7.1992	2.5444	6.1992	2.0435	5.1992	1.924	4.1992	0.99259	3.1992	0.82501	2.1992	1.0377	1.1992	0.80568	0.1992	0.63165
	9.1994	2.3127	8.1994	2.6689	7.1994	2.5406	6.1994	2.0398	5.1994	1.9111	4.1994	0.9797	3.1994	0.82501	2.1994	1.0216	1.1994	0.82824	0.1994	0.63165
	9.1996	2.3012	8.1996	2.644	7.1996	2.533	6.1996	2.0322	5.1996	1.8966	4.1996	0.98615	3.1996	0.81535	2.1996	0.9926	1.1996	0.82179	0.1996	0.60265
	9.1998	2.2993	8.1998	2.6497	7.1998	2.5387	6.1998	2.0341	5.1998	1.8869	4.1998	0.98454	3.1998	0.81051	2.1998	1.0023	1.1998	0.82824	0.1998	0.62198
	9.2	2.2859	8.2	2.6172	7.2	2.4931	6.2	2.0077	5.2	1.874	4.2	0.99098	3.2	0.80568	2.2	0.96037	1.2	0.81212	0.2	0.58976
	9.2002	2.282	8.2002	2.6421	7.2002	2.4969	6.2002	2.004	5.2002	1.8659	4.2002	0.97326	3.2002	0.78151	2.2002	0.99904	1.2002	0.82501	0.2002	0.60909
	9.2004	2.2782	8.2004	2.6363	7.2004	2.5083	6.2004	2.0303	5.2004	1.8643	4.2004	0.97326	3.2004	0.78795	2.2004	0.98615	1.2004	0.79923	0.2004	0.61232
	9.2006	2.2782	8.2006	2.6536	7.2006	2.4779	6.2006	2.0002	5.2006	1.8627	4.2006	0.96037	3.2006	0.77023	2.2006	0.99582	1.2006	0.79279	0.2006	0.58976
	9.2008	2.2667	8.2008	2.6689	7.2008	2.4779	6.2008	1.987	5.2008	1.8579	4.2008	0.97004	3.2008	0.77184	2.2008	0.96681	1.2008	0.78634	0.2008	0.62198
	9.201	2.2839	8.201	2.6555	7.201	2.4874	6.201	1.9701	5.201	1.8482	4.201	0.96359	3.201	0.78151	2.201	0.92814	1.201	0.78312	0.201	0.6381
	9.2012	2.2609	8.2012	2.6421	7.2012	2.4627	6.2012	1.9682	5.2012	1.8498	4.2012	0.96359	3.2012	0.79762	2.2012	0.9507	1.2012	0.7799	0.2012	0.61876
	9.2014	2.2513	8.2014	2.6516	7.2014	2.4551	6.2014	1.9663	5.2014	1.8434	4.2014	0.97487	3.2014	0.76217	2.2014	0.92814	1.2014	0.77667	0.2014	0.62521
	9.2016	2.2532	8.2016	2.644	7.2016	2.4589	6.2016	1.9399	5.2016	1.8418	4.2016	0.9652	3.2016	0.76056	2.2016	0.9217	1.2016	0.78634	0.2016	0.59942
	9.2018	2.2494	8.2018	2.6229	7.2018	2.4361	6.2018	1.9625	5.2018	1.8353	4.2018	0.95715	3.2018	0.78151	2.2018	0.92492	1.2018	0.79923	0.2018	0.61232
	9.202	2.2398	8.202	2.6172	7.202	2.4113	6.202	1.9493	5.202	1.8224	4.202	0.95876	3.202	0.75734	2.202	0.91847	1.202	0.78312	0.202	0.64132
	9.2022	2.2398	8.2022	2.5981	7.2022	2.417	6.2022	1.9588	5.2022	1.8273	4.2022	0.97004	3.2022	0.76862	2.2022	0.91525	1.2022	0.77345	0.2022	0.62198
	9.2024	2.2225	8.2024	2.6038	7.2024	2.4284	6.2024	1.9493	5.2024	1.8224	4.2024	0.93781	3.2024	0.78151	2.2024	0.91203	1.2024	0.75411	0.2024	0.57042
	9.2026	2.2321	8.2026	2.5981	7.2026	2.4056	6.2026	1.9362	5.2026	1.8047	4.2026	0.94909	3.2026	0.76217	2.2026	0.91847	1.2026	0.78634	0.2026	0.59298
	9.2028	2.2206	8.2028	2.5847	7.2028	2.4018	6.2028	1.9305	5.2028	1.8047	4.2028	0.95392	3.2028	0.74284	2.2028	0.90558	1.2028	0.73156	0.2028	0.58653
	9.203	2.2168	8.203	2.5464	7.203	2.3999	6.203	1.9192	5.203	1.7983	4.203	0.92653	3.203	0.74928	2.203	0.91203	1.203	0.738	0.203	0.60587
	9.2032	2.211	8.2032	2.5407	7.2032	2.3714	6.2032	1.9531	5.2032	1.787	4.2032	0.92814	3.2032	0.73317	2.2032	0.87658	1.2032	0.71222	0.2032	0.5672
	9.2034	2.2206	8.2034	2.5311	7.2034	2.3714	6.2034	1.9192	5.2034	1.7918	4.2034	0.93459	3.2034	0.7235	2.2034	0.87013	1.2034	0.71866	0.2034	0.58009
	9.2036	2.2955	8.2036	2.533	7.2036	2.3695	6.2036	1.9437	5.2036	1.8015	4.2036	0.92814	3.2036	0.75895	2.2036	0.87013	1.2036	0.74445	0.2036	0.55108
	9.2038	2.2417	8.2038	2.4967	7.2038	2.3714	6.2038	1.9324	5.2038	1.795	4.2038	0.93136	3.2038	0.72833	2.2038	0.91203	1.2038	0.71222	0.2038	0.55753
	9.204	2.2513	8.204	2.4986	7.204	2.3448	6.204	1.9267	5.204	1.7918	4.204	0.92331	3.204	0.73317	2.204	0.84757	1.204	0.74445	0.204	0.58009
	9.2042	2.2513	8.2042	2.5082	7.2042	2.3372	6.2042	1.9512	5.2042	1.7967	4.2042	0.91525	3.2042	0.71544	2.2042	0.83791	1.2042	0.72833	0.2042	0.60265
	9.2044	2.2686	8.2044	2.4775	7.2044	2.3296	6.2044	1.9286	5.2044	1.7934	4.2044	0.90719	3.2044	0.71222	2.2044	0.83146	1.2044	0.71222	0.2044	0.53497
	9.2046	2.1592	8.2046	2.4833	7.2046	2.2953	6.2046	1.9362	5.2046	1.7902	4.2046	0.89914	3.2046	0.70577	2.2046	0.83146	1.2046	0.70577	0.2046	0.54142
	9.2048	2.1573	8.2048	2.4699	7.2048	2.3067	6.2048	1.9249	5.2048	1.7677	4.2048	0.91203	3.2048	0.70416	2.2048	0.81857	1.2048	0.68644	0.2048	0.53175
	9.205	2.1304	8.205	2.4642	7.205	2.2801	6.205	1.9154	5.205	1.7789	4.205	0.90558	3.205	0.71061	2.205	0.8089	1.205	0.67677	0.205	0.51241
	9.2052	2.1611	8.2052	2.4221	7.2052	2.2972	6.2052	1.9079	5.2052	1.7741	4.2052	0.90719	3.2052	0.71061	2.2052	0.80568	1.2052	0.68966	0.2052	0.53175
	9.2054	2.1323	8.2054	2.4068	7.2054	2.2744	6.2054	1.9098	5.2054	1.766	4.2054	0.90075	3.2054	0.69772	2.2054	0.78634	1.2054	0.64454	0.2054	0.49308
	9.2056	2.14	8.2056	2.4202	7.2056	2.2706	6.2056	1.9098	5.2056	1.758	4.2056	0.88947	3.2056	0.69127	2.2056	0.78956	1.2056	0.62843	0.2056	0.48985
	9.2058	2.1227	8.2058	2.4355	7.2058	2.2592	6.2058	1.891	5.2058	1.7499	4.2058	0.89269	3.2058	0.68966	2.2058	0.80246	1.2058	0.62521	0.2058	0.51241
	9.206	2.1227	8.206	2.4488	7.206	2.2497	6.206	1.9192	5.206	1.7596	4.206	0.88786	3.206	0.67516	2.206	0.79601	1.206	0.61232	0.206	0.4963
	9.2062	2.1189	8.2062	2.3666	7.2062	2.2383	6.2062	1.9041	5.2062	1.7387	4.2062	0.88141	3.2062	0.68805	2.2062	0.75411	1.2062	0.60587	0.2062	0.50274
	9.2064	2.1189	8.2064	2.3589	7.2064	2.244	6.2064	1.8872	5.2064	1.758	4.2064	0.87819	3.2064	0.69288	2.2064	0.77345	1.2064	0.62198	0.2064	0.47696
	9.2066	2.1937	8.2066	2.3475	7.2066	2.2307	6.2066	1.8872	5.2066	1.7209	4.2066	0.85241	3.2066	0.68483	2.2066	0.75089	1.2066	0.59942	0.2066	0.48018
	9.2068	2.092	8.2068	2.3475	7.2068	2.2383	6.2068	1.8797	5.2068	1.7306	4.2068	0.84918	3.2068	0.71544	2.2068	0.77667	1.2068	0.59298	0.2068	0.46729
	9.207	2.0959	8.207	2.3532	7.207	2.2136	6.207	1.8759	5.207	1.7387	4.207	0.83468	3.207	0.67677	2.207	0.72833	1.207	0.59298	0.207	0.43507
	9.2072	2.0843	8.2072	2.3283	7.2072	2.2136	6.2072	1.8665	5.2072	1.7064	4.2072	0.83952	3.2072	0.68805	2.2072	0.72511	1.2072	0.59298	0.2072	0.45763
	9.2074	2.188	8.2074	2.3283	7.2074	2.204	6.2074	1.8589	5.2074	1.7145	4.2074	0.84113	3.2074	0.67677	2.2074	0.72511	1.2074	0.58009	0.2074	0.46085
	9.2076	2.1554	8.2076	2.313	7.2076	2.1869	6.2076	1.8476	5.2076	1.7225	4.2076	0.83468	3.2076	0.67032	2.2076	0.74767	1.2076	0.57687	0.2076	0.48018
	9.2078	2.1131	8.2078	2.3264	7.2078	2.185	6.2078	1.8533	5.2078	1.708	4.2078	0.81857	3.2078	0.67355	2.2078	0.73478	1.2078	0.57364	0.2078	0.4544
	9.208	2.0843	8.208	2.3207	7.208	2.1698	6.208	1.8382	5.208	1.708	4.208	0.81696	3.208	0.67032	2.208	0.74445	1.208	0.57042	0.208	0.44473
	9.2082	2.2283	8.2082	2.3111	7.2082	2.1584	6.2082	1.8458	5.2082	1.7032	4.2082	0.82018	3.2082	0.66388	2.2082	0.72189	1.2082	0.55108	0.2082	0.46085
	9.2084	2.0786	8.2084	2.292	7.2084	2.1565	6.2084	1.8363	5.2084	1.7096	4.2084	0.8234	3.2084	0.66227	2.2084	0.72189	1.2084	0.55431	0.2084	0.43184
	9.2086	2.0613	8.2086	2.2862	7.2086	2.1413	6.2086	1.825	5.2086	1.679	4.2086	0.79923	3.2086	0.65582	2.2086	0.71866	1.2086	0.55431	0.2086	0.4544
	9.2088	2.0939	8.2088	2.3054	7.2088	2.1394	6.2088	1.8345	5.2088	1.6806	4.2088	0.80729	3.2088	0.65743	2.2088	0.67032	1.2088	0.5253	0.2088	0.43507
	9.209	2.0671	8.209	2.2958	7.209	2.128	6.209	1.8232	5.209	1.6823	4.209	0.79601	3.209	0.66066	2.209	0.67355	1.209	0.55108	0.209	0.45118
	9.2092	2.069	8.2092	2.2824	7.2092	2.1375	6.2092	1.8024	5.2092	1.6629	4.2092	0.79923	3.2092	0.65421	2.2092	0.71866	1.2092	0.52208	0.2092	0.44796
	9.2094	2.0651	8.2094	2.2786	7.2094	2.1128	6.2094	1.7987	5.2094	1.6678	4.2094	0.78312	3.2094	0.64777	2.2094	0.69933	1.2094	0.51241	0.2094	0.4254
	9.2096	2.0613	8.2096	2.2748	7.2096	2.109	6.2096	1.793	5.2096	1.6436	4.2096	0.78151	3.2096	0.65099	2.2096	0.73156	1.2096	0.53819	0.2096	0.4254
	9.2098	2.0536	8.2098	2.2824	7.2098	2.0918	6.2098	1.7629	5.2098	1.6613	4.2098	0.78312	3.2098	0.64454	2.2098	0.68321	1.2098	0.51563	0.2098	0.43507
	9.21	2.0517	8.21	2.292	7.21	2.2972	6.21	1.7949	5.21	1.6371	4.21	0.78151	3.21	0.62521	2.21	0.67677	1.21	0.51241	0.21	0.39962
	9.2102	2.044	8.2102	2.2843	7.2102	2.0861	6.2102	1.7591	5.2102	1.6226	4.2102	0.77023	3.2102	0.6381	2.2102	0.67999	1.2102	0.51241	0.2102	0.41251
	9.2104	2.0421	8.2104	2.3073	7.2104	2.0842	6.2104	1.7535	5.2104	1.6468	4.2104	0.76378	3.2104	0.63487	2.2104	0.66388	1.2104	0.4963	0.2104	0.42218
	9.2106	2.0325	8.2106	2.3207	7.2106	2.069	6.2106	1.7459	5.2106	1.6194	4.2106	0.76539	3.2106	0.64293	2.2106	0.6671	1.2106	0.50597	0.2106	0.43184
	9.2108	2.0268	8.2108	2.292	7.2108	2.0671	6.2108	1.7572	5.2108	1.6178	4.2108	0.74928	3.2108	0.62521	2.2108	0.65099	1.2108	0.51563	0.2108	0.40928
	9.211	2.0306	8.211	2.2977	7.211	2.0633	6.211	1.761	5.211	1.6226	4.211	0.72994	3.211	0.62359	2.211	0.65743	1.211	0.48985	0.211	0.41251
	9.2112	2.0248	8.2112	2.2824	7.2112	2.0728	6.2112	1.7346	5.2112	1.6033	4.2112	0.75411	3.2112	0.61554	2.2112	0.64777	1.2112	0.51563	0.2112	0.43829
	9.2114	2.0268	8.2114	2.2862	7.2114	2.0576	6.2114	1.7309	5.2114	1.6065	4.2114	0.75734	3.2114	0.62037	2.2114	0.6671	1.2114	0.47374	0.2114	0.42862
	9.2116	2.0248	8.2116	2.2633	7.2116	2.0348	6.2116	1.7252	5.2116	1.5904	4.2116	0.75411	3.2116	0.61715	2.2116	0.64454	1.2116	0.51886	0.2116	0.4254
	9.2118	2.0651	8.2118	2.2748	7.2118	2.0443	6.2118	1.7177	5.2118	1.5904	4.2118	0.7525	3.2118	0.60265	2.2118	0.64454	1.2118	0.50274	0.2118	0.40284
	9.212	1.9807	8.212	2.2594	7.212	2.0158	6.212	1.7064	5.212	1.5824	4.212	0.74122	3.212	0.58331	2.212	0.63487	1.212	0.50919	0.212	0.42862
	9.2122	2.0268	8.2122	2.2518	7.2122	2.0158	6.2122	1.7215	5.2122	1.5759	4.2122	0.74767	3.2122	0.59137	2.2122	0.61232	1.2122	0.53175	0.2122	0.4254
	9.2124	2.0287	8.2124	2.2518	7.2124	2.0139	6.2124	1.7328	5.2124	1.5727	4.2124	0.72028	3.2124	0.58009	2.2124	0.63165	1.2124	0.4963	0.2124	0.40928
	9.2126	2.0555	8.2126	2.2499	7.2126	2.0006	6.2126	1.7139	5.2126	1.5646	4.2126	0.74767	3.2126	0.57848	2.2126	0.64777	1.2126	0.50919	0.2126	0.38995
	9.2128	1.9807	8.2128	2.2327	7.2128	2.0253	6.2128	1.7158	5.2128	1.5485	4.2128	0.72833	3.2128	0.57042	2.2128	0.64132	1.2128	0.5253	0.2128	0.40928
	9.213	1.9941	8.213	2.2288	7.213	1.9321	6.213	1.7233	5.213	1.5501	4.213	0.72833	3.213	0.57525	2.213	0.64132	1.213	0.49308	0.213	0.40928
	9.2132	1.9711	8.2132	2.2288	7.2132	1.9949	6.2132	1.7328	5.2132	1.5485	4.2132	0.71061	3.2132	0.57364	2.2132	0.62843	1.2132	0.4963	0.2132	0.42862
	9.2134	1.9749	8.2134	2.2001	7.2134	1.8922	6.2134	1.7007	5.2134	1.5453	4.2134	0.71705	3.2134	0.57203	2.2134	0.62198	1.2134	0.50274	0.2134	0.41251
	9.2136	1.95	8.2136	2.2097	7.2136	1.9644	6.2136	1.7064	5.2136	1.5533	4.2136	0.71705	3.2136	0.56397	2.2136	0.60265	1.2136	0.50919	0.2136	0.41251
	9.2138	1.9154	8.2138	2.2001	7.2138	1.9777	6.2138	1.7196	5.2138	1.526	4.2138	0.70739	3.2138	0.56236	2.2138	0.60265	1.2138	0.50597	0.2138	0.42862
	9.214	1.95	8.214	2.204	7.214	1.9682	6.214	1.7102	5.214	1.5211	4.214	0.70255	3.214	0.53497	2.214	0.61232	1.214	0.48663	0.214	0.43507
	9.2142	1.9442	8.2142	2.1963	7.2142	1.9625	6.2142	1.7252	5.2142	1.5195	4.2142	0.70094	3.2142	0.56236	2.2142	0.60265	1.2142	0.50274	0.2142	0.40284
	9.2144	1.9596	8.2144	2.181	7.2144	1.934	6.2144	1.7271	5.2144	1.5115	4.2144	0.69127	3.2144	0.56236	2.2144	0.60265	1.2144	0.46729	0.2144	0.39317
	9.2146	1.8867	8.2146	2.1867	7.2146	1.9245	6.2146	1.7196	5.2146	1.5066	4.2146	0.70416	3.2146	0.53497	2.2146	0.61232	1.2146	0.50274	0.2146	0.37706
	9.2148	1.9154	8.2148	2.1676	7.2148	1.9378	6.2148	1.7102	5.2148	1.4986	4.2148	0.69611	3.2148	0.55753	2.2148	0.60265	1.2148	0.47696	0.2148	0.40284
	9.215	1.9135	8.215	2.1523	7.215	1.934	6.215	1.7026	5.215	1.4921	4.215	0.68644	3.215	0.55431	2.215	0.59298	1.215	0.47696	0.215	0.39639
	9.2152	1.9366	8.2152	2.2499	7.2152	1.9302	6.2152	1.7083	5.2152	1.4905	4.2152	0.68321	3.2152	0.5527	2.2152	0.58653	1.2152	0.45763	0.2152	0.39962
	9.2154	1.9941	8.2154	2.1466	7.2154	1.9207	6.2154	1.6894	5.2154	1.4857	4.2154	0.68805	3.2154	0.53014	2.2154	0.57687	1.2154	0.4544	0.2154	0.39962
	9.2156	1.9557	8.2156	2.2422	7.2156	1.9093	6.2156	1.7045	5.2156	1.4776	4.2156	0.68805	3.2156	0.56075	2.2156	0.5962	1.2156	0.47052	0.2156	0.38673
	9.2158	1.9769	8.2158	2.1772	7.2158	1.9169	6.2158	1.7026	5.2158	1.4696	4.2158	0.67999	3.2158	0.52691	2.2158	0.57364	1.2158	0.46729	0.2158	0.37706
	9.216	1.9769	8.216	2.2441	7.216	1.8903	6.216	1.6988	5.216	1.4663	4.216	0.67516	3.216	0.52208	2.216	0.59298	1.216	0.44796	0.216	0.3835
	9.2162	2.0076	8.2162	2.1313	7.2162	1.9017	6.2162	1.6913	5.2162	1.4567	4.2162	0.68644	3.2162	0.52691	2.2162	0.61876	1.2162	0.45763	0.2162	0.38673
	9.2164	1.9135	8.2164	2.0987	7.2164	1.8789	6.2164	1.6744	5.2164	1.4534	4.2164	0.67194	3.2164	0.53336	2.2164	0.58009	1.2164	0.43829	0.2164	0.38673
	9.2166	1.9903	8.2166	2.1102	7.2166	1.8941	6.2166	1.6819	5.2166	1.4454	4.2166	0.65582	3.2166	0.55592	2.2166	0.56397	1.2166	0.44473	0.2166	0.3835
	9.2168	1.9039	8.2168	2.0873	7.2168	1.8979	6.2168	1.6894	5.2168	1.4389	4.2168	0.66549	3.2168	0.52208	2.2168	0.56075	1.2168	0.44151	0.2168	0.38028
	9.217	1.925	8.217	2.0739	7.217	1.8751	6.217	1.6781	5.217	1.4309	4.217	0.66227	3.217	0.51725	2.217	0.57042	1.217	0.44796	0.217	0.38673
	9.2172	1.8847	8.2172	2.0643	7.2172	1.8674	6.2172	1.7102	5.2172	1.4373	4.2172	0.66066	3.2172	0.51886	2.2172	0.57364	1.2172	0.4254	0.2172	0.38673
	9.2174	1.8809	8.2174	2.0777	7.2174	1.8522	6.2174	1.7045	5.2174	1.426	4.2174	0.66066	3.2174	0.50597	2.2174	0.55753	1.2174	0.41251	0.2174	0.37383
	9.2176	1.9577	8.2176	2.0949	7.2176	1.8579	6.2176	1.6857	5.2176	1.418	4.2176	0.66388	3.2176	0.50597	2.2176	0.53497	1.2176	0.44473	0.2176	0.38028
	9.2178	1.8732	8.2178	2.1313	7.2178	1.8674	6.2178	1.6857	5.2178	1.4132	4.2178	0.66388	3.2178	0.49146	2.2178	0.5962	1.2178	0.43829	0.2178	0.38995
	9.218	1.8636	8.218	2.0547	7.218	1.78	6.218	1.6819	5.218	1.4115	4.218	0.66066	3.218	0.49791	2.218	0.58331	1.218	0.44796	0.218	0.39317
	9.2182	1.8751	8.2182	2.0624	7.2182	1.8389	6.2182	1.6838	5.2182	1.4067	4.2182	0.66066	3.2182	0.48824	2.2182	0.5962	1.2182	0.46085	0.2182	0.39962
	9.2184	1.9116	8.2184	2.0528	7.2184	1.8351	6.2184	1.6725	5.2184	1.397	4.2184	0.65743	3.2184	0.47535	2.2184	0.59298	1.2184	0.44796	0.2184	0.37061
	9.2186	1.9039	8.2186	2.0413	7.2186	1.8161	6.2186	1.6668	5.2186	1.3954	4.2186	0.66227	3.2186	0.4963	2.2186	0.5672	1.2186	0.4544	0.2186	0.37383
	9.2188	1.9807	8.2188	2.0509	7.2188	1.8256	6.2188	1.6499	5.2188	1.3858	4.2188	0.65904	3.2188	0.47535	2.2188	0.58653	1.2188	0.44473	0.2188	0.39639
	9.219	1.9212	8.219	2.0318	7.219	1.8275	6.219	1.6518	5.219	1.3809	4.219	0.64776	3.219	0.49307	2.219	0.58009	1.219	0.44151	0.219	0.38673
	9.2192	1.9327	8.2192	2.0165	7.2192	1.8199	6.2192	1.6461	5.2192	1.3745	4.2192	0.66388	3.2192	0.48985	2.2192	0.56075	1.2192	0.42862	0.2192	0.3835
	9.2194	1.9193	8.2194	2.2021	7.2194	1.8218	6.2194	1.6574	5.2194	1.3745	4.2194	0.66388	3.2194	0.47857	2.2194	0.55108	1.2194	0.43829	0.2194	0.40606
	9.2196	1.8905	8.2196	2.0337	7.2196	1.7895	6.2196	1.6367	5.2196	1.3616	4.2196	0.63326	3.2196	0.49791	2.2196	0.54142	1.2196	0.44151	0.2196	0.38995
	9.2198	1.9001	8.2198	2.1121	7.2198	1.8009	6.2198	1.6386	5.2198	1.3664	4.2198	0.65904	3.2198	0.47857	2.2198	0.55753	1.2198	0.43184	0.2198	0.37383
	9.22	1.9058	8.22	2.0299	7.22	1.7933	6.22	1.648	5.22	1.3535	4.22	0.66871	3.22	0.4399	2.22	0.53819	1.22	0.43507	0.22	0.41251
	9.2202	1.9385	8.2202	2.1236	7.2202	1.7838	6.2202	1.6631	5.2202	1.3568	4.2202	0.63165	3.2202	0.45763	2.2202	0.55753	1.2202	0.45763	0.2202	0.39962
	9.2204	1.9097	8.2204	2.0643	7.2204	1.7876	6.2204	1.6292	5.2204	1.3487	4.2204	0.64938	3.2204	0.47213	2.2204	0.55753	1.2204	0.44151	0.2204	0.41895
	9.2206	1.9346	8.2206	1.9973	7.2206	1.7667	6.2206	1.6273	5.2206	1.339	4.2206	0.63487	3.2206	0.44796	2.2206	0.54464	1.2206	0.45763	0.2206	0.39962
	9.2208	1.9423	8.2208	2.0356	7.2208	1.7914	6.2208	1.6141	5.2208	1.3487	4.2208	0.64132	3.2208	0.45924	2.2208	0.50274	1.2208	0.44151	0.2208	0.39317
	9.221	1.9346	8.221	2.0126	7.221	1.7248	6.221	1.6536	5.221	1.3342	4.221	0.66549	3.221	0.43668	2.221	0.56075	1.221	0.43829	0.221	0.38995
	9.2212	1.9519	8.2212	1.9935	7.2212	1.702	6.2212	1.6593	5.2212	1.3326	4.2212	0.64776	3.2212	0.4399	2.2212	0.52208	1.2212	0.46729	0.2212	0.41251
	9.2214	1.9116	8.2214	2.0069	7.2214	1.7153	6.2214	1.6725	5.2214	1.3294	4.2214	0.65099	3.2214	0.43829	2.2214	0.52852	1.2214	0.46729	0.2214	0.44473
	9.2216	1.9135	8.2216	1.9878	7.2216	1.721	6.2216	1.6442	5.2216	1.3181	4.2216	0.66871	3.2216	0.43023	2.2216	0.54464	1.2216	0.46729	0.2216	0.42218
	9.2218	1.9442	8.2218	2.0012	7.2218	1.7115	6.2218	1.6405	5.2218	1.3197	4.2218	0.65421	3.2218	0.42701	2.2218	0.55753	1.2218	0.4544	0.2218	0.41895
	9.222	1.9423	8.222	1.9973	7.222	1.74	6.222	1.6329	5.222	1.3149	4.222	0.64454	3.222	0.41412	2.222	0.4963	1.222	0.48341	0.222	0.42862
	9.2222	1.9231	8.2222	1.9878	7.2222	1.7077	6.2222	1.6555	5.2222	1.3068	4.2222	0.64938	3.2222	0.40445	2.2222	0.57687	1.2222	0.48663	0.2222	0.4254
	9.2224	1.9385	8.2224	1.984	7.2224	1.7153	6.2224	1.6725	5.2224	1.3068	4.2224	0.64938	3.2224	0.4109	2.2224	0.54142	1.2224	0.48018	0.2224	0.41251
	9.2226	1.9577	8.2226	2.0069	7.2226	1.6754	6.2226	1.6875	5.2226	1.302	4.2226	0.65099	3.2226	0.41734	2.2226	0.55431	1.2226	0.47696	0.2226	0.43507
	9.2228	1.9673	8.2228	1.982	7.2228	1.6887	6.2228	1.6555	5.2228	1.3004	4.2228	0.66549	3.2228	0.40928	2.2228	0.53497	1.2228	0.4963	0.2228	0.41573
	9.223	1.9634	8.223	1.9553	7.223	1.7001	6.223	1.6875	5.223	1.2971	4.223	0.64776	3.223	0.4109	2.223	0.55108	1.223	0.49308	0.223	0.40928
	9.2232	1.9865	8.2232	2.0241	7.2232	1.6202	6.2232	1.6951	5.2232	1.2955	4.2232	0.67032	3.2232	0.40445	2.2232	0.52852	1.2232	0.50919	0.2232	0.42862
	9.2234	1.9788	8.2234	1.984	7.2234	1.702	6.2234	1.729	5.2234	1.2923	4.2234	0.65099	3.2234	0.39639	2.2234	0.5253	1.2234	0.52208	0.2234	0.43184
	9.2236	1.998	8.2236	2.026	7.2236	1.6488	6.2236	1.6706	5.2236	1.2875	4.2236	0.64776	3.2236	0.38189	2.2236	0.52208	1.2236	0.48663	0.2236	0.42218
	9.2238	2.0076	8.2238	1.9629	7.2238	1.6469	6.2238	1.7139	5.2238	1.2939	4.2238	0.6381	3.2238	0.39156	2.2238	0.51563	1.2238	0.49952	0.2238	0.3835
	9.224	2.0325	8.224	1.9916	7.224	1.664	6.224	1.7196	5.224	1.2843	4.224	0.6526	3.224	0.38028	2.224	0.53497	1.224	0.49308	0.224	0.43507
	9.2242	2.092	8.2242	1.9686	7.2242	1.6411	6.2242	1.7215	5.2242	1.2794	4.2242	0.65099	3.2242	0.38511	2.2242	0.51886	1.2242	0.50919	0.2242	0.4254
	9.2244	2.0651	8.2244	1.9935	7.2244	1.5879	6.2244	1.7384	5.2244	1.2794	4.2244	0.65421	3.2244	0.38189	2.2244	0.51563	1.2244	0.51241	0.2244	0.42218
	9.2246	2.2053	8.2246	2.005	7.2246	1.6678	6.2246	1.7516	5.2246	1.2778	4.2246	0.6381	3.2246	0.38834	2.2246	0.51241	1.2246	0.49952	0.2246	0.43184
	9.2248	2.1016	8.2248	1.984	7.2248	1.645	6.2248	1.7459	5.2248	1.2794	4.2248	0.6526	3.2248	0.38834	2.2248	0.52852	1.2248	0.51563	0.2248	0.41251
	9.225	2.14	8.225	1.961	7.225	1.6526	6.225	1.7554	5.225	1.273	4.225	0.64293	3.225	0.37222	2.225	0.5253	1.225	0.49308	0.225	0.43184
	9.2252	2.1669	8.2252	2.0088	7.2252	1.6659	6.2252	1.7516	5.2252	1.273	4.2252	0.64776	3.2252	0.38511	2.2252	0.5253	1.2252	0.47374	0.2252	0.40928
	9.2254	2.2014	8.2254	2.0547	7.2254	1.6488	6.2254	1.7591	5.2254	1.2681	4.2254	0.64938	3.2254	0.37222	2.2254	0.51886	1.2254	0.44796	0.2254	0.41251
	9.2256	2.0959	8.2256	2.0241	7.2256	1.5993	6.2256	1.7648	5.2256	1.2633	4.2256	0.65904	3.2256	0.38028	2.2256	0.52852	1.2256	0.46729	0.2256	0.43829
	9.2258	2.1937	8.2258	2.0834	7.2258	1.6507	6.2258	1.7685	5.2258	1.2649	4.2258	0.63326	3.2258	0.34966	2.2258	0.52208	1.2258	0.46085	0.2258	0.43507
	9.226	2.1381	8.226	1.8902	7.226	1.5917	6.226	1.7723	5.226	1.2601	4.226	0.66227	3.226	0.38028	2.226	0.57042	1.226	0.43184	0.226	0.42218
	9.2262	2.2302	8.2262	1.984	7.2262	1.5917	6.2262	1.7893	5.2262	1.2601	4.2262	0.62843	3.2262	0.37867	2.2262	0.53497	1.2262	0.46085	0.2262	0.41573
	9.2264	2.0843	8.2264	1.894	7.2264	1.624	6.2264	1.7949	5.2264	1.2617	4.2264	0.64454	3.2264	0.38834	2.2264	0.52852	1.2264	0.45118	0.2264	0.40928
	9.2266	2.1323	8.2266	1.938	7.2266	1.605	6.2266	1.7987	5.2266	1.252	4.2266	0.64132	3.2266	0.37545	2.2266	0.52852	1.2266	0.47052	0.2266	0.41251
	9.2268	2.1611	8.2268	2.0184	7.2268	1.5993	6.2268	1.7987	5.2268	1.2552	4.2268	0.64293	3.2268	0.37383	2.2268	0.53497	1.2268	0.46085	0.2268	0.41895
	9.227	2.2628	8.227	1.9514	7.227	1.4909	6.227	1.7685	5.227	1.2569	4.227	0.65099	3.227	0.37545	2.227	0.53175	1.227	0.47374	0.227	0.40928
	9.2272	2.1611	8.2272	1.8615	7.2272	1.5004	6.2272	1.8194	5.2272	1.244	4.2272	0.6526	3.2272	0.37222	2.2272	0.53819	1.2272	0.50919	0.2272	0.41573
	9.2274	2.2091	8.2274	1.9763	7.2274	1.5347	6.2274	1.8137	5.2274	1.2472	4.2274	0.65421	3.2274	0.369	2.2274	0.53497	1.2274	0.48018	0.2274	0.43184
	9.2276	2.2129	8.2276	1.9859	7.2276	1.5042	6.2276	1.825	5.2276	1.2456	4.2276	0.6526	3.2276	0.36739	2.2276	0.53497	1.2276	0.47696	0.2276	0.42862
	9.2278	2.1496	8.2278	1.8749	7.2278	1.5974	6.2278	1.8345	5.2278	1.2424	4.2278	0.63649	3.2278	0.3545	2.2278	0.55753	1.2278	0.46085	0.2278	0.4254
	9.228	2.2609	8.228	1.9457	7.228	1.5099	6.228	1.8288	5.228	1.2424	4.228	0.6526	3.228	0.35611	2.228	0.5672	1.228	0.46085	0.228	0.42218
	9.2282	2.1419	8.2282	1.9419	7.2282	1.5651	6.2282	1.8514	5.2282	1.244	4.2282	0.64293	3.2282	0.36417	2.2282	0.56397	1.2282	0.46729	0.2282	0.41251
	9.2284	2.2225	8.2284	1.9591	7.2284	1.6012	6.2284	1.8552	5.2284	1.2472	4.2284	0.64776	3.2284	0.35289	2.2284	0.55753	1.2284	0.46407	0.2284	0.4254
	9.2286	2.1745	8.2286	1.9399	7.2286	1.6278	6.2286	1.874	5.2286	1.2359	4.2286	0.64938	3.2286	0.35128	2.2286	0.56397	1.2286	0.47052	0.2286	0.43184
	9.2288	2.1669	8.2288	2.0241	7.2288	1.6088	6.2288	1.8778	5.2288	1.244	4.2288	0.65421	3.2288	0.35128	2.2288	0.58331	1.2288	0.46729	0.2288	0.43829
	9.229	2.1822	8.229	1.9132	7.229	1.6183	6.229	1.874	5.229	1.2424	4.229	0.64293	3.229	0.33516	2.229	0.55753	1.229	0.46407	0.229	0.42218
	9.2292	2.2072	8.2292	1.8979	7.2292	1.6012	6.2292	1.874	5.2292	1.2407	4.2292	0.65904	3.2292	0.34966	2.2292	0.49307	1.2292	0.47696	0.2292	0.4254
	9.2294	2.1861	8.2294	2.0299	7.2294	1.5955	6.2294	1.8702	5.2294	1.2391	4.2294	0.64615	3.2294	0.34805	2.2294	0.56397	1.2294	0.47374	0.2294	0.46085
	9.2296	2.2053	8.2296	2.0107	7.2296	1.5632	6.2296	1.8759	5.2296	1.2407	4.2296	0.66388	3.2296	0.35128	2.2296	0.51886	1.2296	0.47374	0.2296	0.44151
	9.2298	2.2033	8.2298	1.9304	7.2298	1.5898	6.2298	1.9154	5.2298	1.2327	4.2298	0.65421	3.2298	0.34483	2.2298	0.55431	1.2298	0.47374	0.2298	0.43829
	9.23	2.2225	8.23	1.9706	7.23	1.5993	6.23	1.9173	5.23	1.2375	4.23	0.65421	3.23	0.34	2.23	0.54786	1.23	0.48341	0.23	0.44151
	9.2302	2.2187	8.2302	1.9285	7.2302	1.586	6.2302	1.9154	5.2302	1.2407	4.2302	0.6526	3.2302	0.34805	2.2302	0.57042	1.2302	0.47052	0.2302	0.44151
	9.2304	2.2321	8.2304	1.8979	7.2304	1.586	6.2304	1.8966	5.2304	1.2391	4.2304	0.66066	3.2304	0.33355	2.2304	0.58009	1.2304	0.48341	0.2304	0.46085
	9.2306	2.2552	8.2306	1.9361	7.2306	1.586	6.2306	1.938	5.2306	1.2375	4.2306	0.66066	3.2306	0.33033	2.2306	0.54786	1.2306	0.48018	0.2306	0.46729
	9.2308	2.259	8.2308	1.9438	7.2308	1.586	6.2308	1.9456	5.2308	1.2375	4.2308	0.67032	3.2308	0.34644	2.2308	0.54786	1.2308	0.48663	0.2308	0.47374
	9.231	2.2801	8.231	1.8921	7.231	1.6012	6.231	1.9644	5.231	1.2359	4.231	0.66388	3.231	0.31583	2.231	0.52208	1.231	0.48341	0.231	0.46407
	9.2312	2.2878	8.2312	1.8768	7.2312	1.5974	6.2312	1.9625	5.2312	1.2407	4.2312	0.66388	3.2312	0.32872	2.2312	0.56397	1.2312	0.54142	0.2312	0.49308
	9.2314	2.2667	8.2314	1.8768	7.2314	1.605	6.2314	1.9795	5.2314	1.2424	4.2314	0.66871	3.2314	0.33033	2.2314	0.55431	1.2314	0.53819	0.2314	0.47374
	9.2316	2.2935	8.2316	1.8864	7.2316	1.5917	6.2316	1.9625	5.2316	1.2375	4.2316	0.67032	3.2316	0.33033	2.2316	0.55108	1.2316	0.51241	0.2316	0.47696
	9.2318	2.3089	8.2318	1.8902	7.2318	1.6088	6.2318	1.9456	5.2318	1.244	4.2318	0.67032	3.2318	0.33355	2.2318	0.57042	1.2318	0.50919	0.2318	0.47052
	9.232	2.3108	8.232	1.894	7.232	1.6012	6.232	1.9606	5.232	1.2472	4.232	0.67516	3.232	0.33033	2.232	0.57687	1.232	0.51886	0.232	0.48341
	9.2322	2.3204	8.2322	1.8883	7.2322	1.6031	6.2322	1.9776	5.2322	1.2424	4.2322	0.6671	3.2322	0.34483	2.2322	0.56397	1.2322	0.53819	0.2322	0.48985
	9.2324	2.3127	8.2324	1.9017	7.2324	1.586	6.2324	1.9701	5.2324	1.244	4.2324	0.67838	3.2324	0.33194	2.2324	0.62843	1.2324	0.58331	0.2324	0.47696
	9.2326	2.2878	8.2326	1.894	7.2326	1.586	6.2326	1.9475	5.2326	1.244	4.2326	0.67838	3.2326	0.33838	2.2326	0.58653	1.2326	0.53819	0.2326	0.4544
	9.2328	2.3434	8.2328	1.9036	7.2328	1.6069	6.2328	1.9776	5.2328	1.2391	4.2328	0.67355	3.2328	0.32711	2.2328	0.58331	1.2328	0.52852	0.2328	0.46407
	9.233	2.3319	8.233	1.9074	7.233	1.5156	6.233	1.9889	5.233	1.2472	4.233	0.68483	3.233	0.33194	2.233	0.59298	1.233	0.54786	0.233	0.48985
	9.2332	2.3319	8.2332	1.9151	7.2332	1.5404	6.2332	2.0096	5.2332	1.2536	4.2332	0.67355	3.2332	0.33516	2.2332	0.58653	1.2332	0.54464	0.2332	0.48985
	9.2334	2.3223	8.2334	1.894	7.2334	1.47	6.2334	2.0096	5.2334	1.2456	4.2334	0.68805	3.2334	0.32066	2.2334	0.59298	1.2334	0.53819	0.2334	0.48985
	9.2336	2.3147	8.2336	1.9093	7.2336	1.4624	6.2336	2.0228	5.2336	1.2488	4.2336	0.68483	3.2336	0.33194	2.2336	0.57687	1.2336	0.54464	0.2336	0.48663
	9.2338	2.33	8.2338	1.9074	7.2338	1.4072	6.2338	2.0228	5.2338	1.2504	4.2338	0.68644	3.2338	0.33677	2.2338	0.58009	1.2338	0.54464	0.2338	0.48985
	9.234	2.355	8.234	1.9227	7.234	1.4871	6.234	2.0416	5.234	1.2488	4.234	0.68805	3.234	0.33033	2.234	0.57364	1.234	0.57042	0.234	0.46729
	9.2342	2.4145	8.2342	1.9208	7.2342	1.451	6.2342	2.0529	5.2342	1.2504	4.2342	0.68805	3.2342	0.32388	2.2342	0.59298	1.2342	0.56075	0.2342	0.47374
	9.2344	2.3569	8.2344	1.9419	7.2344	1.432	6.2344	2.0435	5.2344	1.2601	4.2344	0.709	3.2344	0.33194	2.2344	0.58976	1.2344	0.54142	0.2344	0.4963
	9.2346	2.3972	8.2346	1.9572	7.2346	1.4814	6.2346	2.0548	5.2346	1.2601	4.2346	0.69611	3.2346	0.30938	2.2346	0.60265	1.2346	0.55431	0.2346	0.48018
	9.2348	2.5814	8.2348	1.9973	7.2348	1.5613	6.2348	2.0473	5.2348	1.2633	4.2348	0.69127	3.2348	0.32711	2.2348	0.58976	1.2348	0.53819	0.2348	0.48341
	9.235	2.4682	8.235	1.9878	7.235	1.4434	6.235	2.0529	5.235	1.2633	4.235	0.69449	3.235	0.32388	2.235	0.5962	1.235	0.54142	0.235	0.48985
	9.2352	2.4029	8.2352	2.0413	7.2352	1.4966	6.2352	2.0511	5.2352	1.2649	4.2352	0.70577	3.2352	0.31744	2.2352	0.58653	1.2352	0.54786	0.2352	0.47374
	9.2354	2.3281	8.2354	2.0509	7.2354	1.586	6.2354	2.0624	5.2354	1.2681	4.2354	0.70416	3.2354	0.33194	2.2354	0.59298	1.2354	0.54464	0.2354	0.49952
	9.2356	2.4835	8.2356	2.1255	7.2356	1.5556	6.2356	2.0642	5.2356	1.2714	4.2356	0.69933	3.2356	0.32711	2.2356	0.60587	1.2356	0.53497	0.2356	0.50274
	9.2358	2.3895	8.2358	1.9935	7.2358	1.451	6.2358	2.0699	5.2358	1.2762	4.2358	0.71705	3.2358	0.32549	2.2358	0.63165	1.2358	0.53175	0.2358	0.50597
	9.236	2.4279	8.236	2.1676	7.236	1.489	6.236	2.0642	5.236	1.2746	4.236	0.74283	3.236	0.33355	2.236	0.62198	1.236	0.51886	0.236	0.51886
	9.2362	2.3991	8.2362	2.2346	7.2362	1.451	6.2362	2.0661	5.2362	1.2794	4.2362	0.71866	3.2362	0.32066	2.2362	0.58331	1.2362	0.53175	0.2362	0.48985
	9.2364	2.4644	8.2364	2.1657	7.2364	1.5784	6.2364	2.0699	5.2364	1.273	4.2364	0.72189	3.2364	0.32388	2.2364	0.60265	1.2364	0.53175	0.2364	0.50919
	9.2366	2.4029	8.2366	2.2269	7.2366	1.5309	6.2366	2.0812	5.2366	1.2826	4.2366	0.73478	3.2366	0.30777	2.2366	0.61876	1.2366	0.53497	0.2366	0.4963
	9.2368	2.5354	8.2368	2.0088	7.2368	1.508	6.2368	2.0868	5.2368	1.2843	4.2368	0.74122	3.2368	0.32227	2.2368	0.63165	1.2368	0.52208	0.2368	0.49308
	9.237	2.4279	8.237	2.1561	7.237	1.6202	6.237	2.0925	5.237	1.2859	4.237	0.74928	3.237	0.30777	2.237	0.62198	1.237	0.53497	0.237	0.48985
	9.2372	2.5239	8.2372	2.1255	7.2372	1.5328	6.2372	2.085	5.2372	1.2891	4.2372	0.73156	3.2372	0.30132	2.2372	0.62198	1.2372	0.53819	0.2372	0.51241
	9.2374	2.5181	8.2374	2.0586	7.2374	1.5613	6.2374	2.117	5.2374	1.2907	4.2374	0.73961	3.2374	0.31421	2.2374	0.6381	1.2374	0.54786	0.2374	0.51241
	9.2376	2.5162	8.2376	2.1676	7.2376	1.5841	6.2376	2.1	5.2376	1.2971	4.2376	0.73478	3.2376	0.32227	2.2376	0.6381	1.2376	0.51886	0.2376	0.50274
	9.2378	2.3914	8.2378	2.2231	7.2378	1.5765	6.2378	2.1076	5.2378	1.2971	4.2378	0.7525	3.2378	0.31905	2.2378	0.6671	1.2378	0.54464	0.2378	0.49308
	9.238	2.4452	8.238	2.1485	7.238	1.6392	6.238	2.1	5.238	1.3004	4.238	0.75573	3.238	0.32388	2.238	0.65099	1.238	0.54464	0.238	0.50274
	9.2382	2.426	8.2382	2.1064	7.2382	1.6963	6.2382	2.1076	5.2382	1.3036	4.2382	0.77506	3.2382	0.31583	2.2382	0.66066	1.2382	0.53819	0.2382	0.50274
	9.2384	2.378	8.2384	2.2193	7.2384	1.6697	6.2384	2.1151	5.2384	1.3084	4.2384	0.76056	3.2384	0.33033	2.2384	0.62843	1.2384	0.56075	0.2384	0.51563
	9.2386	2.3895	8.2386	2.1427	7.2386	1.7153	6.2386	2.1038	5.2386	1.3084	4.2386	0.76701	3.2386	0.31744	2.2386	0.6381	1.2386	0.5672	0.2386	0.49952
	9.2388	2.4106	8.2388	2.3034	7.2388	1.7324	6.2388	2.0831	5.2388	1.3133	4.2388	0.76539	3.2388	0.32549	2.2388	0.62521	1.2388	0.53175	0.2388	0.51563
	9.239	2.4029	8.239	2.2748	7.239	1.7495	6.239	2.0661	5.239	1.3068	4.239	0.77345	3.239	0.31905	2.239	0.67355	1.239	0.56075	0.239	0.5253
	9.2392	2.3991	8.2392	2.2786	7.2392	1.7438	6.2392	2.0925	5.2392	1.3149	4.2392	0.78795	3.2392	0.31905	2.2392	0.6671	1.2392	0.52852	0.2392	0.53175
	9.2394	2.401	8.2394	2.181	7.2394	1.7533	6.2394	2.0944	5.2394	1.3149	4.2394	0.78795	3.2394	0.33033	2.2394	0.66388	1.2394	0.55753	0.2394	0.51563
	9.2396	2.4068	8.2396	2.2996	7.2396	1.761	6.2396	2.0887	5.2396	1.3213	4.2396	0.80245	3.2396	0.32227	2.2396	0.63487	1.2396	0.5672	0.2396	0.53819
	9.2398	2.3972	8.2398	2.2193	7.2398	1.7743	6.2398	2.0925	5.2398	1.3294	4.2398	0.79923	3.2398	0.32549	2.2398	0.68321	1.2398	0.57042	0.2398	0.54142
	9.24	2.4145	8.24	2.2728	7.24	1.7705	6.24	2.0605	5.24	1.3358	4.24	0.7944	3.24	0.34483	2.24	0.65421	1.24	0.57364	0.24	0.55753
	9.2402	2.4106	8.2402	2.248	7.2402	1.7819	6.2402	2.1	5.2402	1.339	4.2402	0.82018	3.2402	0.32066	2.2402	0.67032	1.2402	0.57687	0.2402	0.55753
	9.2404	2.4241	8.2404	2.2671	7.2404	1.7914	6.2404	2.0981	5.2404	1.3423	4.2404	0.8234	3.2404	0.31421	2.2404	0.67999	1.2404	0.58009	0.2404	0.53819
	9.2406	2.4298	8.2406	2.2288	7.2406	1.799	6.2406	2.0963	5.2406	1.3455	4.2406	0.8379	3.2406	0.33838	2.2406	0.71222	1.2406	0.57687	0.2406	0.56397
	9.2408	2.4413	8.2408	2.2212	7.2408	1.7971	6.2408	2.0454	5.2408	1.3503	4.2408	0.8234	3.2408	0.32549	2.2408	0.68321	1.2408	0.58976	0.2408	0.55753
	9.241	2.4375	8.241	2.2021	7.241	1.7952	6.241	2.0737	5.241	1.3551	4.241	0.84435	3.241	0.32549	2.241	0.709	1.241	0.58976	0.241	0.57364
	9.2412	2.426	8.2412	2.2154	7.2412	1.8104	6.2412	2.085	5.2412	1.3568	4.2412	0.83307	3.2412	0.32711	2.2412	0.67677	1.2412	0.60587	0.2412	0.55753
	9.2414	2.4202	8.2414	2.2116	7.2414	1.7933	6.2414	2.0981	5.2414	1.3664	4.2414	0.83952	3.2414	0.33355	2.2414	0.68644	1.2414	0.62198	0.2414	0.58331
	9.2416	2.4241	8.2416	2.2135	7.2416	1.8313	6.2416	2.0981	5.2416	1.3664	4.2416	0.85885	3.2416	0.32549	2.2416	0.72833	1.2416	0.62521	0.2416	0.57042
	9.2418	2.4452	8.2418	2.2288	7.2418	1.8313	6.2418	2.1	5.2418	1.3616	4.2418	0.84274	3.2418	0.34161	2.2418	0.71866	1.2418	0.63165	0.2418	0.56075
	9.242	2.4375	8.242	2.2231	7.242	1.8579	6.242	2.0981	5.242	1.3761	4.242	0.83307	3.242	0.33033	2.242	0.74445	1.242	0.64777	0.242	0.56075
	9.2422	2.4375	8.2422	2.2346	7.2422	1.8713	6.2422	2.1245	5.2422	1.3825	4.2422	0.86691	3.2422	0.34322	2.2422	0.71544	1.2422	0.64454	0.2422	0.56397
	9.2424	2.4317	8.2424	2.2346	7.2424	1.8351	6.2424	2.132	5.2424	1.3874	4.2424	0.86046	3.2424	0.34161	2.2424	0.74122	1.2424	0.65743	0.2424	0.58976
	9.2426	2.4375	8.2426	2.2365	7.2426	1.8465	6.2426	2.1358	5.2426	1.3938	4.2426	0.88463	3.2426	0.34161	2.2426	0.76701	1.2426	0.65099	0.2426	0.60909
	9.2428	2.4528	8.2428	2.248	7.2428	1.8332	6.2428	2.1377	5.2428	1.4019	4.2428	0.88141	3.2428	0.34966	2.2428	0.71866	1.2428	0.65099	0.2428	0.57364
	9.243	2.4778	8.243	2.2786	7.243	1.8313	6.243	2.1339	5.243	1.4051	4.243	0.88141	3.243	0.34161	2.243	0.7799	1.243	0.6671	0.243	0.59298
	9.2432	2.4701	8.2432	2.2671	7.2432	1.8922	6.2432	2.1509	5.2432	1.4228	4.2432	0.89108	3.2432	0.34	2.2432	0.75734	1.2432	0.64777	0.2432	0.61554
	9.2434	2.4874	8.2434	2.2901	7.2434	1.7781	6.2434	2.1697	5.2434	1.4277	4.2434	0.90075	3.2434	0.34805	2.2434	0.74122	1.2434	0.67355	0.2434	0.62521
	9.2436	2.4778	8.2436	2.2824	7.2436	1.7629	6.2436	2.1603	5.2436	1.4422	4.2436	0.90397	3.2436	0.34322	2.2436	0.74767	1.2436	0.68644	0.2436	0.59942
	9.2438	2.4893	8.2438	2.3188	7.2438	1.7362	6.2438	2.1565	5.2438	1.4325	4.2438	0.92492	3.2438	0.3545	2.2438	0.74767	1.2438	0.709	0.2438	0.61554
	9.244	2.4989	8.244	2.3207	7.244	1.7705	6.244	2.1622	5.244	1.4518	4.244	0.91364	3.244	0.37383	2.244	0.78956	1.244	0.6671	0.244	0.62521
	9.2442	2.5354	8.2442	2.313	7.2442	1.7952	6.2442	2.1885	5.2442	1.4551	4.2442	0.9217	3.2442	0.3545	2.2442	0.76701	1.2442	0.65743	0.2442	0.6381
	9.2444	2.5603	8.2444	2.3149	7.2444	1.8009	6.2444	2.1904	5.2444	1.4631	4.2444	0.93297	3.2444	0.34161	2.2444	0.76378	1.2444	0.67677	0.2444	0.59298
	9.2446	2.5738	8.2446	2.292	7.2446	1.8427	6.2446	2.1923	5.2446	1.4728	4.2446	0.93781	3.2446	0.34161	2.2446	0.77345	1.2446	0.67999	0.2446	0.61876
	9.2448	2.6313	8.2448	2.3398	7.2448	1.896	6.2448	2.1829	5.2448	1.4841	4.2448	0.93781	3.2448	0.35933	2.2448	0.77023	1.2448	0.67677	0.2448	0.65743
	9.245	2.6217	8.245	2.3111	7.245	1.837	6.245	2.1867	5.245	1.4937	4.245	0.92975	3.245	0.36417	2.245	0.80246	1.245	0.67355	0.245	0.67355
	9.2452	2.5872	8.2452	2.4202	7.2452	1.8446	6.2452	2.1961	5.2452	1.5002	4.2452	0.94103	3.2452	0.37383	2.2452	0.77667	1.2452	0.67032	0.2452	0.63487
	9.2454	2.5872	8.2454	2.4412	7.2454	1.7743	6.2454	2.1942	5.2454	1.5131	4.2454	0.95876	3.2454	0.37383	2.2454	0.77345	1.2454	0.65743	0.2454	0.62843
	9.2456	2.6025	8.2456	2.4259	7.2456	1.8199	6.2456	2.1904	5.2456	1.5243	4.2456	0.96359	3.2456	0.37867	2.2456	0.78312	1.2456	0.70255	0.2456	0.6381
	9.2458	2.568	8.2458	2.4393	7.2458	1.8541	6.2458	2.2017	5.2458	1.526	4.2458	0.96198	3.2458	0.36739	2.2458	0.79601	1.2458	0.65099	0.2458	0.65099
	9.246	2.5776	8.246	2.4106	7.246	1.9435	6.246	2.2224	5.246	1.5437	4.246	0.97648	3.246	0.38673	2.246	0.80568	1.246	0.66388	0.246	0.62843
	9.2462	2.6045	8.2462	2.4029	7.2462	1.7648	6.2462	2.2074	5.2462	1.5517	4.2462	0.97809	3.2462	0.37061	2.2462	0.80246	1.2462	0.67032	0.2462	0.65099
	9.2464	2.5123	8.2464	2.5483	7.2464	1.8846	6.2464	2.2111	5.2464	1.5598	4.2464	0.99743	3.2464	0.37383	2.2464	0.83146	1.2464	0.68322	0.2464	0.65743
	9.2466	2.5776	8.2466	2.4163	7.2466	1.7914	6.2466	2.1961	5.2466	1.5646	4.2466	1.0152	3.2466	0.38511	2.2466	0.80246	1.2466	0.65421	0.2466	0.65099
	9.2468	2.6025	8.2468	2.5101	7.2468	1.7952	6.2468	2.2168	5.2468	1.5678	4.2468	1.0232	3.2468	0.37867	2.2468	0.81535	1.2468	0.67677	0.2468	0.6671
	9.247	2.6045	8.247	2.4718	7.247	1.8655	6.247	2.2093	5.247	1.5952	4.247	1.0329	3.247	0.38834	2.247	0.77667	1.247	0.65421	0.247	0.64454
	9.2472	2.591	8.2472	2.4431	7.2472	1.9454	6.2472	2.2017	5.2472	1.592	4.2472	1.028	3.2472	0.45763	2.2472	0.81212	1.2472	0.65743	0.2472	0.67677
	9.2474	2.568	8.2474	2.5139	7.2474	1.8389	6.2474	2.2074	5.2474	1.6017	4.2474	1.0667	3.2474	0.39478	2.2474	0.81857	1.2474	0.67355	0.2474	0.67677
	9.2476	2.6006	8.2476	2.5082	7.2476	1.915	6.2476	2.2074	5.2476	1.6065	4.2476	1.0667	3.2476	0.37061	2.2476	0.84113	1.2476	0.68644	0.2476	0.66066
	9.2478	2.5603	8.2478	2.4967	7.2478	1.8979	6.2478	2.2055	5.2478	1.6146	4.2478	1.0506	3.2478	0.39317	2.2478	0.85402	1.2478	0.67677	0.2478	0.67355
	9.248	2.6025	8.248	2.533	7.248	1.934	6.248	2.198	5.248	1.6259	4.248	1.0442	3.248	0.40445	2.248	0.83791	1.248	0.68966	0.248	0.70577
	9.2482	2.5776	8.2482	2.4488	7.2482	1.9911	6.2482	2.2149	5.2482	1.6307	4.2482	1.057	3.2482	0.40767	2.2482	0.91203	1.2482	0.68966	0.2482	0.69288
	9.2484	2.52	8.2484	2.4986	7.2484	2.0025	6.2484	2.213	5.2484	1.6436	4.2484	1.0683	3.2484	0.41412	2.2484	0.88625	1.2484	0.69288	0.2484	0.69933
	9.2486	2.5315	8.2486	2.468	7.2486	2.0234	6.2486	2.2319	5.2486	1.6549	4.2486	1.0474	3.2486	0.42056	2.2486	0.85724	1.2486	0.69611	0.2486	0.69933
	9.2488	2.5143	8.2488	2.5502	7.2488	2.0044	6.2488	2.2356	5.2488	1.6613	4.2488	1.0828	3.2488	0.41251	2.2488	0.84757	1.2488	0.709	0.2488	0.70255
	9.249	2.5296	8.249	2.4642	7.249	2.0424	6.249	2.2055	5.249	1.6758	4.249	1.107	3.249	0.43023	2.249	0.86046	1.249	0.72833	0.249	0.68966
	9.2492	2.5123	8.2492	2.5483	7.2492	2.0291	6.2492	2.2375	5.2492	1.6855	4.2492	1.0941	3.2492	0.41734	2.2492	0.84113	1.2492	0.69611	0.2492	0.69933
	9.2494	2.5123	8.2494	2.4374	7.2494	2.0519	6.2494	2.2752	5.2494	1.7064	4.2494	1.1328	3.2494	0.42056	2.2494	0.8508	1.2494	0.709	0.2494	0.70577
	9.2496	2.5181	8.2496	2.5177	7.2496	2.0519	6.2496	2.3185	5.2496	1.7048	4.2496	1.1296	3.2496	0.43507	2.2496	0.86369	1.2496	0.70577	0.2496	0.709
	9.2498	2.5143	8.2498	2.5101	7.2498	2.05	6.2498	2.3505	5.2498	1.7145	4.2498	1.1586	3.2498	0.43507	2.2498	0.86691	1.2498	0.73478	0.2498	0.71222
	9.25	2.5143	8.25	2.4699	7.25	2.0557	6.25	2.3957	5.25	1.7145	4.25	1.1441	3.25	0.42056	2.25	0.88625	1.25	0.72833	0.25	0.71866
	9.2502	2.5008	8.2502	2.4527	7.2502	2.0538	6.2502	2.4277	5.2502	1.7193	4.2502	1.1602	3.2502	0.44635	2.2502	0.86691	1.2502	0.74122	0.2502	0.72511
	9.2504	2.5104	8.2504	2.4182	7.2504	2.0614	6.2504	2.4711	5.2504	1.7274	4.2504	1.1602	3.2504	0.42701	2.2504	0.8798	1.2504	0.76056	0.2504	0.72511
	9.2506	2.5181	8.2506	2.4603	7.2506	2.0557	6.2506	2.4993	5.2506	1.7306	4.2506	1.1795	3.2506	0.44473	2.2506	0.86046	1.2506	0.74445	0.2506	0.72511
	9.2508	2.5373	8.2508	2.4182	7.2508	2.0709	6.2508	2.5313	5.2508	1.7757	4.2508	1.1795	3.2508	0.4399	2.2508	0.8798	1.2508	0.7799	0.2508	0.71866
	9.251	2.5738	8.251	2.4087	7.251	2.0747	6.251	2.5916	5.251	1.7596	4.251	1.1924	3.251	0.44151	2.251	0.87013	1.251	0.77667	0.251	0.738
	9.2512	2.6045	8.2512	2.3972	7.2512	2.0823	6.2512	2.6519	5.2512	1.7548	4.2512	1.1908	3.2512	0.44473	2.2512	0.88947	1.2512	0.77345	0.2512	0.74767
	9.2514	2.6524	8.2514	2.401	7.2514	2.0766	6.2514	2.6876	5.2514	1.7902	4.2514	1.1763	3.2514	0.44473	2.2514	0.9088	1.2514	0.78956	0.2514	0.74122
	9.2516	2.6582	8.2516	2.3876	7.2516	2.0785	6.2516	2.7423	5.2516	1.7789	4.2516	1.1956	3.2516	0.44957	2.2516	0.88947	1.2516	0.79279	0.2516	0.69611
	9.2518	2.7311	8.2518	2.3857	7.2518	2.0709	6.2518	2.8007	5.2518	1.795	4.2518	1.1682	3.2518	0.46246	2.2518	0.87335	1.2518	0.82501	0.2518	0.75089
	9.252	2.7599	8.252	2.3972	7.252	2.0823	6.252	2.8798	5.252	1.7983	4.252	1.1779	3.252	0.46085	2.252	0.9088	1.252	0.82179	0.252	0.74767
	9.2522	2.8348	8.2522	2.3972	7.2522	2.0785	6.2522	2.9532	5.2522	1.8063	4.2522	1.1763	3.2522	0.46568	2.2522	0.91203	1.2522	0.81535	0.2522	0.74767
	9.2524	2.8808	8.2524	2.4125	7.2524	2.0728	6.2524	3.038	5.2524	1.8192	4.2524	1.2069	3.2524	0.47213	2.2524	0.90236	1.2524	0.84113	0.2524	0.75089
	9.2526	2.9384	8.2526	2.4125	7.2526	2.0899	6.2526	3.1133	5.2526	1.8144	4.2526	1.2134	3.2526	0.48018	2.2526	0.86691	1.2526	0.8508	0.2526	0.709
	9.2528	2.9998	8.2528	2.401	7.2528	2.0595	6.2528	3.2131	5.2528	1.8063	4.2528	1.2166	3.2528	0.48018	2.2528	0.91203	1.2528	0.84757	0.2528	0.77667
	9.253	3.0421	8.253	2.3953	7.253	2.0272	6.253	3.2941	5.253	1.8305	4.253	1.2472	3.253	0.47857	2.253	0.92492	1.253	0.84113	0.253	0.76378
	9.2532	3.1131	8.2532	2.424	7.2532	2.0025	6.2532	3.3807	5.2532	1.8192	4.2532	1.2665	3.2532	0.47535	2.2532	0.92492	1.2532	0.83791	0.2532	0.76378
	9.2534	3.1611	8.2534	2.4144	7.2534	1.9454	6.2534	3.409	5.2534	1.8305	4.2534	1.2601	3.2534	0.48663	2.2534	0.93781	1.2534	0.85402	0.2534	0.76701
	9.2536	3.2225	8.2536	2.4182	7.2536	1.9606	6.2536	3.4128	5.2536	1.8482	4.2536	1.2488	3.2536	0.47374	2.2536	0.91203	1.2536	0.86691	0.2536	0.82179
	9.2538	3.2973	8.2538	2.4144	7.2538	1.9169	6.2538	3.4429	5.2538	1.8756	4.2538	1.2617	3.2538	0.49791	2.2538	0.96359	1.2538	0.86691	0.2538	0.77345
	9.254	3.4202	8.254	2.4259	7.254	1.9549	6.254	3.4655	5.254	1.8595	4.254	1.2762	3.254	0.50597	2.254	0.92814	1.254	0.86369	0.254	0.76701
	9.2542	71.167	8.2542	2.4259	7.2542	1.9112	6.2542	3.49	5.2542	1.8627	4.2542	1.281	3.2542	0.50274	2.2542	0.93781	1.2542	0.87336	0.2542	0.75411
	9.2544	73.201	8.2544	2.4393	7.2544	1.9549	6.2544	70.252	5.2544	1.845	4.2544	1.2891	3.2544	0.52691	2.2544	0.92492	1.2544	0.87658	0.2544	0.78634
	9.2546	74.391	8.2546	2.4603	7.2546	2.0139	6.2546	70.553	5.2546	1.8643	4.2546	1.3036	3.2546	0.5253	2.2546	0.92492	1.2546	0.86691	0.2546	0.8089
	9.2548	76.387	8.2548	2.4756	7.2548	1.8979	6.2548	71.306	5.2548	1.8837	4.2548	1.2988	3.2548	0.50597	2.2548	0.94748	1.2548	0.87013	0.2548	0.78956
	9.255	78.959	8.255	2.4852	7.255	1.9682	6.255	72.474	5.255	1.8869	4.255	1.3245	3.255	0.53819	2.255	0.93136	1.255	0.85724	0.255	0.78956
	9.2552	77.961	8.2552	2.5426	7.2552	2.012	6.2552	73.228	5.2552	1.8917	4.2552	1.3165	3.2552	0.53658	2.2552	0.93781	1.2552	0.81535	0.2552	0.78956
	9.2554	76.925	8.2554	2.5369	7.2554	1.9321	6.2554	73.981	5.2554	1.9046	4.2554	1.3245	3.2554	0.55753	2.2554	0.96681	1.2554	0.85402	0.2554	0.81857
	9.2556	78.499	8.2556	2.5789	7.2556	1.9188	6.2556	75.073	5.2556	1.9046	4.2556	1.331	3.2556	0.54142	2.2556	0.95392	1.2556	0.85402	0.2556	0.79923
	9.2558	77.923	8.2558	2.6402	7.2558	1.9492	6.2558	75.714	5.2558	1.9159	4.2558	1.3406	3.2558	0.54947	2.2558	0.96681	1.2558	0.82501	0.2558	0.81857
	9.256	77.731	8.256	2.6363	7.256	1.9264	6.256	76.128	5.256	1.9175	4.256	1.3487	3.256	0.55592	2.256	0.96359	1.256	0.84757	0.256	0.82501
	9.2562	77.424	8.2562	2.5407	7.2562	1.9796	6.2562	77.145	5.2562	1.9288	4.2562	1.3664	3.2562	0.56881	2.2562	0.98293	1.2562	0.8508	0.2562	0.79923
	9.2564	78.345	8.2564	2.6631	7.2564	1.9739	6.2564	78.237	5.2564	1.932	4.2564	1.3809	3.2564	0.55592	2.2564	0.99582	1.2564	0.84435	0.2564	0.80568
	9.2566	79.688	8.2566	2.6076	7.2566	1.9606	6.2566	78.351	5.2566	1.9304	4.2566	1.3938	3.2566	0.5672	2.2566	0.9926	1.2566	0.85402	0.2566	0.80246
	9.2568	79.727	8.2568	2.6076	7.2568	1.9758	6.2568	79.405	5.2568	1.9481	4.2568	1.3922	3.2568	0.55914	2.2568	1.0119	1.2568	0.8508	0.2568	0.81535
	9.257	81.493	8.257	2.5981	7.257	2.0481	6.257	79.895	5.257	1.9546	4.257	1.3906	3.257	0.59781	2.257	1.0023	1.257	0.86691	0.257	0.8089
	9.2572	82.03	8.2572	2.6076	7.2572	2.012	6.2572	80.385	5.2572	1.9594	4.2572	1.4067	3.2572	0.56881	2.2572	0.99904	1.2572	0.8508	0.2572	0.79923
	9.2574	82.759	8.2574	2.6383	7.2574	1.9758	6.2574	80.724	5.2574	1.9514	4.2574	1.4099	3.2574	0.5962	2.2574	1.0216	1.2574	0.86369	0.2574	0.82501
	9.2576	83.143	8.2576	2.6172	7.2576	2.0291	6.2576	80.987	5.2576	1.9707	4.2576	1.4212	3.2576	0.58814	2.2576	1.0216	1.2576	0.88302	0.2576	0.8089
	9.2578	84.103	8.2578	2.6421	7.2578	2.0215	6.2578	81.289	5.2578	1.9723	4.2578	1.418	3.2578	0.57848	2.2578	1.0345	1.2578	0.87658	0.2578	0.81212
	9.258	85.101	8.258	2.6421	7.258	2.0804	6.258	81.816	5.258	1.9868	4.258	1.4293	3.258	0.58976	2.258	1.0506	1.258	0.8798	0.258	0.81857
	9.2582	85.062	8.2582	2.6325	7.2582	2.1318	6.2582	82.08	5.2582	1.9884	4.2582	1.4228	3.2582	0.60748	2.2582	1.0248	1.2582	0.87658	0.2582	0.82501
	9.2584	85.408	8.2584	2.5675	7.2584	2.1337	6.2584	82.343	5.2584	2.0013	4.2584	1.4148	3.2584	0.60426	2.2584	1.0248	1.2584	0.86369	0.2584	0.84113
	9.2586	85.869	8.2586	2.5541	7.2586	2.1546	6.2586	82.72	5.2586	1.9949	4.2586	1.4228	3.2586	0.61554	2.2586	1.0216	1.2586	0.88625	0.2586	0.82824
	9.2588	86.905	8.2588	2.6249	7.2588	2.147	6.2588	83.021	5.2588	1.9916	4.2588	1.4277	3.2588	0.61393	2.2588	1.0409	1.2588	0.87658	0.2588	0.83791
	9.259	86.291	8.259	2.6708	7.259	2.1584	6.259	84.679	5.259	2.0094	4.259	1.4406	3.259	0.62521	2.259	1.0442	1.259	0.8798	0.259	0.85724
	9.2592	86.521	8.2592	2.6402	7.2592	2.1641	6.2592	84.867	5.2592	2.0142	4.2592	1.4486	3.2592	0.61876	2.2592	1.0442	1.2592	0.89269	0.2592	0.84113
	9.2594	86.521	8.2594	2.6612	7.2594	2.1641	6.2594	85.96	5.2594	2.0287	4.2594	1.4551	3.2594	0.63004	2.2594	1.0732	1.2594	0.87336	0.2594	0.84113
	9.2596	86.751	8.2596	2.6268	7.2596	2.1641	6.2596	86.6	5.2596	2.0448	4.2596	1.4792	3.2596	0.6381	2.2596	1.0474	1.2596	0.89269	0.2596	0.84757
	9.2598	87.442	8.2598	2.6076	7.2598	2.1565	6.2598	89.199	5.2598	2.0464	4.2598	1.4518	3.2598	0.64132	2.2598	1.0667	1.2598	0.89914	0.2598	0.85724
	9.26	86.905	8.26	2.665	7.26	2.1698	6.26	90.254	5.26	2.0529	4.26	1.4824	3.26	0.64938	2.26	1.0828	1.26	0.88625	0.26	0.87336
	9.2602	87.327	8.2602	2.5751	7.2602	2.1622	6.2602	91.685	5.2602	2.0545	4.2602	1.4841	3.2602	0.66066	2.2602	1.0796	1.2602	0.90558	0.2602	0.8508
	9.2604	88.325	8.2604	2.5828	7.2604	2.1888	6.2604	93.569	5.2604	2.0416	4.2604	1.4921	3.2604	0.64615	2.2604	1.0989	1.2604	0.90558	0.2604	0.87336
	9.2606	89.438	8.2606	2.5254	7.2606	2.166	6.2606	94.812	5.2606	2.0287	4.2606	1.5082	3.2606	0.64938	2.2606	1.0828	1.2606	0.90236	0.2606	0.87658
	9.2608	90.513	8.2608	2.5694	7.2608	2.1812	6.2608	97.561	5.2608	2.0513	4.2608	1.5018	3.2608	0.66066	2.2608	1.0603	1.2608	0.89914	0.2608	0.83468
	9.261	91.473	8.261	2.5981	7.261	2.1774	6.261	100.01	5.261	2.0464	4.261	1.5227	3.261	0.66388	2.261	1.0828	1.261	0.91847	0.261	0.86369
	9.2612	92.893	8.2612	2.6287	7.2612	2.1679	6.2612	102.19	5.2612	2.0496	4.2612	1.4873	3.2612	0.66549	2.2612	1.0989	1.2612	0.91203	0.2612	0.87013
	9.2614	94.275	8.2614	2.6899	7.2614	2.2345	6.2614	104.38	5.2614	2.0561	4.2614	1.4986	3.2614	0.68966	2.2614	1.1215	1.2614	0.93781	0.2614	0.8798
	9.2616	95.849	8.2616	2.7033	7.2616	2.2763	6.2616	107.24	5.2616	2.0674	4.2616	1.4857	3.2616	0.67677	2.2616	1.0861	1.2616	0.96037	0.2616	0.87336
	9.2618	97.691	8.2618	2.753	7.2618	2.2782	6.2618	109.31	5.2618	2.0545	4.2618	1.4792	3.2618	0.67677	2.2618	1.1376	1.2618	0.97004	0.2618	0.8798
	9.262	99.342	8.262	2.7894	7.262	2.3315	6.262	111.69	5.262	2.0577	4.262	1.5018	3.262	0.67194	2.262	1.1247	1.262	0.97648	0.262	0.8798
	9.2622	101.57	8.2622	2.8487	7.2622	2.3866	6.2622	113.34	5.2622	2.0609	4.2622	1.4969	3.2622	0.66871	2.2622	1.1344	1.2622	0.9797	0.2622	0.86691
	9.2624	104.06	8.2624	2.8927	7.2624	2.4399	6.2624	116.13	5.2624	2.0819	4.2624	1.4808	3.2624	0.67677	2.2624	1.157	1.2624	0.97326	0.2624	0.91525
	9.2626	106.02	8.2626	2.9386	7.2626	2.5159	6.2626	117.94	5.2626	2.0803	4.2626	1.4631	3.2626	0.67838	2.2626	1.1441	1.2626	1.0216	0.2626	0.8798
	9.2628	108.44	8.2628	3.0056	7.2628	2.4874	6.2628	119.94	5.2628	2.0948	4.2628	1.5163	3.2628	0.68321	2.2628	1.1408	1.2628	0.9797	0.2628	0.88947
	9.263	111.13	8.263	3.0458	7.263	2.5502	6.263	122.2	5.263	2.0996	4.263	1.4937	3.263	0.67999	2.263	1.2246	1.263	1.0087	0.263	0.87013
	9.2632	113.47	8.2632	3.1242	7.2632	2.5482	6.2632	124.65	5.2632	2.0899	4.2632	1.5195	3.2632	0.69127	2.2632	1.1634	1.2632	0.9507	0.2632	0.90558
	9.2634	115.89	8.2634	3.1759	7.2634	2.6186	6.2634	125.78	5.2634	2.0851	4.2634	1.5421	3.2634	0.71383	2.2634	1.2182	1.2634	0.98937	0.2634	0.89269
	9.2636	118.65	8.2636	3.2409	7.2636	2.5863	6.2636	127.81	5.2636	2.0786	4.2636	1.5356	3.2636	0.69933	2.2636	1.1827	1.2636	0.9926	0.2636	0.91525
	9.2638	121.14	8.2638	3.3557	7.2638	2.6433	6.2638	130.22	5.2638	2.1077	4.2638	1.5372	3.2638	0.70255	2.2638	1.215	1.2638	0.99582	0.2638	0.90236
	9.264	123.72	8.264	3.4456	7.264	2.6795	6.264	131.58	5.264	2.0948	4.264	1.5517	3.264	0.69772	2.264	1.2021	1.264	1.0184	0.264	0.89269
	9.2642	126.21	8.2642	70.787	7.2642	2.7574	6.2642	133.8	5.2642	2.0899	4.2642	1.5227	3.2642	0.72511	2.2642	1.2214	1.2642	0.9926	0.2642	0.9088
	9.2644	128.94	8.2644	72.509	7.2644	2.862	6.2644	135.79	5.2644	2.0915	4.2644	1.5292	3.2644	0.71383	2.2644	1.2504	1.2644	0.97648	0.2644	0.9088
	9.2646	130.47	8.2646	73.848	7.2646	2.9476	6.2646	137.57	5.2646	2.0899	4.2646	1.5356	3.2646	0.72028	2.2646	1.2279	1.2646	0.9926	0.2646	0.9088
	9.2648	133.2	8.2648	74.384	7.2648	3.1283	6.2648	139.26	5.2648	2.0915	4.2648	1.5098	3.2648	0.73317	2.2648	1.2601	1.2648	0.99582	0.2648	0.9088
	9.265	134.93	8.265	74.881	7.265	3.1111	6.265	141.75	5.265	2.0996	4.265	1.5453	3.265	0.73317	2.265	1.2536	1.265	1.0055	0.265	0.9217
	9.2652	136.81	8.2652	75.073	7.2652	3.1815	6.2652	144.5	5.2652	2.1012	4.2652	1.5517	3.2652	0.73961	2.2652	1.2633	1.2652	1.0055	0.2652	0.88302
	9.2654	138.46	8.2654	76.871	7.2654	3.2252	6.2654	145.74	5.2654	2.1093	4.2654	1.5485	3.2654	0.74284	2.2654	1.2794	1.2654	1.0055	0.2654	0.90236
	9.2656	140.34	8.2656	75.991	7.2656	3.3089	6.2656	147.51	5.2656	2.1012	4.2656	1.5485	3.2656	0.75089	2.2656	1.2697	1.2656	0.9926	0.2656	0.88302
	9.2658	142.18	8.2658	76.182	7.2658	3.2633	6.2658	149.54	5.2658	2.0964	4.2658	1.5517	3.2658	0.75089	2.2658	1.2762	1.2658	0.99582	0.2658	0.92492
	9.266	144.18	8.266	78.248	7.266	3.3051	6.266	151.54	5.266	2.1093	4.266	1.5791	3.266	0.76862	2.266	1.2536	1.266	0.98937	0.266	0.92492
	9.2662	146.79	8.2662	78.555	7.2662	3.2975	6.2662	153.61	5.2662	2.1189	4.2662	1.5727	3.2662	0.77667	2.2662	1.2923	1.2662	1.0023	0.2662	0.92492
	9.2664	149.4	8.2664	80.085	7.2664	3.2994	6.2664	155.57	5.2664	2.1125	4.2664	1.6114	3.2664	0.78473	2.2664	1.2988	1.2664	1.0119	0.2664	0.93136
	9.2666	151.05	8.2666	79.97	7.2666	3.3317	6.2666	157.72	5.2666	2.1173	4.2666	1.6081	3.2666	0.81051	2.2666	1.3278	1.2666	0.98293	0.2666	0.90236
	9.2668	152.43	8.2668	81.807	7.2668	3.307	6.2668	159.19	5.2668	2.106	4.2668	1.6081	3.2668	0.80246	2.2668	1.2859	1.2668	1.0023	0.2668	0.9217
	9.267	155.19	8.267	83.184	7.267	3.3641	6.267	160.62	5.267	2.1157	4.267	1.6033	3.267	0.80246	2.267	1.3116	1.267	0.9926	0.267	0.95392
	9.2672	157.15	8.2672	83.95	7.2672	3.4458	6.2672	162.61	5.2672	2.1141	4.2672	1.6033	3.2672	0.81696	2.2672	1.331	1.2672	0.96037	0.2672	0.92492
	9.2674	159.11	8.2674	85.174	7.2674	71.503	6.2674	164.16	5.2674	2.1222	4.2674	1.6065	3.2674	0.82824	2.2674	1.331	1.2674	0.98937	0.2674	0.93781
	9.2676	160.34	8.2676	85.748	7.2676	71.883	6.2676	166.46	5.2676	2.1141	4.2676	1.6001	3.2676	0.82985	2.2676	1.3406	1.2676	1.0023	0.2676	0.98937
	9.2678	161.45	8.2678	87.24	7.2678	72.606	6.2678	168.38	5.2678	2.1141	4.2678	1.6017	3.2678	0.83952	2.2678	1.3406	1.2678	1.0055	0.2678	0.92492
	9.268	163.52	8.268	88.082	7.268	74.736	6.268	170.6	5.268	2.1141	4.268	1.6017	3.268	0.82824	2.268	1.3632	1.268	1.0152	0.268	0.91525
	9.2682	164.48	8.2682	88.618	7.2682	76.6	6.2682	172.37	5.2682	2.1109	4.2682	1.5985	3.2682	0.84113	2.2682	1.36	1.2682	0.96359	0.2682	0.94103
	9.2684	165.86	8.2684	87.279	7.2684	77.132	6.2684	174.74	5.2684	2.1157	4.2684	1.6001	3.2684	0.85885	2.2684	1.3471	1.2684	1.0152	0.2684	0.93136
	9.2686	167.4	8.2686	86.896	7.2686	78.007	6.2686	176.85	5.2686	2.1028	4.2686	1.5985	3.2686	0.87174	2.2686	1.3761	1.2686	1.0119	0.2686	0.93459
	9.2688	168.97	8.2688	87.699	7.2688	78.691	6.2688	179.11	5.2688	2.1109	4.2688	1.5985	3.2688	0.86852	2.2688	1.3954	1.2688	1.028	0.2688	0.94425
	9.269	170.59	8.269	88.197	7.269	79.186	6.269	180.36	5.269	2.1141	4.269	1.6033	3.269	0.8798	2.269	1.3697	1.269	1.0216	0.269	0.96037
	9.2692	172.24	8.2692	88.465	7.2692	79.528	6.2692	181.64	5.2692	2.1222	4.2692	1.5888	3.2692	0.89269	2.2692	1.3568	1.2692	1.0152	0.2692	0.95715
	9.2694	173.96	8.2694	88.044	7.2694	79.794	6.2694	183.45	5.2694	2.1205	4.2694	1.5872	3.2694	0.89591	2.2694	1.3761	1.2694	1.0313	0.2694	0.94748
	9.2696	175.96	8.2696	89.039	7.2696	80.175	6.2696	184.01	5.2696	2.1173	4.2696	1.5952	3.2696	0.90558	2.2696	1.3954	1.2696	1.0506	0.2696	0.9507
	9.2698	177.84	8.2698	89.498	7.2698	80.441	6.2698	185.07	5.2698	2.1238	4.2698	1.5759	3.2698	0.91203	2.2698	1.3793	1.2698	1.0409	0.2698	0.9507
	9.27	179.87	8.27	89.077	7.27	80.935	6.27	185.82	5.27	2.1093	4.27	1.5775	3.27	0.91203	2.27	1.3825	1.27	1.0377	0.27	0.94425
	9.2702	182.56	8.2702	89.957	7.2702	81.05	6.2702	187.44	5.2702	2.1189	4.2702	1.5872	3.2702	0.92653	2.2702	1.418	1.2702	1.0345	0.2702	0.98293
	9.2704	185.21	8.2704	89.268	7.2704	81.392	6.2704	188.53	5.2704	2.106	4.2704	1.5824	3.2704	0.92008	2.2704	1.4019	1.2704	1.0248	0.2704	0.96037
	9.2706	186.52	8.2706	90.646	7.2706	82.076	6.2706	190	5.2706	2.0996	4.2706	1.5775	3.2706	0.92492	2.2706	1.3858	1.2706	1.0603	0.2706	0.95715
	9.2708	188.09	8.2708	91.832	7.2708	82.989	6.2708	186.27	5.2708	2.1077	4.2708	1.5791	3.2708	0.92975	2.2708	1.4115	1.2708	1.0409	0.2708	0.97004
	9.271	192.66	8.271	92.75	7.271	83.978	6.271	184.73	5.271	2.0964	4.271	1.5807	3.271	0.93136	2.271	1.3922	1.271	1.0828	0.271	0.97648
	9.2712	194.23	8.2712	94.128	7.2712	84.701	6.2712	184.88	5.2712	2.0867	4.2712	1.5856	3.2712	0.92814	2.2712	1.476	1.2712	1.057	0.2712	0.97326
	9.2714	194.61	8.2714	95.314	7.2714	86.26	6.2714	184.8	5.2714	2.0722	4.2714	1.563	3.2714	0.92975	2.2714	1.4502	1.2714	1.0925	0.2714	0.96681
	9.2716	195.5	8.2716	97.112	7.2716	87.667	6.2716	184.91	5.2716	2.0867	4.2716	1.5485	3.2716	0.94587	2.2716	1.4309	1.2716	1.0861	0.2716	0.96359
	9.2718	195.92	8.2718	98.834	7.2718	89.151	6.2718	185.22	5.2718	2.0738	4.2718	1.5211	3.2718	0.94909	2.2718	1.4309	1.2718	1.0764	0.2718	0.9797
	9.272	194.92	8.272	100.59	7.272	90.672	6.272	184.09	5.272	2.0609	4.272	1.5115	3.272	0.93942	2.272	1.4019	1.272	1.0893	0.272	0.92492
	9.2722	194.69	8.2722	102.78	7.2722	92.384	6.2722	185.1	5.2722	2.077	4.2722	1.5018	3.2722	0.93459	2.2722	1.4406	1.2722	1.0732	0.2722	0.97004
	9.2724	194.58	8.2724	104.65	7.2724	94.171	6.2724	184.69	5.2724	2.0722	4.2724	1.4857	3.2724	0.92492	2.2724	1.4631	1.2724	1.0474	0.2724	0.96359
	9.2726	194.46	8.2726	107.21	7.2726	95.54	6.2726	184.95	5.2726	2.0658	4.2726	1.4712	3.2726	0.93781	2.2726	1.5405	1.2726	1.1086	0.2726	0.94425
	9.2728	194.5	8.2728	109.28	7.2728	97.898	6.2728	184.99	5.2728	2.0883	4.2728	1.4728	3.2728	0.96037	2.2728	1.5115	1.2728	1.0989	0.2728	0.98937
	9.273	194.19	8.273	111.61	7.273	99.344	6.273	185.14	5.273	2.1044	4.273	1.4696	3.273	0.96681	2.273	1.4599	1.273	1.1086	0.273	0.94103
	9.2732	194.35	8.2732	114.25	7.2732	100.64	6.2732	184.99	5.2732	2.0641	4.2732	1.4857	3.2732	0.98132	2.2732	1.505	1.2732	1.1441	0.2732	0.96359
	9.2734	194.38	8.2734	116.47	7.2734	102.54	6.2734	185.03	5.2734	2.0786	4.2734	1.505	3.2734	0.97809	2.2734	1.5115	1.2734	1.0925	0.2734	0.97326
	9.2736	194.5	8.2736	118.96	7.2736	104.4	6.2736	184.76	5.2736	2.0641	4.2736	1.4776	3.2736	0.99743	2.2736	1.4696	1.2736	1.0925	0.2736	0.95715
	9.2738	194.54	8.2738	121.07	7.2738	106.27	6.2738	185.18	5.2738	2.069	4.2738	1.4744	3.2738	0.9926	2.2738	1.5179	1.2738	1.1312	0.2738	0.95392
	9.274	195.15	8.274	122.67	7.274	107.75	6.274	185.48	5.274	2.0529	4.274	1.4808	3.274	0.98776	2.274	1.5018	1.274	1.1086	0.274	0.97004
	9.2742	195.69	8.2742	124.78	7.2742	109.99	6.2742	185.89	5.2742	2.0529	4.2742	1.4841	3.2742	0.98615	2.2742	1.5372	1.2742	1.1344	0.2742	0.99904
	9.2744	196.15	8.2744	127.03	7.2744	112.58	6.2744	185.63	5.2744	2.0448	4.2744	1.4792	3.2744	1.0135	2.2744	1.5211	1.2744	1.1151	0.2744	0.94425
	9.2746	196.34	8.2746	130.02	7.2746	114.71	6.2746	186.08	5.2746	2.0351	4.2746	1.4631	3.2746	1.0087	2.2746	1.5308	1.2746	1.1151	0.2746	0.97648
	9.2748	196.5	8.2748	131.13	7.2748	117.03	6.2748	185.63	5.2748	2.0319	4.2748	1.4663	3.2748	1.0393	2.2748	1.5308	1.2748	1.1022	0.2748	0.97648
	9.275	196.84	8.275	133.69	7.275	120.3	6.275	185.37	5.275	2.0351	4.275	1.4599	3.275	1.028	2.275	1.5469	1.275	1.1054	0.275	0.97326
	9.2752	196.96	8.2752	134.65	7.2752	121.94	6.2752	185.4	5.2752	2.0239	4.2752	1.4567	3.2752	0.99421	2.2752	1.5437	1.2752	1.0989	0.2752	0.96037
	9.2754	197.11	8.2754	137.02	7.2754	124.03	6.2754	184.88	5.2754	2.0239	4.2754	1.4502	3.2754	1.0345	2.2754	1.563	1.2754	1.0893	0.2754	0.95715
	9.2756	197.57	8.2756	138.59	7.2756	125.43	6.2756	184.2	5.2756	2.0206	4.2756	1.4357	3.2756	1.0071	2.2756	1.5501	1.2756	1.0893	0.2756	0.93136
	9.2758	198.03	8.2758	140.89	7.2758	126.88	6.2758	183.3	5.2758	2.0126	4.2758	1.4099	3.2758	1.0216	2.2758	1.5437	1.2758	1.0667	0.2758	0.95715
	9.276	198.3	8.276	143.37	7.276	128.63	6.276	181.75	5.276	1.9965	4.276	1.4583	3.276	1.0345	2.276	1.5501	1.276	1.0893	0.276	0.96037
	9.2762	197.15	8.2762	145.09	7.2762	130.68	6.2762	180.96	5.2762	1.9949	4.2762	1.4792	3.2762	1.0184	2.2762	1.5566	1.2762	1.1118	0.2762	0.95392
	9.2764	197.69	8.2764	147.81	7.2764	132.7	6.2764	180.13	5.2764	1.9997	4.2764	1.4792	3.2764	1.049	2.2764	1.5662	1.2764	1.1279	0.2764	0.96037
	9.2766	196.96	8.2766	149.99	7.2766	134.33	6.2766	178.81	5.2766	1.9965	4.2766	1.4631	3.2766	1.0587	2.2766	1.5598	1.2766	1.0989	0.2766	0.93781
	9.2768	195.77	8.2768	153.05	7.2768	136.73	6.2768	177.61	5.2768	1.9884	4.2768	1.4599	3.2768	1.0699	2.2768	1.5276	1.2768	1.0957	0.2768	0.96037
	9.277	194.19	8.277	155	7.277	138.9	6.277	176.89	5.277	1.9836	4.277	1.4534	3.277	1.0812	2.277	1.6146	1.277	1.0989	0.277	0.9217
	9.2772	193.08	8.2772	157.57	7.2772	141.26	6.2772	175.8	5.2772	1.9852	4.2772	1.4567	3.2772	1.0844	2.2772	1.592	1.2772	1.0989	0.2772	0.95715
	9.2774	191.58	8.2774	159.18	7.2774	143.46	6.2774	174.78	5.2774	1.9739	4.2774	1.4438	3.2774	1.0877	2.2774	1.5727	1.2774	1.0925	0.2774	0.95715
	9.2776	190.39	8.2776	161.32	7.2776	145.33	6.2776	174.07	5.2776	1.9675	4.2776	1.4502	3.2776	1.0909	2.2776	1.6049	1.2776	1.0925	0.2776	0.95392
	9.2778	189.28	8.2778	162.85	7.2778	148.25	6.2778	172.86	5.2778	1.9578	4.2778	1.4309	3.2778	1.0893	2.2778	1.5791	1.2778	1.0925	0.2778	0.97648
	9.278	187.9	8.278	164.8	7.278	150.84	6.278	171.58	5.278	1.9546	4.278	1.418	3.278	1.0973	2.278	1.592	1.278	1.0764	0.278	0.95715
	9.2782	186.48	8.2782	166.56	7.2782	153.28	6.2782	170.45	5.2782	1.961	4.2782	1.4196	3.2782	1.107	2.2782	1.5759	1.2782	1.0764	0.2782	0.93459
	9.2784	184.4	8.2784	168.32	7.2784	155.52	6.2784	169.77	5.2784	1.953	4.2784	1.4148	3.2784	1.1199	2.2784	1.6017	1.2784	1.0957	0.2784	0.95715
	9.2786	183.83	8.2786	170.23	7.2786	157.38	6.2786	168.19	5.2786	1.9562	4.2786	1.4051	3.2786	1.1167	2.2786	1.5985	1.2786	1.0989	0.2786	0.9217
	9.2788	182.56	8.2788	171.69	7.2788	159.28	6.2788	167.14	5.2788	1.9433	4.2788	1.4003	3.2788	1.1151	2.2788	1.5888	1.2788	1.0893	0.2788	0.91847
	9.279	181.79	8.279	173.14	7.279	160.69	6.279	165.55	5.279	1.9449	4.279	1.4132	3.279	1.1296	2.279	1.5437	1.279	1.0893	0.279	0.9217
	9.2792	180.37	8.2792	174.98	7.2792	162.75	6.2792	164.91	5.2792	1.9433	4.2792	1.4003	3.2792	1.1344	2.2792	1.6049	1.2792	1.0861	0.2792	0.94103
	9.2794	179.07	8.2794	177.08	7.2794	164.65	6.2794	162.69	5.2794	1.9401	4.2794	1.4035	3.2794	1.1328	2.2794	1.6114	1.2794	1.0989	0.2794	0.94748
	9.2796	177.84	8.2796	179.42	7.2796	166.51	6.2796	161.41	5.2796	1.9481	4.2796	1.3874	3.2796	1.136	2.2796	1.6017	1.2796	1.0764	0.2796	0.96681
	9.2798	176.5	8.2798	180.56	7.2798	168.68	6.2798	159.98	5.2798	1.9191	4.2798	1.3906	3.2798	1.1441	2.2798	1.6017	1.2798	1.0635	0.2798	0.93136
	9.28	175.46	8.28	182.48	7.28	170.66	6.28	158.51	5.28	1.9191	4.28	1.389	3.28	1.1457	2.28	1.5985	1.28	1.0828	0.28	0.91525
	9.2802	174.19	8.2802	184.31	7.2802	172.56	6.2802	156.66	5.2802	1.8966	4.2802	1.3584	3.2802	1.1457	2.2802	1.6371	1.2802	1.0828	0.2802	0.93781
	9.2804	173.43	8.2804	185.96	7.2804	174.08	6.2804	155.46	5.2804	1.9014	4.2804	1.3697	3.2804	1.1505	2.2804	1.6114	1.2804	1.0603	0.2804	0.90558
	9.2806	172.01	8.2806	187.34	7.2806	176.89	6.2806	153.76	5.2806	1.8917	4.2806	1.397	3.2806	1.1618	2.2806	1.621	1.2806	1.1118	0.2806	0.94748
	9.2808	170.78	8.2808	188.68	7.2808	179.21	6.2808	151.77	5.2808	1.8853	4.2808	1.368	3.2808	1.1553	2.2808	1.621	1.2808	1.0667	0.2808	0.9507
	9.281	169.55	8.281	190.25	7.281	180.24	6.281	150.22	5.281	1.8885	4.281	1.3616	3.281	1.1602	2.281	1.6436	1.281	1.0732	0.281	0.94103
	9.2812	167.98	8.2812	190.4	7.2812	181.61	6.2812	148.87	5.2812	1.895	4.2812	1.3455	3.2812	1.1537	2.2812	1.6468	1.2812	1.0957	0.2812	0.92814
	9.2814	166.79	8.2814	190.4	7.2814	182.29	6.2814	147.55	5.2814	1.8885	4.2814	1.3133	3.2814	1.1489	2.2814	1.6404	1.2814	1.0764	0.2814	0.93136
	9.2816	165.13	8.2816	190.55	7.2816	183.78	6.2816	145.85	5.2816	1.8821	4.2816	1.3149	3.2816	1.1521	2.2816	1.6597	1.2816	1.0667	0.2816	0.94103
	9.2818	163.64	8.2818	190.74	7.2818	185.45	6.2818	144.61	5.2818	1.8756	4.2818	1.302	3.2818	1.1425	2.2818	1.6242	1.2818	1.0957	0.2818	0.91203
	9.282	162.49	8.282	190.09	7.282	184.31	6.282	142.5	5.282	1.8998	4.282	1.2859	3.282	1.1586	2.282	1.6339	1.282	1.0861	0.282	0.95392
	9.2822	160.45	8.2822	190.09	7.2822	183.89	6.2822	141.6	5.2822	1.9095	4.2822	1.2762	3.2822	1.1457	2.2822	1.6597	1.2822	1.0925	0.2822	0.93459
	9.2824	159.15	8.2824	189.82	7.2824	183.74	6.2824	139.98	5.2824	1.9417	4.2824	1.2681	3.2824	1.1602	2.2824	1.6597	1.2824	1.0764	0.2824	0.91203
	9.2826	157.5	8.2826	189.98	7.2826	184.01	6.2826	139.07	5.2826	1.9594	4.2826	1.252	3.2826	1.1505	2.2826	1.6339	1.2826	1.0893	0.2826	0.92492
	9.2828	156.31	8.2828	190.17	7.2828	183.32	6.2828	138.21	5.2828	1.9949	4.2828	1.2601	3.2828	1.1537	2.2828	1.6533	1.2828	1.0989	0.2828	0.94425
	9.283	155.42	8.283	190.4	7.283	182.83	6.283	135.57	5.283	2.0384	4.283	1.2617	3.283	1.1682	2.283	1.6726	1.283	1.0957	0.283	0.93781
	9.2832	153.77	8.2832	190.47	7.2832	182.45	6.2832	135.31	5.2832	2.0915	4.2832	1.2552	3.2832	1.1553	2.2832	1.6694	1.2832	1.0957	0.2832	0.93136
	9.2834	152.77	8.2834	190.59	7.2834	182.03	6.2834	133.72	5.2834	2.1383	4.2834	1.244	3.2834	1.1634	2.2834	1.679	1.2834	1.1054	0.2834	0.93459
	9.2836	151.51	8.2836	190.74	7.2836	182.07	6.2836	132.48	5.2836	2.1898	4.2836	1.2407	3.2836	1.1666	2.2836	1.7306	1.2836	1.0861	0.2836	0.89591
	9.2838	150.01	8.2838	190.67	7.2838	181.53	6.2838	131.54	5.2838	2.2543	4.2838	1.2456	3.2838	1.1666	2.2838	1.6984	1.2838	1.0989	0.2838	0.94103
	9.284	149.13	8.284	190.78	7.284	181.08	6.284	130.94	5.284	2.2897	4.284	1.2295	3.284	1.1731	2.284	1.6533	1.284	1.0957	0.284	0.9217
	9.2842	148.13	8.2842	190.59	7.2842	181.34	6.2842	129.62	5.2842	2.3332	4.2842	1.1988	3.2842	1.1618	2.2842	1.6919	1.2842	1.1086	0.2842	0.91525
	9.2844	146.94	8.2844	190.63	7.2844	181.46	6.2844	128.37	5.2844	2.3832	4.2844	1.2134	3.2844	1.1908	2.2844	1.679	1.2844	1.0893	0.2844	0.92492
	9.2846	146.48	8.2846	190.55	7.2846	181.27	6.2846	127.36	5.2846	2.4654	4.2846	1.2005	3.2846	1.186	2.2846	1.6887	1.2846	1.0989	0.2846	0.91847
	9.2848	145.1	8.2848	190.97	7.2848	181.23	6.2848	125.55	5.2848	51.273	4.2848	1.1988	3.2848	1.2005	2.2848	1.6694	1.2848	1.0699	0.2848	0.90558
	9.285	144.71	8.285	190.93	7.285	180.93	6.285	124.27	5.285	52.949	4.285	1.1811	3.285	1.1779	2.285	1.6694	1.285	1.057	0.285	0.90558
	9.2852	143.75	8.2852	190.59	7.2852	180.74	6.2852	122.65	5.2852	54.915	4.2852	1.1956	3.2852	1.1876	2.2852	1.6404	1.2852	1.0635	0.2852	0.91525
	9.2854	142.18	8.2854	191.51	7.2854	181.69	6.2854	121.37	5.2854	55.882	4.2854	1.186	3.2854	1.1779	2.2854	1.6726	1.2854	1.0603	0.2854	0.92492
	9.2856	141.22	8.2856	191.16	7.2856	181.04	6.2856	120.16	5.2856	56.172	4.2856	1.1827	3.2856	1.2037	2.2856	1.6694	1.2856	1.0409	0.2856	0.90236
	9.2858	139.8	8.2858	191.58	7.2858	180.55	6.2858	118.28	5.2858	56.43	4.2858	1.1666	3.2858	1.186	2.2858	1.708	1.2858	1.0474	0.2858	0.91847
	9.286	138.11	8.286	191.62	7.286	181.23	6.286	116.96	5.286	56.075	4.286	1.194	3.286	1.215	2.286	1.7338	1.286	1.028	0.286	0.90236
	9.2862	137.31	8.2862	192.04	7.2862	180.93	6.2862	115.27	5.2862	55.85	4.2862	1.194	3.2862	1.2279	2.2862	1.6823	1.2862	1.0474	0.2862	0.9088
	9.2864	134.93	8.2864	192.08	7.2864	180.55	6.2864	113.76	5.2864	55.302	4.2864	1.2198	3.2864	1.2246	2.2864	1.737	1.2864	1.0474	0.2864	0.90558
	9.2866	134.31	8.2866	192.89	7.2866	180.96	6.2866	111.72	5.2866	55.302	4.2866	1.1988	3.2866	1.2311	2.2866	1.7177	1.2866	1.0474	0.2866	0.87658
	9.2868	133.58	8.2868	193	7.2868	180.66	6.2868	111.27	5.2868	54.754	4.2868	1.1827	3.2868	1.244	2.2868	1.7113	1.2868	1.0409	0.2868	0.87658
	9.287	131.82	8.287	192.85	7.287	181.08	6.287	110.07	5.287	55.141	4.287	1.165	3.287	1.2504	2.287	1.7467	1.287	1.0603	0.287	0.87658
	9.2872	129.82	8.2872	191.93	7.2872	181.61	6.2872	108.22	5.2872	55.205	4.2872	1.1618	3.2872	1.2585	2.2872	1.766	1.2872	1.057	0.2872	0.8798
	9.2874	128.51	8.2874	190.82	7.2874	181.08	6.2874	106.71	5.2874	55.592	4.2874	1.1602	3.2874	1.2585	2.2874	1.7338	1.2874	1.0345	0.2874	0.89269
	9.2876	126.52	8.2876	189.56	7.2876	180.7	6.2876	105.4	5.2876	56.107	4.2876	1.1537	3.2876	1.2552	2.2876	1.7403	1.2876	1.0377	0.2876	0.86691
	9.2878	125.75	8.2878	188.68	7.2878	180.13	6.2878	104.19	5.2878	56.655	4.2878	1.1457	3.2878	1.2714	2.2878	1.7274	1.2878	1.0152	0.2878	0.88625
	9.288	122.37	8.288	187.64	7.288	179.44	6.288	102.46	5.288	57.3	4.288	1.1344	3.288	1.2633	2.288	1.7628	1.288	1.0313	0.288	0.89914
	9.2882	121.07	8.2882	186.57	7.2882	178.49	6.2882	101.67	5.2882	58.009	4.2882	1.1328	3.2882	1.2633	2.2882	1.7145	1.2882	1.0635	0.2882	0.87336
	9.2884	118.77	8.2884	185.88	7.2884	177.85	6.2884	100.2	5.2884	58.363	4.2884	1.1231	3.2884	1.2601	2.2884	1.737	1.2884	1.0377	0.2884	0.88302
	9.2886	117.08	8.2886	184.35	7.2886	177.12	6.2886	99.181	5.2886	59.04	4.2886	1.1118	3.2886	1.2633	2.2886	1.7113	1.2886	1.0184	0.2886	0.87336
	9.2888	116.15	8.2888	183.97	7.2888	176.02	6.2888	98.315	5.2888	59.459	4.2888	1.1038	3.2888	1.2617	2.2888	1.7209	1.2888	1.028	0.2888	0.88302
	9.289	114.35	8.289	182.21	7.289	175.18	6.289	95.904	5.289	60.168	4.289	1.1102	3.289	1.2488	2.289	1.7209	1.289	1.0409	0.289	0.87336
	9.2892	112.16	8.2892	180.76	7.2892	174.31	6.2892	95.414	5.2892	61.038	4.2892	1.107	3.2892	1.2649	2.2892	1.6951	1.2892	1.0216	0.2892	0.88947
	9.2894	110.24	8.2894	179.38	7.2894	173.47	6.2894	93.87	5.2894	61.844	4.2894	1.0973	3.2894	1.2649	2.2894	1.708	1.2894	1.0152	0.2894	0.85724
	9.2896	109.67	8.2896	178.23	7.2896	172.25	6.2896	93.606	5.2896	62.714	4.2896	1.0957	3.2896	1.2633	2.2896	1.7048	1.2896	1.0345	0.2896	0.86691
	9.2898	108.59	8.2898	176.32	7.2898	171.04	6.2898	91.836	5.2898	63.197	4.2898	1.0748	3.2898	1.2633	2.2898	1.7113	1.2898	1.0055	0.2898	0.87013
	9.29	106.48	8.29	175.17	7.29	170.09	6.29	91.082	5.29	63.358	4.29	1.0716	3.29	1.2601	2.29	1.6823	1.29	1.0119	0.29	0.8798
	9.2902	104.87	8.2902	173.94	7.2902	169.06	6.2902	90.065	5.2902	64.035	4.2902	1.0667	3.2902	1.2633	2.2902	1.6984	1.2902	1.0087	0.2902	0.86369
	9.2904	103.68	8.2904	172.18	7.2904	167.92	6.2904	88.822	5.2904	63.874	4.2904	1.0635	3.2904	1.2762	2.2904	1.6887	1.2904	1.0216	0.2904	0.84435
	9.2906	102.95	8.2906	171.08	7.2906	166.74	6.2906	88.446	5.2906	64.035	4.2906	1.0522	3.2906	1.2552	2.2906	1.679	1.2906	1.0216	0.2906	0.90558
	9.2908	101.53	8.2908	169.54	7.2908	165.33	6.2908	86.374	5.2908	64.293	4.2908	1.057	3.2908	1.2536	2.2908	1.6758	1.2908	1.0055	0.2908	0.88302
	9.291	100.42	8.291	168.05	7.291	164.34	6.291	84.302	5.291	64.067	4.291	1.0458	3.291	1.2569	2.291	1.6565	1.291	1.0023	0.291	0.85402
	9.2912	99.649	8.2912	166.45	7.2912	162.75	6.2912	84.49	5.2912	64.325	4.2912	1.0554	3.2912	1.2536	2.2912	1.6919	1.2912	1.028	0.2912	0.88625
	9.2914	98.536	8.2914	164.61	7.2914	161.38	6.2914	83.737	5.2914	64.68	4.2914	1.0409	3.2914	1.2552	2.2914	1.7048	1.2914	1.0087	0.2914	0.86369
	9.2916	97.538	8.2916	163.12	7.2916	160.12	6.2916	82.532	5.2916	64.712	4.2916	1.0184	3.2916	1.2198	2.2916	1.7016	1.2916	1.0377	0.2916	0.84757
	9.2918	96.655	8.2918	161.32	7.2918	158.56	6.2918	81.251	5.2918	65.357	4.2918	0.99582	3.2918	1.2311	2.2918	1.6919	1.2918	1.0152	0.2918	0.85402
	9.292	95.772	8.292	159.6	7.292	157.23	6.292	80.272	5.292	65.711	4.292	0.9797	3.292	1.2085	2.292	1.7145	1.292	1.0377	0.292	0.84435
	9.2922	94.39	8.2922	158.14	7.2922	155.37	6.2922	80.159	5.2922	66.227	4.2922	0.97648	3.2922	1.2134	2.2922	1.7113	1.2922	1.0538	0.2922	0.81535
	9.2924	93.392	8.2924	156.57	7.2924	153.5	6.2924	79.217	5.2924	66.678	4.2924	0.96359	3.2924	1.2262	2.2924	1.7113	1.2924	1.0409	0.2924	0.84757
	9.2926	92.164	8.2926	155.12	7.2926	151.83	6.2926	77.559	5.2926	67.065	4.2926	0.9507	3.2926	1.2198	2.2926	1.737	1.2926	1.0506	0.2926	0.82501
	9.2928	91.127	8.2928	153.63	7.2928	150.12	6.2928	76.693	5.2928	68.579	4.2928	0.96359	3.2928	1.2101	2.2928	1.7499	1.2928	1.0345	0.2928	0.86369
	9.293	90.59	8.293	152.06	7.293	148.1	6.293	76.053	5.293	68.644	4.293	0.95231	3.293	1.2182	2.293	1.737	1.293	1.0345	0.293	0.83468
	9.2932	90.053	8.2932	150.76	7.2932	145.97	6.2932	74.659	5.2932	69.578	4.2932	0.95231	3.2932	1.194	2.2932	1.7532	1.2932	1.0474	0.2932	0.83146
	9.2934	88.863	8.2934	148.96	7.2934	144	6.2934	74.433	5.2934	70.513	4.2934	0.94425	3.2934	1.2005	2.2934	1.7693	1.2934	1.0313	0.2934	0.81535
	9.2936	88.44	8.2936	148.19	7.2936	141.83	6.2936	73.002	5.2936	71.834	4.2936	0.93942	3.2936	1.1876	2.2936	1.7467	1.2936	1.0248	0.2936	0.83791
	9.2938	87.673	8.2938	146.59	7.2938	140.5	6.2938	72.813	5.2938	73.188	4.2938	0.9217	3.2938	1.2085	2.2938	1.7499	1.2938	1.0313	0.2938	0.83468
	9.294	86.79	8.294	145.17	7.294	138.78	6.294	71.759	5.294	74.574	4.294	0.94587	3.294	1.1876	2.294	1.7274	1.294	1.0313	0.294	0.87658
	9.2942	85.638	8.2942	143.95	7.2942	137.15	6.2942	71.495	5.2942	76.153	4.2942	0.95715	3.2942	1.1811	2.2942	1.7499	1.2942	1.0377	0.2942	0.82824
	9.2944	86.061	8.2944	142.38	7.2944	135.63	6.2944	70.478	5.2944	77.667	4.2944	0.99098	3.2944	1.1892	2.2944	1.7403	1.2944	1.0248	0.2944	0.82824
	9.2946	85.331	8.2946	141.8	7.2946	134.49	6.2946	3.4749	5.2946	79.214	4.2946	1.0007	3.2946	1.2134	2.2946	1.737	1.2946	1.0313	0.2946	0.78634
	9.2948	84.525	8.2948	140.89	7.2948	132.89	6.2948	3.4128	5.2948	80.761	4.2948	1.0361	3.2948	1.2005	2.2948	1.7338	1.2948	0.9926	0.2948	0.82179
	9.295	83.796	8.295	139.93	7.295	131.33	6.295	3.3431	5.295	82.501	4.295	1.0748	3.295	1.186	2.295	1.7435	1.295	1.0313	0.295	0.79279
	9.2952	83.796	8.2952	138.86	7.2952	130.11	6.2952	3.3355	5.2952	84.242	4.2952	1.078	3.2952	1.2053	2.2952	1.7499	1.2952	1.0055	0.2952	0.8089
	9.2954	83.258	8.2954	138.32	7.2954	128.78	6.2954	3.3073	5.2954	86.111	4.2954	1.1151	3.2954	1.2085	2.2954	1.7693	1.2954	0.9926	0.2954	0.80246
	9.2956	82.107	8.2956	137.17	7.2956	127.91	6.2956	3.2546	5.2956	88.077	4.2956	1.1376	3.2956	1.2005	2.2956	1.7403	1.2956	0.99904	0.2956	0.76056
	9.2958	81.339	8.2958	136.91	7.2958	125.62	6.2958	3.2056	5.2958	89.978	4.2958	1.1602	3.2958	1.1811	2.2958	1.7467	1.2958	0.99904	0.2958	0.79923
	9.296	81.262	8.296	135.68	7.296	125.13	6.296	3.1736	5.296	91.912	4.296	1.1876	3.296	1.1779	2.296	1.7338	1.296	0.98615	0.296	0.8089
	9.2962	79.842	8.2962	134.46	7.2962	123.84	6.2962	3.1246	5.2962	93.62	4.2962	1.2472	3.2962	1.194	2.2962	1.7177	1.2962	0.99582	0.2962	0.80568
	9.2964	79.381	8.2964	133.5	7.2964	122.01	6.2964	3.0907	5.2964	95.521	4.2964	1.2714	3.2964	1.1956	2.2964	1.7467	1.2964	0.98937	0.2964	0.79923
	9.2966	77.808	8.2966	132.85	7.2966	121.1	6.2966	3.0587	5.2966	97.423	4.2966	1.2923	3.2966	1.1924	2.2966	1.7467	1.2966	0.98293	0.2966	0.77667
	9.2968	77.155	8.2968	131.63	7.2968	120.3	6.2968	3.0116	5.2968	99.388	4.2968	1.3165	3.2968	1.194	2.2968	1.737	1.2968	0.98615	0.2968	0.78956
	9.297	75.428	8.297	130.1	7.297	119.08	6.297	2.9796	5.297	100.97	4.297	1.3406	3.297	1.2069	2.297	1.7048	1.297	1.0119	0.297	0.77345
	9.2972	74.545	8.2972	128.79	7.2972	118.02	6.2972	2.9438	5.2972	102.61	4.2972	1.3874	3.2972	1.2005	2.2972	1.7499	1.2972	0.97648	0.2972	0.77345
	9.2974	73.163	8.2974	127.72	7.2974	116.46	6.2974	2.9287	5.2974	104.09	4.2974	1.4196	3.2974	1.2005	2.2974	1.7467	1.2974	0.9797	0.2974	0.7799
	9.2976	72.203	8.2976	126.5	7.2976	115.81	6.2976	2.8647	5.2976	105.41	4.2976	1.4647	3.2976	1.1988	2.2976	1.7467	1.2976	0.98293	0.2976	0.7799
	9.2978	71.397	8.2978	124.7	7.2978	115.24	6.2978	2.8421	5.2978	106.8	4.2978	1.5147	3.2978	1.2021	2.2978	1.7435	1.2978	0.98937	0.2978	0.78634
	9.298	70.284	8.298	123.44	7.298	113.83	6.298	2.7592	5.298	108.03	4.298	1.5678	3.298	1.194	2.298	1.708	1.298	0.98293	0.298	0.79601
	9.2982	3.4451	8.2982	121.87	7.2982	112.85	6.2982	2.7555	5.2982	109.28	4.2982	1.6001	3.2982	1.2085	2.2982	1.7209	1.2982	0.97326	0.2982	0.76701
	9.2984	3.3645	8.2984	120.53	7.2984	111.29	6.2984	2.7159	5.2984	110.64	4.2984	1.6307	3.2984	1.1988	2.2984	1.7145	1.2984	0.9797	0.2984	0.76701
	9.2986	3.3549	8.2986	118.88	7.2986	110.3	6.2986	2.6688	5.2986	112.15	4.2986	1.6613	3.2986	1.1924	2.2986	1.737	1.2986	0.97004	0.2986	0.78312
	9.2988	3.2762	8.2988	117.16	7.2988	108.89	6.2988	2.6274	5.2988	113.44	4.2988	1.6694	3.2988	1.186	2.2988	1.6919	1.2988	0.95392	0.2988	0.75734
	9.299	3.1994	8.299	115.29	7.299	107.83	6.299	2.5502	5.299	114.89	4.299	1.7064	3.299	1.1731	2.299	1.6984	1.299	0.97648	0.299	0.75734
	9.2992	3.1323	8.2992	113.83	7.2992	106.23	6.2992	2.5464	5.2992	116.08	4.2992	1.7	3.2992	1.1843	2.2992	1.6855	1.2992	0.9926	0.2992	0.78956
	9.2994	3.0804	8.2994	112.53	7.2994	104.59	6.2994	2.5012	5.2994	117.92	4.2994	1.7064	3.2994	1.1779	2.2994	1.6758	1.2994	0.95715	0.2994	0.738
	9.2996	3.0401	8.2996	110.7	7.2996	103.68	6.2996	2.4616	5.2996	119.37	4.2996	1.7096	3.2996	1.1924	2.2996	1.6887	1.2996	0.96681	0.2996	0.75734
	9.2998	2.9883	8.2998	109.17	7.2998	102.12	6.2998	2.4296	5.2998	121.24	4.2998	1.708	3.2998	1.1747	2.2998	1.6694	1.2998	0.97648	0.2998	0.76378
	9.3	2.948	8.3	107.37	7.3	101.47	6.3	2.3807	5.3	122.4	4.3	1.6968	3.3	1.1731	2.3	1.6823	1.3	0.95715	0.3	0.76056
	9.3002	2.9154	8.3002	105.91	7.3002	99.838	6.3002	2.3562	5.3002	124.33	4.3002	1.7	3.3002	1.1682	2.3002	1.6694	1.3002	0.94748	0.3002	0.738
	9.3004	2.8789	8.3004	104.46	7.3004	98.735	6.3004	2.3298	5.3004	125.69	4.3004	1.7048	3.3004	1.1553	2.3004	1.6951	1.3004	0.92814	0.3004	0.75089
	9.3006	2.8367	8.3006	102.85	7.3006	97.404	6.3006	2.2733	5.3006	126.85	4.3006	1.7032	3.3006	1.1537	2.3006	1.6887	1.3006	0.9507	0.3006	0.75734
	9.3008	2.8021	8.3008	101.86	7.3008	95.769	6.3008	2.2695	5.3008	128.17	4.3008	1.7193	3.3008	1.1521	2.3008	1.6694	1.3008	0.9507	0.3008	0.74122
	9.301	2.7676	8.301	100.29	7.301	94.666	6.301	2.2413	5.301	128.91	4.301	1.7419	3.301	1.1425	2.301	1.679	1.301	0.96037	0.301	0.76701
	9.3012	2.7484	8.3012	99.293	7.3012	93.449	6.3012	2.2055	5.3012	129.97	4.3012	1.7612	3.3012	1.1312	2.3012	1.679	1.3012	0.97004	0.3012	0.73478
	9.3014	2.6908	8.3014	98.145	7.3014	92.384	6.3014	2.1565	5.3014	131.2	4.3014	1.7258	3.3014	1.1215	2.3014	1.6887	1.3014	0.9507	0.3014	0.75411
	9.3016	2.6505	8.3016	96.997	7.3016	91.014	6.3016	2.1226	5.3016	132.07	4.3016	1.7596	3.3016	1.1215	2.3016	1.6726	1.3016	0.97004	0.3016	0.72833
	9.3018	2.6198	8.3018	95.696	7.3018	90.292	6.3018	2.0944	5.3018	133.26	4.3018	1.7499	3.3018	1.0989	2.3018	1.6984	1.3018	1.0023	0.3018	0.75089
	9.302	2.6064	8.302	94.434	7.302	89.075	6.302	2.0718	5.302	134.39	4.302	1.758	3.302	1.1102	2.302	1.6919	1.302	0.96359	0.302	0.73478
	9.3022	2.5622	8.3022	93.554	7.3022	88.124	6.3022	2.0454	5.3022	135.13	4.3022	1.7644	3.3022	1.0941	2.3022	1.6597	1.3022	0.9797	0.3022	0.738
	9.3024	2.52	8.3024	92.291	7.3024	87.097	6.3024	1.9945	5.3024	136.77	4.3024	1.7773	3.3024	1.0828	2.3024	1.6951	1.3024	0.9507	0.3024	0.738
	9.3026	2.5047	8.3026	91.067	7.3026	85.994	6.3026	1.9625	5.3026	137.9	4.3026	1.787	3.3026	1.0716	2.3026	1.6468	1.3026	0.97648	0.3026	0.72833
	9.3028	2.4682	8.3028	90.187	7.3028	85.081	6.3028	1.9606	5.3028	139.51	4.3028	1.8241	3.3028	1.0667	2.3028	1.7242	1.3028	0.98293	0.3028	0.72833
	9.303	2.4452	8.303	89.574	7.303	83.217	6.303	1.9173	5.303	141.06	4.303	1.8531	3.303	1.0699	2.303	1.7274	1.303	0.96681	0.303	0.72511
	9.3032	2.4413	8.3032	88.618	7.3032	81.506	6.3032	1.8778	5.3032	142.22	4.3032	1.8643	3.3032	1.0554	2.3032	1.6726	1.3032	0.97004	0.3032	0.73156
	9.3034	2.4336	8.3034	88.006	7.3034	80.745	6.3034	1.8589	5.3034	143.6	4.3034	1.8837	3.3034	1.0442	2.3034	1.7209	1.3034	0.96359	0.3034	0.70255
	9.3036	2.4279	8.3036	87.432	7.3036	79.072	6.3036	1.7968	5.3036	144.83	4.3036	1.9207	3.3036	1.057	2.3036	1.708	1.3036	0.97648	0.3036	0.69933
	9.3038	2.4068	8.3038	86.169	7.3038	77.779	6.3038	1.7911	5.3038	146.31	4.3038	1.9143	3.3038	1.0377	2.3038	1.6919	1.3038	0.97648	0.3038	0.70577
	9.304	2.378	8.304	85.518	7.304	75.915	6.304	1.7441	5.304	147.92	4.304	1.9159	3.304	1.0522	2.304	1.7209	1.304	0.97004	0.304	0.69933
	9.3042	2.3991	8.3042	84.524	7.3042	75.383	6.3042	1.7554	5.3042	149.31	4.3042	1.9175	3.3042	1.0361	2.3042	1.6919	1.3042	0.97004	0.3042	0.709
	9.3044	2.3185	8.3044	83.414	7.3044	74.66	6.3044	1.7007	5.3044	150.53	4.3044	1.9143	3.3044	1.0297	2.3044	1.7113	1.3044	0.97326	0.3044	0.70577
	9.3046	2.355	8.3046	82.725	7.3046	73.481	6.3046	1.6875	5.3046	151.69	4.3046	1.9078	3.3046	1.0377	2.3046	1.7113	1.3046	0.93459	0.3046	0.68966
	9.3048	2.355	8.3048	81.424	7.3048	72.72	6.3048	1.648	5.3048	152.66	4.3048	1.924	3.3048	1.0442	2.3048	1.708	1.3048	0.94425	0.3048	0.68644
	9.305	2.33	8.305	80.965	7.305	71.541	6.305	1.616	5.305	153.66	4.305	1.9191	3.305	1.0409	2.305	1.7145	1.305	0.94425	0.305	0.6671
	9.3052	2.282	8.3052	79.626	7.3052	70.362	6.3052	1.5896	5.3052	154.14	4.3052	1.9514	3.3052	1.0297	2.3052	1.7048	1.3052	0.9507	0.3052	0.70577
	9.3054	2.2974	8.3054	79.09	7.3054	3.4458	6.3054	1.5482	5.3054	154.72	4.3054	1.932	3.3054	1.0313	2.3054	1.6855	1.3054	0.89591	0.3054	0.69611
	9.3056	2.2225	8.3056	78.516	7.3056	3.4439	6.3056	1.5463	5.3056	155.11	4.3056	1.9417	3.3056	1.028	2.3056	1.6887	1.3056	0.93136	0.3056	0.71866
	9.3058	2.2053	8.3058	77.981	7.3058	3.3736	6.3058	1.5237	5.3058	155.53	4.3058	1.9546	3.3058	1.0152	2.3058	1.6855	1.3058	0.92814	0.3058	0.69288
	9.306	2.1285	8.306	77.751	7.306	3.326	6.306	1.4785	5.306	155.98	4.306	1.9546	3.306	1.0119	2.306	1.708	1.306	0.89914	0.306	0.67999
	9.3062	2.1342	8.3062	77.177	7.3062	3.2994	6.3062	1.4747	5.3062	156.04	4.3062	1.9804	3.3062	1.0216	2.3062	1.6661	1.3062	0.91847	0.3062	0.69288
	9.3064	2.0997	8.3064	76.68	7.3064	3.2538	6.3064	1.4333	5.3064	156.27	4.3064	40.219	3.3064	1.0345	2.3064	1.6855	1.3064	0.88947	0.3064	0.68644
	9.3066	2.0959	8.3066	76.565	7.3066	3.2214	6.3066	1.4371	5.3066	156.43	4.3066	40.574	3.3066	1.0232	2.3066	1.6726	1.3066	0.90236	0.3066	0.68322
	9.3068	2.0344	8.3068	75.493	7.3068	3.172	6.3068	1.3824	5.3068	156.56	4.3068	40.735	3.3068	1.0313	2.3068	1.6661	1.3068	0.89269	0.3068	0.68966
	9.307	2.0018	8.307	74.499	7.307	3.1492	6.307	1.405	5.307	156.59	4.307	40.896	3.307	1.0248	2.307	1.6726	1.307	0.89591	0.307	0.65099
	9.3072	1.9346	8.3072	74.384	7.3072	3.1302	6.3072	1.3561	5.3072	156.59	4.3072	41.444	3.3072	1.0297	2.3072	1.679	1.3072	0.89591	0.3072	0.6671
	9.3074	1.9442	8.3074	73.772	7.3074	3.1416	6.3074	1.341	5.3074	156.46	4.3074	42.121	3.3074	1.0329	2.3074	1.65	1.3074	0.89914	0.3074	0.68966
	9.3076	1.9174	8.3076	73.198	7.3076	3.075	6.3076	1.324	5.3076	156.62	4.3076	42.572	3.3076	1.0297	2.3076	1.6661	1.3076	0.89591	0.3076	0.66388
	9.3078	1.8847	8.3078	72.394	7.3078	3.0275	6.3078	1.2996	5.3078	156.17	4.3078	43.055	3.3078	1.0248	2.3078	1.6726	1.3078	0.88947	0.3078	0.68322
	9.308	1.8655	8.308	72.126	7.308	3.0503	6.308	1.3165	5.308	154.95	4.308	43.603	3.308	1.0135	2.308	1.6629	1.308	0.87013	0.308	0.63487
	9.3082	1.8233	8.3082	71.017	7.3082	3.0978	6.3082	1.2619	5.3082	154.43	4.3082	44.216	3.3082	1.0103	2.3082	1.6307	1.3082	0.87013	0.3082	0.66066
	9.3084	1.7696	8.3084	70.366	7.3084	2.9932	6.3084	1.2525	5.3084	154.43	4.3084	44.796	3.3084	1.0135	2.3084	1.6468	1.3084	0.88947	0.3084	0.6671
	9.3086	1.7542	8.3086	3.4686	7.3086	2.9628	6.3086	1.2431	5.3086	154.34	4.3086	45.408	3.3086	0.99743	2.3086	1.6371	1.3086	0.87658	0.3086	0.65743
	9.3088	1.7369	8.3088	3.4035	7.3088	2.94	6.3088	1.2393	5.3088	154.05	4.3088	46.117	3.3088	1.0007	2.3088	1.6242	1.3088	0.89591	0.3088	0.66388
	9.309	1.7024	8.309	3.3232	7.309	2.9001	6.309	1.1941	5.309	153.34	4.309	46.858	3.309	0.99421	2.309	1.6307	1.309	0.87336	0.309	0.67032
	9.3092	1.6275	8.3092	3.2658	7.3092	2.862	6.3092	1.1677	5.3092	152.98	4.3092	47.342	3.3092	0.98937	2.3092	1.621	1.3092	0.91847	0.3092	0.66388
	9.3094	1.618	8.3094	3.2141	7.3094	2.8259	6.3094	1.1583	5.3094	152.31	4.3094	48.437	3.3094	0.98776	2.3094	1.6178	1.3094	0.9088	0.3094	0.66388
	9.3096	1.5988	8.3096	3.1548	7.3096	2.786	6.3096	1.1376	5.3096	151.85	4.3096	49.275	3.3096	0.98454	2.3096	1.6371	1.3096	0.90236	0.3096	0.6671
	9.3098	1.5796	8.3098	3.0725	7.3098	2.7308	6.3098	1.1301	5.3098	151.24	4.3098	49.855	3.3098	0.97165	2.3098	1.5985	1.3098	0.90558	0.3098	0.6381
	9.31	1.5604	8.31	3.019	7.31	2.7004	6.31	1.1018	5.31	150.37	4.31	51.273	3.31	0.97487	2.31	1.6017	1.31	0.84757	0.31	0.65743
	9.3102	1.5277	8.3102	2.9769	7.3102	2.6624	6.3102	1.083	5.3102	149.82	4.3102	52.53	3.3102	0.96681	2.3102	1.6114	1.3102	0.88947	0.3102	0.64777
	9.3104	1.5066	8.3104	2.8851	7.3104	2.6205	6.3104	1.066	5.3104	149.18	4.3104	53.69	3.3104	0.97326	2.3104	1.5952	1.3104	0.87658	0.3104	0.65743
	9.3106	1.4874	8.3106	2.908	7.3106	2.5825	6.3106	1.0641	5.3106	147.66	4.3106	54.915	3.3106	0.94587	2.3106	1.5952	1.3106	0.89269	0.3106	0.65099
	9.3108	1.4663	8.3108	2.8506	7.3108	2.5406	6.3108	1.0321	5.3108	147.92	4.3108	55.946	3.3108	0.9507	2.3108	1.6017	1.3108	0.9088	0.3108	0.65743
	9.311	1.4548	8.311	2.8047	7.311	2.4855	6.311	1.0302	5.311	146.7	4.311	57.364	3.311	0.92814	2.311	1.5985	1.311	0.88302	0.311	0.63487
	9.3112	1.4778	8.3112	2.7588	7.3112	2.4703	6.3112	1.002	5.3112	145.83	4.3112	58.653	3.3112	0.91847	2.3112	1.5662	1.3112	0.89914	0.3112	0.64777
	9.3114	1.4299	8.3114	2.7167	7.3114	2.3961	6.3114	1.002	5.3114	145.44	4.3114	59.588	3.3114	0.91847	2.3114	1.5888	1.3114	0.87013	0.3114	0.63165
	9.3116	1.4241	8.3116	2.6555	7.3116	2.4075	6.3116	0.98692	5.3116	144.64	4.3116	60.458	3.3116	0.90558	2.3116	1.5598	1.3116	0.87658	0.3116	0.64132
	9.3118	1.403	8.3118	2.621	7.3118	2.3657	6.3118	0.92476	5.3118	143.99	4.3118	61.618	3.3118	0.90397	2.3118	1.5695	1.3118	0.90236	0.3118	0.64132
	9.312	1.3876	8.312	2.5866	7.312	2.3334	6.312	0.98126	5.312	142.44	4.312	62.617	3.312	0.89753	2.312	1.5856	1.312	0.89269	0.312	0.6671
	9.3122	1.3723	8.3122	2.5464	7.3122	2.2839	6.3122	0.97373	5.3122	142.28	4.3122	63.842	3.3122	0.88947	2.3122	1.5727	1.3122	0.92492	0.3122	0.6381
	9.3124	1.3608	8.3124	2.5273	7.3124	2.2402	6.3124	0.95113	5.3124	141.09	4.3124	64.938	3.3124	0.8798	2.3124	1.563	1.3124	0.92814	0.3124	0.58976
	9.3126	1.3454	8.3126	2.4871	7.3126	2.2021	6.3126	0.9436	5.3126	140.41	4.3126	65.776	3.3126	0.86208	2.3126	1.592	1.3126	0.91847	0.3126	0.61232
	9.3128	1.3301	8.3128	2.4508	7.3128	2.1527	6.3128	0.97185	5.3128	139.77	4.3128	66.968	3.3128	0.86208	2.3128	1.5824	1.3128	0.93136	0.3128	0.62198
	9.313	1.3109	8.313	2.4259	7.313	2.1071	6.313	0.93041	5.313	138.58	4.313	67.419	3.313	0.8508	2.313	1.5727	1.313	0.9507	0.313	0.62198
	9.3132	1.3166	8.3132	2.4106	7.3132	2.0367	6.3132	0.92665	5.3132	137.9	4.3132	68.902	3.3132	0.84596	2.3132	1.5662	1.3132	0.94425	0.3132	0.61876
	9.3134	1.3109	8.3134	2.38	7.3134	1.9854	6.3134	0.91346	5.3134	137	4.3134	69.675	3.3134	0.83307	2.3134	1.5727	1.3134	0.94103	0.3134	0.60909
	9.3136	1.3013	8.3136	2.3417	7.3136	1.9226	6.3136	0.92476	5.3136	135.93	4.3136	70.577	3.3136	0.82501	2.3136	1.5372	1.3136	0.93459	0.3136	0.65421
	9.3138	1.3013	8.3138	2.3149	7.3138	1.8674	6.3138	0.89463	5.3138	134.9	4.3138	71.48	3.3138	0.83629	2.3138	1.5533	1.3138	0.93459	0.3138	0.62198
	9.314	1.3013	8.314	2.2862	7.314	1.8598	6.314	0.89274	5.314	133.84	4.314	71.931	3.314	0.83629	2.314	1.5566	1.314	0.94103	0.314	0.58653
	9.3142	1.3032	8.3142	2.2728	7.3142	1.8161	6.3142	0.90404	5.3142	132.49	4.3142	72.447	3.3142	0.83146	2.3142	1.5727	1.3142	0.92814	0.3142	0.62521
	9.3144	1.3205	8.3144	2.1906	7.3144	1.78	6.3144	0.88333	5.3144	131.45	4.3144	73.671	3.3144	0.83307	2.3144	1.5533	1.3144	0.91203	0.3144	0.61876
	9.3146	1.3089	8.3146	2.2384	7.3146	1.7648	6.3146	0.86449	5.3146	130.39	4.3146	73.897	3.3146	0.84757	2.3146	1.5533	1.3146	0.93781	0.3146	0.62198
	9.3148	1.3013	8.3148	2.2116	7.3148	1.7457	6.3148	0.86638	5.3148	129.01	4.3148	74.767	3.3148	0.83468	2.3148	1.563	1.3148	0.94103	0.3148	0.64132
	9.315	1.2936	8.315	2.1982	7.315	1.7381	6.315	0.83436	5.315	128.04	4.315	76.153	3.315	0.83307	2.315	1.5566	1.315	0.89269	0.315	0.62198
	9.3152	1.3224	8.3152	2.1925	7.3152	1.6735	6.3152	0.83247	5.3152	126.97	4.3152	76.701	3.3152	0.82824	2.3152	1.5405	1.3152	0.90236	0.3152	0.5962
	9.3154	1.2859	8.3154	2.137	7.3154	1.6316	6.3154	0.82682	5.3154	125.75	4.3154	77.667	3.3154	0.83146	2.3154	1.5501	1.3154	0.90558	0.3154	0.61232
	9.3156	1.2514	8.3156	2.1045	7.3156	1.6126	6.3156	0.80611	5.3156	124.85	4.3156	78.441	3.3156	0.8234	2.3156	1.5372	1.3156	0.91847	0.3156	0.60909
	9.3158	1.2437	8.3158	2.1332	7.3158	1.6012	6.3158	0.79104	5.3158	123.4	4.3158	79.343	3.3158	0.81212	2.3158	1.5469	1.3158	0.88625	0.3158	0.60587
	9.316	1.2418	8.316	2.1083	7.316	1.5746	6.316	0.77974	5.316	122.75	4.316	80.471	3.316	0.81373	2.316	1.5147	1.316	0.9217	0.316	0.57687
	9.3162	1.2111	8.3162	2.116	7.3162	1.5309	6.3162	0.77597	5.3162	121.69	4.3162	81.47	3.3162	0.81373	2.3162	1.5276	1.3162	0.88947	0.3162	0.58976
	9.3164	1.1784	8.3164	2.07	7.3164	1.5232	6.3164	0.77409	5.3164	120.24	4.3164	81.889	3.3164	0.80407	2.3164	1.5082	1.3164	0.93459	0.3164	0.60909
	9.3166	1.1631	8.3166	2.0739	7.3166	1.5061	6.3166	0.7609	5.3166	119.66	4.3166	83.017	3.3166	0.81212	2.3166	1.4728	1.3166	0.89914	0.3166	0.5962
	9.3168	1.1784	8.3168	2.0624	7.3168	1.4909	6.3168	0.727	5.3168	118.37	4.3168	83.823	3.3168	0.81373	2.3168	1.4889	1.3168	0.92814	0.3168	0.59298
	9.317	1.1727	8.317	2.0203	7.317	1.4605	6.317	0.75714	5.317	117.66	4.317	84.628	3.317	0.8089	2.317	1.5018	1.317	0.90558	0.317	0.57364
	9.3172	1.1995	8.3172	1.9973	7.3172	1.47	6.3172	0.73265	5.3172	116.6	4.3172	85.337	3.3172	0.85241	2.3172	1.4986	1.3172	0.93136	0.3172	0.57364
	9.3174	1.1746	8.3174	1.9859	7.3174	1.4187	6.3174	0.74019	5.3174	115.6	4.3174	86.079	3.3174	0.84757	2.3174	1.4921	1.3174	0.92492	0.3174	0.58009
	9.3176	1.1477	8.3176	1.9361	7.3176	1.4015	6.3176	0.73642	5.3176	114.63	4.3176	86.53	3.3176	0.84435	2.3176	1.4921	1.3176	0.93781	0.3176	0.5962
	9.3178	1.1362	8.3178	1.9323	7.3178	1.4148	6.3178	0.71947	5.3178	113.44	4.3178	87.013	3.3178	0.82179	2.3178	1.4792	1.3178	0.91847	0.3178	0.62521
	9.318	1.1266	8.318	1.9285	7.318	1.4339	6.318	0.73265	5.318	112.47	4.318	87.561	3.318	0.84435	2.318	1.4792	1.318	0.94103	0.318	0.58653
	9.3182	1.1285	8.3182	1.8902	7.3182	1.3749	6.3182	0.7044	5.3182	111.25	4.3182	87.851	3.3182	0.82663	2.3182	1.4567	1.3182	0.92814	0.3182	0.58331
	9.3184	1.0844	8.3184	1.8806	7.3184	1.3749	6.3184	0.7044	5.3184	110.47	4.3184	88.367	3.3184	0.82824	2.3184	1.4502	1.3184	0.90236	0.3184	0.60265
	9.3186	1.0806	8.3186	1.829	7.3186	1.3616	6.3186	0.68745	5.3186	109.57	4.3186	88.786	3.3186	0.82663	2.3186	1.4406	1.3186	0.9088	0.3186	0.58009
	9.3188	1.069	8.3188	1.8405	7.3188	1.3445	6.3188	0.65167	5.3188	109.06	4.3188	89.334	3.3188	0.81535	2.3188	1.4212	1.3188	0.92492	0.3188	0.59298
	9.319	0.98843	8.319	1.7869	7.319	1.3236	6.319	0.61965	5.319	107.57	4.319	89.914	3.319	0.81373	2.319	1.4406	1.319	0.92492	0.319	0.58976
	9.3192	0.99803	8.3192	1.7525	7.3192	1.3007	6.3192	0.63848	5.3192	106.83	4.3192	90.526	3.3192	0.80246	2.3192	1.4019	1.3192	0.9507	0.3192	0.55753
	9.3194	0.99419	8.3194	1.7142	7.3194	1.2665	6.3194	0.6592	5.3194	105.54	4.3194	90.687	3.3194	0.80246	2.3194	1.4083	1.3194	0.9088	0.3194	0.58976
	9.3196	0.98651	8.3196	1.6893	7.3196	1.2665	6.3196	0.64602	5.3196	104.74	4.3196	91.074	3.3196	0.79762	2.3196	1.4019	1.3196	0.93459	0.3196	0.58653
	9.3198	0.97691	8.3198	1.6759	7.3198	1.2361	6.3198	0.64602	5.3198	104.06	4.3198	91.654	3.3198	0.79279	2.3198	1.4083	1.3198	0.94103	0.3198	0.54786
	9.32	0.97883	8.32	1.6396	7.32	1.2133	6.32	0.63095	5.32	103.19	4.32	92.202	3.32	0.78151	2.32	1.3922	1.32	0.94748	0.32	0.57042
	9.3202	0.96348	8.3202	1.5879	7.3202	1.1981	6.3202	0.62341	5.3202	102.16	4.3202	92.879	3.3202	0.78473	2.3202	1.3954	1.3202	0.93459	0.3202	0.59942
	9.3204	0.96156	8.3204	1.5573	7.3204	1.1809	6.3204	0.63471	5.3204	100.84	4.3204	93.459	3.3204	0.77345	2.3204	1.4051	1.3204	0.92814	0.3204	0.58331
	9.3206	0.95772	8.3206	1.5344	7.3206	1.1467	6.3206	0.6253	5.3206	100.19	4.3206	93.781	3.3206	0.78473	2.3206	1.3954	1.3206	0.9507	0.3206	0.55108
	9.3208	0.93853	8.3208	1.5229	7.3208	1.1144	6.3208	0.62153	5.3208	99.259	4.3208	94.49	3.3208	0.76378	2.3208	1.4019	1.3208	0.95392	0.3208	0.5672
	9.321	0.93469	8.321	1.4999	7.321	1.1106	6.321	0.614	5.321	98.196	4.321	94.393	3.321	0.75411	2.321	1.389	1.321	0.95392	0.321	0.57364
	9.3212	0.91934	8.3212	1.4731	7.3212	1.0935	6.3212	0.6027	5.3212	97.809	4.3212	95.07	3.3212	0.75089	2.3212	1.4083	1.3212	0.96359	0.3212	0.61232
	9.3214	0.91166	8.3214	1.4693	7.3214	1.0783	6.3214	0.5801	5.3214	96.359	4.3214	96.133	3.3214	0.72833	2.3214	1.36	1.3214	0.94425	0.3214	0.57687
	9.3216	0.91934	8.3216	1.4444	7.3216	1.0516	6.3216	0.56314	5.3216	95.263	4.3216	95.876	3.3216	0.71705	2.3216	1.3697	1.3216	0.97004	0.3216	0.58331
	9.3218	0.8963	8.3218	1.4272	7.3218	1.0611	6.3218	0.56691	5.3218	94.458	4.3218	96.488	3.3218	0.69449	2.3218	1.36	1.3218	0.97648	0.3218	0.59298
	9.322	0.89438	8.322	1.4157	7.322	1.0269	6.322	0.57821	5.322	93.265	4.322	97.133	3.322	0.6816	2.322	1.3858	1.322	0.94748	0.322	0.61554
	9.3222	0.88287	8.3222	1.3966	7.3222	1.006	6.3222	0.57256	5.3222	92.363	4.3222	97.68	3.3222	0.6816	2.3222	1.3729	1.3222	0.97326	0.3222	0.58976
	9.3224	0.87903	8.3224	1.3851	7.3224	1.0003	6.3224	0.58386	5.3224	91.654	4.3224	98.003	3.3224	0.67677	2.3224	1.3729	1.3224	0.96681	0.3224	0.58653
	9.3226	0.87519	8.3226	1.3775	7.3226	0.98697	6.3226	0.58575	5.3226	90.461	4.3226	98.454	3.3226	0.65743	2.3226	1.3793	1.3226	0.99904	0.3226	0.5672
	9.3228	0.87135	8.3228	1.3526	7.3228	0.94894	6.3228	0.58575	5.3228	89.011	4.3228	98.905	3.3228	0.65743	2.3228	1.3954	1.3228	1.0087	0.3228	0.5672
	9.323	0.86943	8.323	1.345	7.323	0.95084	6.323	0.57821	5.323	87.787	4.323	99.678	3.323	0.65421	2.323	1.4019	1.323	0.99904	0.323	0.59942
	9.3232	0.86751	8.3232	1.3163	7.3232	0.89379	6.3232	0.58386	5.3232	87.239	4.3232	100.26	3.3232	0.64777	2.3232	1.3825	1.3232	0.97326	0.3232	0.55431
	9.3234	0.88287	8.3234	1.3335	7.3234	0.85576	6.3234	0.58386	5.3234	86.498	4.3234	100.23	3.3234	0.64615	2.3234	1.3825	1.3234	0.94103	0.3234	0.57042
	9.3236	0.91742	8.3236	1.3392	7.3236	0.86336	6.3236	0.57256	5.3236	85.402	4.3236	100.52	3.3236	0.64777	2.3236	1.3471	1.3236	0.98937	0.3236	0.56397
	9.3238	0.92509	8.3238	1.3067	7.3238	0.83864	6.3238	0.59893	5.3238	84.209	4.3238	100.42	3.3238	0.63649	2.3238	1.3729	1.3238	1.0055	0.3238	0.55431
	9.324	0.95004	8.324	1.3067	7.324	0.83294	6.324	0.55749	5.324	83.339	4.324	100.97	3.324	0.62198	2.324	1.3761	1.324	1.0119	0.324	0.58976
	9.3242	0.95004	8.3242	1.2933	7.3242	0.7949	6.3242	0.59705	5.3242	82.244	4.3242	101.06	3.3242	0.62359	2.3242	1.36	1.3242	1.0377	0.3242	0.56397
	9.3244	0.95004	8.3244	1.2856	7.3244	0.78539	6.3244	0.58575	5.3244	81.373	4.3244	101.13	3.3244	0.62682	2.3244	1.3568	1.3244	1.0152	0.3244	0.5672
	9.3246	1.0115	8.3246	1.2799	7.3246	0.77018	6.3246	0.57068	5.3246	80.858	4.3246	100.77	3.3246	0.62037	2.3246	1.389	1.3246	1.0184	0.3246	0.53819
	9.3248	0.92125	8.3248	1.2914	7.3248	0.75497	6.3248	0.57256	5.3248	79.73	4.3248	100.71	3.3248	0.6381	2.3248	1.3632	1.3248	1.0442	0.3248	0.52208
	9.325	0.88287	8.325	1.255	7.325	0.72834	6.325	0.55938	5.325	78.731	4.325	101.1	3.325	0.64615	2.325	1.3568	1.325	0.98615	0.325	0.56397
	9.3252	0.89247	8.3252	1.2129	7.3252	0.7949	6.3252	0.56314	5.3252	78.247	4.3252	100.97	3.3252	0.66066	2.3252	1.3793	1.3252	0.99582	0.3252	0.55753
	9.3254	0.89822	8.3254	1.255	7.3254	0.74165	6.3254	0.57444	5.3254	77.087	4.3254	101.03	3.3254	0.67516	2.3254	1.3374	1.3254	1.0216	0.3254	0.55753
	9.3256	0.8963	8.3256	1.2684	7.3256	0.74736	6.3256	0.56879	5.3256	76.153	4.3256	101.06	3.3256	0.68644	2.3256	1.3439	1.3256	1.0345	0.3256	0.56397
	9.3258	0.9155	8.3258	1.2914	7.3258	0.73024	6.3258	0.5801	5.3258	75.057	4.3258	101.23	3.3258	0.70255	2.3258	1.3471	1.3258	1.0248	0.3258	0.54786
	9.326	0.8963	8.326	1.2703	7.326	0.73595	6.326	0.57068	5.326	74.509	4.326	100.87	3.326	0.7235	2.326	1.3245	1.326	1.0087	0.326	0.54142
	9.3262	0.89247	8.3262	1.3048	7.3262	0.71503	6.3262	0.57068	5.3262	73.703	4.3262	101.19	3.3262	0.73317	2.3262	1.331	1.3262	1.0345	0.3262	0.54142
	9.3264	0.89822	8.3264	1.3392	7.3264	0.72264	6.3264	0.57444	5.3264	72.833	4.3264	101.23	3.3264	0.77184	2.3264	1.3278	1.3264	1.0538	0.3264	0.50919
	9.3266	0.88863	8.3266	1.3507	7.3266	0.74356	6.3266	0.5801	5.3266	72.06	4.3266	100.84	3.3266	0.79762	2.3266	1.3052	1.3266	1.0603	0.3266	0.54464
	9.3268	0.9059	8.3268	1.366	7.3268	0.70552	6.3268	0.58575	5.3268	71.157	4.3268	100.55	3.3268	0.81051	2.3268	1.3503	1.3268	1.0699	0.3268	0.5672
	9.327	0.88863	8.327	1.3545	7.327	0.63136	6.327	0.60458	5.327	70.545	4.327	100.03	3.327	0.84113	2.327	1.302	1.327	1.0442	0.327	0.54786
	9.3272	0.88671	8.3272	1.3737	7.3272	0.64087	6.3272	0.58951	5.3272	69.868	4.3272	100.23	3.3272	0.8653	2.3272	1.302	1.3272	1.0377	0.3272	0.52852
	9.3274	0.92317	8.3274	1.3641	7.3274	0.6827	6.3274	0.59893	5.3274	69.03	4.3274	99.807	3.3274	0.8943	2.3274	1.302	1.3274	1.0506	0.3274	0.54786
	9.3276	0.92893	8.3276	1.3182	7.3276	0.65608	6.3276	0.59516	5.3276	67.999	4.3276	99.356	3.3276	0.89591	2.3276	1.2955	1.3276	1.0796	0.3276	0.5253
	9.3278	0.9155	8.3278	1.2933	7.3278	0.65228	6.3278	0.6027	5.3278	67.451	4.3278	98.905	3.3278	0.92008	2.3278	1.2826	1.3278	1.0377	0.3278	0.55431
	9.328	0.93853	8.328	1.1996	7.328	0.6751	6.328	0.58575	5.328	66.646	4.328	98.583	3.328	0.94103	2.328	1.2955	1.328	1.0667	0.328	0.54142
	9.3282	0.93469	8.3282	1.2512	7.3282	0.69031	6.3282	0.60835	5.3282	66.001	4.3282	98.132	3.3282	0.93942	2.3282	1.2923	1.3282	1.0635	0.3282	0.53819
	9.3284	0.87903	8.3284	1.278	7.3284	0.69982	6.3284	0.61965	5.3284	65.324	4.3284	97.68	3.3284	0.99421	2.3284	1.2826	1.3284	1.0732	0.3284	0.53175
	9.3286	0.88863	8.3286	1.2512	7.3286	0.6751	6.3286	0.6253	5.3286	64.551	4.3286	97.584	3.3286	0.96198	2.3286	1.2665	1.3286	1.0957	0.3286	0.53819
	9.3288	0.93085	8.3288	1.2608	7.3288	0.69601	6.3288	0.6253	5.3288	63.906	4.3288	96.842	3.3288	0.9926	2.3288	1.2665	1.3288	1.1022	0.3288	0.57364
	9.329	0.88095	8.329	1.2034	7.329	0.69411	6.329	0.63095	5.329	63.133	4.329	96.617	3.329	0.99904	2.329	1.2279	1.329	1.1247	0.329	0.5672
	9.3292	0.84448	8.3292	1.1785	7.3292	0.66939	6.3292	0.61588	5.3292	62.811	4.3292	96.069	3.3292	1.0216	2.3292	1.2311	1.3292	1.0828	0.3292	0.54464
	9.3294	0.82337	8.3294	1.1249	7.3294	0.66369	6.3294	0.64036	5.3294	61.973	4.3294	95.65	3.3294	1.0297	2.3294	1.2375	1.3294	1.1118	0.3294	0.54786
	9.3296	0.84832	8.3296	1.1096	7.3296	0.66369	6.3296	0.64978	5.3296	61.296	4.3296	95.134	3.3296	1.0458	2.3296	1.2279	1.3296	1.1408	0.3296	0.54142
	9.3298	0.856	8.3298	1.0752	7.3298	0.66559	6.3298	0.63095	5.3298	60.587	4.3298	94.587	3.3298	1.0474	2.3298	1.2117	1.3298	1.1022	0.3298	0.51886
	9.33	0.84064	8.33	1.0848	7.33	0.64657	6.33	0.64413	5.33	60.2	4.33	94.2	3.33	1.0732	2.33	1.2182	1.33	1.1118	0.33	0.56075
	9.3302	0.83681	8.3302	1.0369	7.3302	0.64277	6.3302	0.65355	5.3302	60.168	4.3302	93.716	3.3302	1.0893	2.3302	1.2117	1.3302	1.1312	0.3302	0.56075
	9.3304	0.85984	8.3304	1.0255	7.3304	0.63516	6.3304	0.65732	5.3304	58.943	4.3304	93.33	3.3304	1.1102	2.3304	1.2117	1.3304	1.1441	0.3304	0.55753
	9.3306	0.85408	8.3306	1.0197	7.3306	0.63706	6.3306	0.65355	5.3306	58.331	4.3306	92.524	3.3306	1.1167	2.3306	1.2085	1.3306	1.1279	0.3306	0.50597
	9.3308	0.87327	8.3308	1.0082	7.3308	0.60854	6.3308	0.65355	5.3308	57.944	4.3308	91.944	3.3308	1.1199	2.3308	1.1795	1.3308	1.1344	0.3308	0.52852
	9.331	0.87903	8.331	0.99102	7.331	0.61995	6.331	0.63471	5.331	56.881	4.331	91.525	3.331	1.1344	2.331	1.1795	1.331	1.1118	0.331	0.55753
	9.3312	0.8656	8.3312	0.97189	7.3312	0.61424	6.3312	0.68368	5.3312	56.816	4.3312	91.235	3.3312	1.1408	2.3312	1.1988	1.3312	1.1215	0.3312	0.52852
	9.3314	0.87903	8.3314	0.98145	7.3314	0.60664	6.3314	0.67427	5.3314	56.204	4.3314	90.429	3.3314	1.1344	2.3314	1.1892	1.3314	1.1376	0.3314	0.53819
	9.3316	0.90974	8.3316	0.96423	7.3316	0.59142	6.3316	0.69498	5.3316	55.56	4.3316	89.624	3.3316	1.1344	2.3316	1.1698	1.3316	1.1279	0.3316	0.54464
	9.3318	0.91742	8.3318	0.96041	7.3318	0.59713	6.3318	0.69498	5.3318	54.883	4.3318	88.721	3.3318	1.1279	2.3318	1.1698	1.3318	1.1344	0.3318	0.52208
	9.332	0.90974	8.332	0.95276	7.332	0.58572	6.332	0.69498	5.332	54.013	4.332	88.302	3.332	1.1312	2.332	1.1602	1.332	1.1473	0.332	0.53497
	9.3322	0.90782	8.3322	0.9585	7.3322	0.57621	6.3322	0.68745	5.3322	53.529	4.3322	88.302	3.3322	1.136	2.3322	1.1924	1.3322	1.1344	0.3322	0.53819
	9.3324	0.90014	8.3324	0.95658	7.3324	0.57431	6.3324	0.68557	5.3324	52.981	4.3324	87.303	3.3324	1.1505	2.3324	1.1924	1.3324	1.2053	0.3324	0.52852
	9.3326	0.91358	8.3326	0.9451	7.3326	0.5648	6.3326	0.68745	5.3326	52.176	4.3326	86.691	3.3326	1.1731	2.3326	1.1924	1.3326	1.2085	0.3326	0.51563
	9.3328	0.9155	8.3328	0.95084	7.3328	0.51345	6.3328	0.70252	5.3328	51.821	4.3328	86.111	3.3328	1.1779	2.3328	1.2021	1.3328	1.1505	0.3328	0.52208
	9.333	0.92509	8.333	0.93362	7.333	0.50965	6.333	0.69875	5.333	51.757	4.333	85.273	3.333	1.2037	2.333	1.1988	1.333	1.1505	0.333	0.50919
	9.3332	0.94237	8.3332	0.91641	7.3332	0.46401	6.3332	0.7157	5.3332	50.951	4.3332	85.144	3.3332	1.215	2.3332	1.1988	1.3332	1.186	0.3332	0.51886
	9.3334	0.95772	8.3334	0.92215	7.3334	0.4583	6.3334	0.73265	5.3334	50.274	4.3334	84.596	3.3334	1.2262	2.3334	1.186	1.3334	1.186	0.3334	0.54464
	9.3336	1.0095	8.3336	0.91067	7.3336	0.4507	6.3336	0.72135	5.3336	2.4783	4.3336	84.306	3.3336	1.2536	2.3336	1.186	1.3336	1.2053	0.3336	0.53175
	9.3338	1.0019	8.3338	0.90301	7.3338	0.4545	6.3338	0.72512	5.3338	2.4573	4.3338	83.79	3.3338	1.2585	2.3338	1.1956	1.3338	1.1956	0.3338	0.53819
	9.334	1.0307	8.334	0.89345	7.334	0.39365	6.334	0.67615	5.334	2.4283	4.334	83.404	3.334	1.2697	2.334	1.2117	1.334	1.2117	0.334	0.54464
	9.3342	1.0422	8.3342	0.89919	7.3342	0.42217	6.3342	0.74772	5.3342	2.3993	4.3342	82.727	3.3342	1.3004	2.3342	1.1892	1.3342	1.1892	0.3342	0.5253
	9.3344	1.0422	8.3344	0.89727	7.3344	0.46971	6.3344	0.74584	5.3344	2.3767	4.3344	82.147	3.3344	1.3004	2.3344	1.1795	1.3344	1.2182	0.3344	0.54142
	9.3346	1.0537	8.3346	0.90493	7.3346	0.49824	6.3346	0.74772	5.3346	2.3671	4.3346	81.664	3.3346	1.3116	2.3346	1.2279	1.3346	1.1892	0.3346	0.5253
	9.3348	1.069	8.3348	0.91641	7.3348	0.43739	6.3348	0.75337	5.3348	2.3252	4.3348	81.245	3.3348	1.3245	2.3348	1.1827	1.3348	1.1763	0.3348	0.55108
	9.335	1.0652	8.335	0.92597	7.335	0.46971	6.335	0.74395	5.335	2.3187	4.335	80.6	3.335	1.3552	2.335	1.1827	1.335	1.1731	0.335	0.52208
	9.3352	1.0959	8.3352	0.91641	7.3352	0.46401	6.3352	0.76655	5.3352	2.272	4.3352	80.278	3.3352	1.368	2.3352	1.1698	1.3352	1.1924	0.3352	0.53497
	9.3354	1.0556	8.3354	0.90875	7.3354	0.48493	6.3354	0.76655	5.3354	2.2478	4.3354	79.698	3.3354	1.3713	2.3354	1.1602	1.3354	1.1795	0.3354	0.53497
	9.3356	1.0422	8.3356	0.9738	7.3356	0.49824	6.3356	0.7722	5.3356	2.2269	4.3356	79.118	3.3356	1.3745	2.3356	1.1763	1.3356	1.2246	0.3356	0.53175
	9.3358	1.0594	8.3358	0.96423	7.3358	0.50014	6.3358	0.79292	5.3358	2.1979	4.3358	78.86	3.3358	1.389	2.3358	1.1473	1.3358	1.2214	0.3358	0.53175
	9.336	1.0402	8.336	1.0025	7.336	0.48683	6.336	0.7722	5.336	2.1802	4.336	78.376	3.336	1.4003	2.336	1.1376	1.336	1.215	0.336	0.56075
	9.3362	1.0978	8.3362	1.0121	7.3362	0.48303	6.3362	0.80234	5.3362	2.1528	4.3362	77.99	3.3362	1.4115	2.3362	1.1344	1.3362	1.2214	0.3362	0.54464
	9.3364	1.1132	8.3364	0.94893	7.3364	0.43358	6.3364	0.80611	5.3364	2.1367	4.3364	77.281	3.3364	1.4244	2.3364	1.1312	1.3364	1.2343	0.3364	0.54464
	9.3366	1.0441	8.3366	1.0025	7.3366	0.42217	6.3366	0.81741	5.3366	2.1173	4.3366	76.797	3.3366	1.4534	2.3366	1.1279	1.3366	1.2246	0.3366	0.5253
	9.3368	1.1516	8.3368	0.95658	7.3368	0.41266	6.3368	0.82682	5.3368	2.1109	4.3368	75.927	3.3368	1.4486	2.3368	1.1344	1.3368	1.2569	0.3368	0.54142
	9.337	1.1132	8.337	0.96232	7.337	0.36893	6.337	0.83247	5.337	2.0706	4.337	75.573	3.337	1.4502	2.337	1.1054	1.337	1.2504	0.337	0.54464
	9.3372	1.1055	8.3372	0.98145	7.3372	0.44309	6.3372	0.82871	5.3372	2.0513	4.3372	74.896	3.3372	1.4615	2.3372	1.1247	1.3372	1.2569	0.3372	0.53819
	9.3374	1.0882	8.3374	0.97763	7.3374	0.4526	6.3374	0.83247	5.3374	2.0303	4.3374	74.348	3.3374	1.476	2.3374	1.0989	1.3374	1.2601	0.3374	0.54786
	9.3376	1.142	8.3376	1.0408	7.3376	0.44499	6.3376	0.84189	5.3376	2.0158	4.3376	73.993	3.3376	1.4808	2.3376	1.1247	1.3376	1.2343	0.3376	0.52208
	9.3378	1.117	8.3378	1.0982	7.3378	0.50014	6.3378	0.84189	5.3378	1.9932	4.3378	73.349	3.3378	1.4953	2.3378	1.0957	1.3378	1.2601	0.3378	0.54786
	9.338	1.1285	8.338	1.1307	7.338	0.50014	6.338	0.87579	5.338	1.9659	4.338	72.511	3.338	30.165	2.338	1.1022	1.338	1.2762	0.338	0.57687
	9.3382	1.1247	8.3382	1.1077	7.3382	0.53818	6.3382	0.85319	5.3382	1.9514	4.3382	72.189	3.3382	30.1	2.3382	1.1312	1.3382	1.2375	0.3382	0.53497
	9.3384	1.1132	8.3384	0.94702	7.3384	0.54388	6.3384	0.86826	5.3384	1.9401	4.3384	71.351	3.3384	30.229	2.3384	1.1086	1.3384	1.2762	0.3384	0.54786
	9.3386	1.1151	8.3386	1.0082	7.3386	0.54388	6.3386	0.88144	5.3386	1.9288	4.3386	70.771	3.3386	30.068	2.3386	1.1247	1.3386	1.2923	0.3386	0.54142
	9.3388	1.1151	8.3388	1.0006	7.3388	0.54008	6.3388	0.88709	5.3388	1.9078	4.3388	70.32	3.3388	30.455	2.3388	1.1505	1.3388	1.2826	0.3388	0.54142
	9.339	1.0402	8.339	1.0599	7.339	0.5629	6.339	0.89651	5.339	1.8756	4.339	69.546	3.339	30.487	2.339	1.1376	1.339	1.2923	0.339	0.56075
	9.3392	1.0767	8.3392	1.0695	7.3392	0.5667	6.3392	0.90028	5.3392	1.8563	4.3392	69.353	3.3392	30.97	2.3392	1.186	1.3392	1.2794	0.3392	0.54786
	9.3394	1.0786	8.3394	1.0637	7.3394	0.5648	6.3394	0.90216	5.3394	1.8402	4.3394	68.805	3.3394	30.874	2.3394	1.2117	1.3394	1.2923	0.3394	0.53819
	9.3396	1.0729	8.3396	1.079	7.3396	0.55339	6.3396	0.91346	5.3396	1.7934	4.3396	68.321	3.3396	31.196	2.3396	1.2279	1.3396	1.2891	0.3396	0.55753
	9.3398	1.0786	8.3398	1.0102	7.3398	0.5648	6.3398	0.96431	5.3398	1.8063	4.3398	67.741	3.3398	31.486	2.3398	1.2536	1.3398	1.2859	0.3398	0.54464
	9.34	1.1017	8.34	0.99102	7.34	0.58382	6.34	0.91534	5.34	1.795	4.34	67.129	3.34	31.808	2.34	1.2536	1.34	1.2826	0.34	0.52852
	9.3402	1.0844	8.3402	1.0082	7.3402	0.57811	6.3402	0.96055	5.3402	1.7709	4.3402	67.097	3.3402	31.55	2.3402	1.2762	1.3402	1.3052	0.3402	0.54464
	9.3404	1.1017	8.3404	1.0178	7.3404	0.59332	6.3404	0.97185	5.3404	1.7499	4.3404	65.969	3.3404	31.905	2.3404	1.2859	1.3404	1.2988	0.3404	0.52208
	9.3406	1.1132	8.3406	0.98337	7.3406	0.58382	6.3406	0.9662	5.3406	1.7242	4.3406	65.582	3.3406	32.002	2.3406	1.2955	1.3406	1.2794	0.3406	0.53819
	9.3408	1.1132	8.3408	0.97571	7.3408	0.59142	6.3408	0.98315	5.3408	1.6935	4.3408	65.26	3.3408	32.517	2.3408	1.3374	1.3408	1.3084	0.3408	0.54142
	9.341	1.1209	8.341	0.97954	7.341	0.55719	6.341	0.98692	5.341	1.6855	4.341	64.905	3.341	32.485	2.341	1.3535	1.341	1.2955	0.341	0.5672
	9.3412	1.1612	8.3412	0.98145	7.3412	0.57811	6.3412	0.97561	5.3412	1.671	4.3412	64.744	3.3412	32.775	2.3412	1.3503	1.3412	1.3084	0.3412	0.55431
	9.3414	1.1305	8.3414	0.99102	7.3414	0.58191	6.3414	0.99633	5.3414	1.6565	4.3414	63.584	3.3414	32.839	2.3414	1.3761	1.3414	1.2891	0.3414	0.57364
	9.3416	1.1496	8.3416	0.99676	7.3416	0.58572	6.3416	1.0001	5.3416	1.6516	4.3416	62.746	3.3416	32.388	2.3416	1.3858	1.3416	1.2826	0.3416	0.55108
	9.3418	1.1516	8.3418	1.0006	7.3418	0.61995	6.3418	1.0208	5.3418	1.6033	4.3418	62.488	3.3418	32.904	2.3418	1.4244	1.3418	1.2988	0.3418	0.53497
	9.342	1.1765	8.342	0.99676	7.342	0.59713	6.342	1.0133	5.342	1.6049	4.342	61.618	3.342	33.226	2.342	1.4406	1.342	1.302	0.342	0.55753
	9.3422	1.1688	8.3422	0.98911	7.3422	0.61044	6.3422	1.0208	5.3422	1.5824	4.3422	61.264	3.3422	33.42	2.3422	1.4824	1.3422	1.3439	0.3422	0.5672
	9.3424	1.1746	8.3424	1.0063	7.3424	0.61424	6.3424	1.0472	5.3424	1.5711	4.3424	60.523	3.3424	33.774	2.3424	1.5115	1.3424	1.2923	0.3424	0.57042
	9.3426	1.2015	8.3426	1.014	7.3426	0.62946	6.3426	1.0415	5.3426	1.5533	4.3426	60.007	3.3426	34.322	2.3426	1.5566	1.3426	1.2955	0.3426	0.54786
	9.3428	1.2091	8.3428	1.0255	7.3428	0.62946	6.3428	1.0472	5.3428	1.5469	4.3428	59.395	3.3428	34.644	2.3428	1.6242	1.3428	1.3406	0.3428	0.54464
	9.343	1.19	8.343	1.0274	7.343	0.60473	6.343	1.0528	5.343	1.5163	4.343	58.976	3.343	35.192	2.343	1.6017	1.343	1.3535	0.343	0.56397
	9.3432	1.2264	8.3432	1.0216	7.3432	0.59903	6.3432	1.0792	5.3432	1.505	4.3432	58.331	3.3432	35.45	2.3432	1.6371	1.3432	1.3632	0.3432	0.55431
	9.3434	1.261	8.3434	1.0274	7.3434	0.60283	6.3434	1.098	5.3434	1.4857	4.3434	57.687	3.3434	35.933	2.3434	1.65	1.3434	1.3439	0.3434	0.52852
	9.3436	1.2821	8.3436	1.0427	7.3436	0.59523	6.3436	1.0962	5.3436	1.4696	4.3436	57.106	3.3436	36.513	2.3436	1.679	1.3436	1.3503	0.3436	0.55753
	9.3438	1.3262	8.3438	1.0427	7.3438	0.60283	6.3438	1.1093	5.3438	1.4502	4.3438	56.559	3.3438	37.126	2.3438	1.6951	1.3438	1.3825	0.3438	0.58331
	9.344	1.355	8.344	1.0427	7.344	0.59142	6.344	1.1282	5.344	1.4422	4.344	56.236	3.344	38.028	2.344	1.7403	1.344	1.418	0.344	0.55431
	9.3442	1.3569	8.3442	1.058	7.3442	0.59903	6.3442	1.1075	5.3442	1.418	4.3442	55.592	3.3442	38.383	2.3442	1.7757	1.3442	1.3825	0.3442	0.53497
	9.3444	1.3627	8.3444	1.0503	7.3444	0.61234	6.3444	1.1319	5.3444	1.4035	4.3444	54.432	3.3444	38.834	2.3444	1.7918	1.3444	1.3535	0.3444	0.53819
	9.3446	1.3569	8.3446	1.0675	7.3446	0.58572	6.3446	1.1451	5.3446	1.389	4.3446	54.335	3.3446	39.833	2.3446	1.8241	1.3446	1.3503	0.3446	0.55108
	9.3448	1.4203	8.3448	1.0675	7.3448	0.5667	6.3448	1.1564	5.3448	1.3793	4.3448	53.626	3.3448	40.767	2.3448	1.8595	1.3448	1.36	0.3448	0.56075
	9.345	1.4145	8.345	1.0714	7.345	0.5705	6.345	1.1376	5.345	1.36	4.345	53.271	3.345	41.412	2.345	1.8917	1.345	1.3406	0.345	0.58653
	9.3452	1.474	8.3452	1.0695	7.3452	0.58382	6.3452	1.1715	5.3452	1.3487	4.3452	52.82	3.3452	42.121	2.3452	1.9014	1.3452	1.36	0.3452	0.57364
	9.3454	1.5162	8.3454	1.0962	7.3454	0.66369	6.3454	1.1828	5.3454	1.3358	4.3454	52.401	3.3454	42.83	2.3454	1.9078	1.3454	1.36	0.3454	0.57687
	9.3456	1.4836	8.3456	1.0867	7.3456	0.6751	6.3456	1.1866	5.3456	1.3326	4.3456	51.563	3.3456	43.442	2.3456	1.9594	1.3456	1.3697	0.3456	0.56397
	9.3458	1.4625	8.3458	1.058	7.3458	0.66559	6.3458	1.1866	5.3458	1.3084	4.3458	51.37	3.3458	44.345	2.3458	1.9755	1.3458	1.3954	0.3458	0.54142
	9.346	1.4375	8.346	1.1039	7.346	0.65037	6.346	1.2223	5.346	1.2939	4.346	50.951	3.346	45.279	2.346	20.045	1.346	1.3922	0.346	0.56397
	9.3462	1.4778	8.3462	1.1249	7.3462	0.63516	6.3462	1.2242	5.3462	1.2859	4.3462	50.468	3.3462	46.246	2.3462	20.335	1.3462	1.3858	0.3462	0.55431
	9.3464	1.4817	8.3464	1.1632	7.3464	0.6751	6.3464	1.2374	5.3464	1.2762	4.3464	50.274	3.3464	47.084	2.3464	20.625	1.3464	1.389	0.3464	0.58976
	9.3466	1.4855	8.3466	1.1976	7.3466	0.677	6.3466	1.2562	5.3466	1.2649	4.3466	49.662	3.3466	47.954	2.3466	20.658	1.3466	1.3858	0.3466	0.57042
	9.3468	1.5028	8.3468	1.255	7.3468	0.66559	6.3468	1.2431	5.3468	1.2536	4.3468	48.824	3.3468	49.017	2.3468	21.012	1.3468	1.3987	0.3468	0.58976
	9.347	1.5412	8.347	1.2206	7.347	0.64087	6.347	1.2713	5.347	1.2375	4.347	48.598	3.347	50.016	2.347	21.205	1.347	1.418	0.347	0.57364
	9.3472	1.5066	8.3472	1.1249	7.3472	0.66939	6.3472	1.2657	5.3472	1.2295	4.3472	48.018	3.3472	50.435	2.3472	21.56	1.3472	1.389	0.3472	0.57364
	9.3474	1.4913	8.3474	1.1383	7.3474	0.68841	6.3474	1.2864	5.3474	1.2069	4.3474	47.664	3.3474	51.338	2.3474	21.721	1.3474	1.4115	0.3474	0.55431
	9.3476	1.5239	8.3476	1.2072	7.3476	0.69601	6.3476	1.292	5.3476	1.2053	4.3476	47.277	3.3476	51.66	2.3476	21.979	1.3476	1.4309	0.3476	0.55108
	9.3478	1.5527	8.3478	1.2416	7.3478	0.73595	6.3478	1.292	5.3478	1.2085	4.3478	46.762	3.3478	52.434	2.3478	22.269	1.3478	1.4115	0.3478	0.56397
	9.348	1.5105	8.348	1.211	7.348	0.72834	6.348	1.3127	5.348	1.186	4.348	46.149	3.348	52.724	2.348	22.527	1.348	1.4212	0.348	0.57364
	9.3482	1.5431	8.3482	1.234	7.3482	0.74165	6.3482	1.3109	5.3482	1.1827	4.3482	45.795	3.3482	53.207	2.3482	22.817	1.3482	1.4148	0.3482	0.5962
	9.3484	1.5469	8.3484	1.2416	7.3484	0.78349	6.3484	1.324	5.3484	1.1731	4.3484	45.215	3.3484	53.594	2.3484	22.946	1.3484	1.4148	0.3484	0.58653
	9.3486	1.522	8.3486	1.2742	7.3486	0.78349	6.3486	1.3353	5.3486	1.165	4.3486	44.86	3.3486	54.174	2.3486	22.849	1.3486	1.4115	0.3486	0.57687
	9.3488	1.5105	8.3488	1.234	7.3488	0.79871	6.3488	1.3184	5.3488	1.1586	4.3488	44.506	3.3488	54.722	2.3488	23.107	1.3488	1.4083	0.3488	0.57042
	9.349	1.5086	8.349	1.2244	7.349	0.79871	6.349	1.3222	5.349	1.1521	4.349	44.087	3.349	55.302	2.349	22.913	1.349	1.418	0.349	0.5672
	9.3492	1.497	8.3492	1.2531	7.3492	0.80821	6.3492	1.3391	5.3492	1.1473	4.3492	43.926	3.3492	55.398	2.3492	23.171	1.3492	1.4212	0.3492	0.60909
	9.3494	1.5009	8.3494	1.2091	7.3494	0.81202	6.3494	1.3278	5.3494	1.1586	4.3494	43.378	3.3494	55.753	2.3494	23.494	1.3494	1.418	0.3494	0.59298
	9.3496	1.4894	8.3496	1.2321	7.3496	0.81582	6.3496	1.3561	5.3496	1.1312	4.3496	42.927	3.3496	56.397	2.3496	23.494	1.3496	1.418	0.3496	0.57364
	9.3498	1.5086	8.3498	1.234	7.3498	0.83103	6.3498	1.3278	5.3498	1.1312	4.3498	42.765	3.3498	56.784	2.3498	23.365	1.3498	1.4212	0.3498	0.59298
	9.35	1.5028	8.35	1.2531	7.35	0.83674	6.35	1.3787	5.35	1.1199	4.35	42.346	3.35	57.493	2.35	23.558	1.35	1.4373	0.35	0.57687
	9.3502	1.5105	8.3502	1.2302	7.3502	0.84054	6.3502	1.4239	5.3502	1.1102	4.3502	42.024	3.3502	57.687	2.3502	23.687	1.3502	1.4148	0.3502	0.58653
	9.3504	1.522	8.3504	1.2416	7.3504	0.85385	6.3504	1.3975	5.3504	1.1215	4.3504	41.38	3.3504	58.009	2.3504	23.719	1.3504	1.4277	0.3504	0.59942
	9.3506	1.5469	8.3506	1.2455	7.3506	0.85766	6.3506	1.3937	5.3506	1.0973	4.3506	41.315	3.3506	58.396	2.3506	23.784	1.3506	1.4019	0.3506	0.57364
	9.3508	1.5546	8.3508	1.255	7.3508	0.88048	6.3508	1.3787	5.3508	1.1118	4.3508	41.09	3.3508	58.589	2.3508	23.913	1.3508	1.3954	0.3508	0.60909
	9.351	1.5604	8.351	1.2589	7.351	0.89189	6.351	1.4069	5.351	1.1022	4.351	40.477	3.351	58.718	2.351	24.009	1.351	1.4051	0.351	0.58976
	9.3512	1.5949	8.3512	1.2646	7.3512	0.89569	6.3512	1.3994	5.3512	1.0877	4.3512	40.509	3.3512	59.04	2.3512	23.913	1.3512	1.4115	0.3512	0.57364
	9.3514	1.6026	8.3514	1.2646	7.3514	0.89189	6.3514	1.4333	5.3514	1.0748	4.3514	1.9868	3.3514	59.298	2.3514	23.655	1.3514	1.3729	0.3514	0.56397
	9.3516	1.6218	8.3516	1.278	7.3516	0.9033	6.3516	1.4352	5.3516	1.0506	4.3516	1.9707	3.3516	59.362	2.3516	24.138	1.3516	1.3825	0.3516	0.55431
	9.3518	1.641	8.3518	1.2914	7.3518	0.89949	6.3518	1.4295	5.3518	1.0458	4.3518	1.9578	3.3518	59.362	2.3518	24.235	1.3518	1.3922	0.3518	0.60265
	9.352	1.6237	8.352	1.2933	7.352	0.92802	6.352	1.4465	5.352	1.0345	4.352	1.9288	3.352	59.201	2.352	24.783	1.352	1.4341	0.352	0.56397
	9.3522	1.6391	8.3522	1.3105	7.3522	0.91281	6.3522	1.4785	5.3522	1.0345	4.3522	1.932	3.3522	59.459	2.3522	24.686	1.3522	1.4083	0.3522	0.57042
	9.3524	1.6429	8.3524	1.322	7.3524	0.94513	6.3524	1.4446	5.3524	1.0184	4.3524	1.895	3.3524	59.846	2.3524	24.686	1.3524	1.4083	0.3524	0.58331
	9.3526	1.6371	8.3526	1.3296	7.3526	0.96795	6.3526	1.4841	5.3526	1.0135	4.3526	1.8772	3.3526	60.361	2.3526	25.169	1.3526	1.418	0.3526	0.55108
	9.3528	1.6794	8.3528	1.3507	7.3528	0.95654	6.3528	1.5162	5.3528	1.0055	4.3528	1.8579	3.3528	60.619	2.3528	25.298	1.3528	1.418	0.3528	0.57687
	9.353	1.6736	8.353	1.3507	7.353	0.94704	6.353	1.5293	5.353	1.0007	4.353	1.8579	3.353	61.328	2.353	25.556	1.353	1.3568	0.353	0.58331
	9.3532	1.7082	8.3532	1.3717	7.3532	0.95845	6.3532	1.5049	5.3532	0.99421	4.3532	1.8079	3.3532	61.586	2.3532	25.717	1.3532	1.4115	0.3532	0.58653
	9.3534	1.7101	8.3534	1.3698	7.3534	0.93753	6.3534	1.5519	5.3534	0.99904	4.3534	1.8321	3.3534	61.812	2.3534	25.782	1.3534	1.4148	0.3534	0.60909
	9.3536	1.7657	8.3536	1.3737	7.3536	0.96795	6.3536	1.5708	5.3536	0.98776	4.3536	1.8031	3.3536	62.069	2.3536	25.878	1.3536	1.4309	0.3536	0.58009
	9.3538	1.7868	8.3538	1.3851	7.3538	0.97746	6.3538	1.5783	5.3538	0.98132	4.3538	1.795	3.3538	62.424	2.3538	26.136	1.3538	1.418	0.3538	0.59298
	9.354	1.8022	8.354	1.3717	7.354	0.93372	6.354	1.5519	5.354	0.98615	4.354	1.7805	3.354	62.746	2.354	26.362	1.354	1.3954	0.354	0.61876
	9.3542	1.8214	8.3542	1.4043	7.3542	0.92041	6.3542	1.5783	5.3542	0.96842	4.3542	1.7628	3.3542	63.036	2.3542	26.587	1.3542	1.3954	0.3542	0.60909
	9.3544	1.831	8.3544	1.3966	7.3544	0.97556	6.3544	1.599	5.3544	0.9797	4.3544	1.758	3.3544	63.359	2.3544	26.781	1.3544	1.3954	0.3544	0.60587
	9.3546	1.8559	8.3546	1.41	7.3546	0.96035	6.3546	1.6273	5.3546	0.97165	4.3546	1.7161	3.3546	63.616	2.3546	27.135	1.3546	1.3954	0.3546	0.59942
	9.3548	1.8847	8.3548	1.4272	7.3548	1.0212	6.3548	1.6555	5.3548	0.97004	4.3548	1.7145	3.3548	63.939	2.3548	27.2	1.3548	1.3858	0.3548	0.62198
	9.355	1.8713	8.355	1.4368	7.355	1.044	6.355	1.6857	5.355	0.96842	4.355	1.7113	3.355	64.068	2.355	27.522	1.355	1.3922	0.355	0.62521
	9.3552	1.8579	8.3552	1.4157	7.3552	1.0535	6.3552	1.6781	5.3552	0.97326	4.3552	1.7129	3.3552	64.551	2.3552	27.748	1.3552	1.3825	0.3552	0.59298
	9.3554	1.9039	8.3554	1.4119	7.3554	1.0554	6.3554	1.697	5.3554	0.96359	4.3554	1.7145	3.3554	64.841	2.3554	27.876	1.3554	1.3922	0.3554	0.62843
	9.3556	1.9346	8.3556	1.4349	7.3556	1.0611	6.3556	1.712	5.3556	0.95231	4.3556	1.6887	3.3556	65.034	2.3556	28.457	1.3556	1.3922	0.3556	0.64777
	9.3558	1.9634	8.3558	1.4712	7.3558	1.0783	6.3558	1.7328	5.3558	0.95231	4.3558	1.6984	3.3558	65.067	2.3558	28.65	1.3558	1.3793	0.3558	0.64132
	9.356	1.9577	8.356	1.5114	7.356	1.084	6.356	1.7516	5.356	0.94103	4.356	1.6871	3.356	65.518	2.356	28.876	1.356	1.4019	0.356	0.62843
	9.3562	1.973	8.3562	1.5267	7.3562	1.103	6.3562	1.7591	5.3562	0.95392	4.3562	1.6516	3.3562	65.453	2.3562	29.327	1.3562	1.418	0.3562	0.62843
	9.3564	2.0056	8.3564	1.4636	7.3564	1.0897	6.3564	1.7817	5.3564	0.94587	4.3564	1.6678	3.3564	66.42	2.3564	29.52	1.3564	1.4083	0.3564	0.62843
	9.3566	2.0076	8.3566	1.4942	7.3566	1.0573	6.3566	1.7911	5.3566	0.94264	4.3566	1.6597	3.3566	66.968	2.3566	29.939	1.3566	1.3987	0.3566	0.70255
	9.3568	2.046	8.3568	1.5191	7.3568	1.1068	6.3568	1.8006	5.3568	0.95392	4.3568	1.642	3.3568	67.355	2.3568	30.551	1.3568	1.3922	0.3568	0.64454
	9.357	2.0536	8.357	1.5305	7.357	1.0992	6.357	1.8363	5.357	0.92814	4.357	1.6259	3.357	67.613	2.357	30.745	1.357	1.4019	0.357	0.63487
	9.3572	2.0824	8.3572	1.5631	7.3572	1.0649	6.3572	1.8288	5.3572	0.9217	4.3572	1.6226	3.3572	67.87	2.3572	31.067	1.3572	1.4115	0.3572	0.65421
	9.3574	2.0882	8.3574	1.5688	7.3574	1.1049	6.3574	1.8684	5.3574	0.92008	4.3574	1.6017	3.3574	68.193	2.3574	31.55	1.3574	1.4019	0.3574	0.64132
	9.3576	2.1035	8.3576	1.5841	7.3576	1.1315	6.3576	1.8627	5.3576	0.9217	4.3576	1.5985	3.3576	68.418	2.3576	31.84	1.3576	1.4115	0.3576	0.64777
	9.3578	2.1419	8.3578	1.5458	7.3578	1.1524	6.3578	1.8778	5.3578	0.92331	4.3578	1.5791	3.3578	68.74	2.3578	32.227	1.3578	1.418	0.3578	0.69611
	9.358	2.1554	8.358	1.5745	7.358	1.1943	6.358	1.8966	5.358	0.92008	4.358	1.5824	3.358	69.127	2.358	32.775	1.358	1.4083	0.358	0.68966
	9.3582	2.1822	8.3582	1.5956	7.3582	1.2095	6.3582	1.9211	5.3582	0.91525	4.3582	1.5695	3.3582	68.966	2.3582	32.646	1.3582	1.4051	0.3582	0.70577
	9.3584	2.1726	8.3584	1.5956	7.3584	1.2418	6.3584	1.9362	5.3584	0.91203	4.3584	1.5582	3.3584	68.902	2.3584	33.258	1.3584	1.3987	0.3584	0.66388
	9.3586	2.1554	8.3586	1.5822	7.3586	1.2475	6.3586	1.9588	5.3586	0.89269	4.3586	1.5469	3.3586	69.417	2.3586	33.548	1.3586	1.3954	0.3586	0.70255
	9.3588	2.1534	8.3588	1.609	7.3588	1.2627	6.3588	1.9776	5.3588	0.91364	4.3588	1.5405	3.3588	69.417	2.3588	33.742	1.3588	1.4212	0.3588	0.72511
	9.359	2.1496	8.359	1.5975	7.359	1.2741	6.359	1.9964	5.359	0.89752	4.359	1.5276	3.359	69.353	2.359	34.483	1.359	1.389	0.359	0.70255
	9.3592	2.1515	8.3592	1.6453	7.3592	1.2817	6.3592	2.0266	5.3592	0.88947	4.3592	1.5066	3.3592	69.611	2.3592	34.966	1.3592	1.389	0.3592	0.68966
	9.3594	2.1707	8.3594	1.6185	7.3594	1.2893	6.3594	2.019	5.3594	0.89269	4.3594	1.5098	3.3594	69.643	2.3594	35.901	1.3594	1.3664	0.3594	0.68966
	9.3596	2.1861	8.3596	1.6664	7.3596	1.2969	6.3596	2.019	5.3596	0.88625	4.3596	1.4921	3.3596	69.836	2.3596	36.191	1.3596	1.3987	0.3596	0.74445
	9.3598	2.1937	8.3598	1.6396	7.3598	1.3122	6.3598	2.0416	5.3598	0.88141	4.3598	1.4905	3.3598	70.158	2.3598	36.868	1.3598	1.3825	0.3598	0.69288
	9.36	2.2053	8.36	1.6319	7.36	1.3236	6.36	2.0605	5.36	0.89108	4.36	1.4728	3.36	69.997	2.36	37.577	1.36	1.3697	0.36	0.71222
	9.3602	2.2244	8.3602	1.6606	7.3602	1.3331	6.3602	2.0812	5.3602	0.88625	4.3602	1.4857	3.3602	70.158	2.3602	38.189	1.3602	1.3761	0.3602	0.72833
	9.3604	2.2552	8.3604	1.6912	7.3604	1.3426	6.3604	2.068	5.3604	0.89108	4.3604	1.4663	3.3604	70.191	2.3604	38.866	1.3604	1.3664	0.3604	0.69611
	9.3606	2.2878	8.3606	1.6587	7.3606	1.3464	6.3606	2.0812	5.3606	0.89269	4.3606	1.4583	3.3606	70.223	2.3606	39.639	1.3606	1.3729	0.3606	0.71544
	9.3608	2.2839	8.3608	1.6798	7.3608	1.3407	6.3608	2.1019	5.3608	0.8943	4.3608	1.4518	3.3608	70.126	2.3608	40.058	1.3608	1.3503	0.3608	0.70255
	9.361	2.2897	8.361	1.6932	7.361	1.3464	6.361	2.1302	5.361	0.8798	4.361	1.4502	3.361	70.126	2.361	40.542	1.361	1.3503	0.361	0.69933
	9.3612	2.3051	8.3612	1.6989	7.3612	1.3502	6.3612	2.1339	5.3612	0.88302	4.3612	1.4309	3.3612	70.062	2.3612	40.703	1.3612	1.331	0.3612	0.70255
	9.3614	2.3166	8.3614	1.7027	7.3614	1.3654	6.3614	2.1565	5.3614	0.88463	4.3614	1.4277	3.3614	69.836	2.3614	40.638	1.3614	1.3406	0.3614	0.71866
	9.3616	2.3166	8.3616	1.718	7.3616	1.3635	6.3616	2.1942	5.3616	0.88141	4.3616	1.4083	3.3616	69.74	2.3616	41.122	1.3616	1.3278	0.3616	0.73156
	9.3618	2.3646	8.3618	1.7218	7.3618	1.3749	6.3618	2.2281	5.3618	0.87658	4.3618	1.4035	3.3618	69.224	2.3618	41.734	1.3618	1.3278	0.3618	0.71866
	9.362	2.3588	8.362	1.7218	7.362	1.3787	6.362	2.2281	5.362	0.87013	4.362	1.389	3.362	69.031	2.362	42.54	1.362	1.2955	0.362	0.74122
	9.3622	2.3684	8.3622	1.7352	7.3622	1.392	6.3622	2.2356	5.3622	0.86046	4.3622	1.3697	3.3622	69.031	2.3622	42.83	1.3622	1.2762	0.3622	0.72189
	9.3624	2.3972	8.3624	1.7391	7.3624	1.3844	6.3624	2.2243	5.3624	0.87335	4.3624	1.368	3.3624	68.966	2.3624	43.249	1.3624	1.2955	0.3624	0.71866
	9.3626	2.4049	8.3626	1.7352	7.3626	1.4244	6.3626	2.2488	5.3626	0.86046	4.3626	1.3616	3.3626	69.095	2.3626	43.732	1.3626	1.2794	0.3626	0.74445
	9.3628	2.4202	8.3628	1.7563	7.3628	1.3958	6.3628	2.2658	5.3628	0.86691	4.3628	1.3535	3.3628	68.902	2.3628	43.861	1.3628	1.273	0.3628	0.72189
	9.363	2.4471	8.363	1.7812	7.363	1.4206	6.363	2.2846	5.363	0.88302	4.363	1.3245	3.363	68.837	2.363	44.506	1.363	1.2891	0.363	0.73478
	9.3632	2.4874	8.3632	1.7601	7.3632	1.4015	6.3632	2.2978	5.3632	0.87819	4.3632	1.3471	3.3632	68.837	2.3632	44.731	1.3632	1.2955	0.3632	0.72833
	9.3634	2.52	8.3634	1.7773	7.3634	1.3958	6.3634	2.3034	5.3634	0.88302	4.3634	1.3326	3.3634	68.74	2.3634	45.182	1.3634	1.3052	0.3634	0.75734
	9.3636	2.5354	8.3636	1.7945	7.3636	1.4377	6.3636	2.3298	5.3636	0.87013	4.3636	1.3213	3.3636	68.676	2.3636	45.44	1.3636	1.2859	0.3636	0.75411
	9.3638	2.5661	8.3638	1.8041	7.3638	1.3939	6.3638	2.3467	5.3638	0.87335	4.3638	1.3165	3.3638	68.612	2.3638	45.924	1.3638	1.2859	0.3638	0.77023
	9.364	2.5949	8.364	1.8252	7.364	1.4529	6.364	2.3656	5.364	0.86691	4.364	1.3052	3.364	68.515	2.364	46.053	1.364	1.2762	0.364	0.78312
	9.3642	2.6102	8.3642	1.8156	7.3642	1.4795	6.3642	2.3731	5.3642	0.87819	4.3642	1.3036	3.3642	68.193	2.3642	46.439	1.3642	1.273	0.3642	0.7799
	9.3644	2.591	8.3644	1.8252	7.3644	1.4795	6.3644	2.3938	5.3644	0.89591	4.3644	1.3004	3.3644	68.257	2.3644	46.697	1.3644	1.2601	0.3644	0.77023
	9.3646	2.6217	8.3646	1.8443	7.3646	1.4643	6.3646	2.4146	5.3646	0.89108	4.3646	1.281	3.3646	68.128	2.3646	47.052	1.3646	1.2665	0.3646	0.7799
	9.3648	2.6486	8.3648	1.8519	7.3648	1.5137	6.3648	2.4221	5.3648	0.88786	4.3648	1.2665	3.3648	67.903	2.3648	47.084	1.3648	1.2601	0.3648	0.81857
	9.365	2.6524	8.365	1.8692	7.365	1.527	6.365	2.4635	5.365	0.89591	4.365	1.2633	3.365	67.774	2.365	47.664	1.365	1.2601	0.365	0.81535
	9.3652	2.6755	8.3652	1.8826	7.3652	1.5137	6.3652	2.4541	5.3652	0.88625	4.3652	1.2681	3.3652	67.741	2.3652	47.825	1.3652	1.2633	0.3652	0.78634
	9.3654	2.6927	8.3654	1.8959	7.3654	1.5423	6.3654	2.4748	5.3654	0.89591	4.3654	1.2617	3.3654	67.258	2.3654	48.502	1.3654	1.2536	0.3654	0.79601
	9.3656	2.6927	8.3656	1.8883	7.3656	1.5632	6.3656	2.4899	5.3656	0.89591	4.3656	1.2585	3.3656	67.097	2.3656	48.792	1.3656	1.2536	0.3656	0.82501
	9.3658	2.7369	8.3658	1.9304	7.3658	1.5632	6.3658	2.4974	5.3658	0.89269	4.3658	1.244	3.3658	66.807	2.3658	49.017	1.3658	1.2536	0.3658	0.84757
	9.366	2.758	8.366	1.9457	7.366	1.5385	6.366	2.5276	5.366	0.9088	4.366	1.2472	3.366	66.904	2.366	49.179	1.366	1.2536	0.366	0.84113
	9.3662	2.7618	8.3662	1.9706	7.3662	1.5822	6.3662	2.5445	5.3662	0.90075	4.3662	1.2375	3.3662	66.646	2.3662	49.63	1.3662	1.2569	0.3662	0.82824
	9.3664	2.7676	8.3664	2.0012	7.3664	1.5556	6.3664	2.5445	5.3664	0.89591	4.3664	1.2327	3.3664	66.42	2.3664	49.92	1.3664	1.2536	0.3664	0.82179
	9.3666	2.783	8.3666	1.984	7.3666	1.5556	6.3666	2.5502	5.3666	0.91364	4.3666	1.2279	3.3666	66.839	2.3666	50.468	1.3666	1.2665	0.3666	0.84757
	9.3668	2.8041	8.3668	1.9533	7.3668	1.5955	6.3668	2.5765	5.3668	0.89591	4.3668	1.2214	3.3668	66.904	2.3668	50.693	1.3668	1.2665	0.3668	0.85402
	9.367	2.8137	8.367	2.0031	7.367	1.6469	6.367	2.5897	5.367	0.91042	4.367	1.2166	3.367	66.613	2.367	50.854	1.367	1.2633	0.367	0.83146
	9.3672	2.8329	8.3672	1.9935	7.3672	1.6335	6.3672	2.6029	5.3672	0.91364	4.3672	1.2053	3.3672	66.807	2.3672	51.499	1.3672	1.2665	0.3672	0.86369
	9.3674	2.8444	8.3674	1.9993	7.3674	1.6488	6.3674	2.6236	5.3674	0.9217	4.3674	1.215	3.3674	66.356	2.3674	51.692	1.3674	1.2665	0.3674	0.85402
	9.3676	2.8501	8.3676	2.0184	7.3676	1.6469	6.3676	2.6293	5.3676	0.92653	4.3676	1.2005	3.3676	66.388	2.3676	51.982	1.3676	1.2633	0.3676	0.89591
	9.3678	2.8616	8.3678	2.0433	7.3678	1.6887	6.3678	2.6519	5.3678	0.92814	4.3678	1.1924	3.3678	66.356	2.3678	52.143	1.3678	1.273	0.3678	0.86369
	9.368	2.9058	8.368	2.072	7.368	1.7381	6.368	2.6707	5.368	0.92008	4.368	1.1972	3.368	66.066	2.368	52.627	1.368	1.2311	0.368	0.89591
	9.3682	2.9058	8.3682	2.07	7.3682	1.7419	6.3682	2.6971	5.3682	0.92975	4.3682	1.186	3.3682	65.904	2.3682	52.852	1.3682	1.2214	0.3682	0.87658
	9.3684	2.8981	8.3684	2.0968	7.3684	1.7857	6.3684	2.6971	5.3684	0.91203	4.3684	1.1602	3.3684	65.743	2.3684	52.981	1.3684	1.2504	0.3684	0.89591
	9.3686	2.9365	8.3686	2.1657	7.3686	1.8047	6.3686	2.7272	5.3686	0.93942	4.3686	1.1698	3.3686	65.582	2.3686	53.336	1.3686	1.2343	0.3686	0.90558
	9.3688	2.9192	8.3688	2.1676	7.3688	1.8294	6.3688	2.7366	5.3688	0.94103	4.3688	1.1537	3.3688	65.389	2.3688	53.497	1.3688	1.2214	0.3688	0.87658
	9.369	2.9423	8.369	2.1867	7.369	1.8408	6.369	2.763	5.369	0.93297	4.369	1.157	3.369	65.002	2.369	53.529	1.369	1.215	0.369	0.91203
	9.3692	2.9327	8.3692	2.2001	7.3692	1.8674	6.3692	2.795	5.3692	0.92814	4.3692	1.1457	3.3692	64.809	2.3692	53.594	1.3692	1.1956	0.3692	0.9507
	9.3694	2.9576	8.3694	2.2327	7.3694	1.8751	6.3694	2.8044	5.3694	0.92814	4.3694	1.1376	3.3694	64.809	2.3694	53.98	1.3694	1.1956	0.3694	0.91525
	9.3696	2.9864	8.3696	2.1791	7.3696	1.8941	6.3696	2.8421	5.3696	0.94425	4.3696	1.1328	3.3696	64.486	2.3696	54.367	1.3696	1.1988	0.3696	0.93781
	9.3698	3.0075	8.3698	2.2193	7.3698	1.9074	6.3698	2.8477	5.3698	0.93781	4.3698	1.1328	3.3698	64.293	2.3698	54.883	1.3698	1.1763	0.3698	0.94425
	9.37	3.0248	8.37	2.2422	7.37	1.9283	6.37	2.8383	5.37	0.94748	4.37	1.1231	3.37	64.229	2.37	55.237	1.37	1.1892	0.37	0.96037
	9.3702	3.0421	8.3702	2.2633	7.3702	1.9435	6.3702	2.8703	5.3702	0.95231	4.3702	1.1134	3.3702	63.874	2.3702	55.27	1.3702	1.1827	0.3702	0.96359
	9.3704	3.0804	8.3704	2.2671	7.3704	1.9682	6.3704	2.9005	5.3704	0.94909	4.3704	1.1054	3.3704	63.681	2.3704	55.527	1.3704	1.186	0.3704	0.9926
	9.3706	3.0996	8.3706	2.3015	7.3706	1.9739	6.3706	2.9024	5.3706	0.97165	4.3706	1.0925	3.3706	63.423	2.3706	55.721	1.3706	1.1344	0.3706	0.92814
	9.3708	3.1227	8.3708	2.3494	7.3708	2.0082	6.3708	2.9231	5.3708	0.96359	4.3708	1.1086	3.3708	63.326	2.3708	56.075	1.3708	1.1312	0.3708	0.96037
	9.371	3.1438	8.371	2.3475	7.371	2.0234	6.371	2.925	5.371	0.96681	4.371	1.0861	3.371	62.778	2.371	56.172	1.371	1.1344	0.371	0.94425
	9.3712	3.163	8.3712	2.3647	7.3712	2.0405	6.3712	2.9363	5.3712	0.96681	4.3712	1.0989	3.3712	62.424	2.3712	56.494	1.3712	1.1279	0.3712	0.96037
	9.3714	3.1687	8.3714	2.3915	7.3714	2.0557	6.3714	2.94	5.3714	0.9652	4.3714	1.0764	3.3714	61.908	2.3714	56.688	1.3714	1.0925	0.3714	0.94425
	9.3716	3.2071	8.3716	2.3876	7.3716	2.0728	6.3716	2.9268	5.3716	0.96842	4.3716	1.0716	3.3716	61.264	2.3716	56.494	1.3716	1.1054	0.3716	0.94748
	9.3718	3.2167	8.3718	2.4087	7.3718	2.0747	6.3718	2.957	5.3718	0.98776	4.3718	1.057	3.3718	60.813	2.3718	57.235	1.3718	1.0893	0.3718	0.95715
	9.372	3.2301	8.372	2.424	7.372	2.1014	6.372	2.9871	5.372	0.99421	4.372	1.0603	3.372	60.458	2.372	57.3	1.372	1.0796	0.372	0.94748
	9.3722	3.234	8.3722	2.4355	7.3722	2.1185	6.3722	2.9739	5.3722	1.0087	4.3722	1.0699	3.3722	60.104	2.3722	57.654	1.3722	1.0925	0.3722	0.96037
	9.3724	3.2513	8.3724	2.4508	7.3724	2.1356	6.3724	2.9833	5.3724	1.0007	4.3724	1.0409	3.3724	59.846	2.3724	57.944	1.3724	1.0667	0.3724	0.97004
	9.3726	3.257	8.3726	2.4622	7.3726	2.1432	6.3726	2.9645	5.3726	0.99098	4.3726	1.0442	3.3726	59.717	2.3726	58.234	1.3726	1.0474	0.3726	0.99904
	9.3728	3.257	8.3728	2.5024	7.3728	2.1337	6.3728	2.9758	5.3728	0.99421	4.3728	1.0458	3.3728	59.427	2.3728	58.557	1.3728	1.0409	0.3728	0.98937
	9.373	3.2493	8.373	2.489	7.373	2.166	6.373	2.9852	5.373	1.0168	4.373	1.0442	3.373	59.298	2.373	58.686	1.373	1.0409	0.373	0.98937
	9.3732	3.2858	8.3732	2.5082	7.3732	2.1793	6.3732	2.9815	5.3732	1.0216	4.3732	1.0329	3.3732	58.976	2.3732	58.621	1.3732	1.0313	0.3732	1.0087
	9.3734	3.2916	8.3734	2.533	7.3734	2.1869	6.3734	3.0229	5.3734	1.0184	4.3734	1.0264	3.3734	58.557	2.3734	58.75	1.3734	1.0345	0.3734	1.028
	9.3736	3.3146	8.3736	2.5388	7.3736	2.1869	6.3736	3.0116	5.3736	1.0329	4.3736	1.0184	3.3736	58.299	2.3736	58.943	1.3736	1.0087	0.3736	0.9926
	9.3738	3.3319	8.3738	2.5483	7.3738	2.1869	6.3738	3.0267	5.3738	1.0393	4.3738	1.0216	3.3738	57.912	2.3738	59.008	1.3738	1.0216	0.3738	0.99904
	9.374	3.3319	8.374	2.5617	7.374	2.2421	6.374	3.0116	5.374	1.0667	4.374	1.028	3.374	57.719	2.374	59.105	1.374	0.99582	0.374	1.0184
	9.3742	3.3376	8.3742	2.5828	7.3742	2.2516	6.3742	3.0172	5.3742	1.057	4.3742	1.0103	3.3742	57.332	2.3742	59.298	1.3742	1.0055	0.3742	1.0055
	9.3744	3.3491	8.3744	2.6	7.3744	2.263	6.3744	3.0398	5.3744	1.0828	4.3744	1.0071	3.3744	56.945	2.3744	59.233	1.3744	1.0248	0.3744	1.0087
	9.3746	3.3491	8.3746	2.6115	7.3746	2.3086	6.3746	3.0342	5.3746	1.0828	4.3746	0.99743	3.3746	56.559	2.3746	59.362	1.3746	1.0699	0.3746	1.028
	9.3748	3.3549	8.3748	2.6229	7.3748	2.2934	6.3748	3.0417	5.3748	1.1006	4.3748	0.99743	3.3748	56.462	2.3748	59.427	1.3748	1.0603	0.3748	1.0152
	9.375	3.3376	8.375	2.6593	7.375	2.3124	6.375	3.021	5.375	1.1006	4.375	0.9797	3.375	56.043	2.375	59.524	1.375	1.0796	0.375	1.0023
	9.3752	3.3703	8.3752	2.6363	7.3752	2.3162	6.3752	3.0361	5.3752	1.1102	4.3752	0.98776	3.3752	55.979	2.3752	59.62	1.3752	1.1183	0.3752	1.0442
	9.3754	3.3722	8.3754	2.6497	7.3754	2.3315	6.3754	3.0511	5.3754	1.1038	4.3754	0.98293	3.3754	55.398	2.3754	59.556	1.3754	1.1698	0.3754	1.0345
	9.3756	3.3799	8.3756	2.6516	7.3756	2.3391	6.3756	3.053	5.3756	1.1167	4.3756	0.97326	3.3756	54.947	2.3756	59.62	1.3756	1.2021	0.3756	1.0667
	9.3758	3.3703	8.3758	2.6727	7.3758	2.3239	6.3758	3.0511	5.3758	1.1279	4.3758	0.98776	3.3758	54.754	2.3758	59.62	1.3758	1.1956	0.3758	1.0667
	9.376	3.3856	8.376	2.6727	7.376	2.3638	6.376	3.0738	5.376	1.1167	4.376	0.97165	3.376	54.27	2.376	59.62	1.376	1.215	0.376	1.0538
	9.3762	3.3914	8.3762	2.6861	7.3762	2.3771	6.3762	3.0455	5.3762	1.1425	4.3762	0.97487	3.3762	54.174	2.3762	59.556	1.3762	1.2343	0.3762	1.0796
	9.3764	3.376	8.3764	2.7014	7.3764	2.3961	6.3764	3.0606	5.3764	1.1425	4.3764	0.97326	3.3764	54.013	2.3764	59.652	1.3764	1.2472	0.3764	1.0603
	9.3766	3.3818	8.3766	2.7301	7.3766	2.3961	6.3766	3.0587	5.3766	1.157	4.3766	0.98937	3.3766	53.884	2.3766	59.524	1.3766	1.2601	0.3766	1.0667
	9.3768	3.3894	8.3768	2.7339	7.3768	2.4151	6.3768	3.0417	5.3768	1.1521	4.3768	0.98615	3.3768	53.529	2.3768	59.588	1.3768	1.2826	0.3768	1.0764
	9.377	3.3894	8.377	2.7301	7.377	2.4303	6.377	3.0455	5.377	1.1666	4.377	0.98615	3.377	53.465	2.377	59.459	1.377	1.3181	0.377	1.0764
	9.3772	3.3741	8.3772	2.7511	7.3772	2.4475	6.3772	3.0511	5.3772	1.1795	4.3772	0.98615	3.3772	53.465	2.3772	59.717	1.3772	1.3213	0.3772	1.0861
	9.3774	3.376	8.3774	2.7645	7.3774	2.4551	6.3774	3.0474	5.3774	1.1988	4.3774	0.9797	3.3774	53.014	2.3774	59.524	1.3774	1.3406	0.3774	1.0861
	9.3776	3.3703	8.3776	2.7932	7.3776	2.4817	6.3776	3.0474	5.3776	1.194	4.3776	0.97648	3.3776	52.885	2.3776	59.685	1.3776	1.3535	0.3776	1.1183
	9.3778	3.3722	8.3778	2.8104	7.3778	2.5216	6.3778	3.0549	5.3778	1.2037	4.3778	0.97809	3.3778	52.272	2.3778	59.556	1.3778	1.3761	0.3778	1.0925
	9.378	3.3664	8.378	2.82	7.378	2.4969	6.378	3.0606	5.378	1.2134	4.378	0.97487	3.378	52.401	2.378	59.427	1.378	1.4083	0.378	1.1022
	9.3782	3.3568	8.3782	2.8277	7.3782	2.533	6.3782	3.0493	5.3782	1.2279	4.3782	0.97326	3.3782	52.337	2.3782	59.33	1.3782	1.418	0.3782	1.0957
	9.3784	3.3799	8.3784	2.843	7.3784	2.5482	6.3784	3.0436	5.3784	1.2311	4.3784	0.97004	3.3784	51.821	2.3784	59.395	1.3784	1.4083	0.3784	1.0925
	9.3786	3.3568	8.3786	2.843	7.3786	2.5711	6.3786	3.0493	5.3786	1.2424	4.3786	0.95231	3.3786	51.563	2.3786	59.008	1.3786	1.4406	0.3786	1.1151
	9.3788	3.3491	8.3788	2.8793	7.3788	2.5863	6.3788	3.0493	5.3788	1.2456	4.3788	0.96681	3.3788	51.499	2.3788	59.072	1.3788	1.4599	0.3788	1.1054
	9.379	3.3184	8.379	2.9157	7.379	2.5996	6.379	3.0511	5.379	1.2552	4.379	0.96359	3.379	50.758	2.379	58.943	1.379	1.4728	0.379	1.1054
	9.3792	3.3204	8.3792	2.9118	7.3792	2.6072	6.3792	3.0474	5.3792	1.2536	4.3792	0.94587	3.3792	50.661	2.3792	58.75	1.3792	1.4824	0.3792	1.0989
	9.3794	3.328	8.3794	2.9367	7.3794	2.63	6.3794	3.0248	5.3794	1.2569	4.3794	0.95553	3.3794	50.339	2.3794	59.008	1.3794	1.5115	0.3794	1.1183
	9.3796	3.3165	8.3796	2.9482	7.3796	2.6414	6.3796	3.0304	5.3796	1.2778	4.3796	0.94103	3.3796	50.049	2.3796	58.879	1.3796	1.5276	0.3796	1.1279
	9.3798	3.3184	8.3798	2.9692	7.3798	2.6433	6.3798	3.038	5.3798	1.2778	4.3798	0.9362	3.3798	49.92	2.3798	58.782	1.3798	1.5598	0.3798	1.1215
	9.38	3.3127	8.38	2.9884	7.38	2.6814	6.38	3.0097	5.38	1.2762	4.38	0.93459	3.38	49.404	2.38	58.557	1.38	1.5952	0.38	1.1215
	9.3802	3.3204	8.3802	3.0056	7.3802	2.6985	6.3802	3.0361	5.3802	1.3084	4.3802	0.94264	3.3802	49.146	2.3802	58.621	1.3802	1.6017	0.3802	1.1247
	9.3804	3.3223	8.3804	3.0534	7.3804	2.7308	6.3804	3.0116	5.3804	1.3342	4.3804	0.93297	3.3804	48.792	2.3804	58.234	1.3804	1.6468	0.3804	1.1312
	9.3806	3.3031	8.3806	3.0745	7.3806	2.7327	6.3806	3.0304	5.3806	1.3181	4.3806	0.94587	3.3806	48.212	2.3806	58.46	1.3806	1.6565	0.3806	1.1183
	9.3808	3.3108	8.3808	3.1012	7.3808	2.7384	6.3808	3.0285	5.3808	1.3197	4.3808	0.94748	3.3808	47.986	2.3808	58.396	1.3808	1.6629	0.3808	1.1279
	9.381	3.3031	8.381	3.128	7.381	2.7669	6.381	3.0267	5.381	1.3406	4.381	0.93459	3.381	47.664	2.381	58.331	1.381	1.6855	0.381	1.1247
	9.3812	3.3012	8.3812	3.1318	7.3812	2.7955	6.3812	3.0248	5.3812	1.3455	4.3812	0.92653	3.3812	47.052	2.3812	58.009	1.3812	1.6887	0.3812	1.0893
	9.3814	3.2954	8.3814	3.151	7.3814	2.8164	6.3814	3.0342	5.3814	1.3793	4.3814	0.92975	3.3814	46.6	2.3814	58.041	1.3814	1.6855	0.3814	1.1215
	9.3816	3.2877	8.3816	3.1567	7.3816	2.8449	6.3816	3.0191	5.3816	1.3697	4.3816	0.92492	3.3816	45.988	2.3816	57.687	1.3816	1.7177	0.3816	1.1118
	9.3818	3.2743	8.3818	3.1644	7.3818	2.8525	6.3818	2.9928	5.3818	1.3825	4.3818	0.91525	3.3818	45.408	2.3818	57.751	1.3818	1.7596	0.3818	1.1151
	9.382	3.28	8.382	3.1739	7.382	2.8715	6.382	3.0003	5.382	1.4035	4.382	0.92492	3.382	44.667	2.382	57.558	1.382	1.7596	0.382	1.1086
	9.3822	3.2705	8.3822	3.2007	7.3822	2.8867	6.3822	2.9871	5.3822	1.4067	4.3822	0.92008	3.3822	44.345	2.3822	57.848	1.3822	1.8015	0.3822	1.1247
	9.3824	3.2705	8.3824	3.1892	7.3824	2.9096	6.3824	2.989	5.3824	1.4115	4.3824	0.92331	3.3824	44.054	2.3824	57.654	1.3824	1.7951	0.3824	1.1344
	9.3826	3.2532	8.3826	3.195	7.3826	2.9115	6.3826	2.9815	5.3826	1.4277	4.3826	0.89914	3.3826	43.603	2.3826	57.59	1.3826	1.7886	0.3826	1.1247
	9.3828	3.2397	8.3828	3.2084	7.3828	2.9229	6.3828	2.9928	5.3828	1.4422	4.3828	0.90075	3.3828	43.249	2.3828	57.687	1.3828	1.8466	0.3828	1.1118
	9.383	3.2148	8.383	3.2199	7.383	2.9343	6.383	2.972	5.383	1.4486	4.383	0.91042	3.383	43.088	2.383	57.751	1.383	1.8369	0.383	1.1441
	9.3832	3.2263	8.3832	3.2275	7.3832	2.9495	6.3832	2.9532	5.3832	1.4873	4.3832	0.92331	3.3832	42.701	2.3832	57.461	1.3832	1.8402	0.3832	1.1279
	9.3834	3.2513	8.3834	3.2352	7.3834	2.9533	6.3834	2.9494	5.3834	1.476	4.3834	0.92653	3.3834	42.314	2.3834	57.106	1.3834	1.8595	0.3834	1.1247
	9.3836	3.2609	8.3836	3.2428	7.3836	2.9685	6.3836	2.9457	5.3836	1.4824	4.3836	0.92814	3.3836	42.056	2.3836	57.139	1.3836	1.8724	0.3836	1.1473
	9.3838	3.2762	8.3838	3.2543	7.3838	2.9666	6.3838	2.9419	5.3838	1.4857	4.3838	0.93459	3.3838	41.605	2.3838	57.042	1.3838	1.9014	0.3838	1.1505
	9.384	3.2589	8.384	3.2505	7.384	2.9818	6.384	2.9325	5.384	1.5195	4.384	0.92331	3.384	41.605	2.384	56.72	1.384	1.9175	0.384	1.1537
	9.3842	3.2513	8.3842	3.2562	7.3842	2.9837	6.3842	2.9174	5.3842	1.5292	4.3842	0.92331	3.3842	41.025	2.3842	56.688	1.3842	1.9433	0.3842	1.1988
	9.3844	3.2589	8.3844	3.26	7.3844	2.9913	6.3844	2.9306	5.3844	1.563	4.3844	0.92492	3.3844	40.542	2.3844	56.623	1.3844	1.9626	0.3844	1.1763
	9.3846	3.2282	8.3846	3.2677	7.3846	2.9837	6.3846	2.9099	5.3846	1.5743	4.3846	0.91686	3.3846	40.284	2.3846	56.462	1.3846	1.9723	0.3846	1.1827
	9.3848	3.2493	8.3848	3.26	7.3848	2.997	6.3848	2.9005	5.3848	1.5824	4.3848	0.92492	3.3848	39.994	2.3848	56.301	1.3848	1.9949	0.3848	1.1827
	9.385	3.2225	8.385	3.2715	7.385	3.0161	6.385	2.8892	5.385	1.6001	4.385	0.95553	3.385	39.704	2.385	56.204	1.385	20.432	0.385	1.1892
	9.3852	3.2301	8.3852	3.2639	7.3852	3.0161	6.3852	2.8835	5.3852	1.6178	4.3852	0.94587	3.3852	39.349	2.3852	55.882	1.3852	20.335	0.3852	1.2053
	9.3854	3.2244	8.3854	3.2639	7.3854	3.018	6.3854	2.8647	5.3854	1.6516	4.3854	0.94103	3.3854	39.027	2.3854	55.688	1.3854	20.625	0.3854	1.2182
	9.3856	3.2071	8.3856	3.2409	7.3856	3.0275	6.3856	2.8647	5.3856	1.6355	4.3856	0.94748	3.3856	38.898	2.3856	55.366	1.3856	20.851	0.3856	1.2117
	9.3858	3.2071	8.3858	3.2562	7.3858	3.0237	6.3858	2.8647	5.3858	1.6597	4.3858	0.9507	3.3858	38.479	2.3858	55.302	1.3858	20.851	0.3858	1.215
	9.386	3.1841	8.386	3.2562	7.386	3.0313	6.386	2.8609	5.386	1.6774	4.386	0.94909	3.386	38.157	2.386	55.205	1.386	20.915	0.386	1.215
	9.3862	3.1745	8.3862	3.2294	7.3862	3.0389	6.3862	2.8251	5.3862	1.6823	4.3862	0.94587	3.3862	37.577	2.3862	54.883	1.3862	21.077	0.3862	1.1827
	9.3864	3.1591	8.3864	3.2447	7.3864	3.0313	6.3864	2.8138	5.3864	1.6951	4.3864	0.94909	3.3864	37.287	2.3864	54.818	1.3864	21.205	0.3864	1.2246
	9.3866	3.1419	8.3866	3.2409	7.3866	3.0541	6.3866	2.7799	5.3866	1.7032	4.3866	0.97165	3.3866	37.255	2.3866	54.689	1.3866	21.399	0.3866	1.2504
	9.3868	3.1361	8.3868	3.2524	7.3868	3.0731	6.3868	2.7781	5.3868	1.7193	4.3868	0.97487	3.3868	37.222	2.3868	54.399	1.3868	21.367	0.3868	1.244
	9.387	3.1227	8.387	3.2486	7.387	3.0636	6.387	2.7856	5.387	1.7242	4.387	0.98293	3.387	37.029	2.387	54.238	1.387	21.528	0.387	1.2311
	9.3872	3.0958	8.3872	3.2409	7.3872	3.0636	6.3872	2.7536	5.3872	1.7419	4.3872	0.98132	3.3872	36.836	2.3872	53.916	1.3872	21.624	0.3872	1.2053
	9.3874	3.09	8.3874	3.2486	7.3874	3.0655	6.3874	2.7649	5.3874	1.7515	4.3874	0.98776	3.3874	36.707	2.3874	53.755	1.3874	21.689	0.3874	1.2504
	9.3876	3.0824	8.3876	3.2313	7.3876	3.0807	6.3876	2.746	5.3876	1.7644	4.3876	0.98776	3.3876	36.288	2.3876	53.626	1.3876	21.721	0.3876	1.2536
	9.3878	3.0613	8.3878	3.2619	7.3878	3.0579	6.3878	2.7385	5.3878	1.7757	4.3878	0.98776	3.3878	35.998	2.3878	53.368	1.3878	21.818	0.3878	1.2375
	9.388	3.0497	8.388	3.2543	7.388	3.0826	6.388	2.714	5.388	1.7918	4.388	0.99743	3.388	36.127	2.388	53.207	1.388	21.914	0.388	1.2633
	9.3882	3.0401	8.3882	3.2486	7.3882	3.0845	6.3882	2.7253	5.3882	1.7983	4.3882	0.99421	3.3882	35.74	2.3882	52.949	1.3882	21.979	0.3882	1.2633
	9.3884	3.0171	8.3884	3.2619	7.3884	3.0769	6.3884	2.7065	5.3884	1.8047	4.3884	0.97648	3.3884	35.611	2.3884	52.659	1.3884	22.011	0.3884	1.2472
	9.3886	3.0018	8.3886	3.2428	7.3886	3.1111	6.3886	2.6839	5.3886	1.8096	4.3886	0.99421	3.3886	35.45	2.3886	52.208	1.3886	22.011	0.3886	1.244
	9.3888	2.9806	8.3888	3.2505	7.3888	3.0921	6.3888	2.665	5.3888	1.8208	4.3888	1.0087	3.3888	35.031	2.3888	52.337	1.3888	22.043	0.3888	1.2536
	9.389	2.9499	8.389	3.2562	7.389	3.1092	6.389	2.6481	5.389	1.8305	4.389	0.99743	3.389	34.773	2.389	51.95	1.389	22.076	0.389	1.2601
	9.3892	2.9365	8.3892	3.2734	7.3892	3.1016	6.3892	2.65	5.3892	1.8241	4.3892	1.0184	3.3892	34.741	2.3892	51.66	1.3892	22.301	0.3892	1.2472
	9.3894	2.925	8.3894	3.2045	7.3894	3.1016	6.3894	2.6349	5.3894	1.8176	4.3894	1.0168	3.3894	34.451	2.3894	51.273	1.3894	22.398	0.3894	1.2665
	9.3896	2.9058	8.3896	3.2256	7.3896	3.1054	6.3896	2.6048	5.3896	1.8369	4.3896	1.0071	3.3896	34.096	2.3896	51.177	1.3896	22.591	0.3896	1.2923
	9.3898	2.8943	8.3898	3.2313	7.3898	3.1169	6.3898	2.618	5.3898	1.8434	4.3898	1.0103	3.3898	34.032	2.3898	50.887	1.3898	22.656	0.3898	1.2569
	9.39	2.8885	8.39	3.2352	7.39	3.0997	6.39	2.5972	5.39	1.8547	4.39	1.0103	3.39	33.774	2.39	50.951	1.39	22.72	0.39	1.2601
	9.3902	2.8751	8.3902	3.2332	7.3902	3.1188	6.3902	2.5991	5.3902	1.8563	4.3902	1.0313	3.3902	33.581	2.3902	50.693	1.3902	22.913	0.3902	1.244
	9.3904	2.8674	8.3904	3.2639	7.3904	3.115	6.3904	2.5897	5.3904	1.8724	4.3904	1.0248	3.3904	33.484	2.3904	50.371	1.3904	22.752	0.3904	1.2633
	9.3906	2.8405	8.3906	3.2562	7.3906	3.1302	6.3906	2.5841	5.3906	1.8869	4.3906	1.0248	3.3906	33.129	2.3906	49.984	1.3906	22.913	0.3906	1.2762
	9.3908	2.8386	8.3908	3.2543	7.3908	3.1226	6.3908	2.5765	5.3908	1.8885	4.3908	1.0216	3.3908	32.42	2.3908	49.888	1.3908	23.171	0.3908	1.2472
	9.391	2.8137	8.391	3.2409	7.391	3.113	6.391	2.552	5.391	1.8998	4.391	1.0264	3.391	32.163	2.391	49.533	1.391	23.268	0.391	1.2633
	9.3912	2.8233	8.3912	3.2352	7.3912	3.115	6.3912	2.5332	5.3912	1.9078	4.3912	1.0023	3.3912	31.711	2.3912	49.211	1.3912	23.268	0.3912	1.2246
	9.3914	2.7983	8.3914	3.2524	7.3914	3.0883	6.3914	2.5219	5.3914	1.9111	4.3914	1.0232	3.3914	31.26	2.3914	48.985	1.3914	23.365	0.3914	1.2472
	9.3916	2.8194	8.3916	3.2256	7.3916	3.113	6.3916	2.5144	5.3916	1.9288	4.3916	1.0071	3.3916	31.293	2.3916	48.76	1.3916	23.461	0.3916	1.2762
	9.3918	2.7983	8.3918	3.216	7.3918	3.094	6.3918	2.4955	5.3918	1.9288	4.3918	1.0184	3.3918	31.325	2.3918	48.631	1.3918	23.655	0.3918	1.2343
	9.392	2.7887	8.392	3.2218	7.392	3.1207	6.392	2.4955	5.392	1.9481	4.392	1.0248	3.392	30.938	2.392	48.405	1.392	23.848	0.392	1.2214
	9.3922	2.7906	8.3922	3.216	7.3922	3.113	6.3922	2.4899	5.3922	1.9514	4.3922	1.0248	3.3922	30.841	2.3922	48.308	1.3922	24.235	0.3922	1.2472
	9.3924	2.7772	8.3924	3.1988	7.3924	3.1054	6.3924	2.488	5.3924	1.9514	4.3924	1.0248	3.3924	30.551	2.3924	48.147	1.3924	24.267	0.3924	1.2375
	9.3926	2.758	8.3926	3.1873	7.3926	3.0978	6.3926	2.4842	5.3926	1.9546	4.3926	1.0248	3.3926	30.487	2.3926	48.083	1.3926	24.106	0.3926	1.2343
	9.3928	2.7599	8.3928	3.1835	7.3928	3.0845	6.3928	2.4522	5.3928	1.9691	4.3928	1.0345	3.3928	30.036	2.3928	47.986	1.3928	24.46	0.3928	1.2407
	9.393	2.7388	8.393	3.1835	7.393	3.0921	6.393	2.4315	5.393	1.9949	4.393	1.0409	3.393	1.4857	2.393	47.664	1.393	24.622	0.393	1.2601
	9.3932	2.7446	8.3932	3.1854	7.3932	3.0826	6.3932	2.4315	5.3932	1.9932	4.3932	1.0554	3.3932	1.4841	2.3932	47.535	1.3932	24.912	0.3932	1.2375
	9.3934	2.7292	8.3934	3.1701	7.3934	3.0883	6.3934	2.4127	5.3934	1.9981	4.3934	1.049	3.3934	1.4808	2.3934	47.213	1.3934	25.008	0.3934	1.2697
	9.3936	2.7292	8.3936	3.1452	7.3936	3.0826	6.3936	2.4146	5.3936	1.9981	4.3936	1.0538	3.3936	1.4873	2.3936	47.181	1.3936	25.492	0.3936	1.2826
	9.3938	2.7119	8.3938	3.1395	7.3938	3.0769	6.3938	2.4051	5.3938	2.0319	4.3938	1.0506	3.3938	1.4567	2.3938	46.987	1.3938	25.556	0.3938	1.2633
	9.394	2.7158	8.394	3.1605	7.394	3.0484	6.394	2.3901	5.394	2.019	4.394	1.0538	3.394	1.4567	2.394	46.729	1.394	26.072	0.394	1.273
	9.3942	2.6927	8.3942	3.1318	7.3942	3.0636	6.3942	2.3863	5.3942	2.0303	4.3942	1.0619	3.3942	1.4712	2.3942	46.6	1.3942	26.362	0.3942	1.2633
	9.3944	2.6755	8.3944	3.1414	7.3944	3.0332	6.3944	2.3807	5.3944	2.0706	4.3944	1.0699	3.3944	1.4438	2.3944	46.343	1.3944	26.749	0.3944	1.2407
	9.3946	2.6544	8.3946	3.1185	7.3946	3.0389	6.3946	2.3618	5.3946	2.0593	4.3946	1.0474	3.3946	1.447	2.3946	45.924	1.3946	27.135	0.3946	1.2633
	9.3948	2.6524	8.3948	3.1089	7.3948	3.0199	6.3948	2.3618	5.3948	2.0593	4.3948	1.0603	3.3948	1.4454	2.3948	46.214	1.3948	27.619	0.3948	1.2601
	9.395	2.6448	8.395	3.1242	7.395	3.0256	6.395	2.3562	5.395	2.0786	4.395	1.0748	3.395	1.4325	2.395	45.924	1.395	28.038	0.395	1.2601
	9.3952	2.6467	8.3952	3.1261	7.3952	3.037	6.3952	2.3392	5.3952	2.0722	4.3952	1.1054	3.3952	1.4261	2.3952	45.344	1.3952	28.328	0.3952	1.2891
	9.3954	2.639	8.3954	3.084	7.3954	3.0218	6.3954	2.343	5.3954	2.0754	4.3954	1.0957	3.3954	1.4438	2.3954	45.021	1.3954	28.876	0.3954	1.3052
	9.3956	2.6179	8.3956	3.084	7.3956	3.0256	6.3956	2.3204	5.3956	2.0803	4.3956	1.0925	3.3956	1.4293	2.3956	45.054	1.3956	29.23	0.3956	1.273
	9.3958	2.6141	8.3958	3.0687	7.3958	3.0199	6.3958	2.3185	5.3958	2.0948	4.3958	1.1022	3.3958	1.418	2.3958	44.892	1.3958	29.52	0.3958	1.2859
	9.396	2.6045	8.396	3.0419	7.396	2.9913	6.396	2.2884	5.396	2.0899	4.396	1.1151	3.396	1.4148	2.396	44.441	1.396	29.971	0.396	1.2891
	9.3962	2.5987	8.3962	3.0285	7.3962	2.9989	6.3962	2.2959	5.3962	2.1028	4.3962	1.1151	3.3962	1.4083	2.3962	44.345	1.3962	30.293	0.3962	1.2891
	9.3964	2.5853	8.3964	3.0324	7.3964	2.9875	6.3964	2.2752	5.3964	2.1028	4.3964	1.1296	3.3964	1.3842	2.3964	44.183	1.3964	30.906	0.3964	1.2859
	9.3966	2.5757	8.3966	3.0324	7.3966	2.9799	6.3966	2.2545	5.3966	2.1093	4.3966	1.1441	3.3966	1.3858	2.3966	43.636	1.3966	31.131	0.3966	1.2923
	9.3968	2.5642	8.3968	2.9941	7.3968	2.959	6.3968	2.2413	5.3968	2.1077	4.3968	1.1602	3.3968	1.3793	2.3968	43.861	1.3968	31.647	0.3968	1.2988
	9.397	2.5622	8.397	2.9884	7.397	2.9533	6.397	2.2337	5.397	2.1254	4.397	1.1618	3.397	1.4051	2.397	43.41	1.397	31.647	0.397	1.2988
	9.3972	2.5526	8.3972	2.975	7.3972	2.9533	6.3972	2.1998	5.3972	2.1222	4.3972	1.1698	3.3972	1.3809	2.3972	43.313	1.3972	32.356	0.3972	1.3278
	9.3974	2.5219	8.3974	2.9673	7.3974	2.9153	6.3974	2.2093	5.3974	2.1222	4.3974	1.1618	3.3974	1.36	2.3974	43.249	1.3974	32.711	0.3974	1.2988
	9.3976	2.5219	8.3976	2.9635	7.3976	2.9324	6.3976	2.1961	5.3976	2.1302	4.3976	1.1795	3.3976	1.3761	2.3976	42.701	1.3976	33.033	0.3976	1.2988
	9.3978	2.4951	8.3978	2.952	7.3978	2.8982	6.3978	2.1904	5.3978	2.1431	4.3978	1.1811	3.3978	1.3568	2.3978	42.604	1.3978	33.291	0.3978	1.3116
	9.398	2.4816	8.398	2.9367	7.398	2.9096	6.398	2.1772	5.398	2.1399	4.398	1.1763	3.398	1.3487	2.398	42.443	1.398	33.903	0.398	1.2923
	9.3982	2.4682	8.3982	2.9405	7.3982	2.8906	6.3982	2.1848	5.3982	2.1495	4.3982	1.186	3.3982	1.3439	2.3982	41.992	1.3982	34.064	0.3982	1.2988
	9.3984	2.4394	8.3984	2.9271	7.3984	2.881	6.3984	2.1641	5.3984	2.1528	4.3984	1.2037	3.3984	1.3423	2.3984	41.734	1.3984	34.773	0.3984	1.3342
	9.3986	2.426	8.3986	2.8984	7.3986	2.8848	6.3986	2.1509	5.3986	2.156	4.3986	1.2005	3.3986	1.36	2.3986	41.412	1.3986	34.966	0.3986	1.2955
	9.3988	2.4125	8.3988	2.9042	7.3988	2.8753	6.3988	2.1245	5.3988	2.1737	4.3988	1.2053	3.3988	1.3487	2.3988	41.122	1.3988	35.16	0.3988	1.3052
	9.399	2.3703	8.399	2.9023	7.399	2.8582	6.399	2.1302	5.399	2.1753	4.399	1.2101	3.399	1.3616	2.399	40.735	1.399	35.901	0.399	1.2859
	9.3992	2.355	8.3992	2.8717	7.3992	2.8487	6.3992	2.1038	5.3992	2.1657	4.3992	1.2053	3.3992	1.3487	2.3992	40.477	1.3992	36.32	0.3992	1.2988
	9.3994	2.3492	8.3994	2.8506	7.3994	2.8297	6.3994	2.0944	5.3994	2.1608	4.3994	1.1972	3.3994	1.3342	2.3994	40.026	1.3994	36.771	0.3994	1.3052
	9.3996	2.3223	8.3996	2.8334	7.3996	2.8297	6.3996	2.0981	5.3996	2.1657	4.3996	1.2005	3.3996	1.3342	2.3996	40.155	1.3996	37.029	0.3996	1.3149
	9.3998	2.33	8.3998	2.8372	7.3998	2.8183	6.3998	2.0831	5.3998	2.1657	4.3998	1.223	3.3998	1.3213	2.3998	39.736	1.3998	37.287	0.3998	1.2794
[truncated: 35,444 more rows]
