# Supplementary material for: A Nonresonant Hybridized Electromagnetic-Triboelectric Nanogenerator for Irregular and Ultralow Frequency Blue Energy Harvesting
Source: Research (Wash D C). 2021 Feb 4;2021:5963293. doi: 10.34133/2021/5963293 (PMC7881767; doi:10.34133/2021/5963293)
Supplement: Supplementary Materials — Figure S1: pictures of double helix structure triboelectric nanogenerator. Figure S2: hybridized nanogenerator in Jialing River. Figure S3: hybridized nanogenerator's energy harvesting efficiency. Figure S4: the collision models of the system without TENG and with TENG. Figure S5: LEDs lighted up by hybridized nanogenerator. Movie S1: the front view of the kinematic simulation for pendulum swing. Movie S2: the vertical view of the kinematic simulation for pendulum swing. Movie S3: the outputs of EMG tested in the river. Movie S4: the outputs of TENG tested in the river. Movie S5: 100 LEDs in parallel were lighted up by the EMG. Movie S6: 50 LEDs in series were lighted up by the TENG. Movie S7: The wireless temperature sensing was powered by the hybridized nanogenerator. Shared data 1: Figure 3(a) data. The output currents of the TENG under different vibration frequencies of external excitation. Shared data 2: Figure 3(b) data. The output voltages of the TENG under different vibration frequencies of external excitation. Shared data 3: Figure 3(c) data. The transferred charge of the TENG when the frequency of external excitation was 2.3 Hz. Shared data 4: Figure 3(d) data. The transferred charge of the TENG under different vibration frequencies of external excitation. Shared data 5: Figure 3(e) data. The peak power-resistance curve of TENG. Shared data 6: Figure 3(f) data. The charging behavior of the TENG. Shared data 7: Figure 4(a) data. The induced currents in the coil of the EMG under different vibration frequencies of external excitation. Shared data 8: Figure 4(b) data. The induced voltages in the coil of the EMG under different vibration frequencies of external excitation. Shared data 9: Figure 4(c) data. The peak power-resistance curve of EMG. Shared data 10: Figure 4(d) data. The charging capability of the EMG. Shared data 11: Figure 5(a) data. The output currents of the TENG in different wave heights. Shared data 12: Figure 5(b) data. The output voltages of [file 5963293.f1.zip › Shared data 3.xlsx]

## Sheet: Sheet1
	Time (s)	Current (μA)
	0.0002	-0.56427
	0.0004	-0.55191
	0.0006	-0.52719
	0.0008	-0.521
	0.001	-0.51482
	0.0012	-0.50246
	0.0014	-0.53337
	0.0016	-0.48392
	0.0018	-0.44683
	0.002	-0.50864
	0.0022	-0.47773
	0.0024	-0.48392
	0.0026	-0.45919
	0.0028	-0.48392
	0.003	-0.48392
	0.0032	-0.47773
	0.0034	-0.44065
	0.0036	-0.46537
	0.0038	-0.43446
	0.004	-0.7559
	0.0042	-0.61373
	0.0044	-0.44065
	0.0046	-0.40974
	0.0048	-0.39119
	0.005	-0.40974
	0.0052	-0.40356
	0.0054	-0.44065
	0.0056	-0.43446
	0.0058	-0.4221
	0.006	-0.39738
	0.0062	-0.44065
	0.0064	-0.41592
	0.0066	-0.47773
	0.0068	-0.44065
	0.007	-0.43446
	0.0072	-0.43446
	0.0074	-0.45301
	0.0076	-0.47773
	0.0078	-0.45919
	0.008	-0.40356
	0.0082	-0.60754
	0.0084	-0.40356
	0.0086	-0.4221
	0.0088	-0.56427
	0.009	-0.47155
	0.0092	-0.4221
	0.0094	-0.39119
	0.0096	-0.44683
	0.0098	-0.39738
	0.01	-0.40974
	0.0102	-0.39738
	0.0104	-0.40974
	0.0106	-0.37265
	0.0108	-0.4221
	0.011	-0.41592
	0.0112	-0.37265
	0.0114	-0.40974
	0.0116	-0.40356
	0.0118	-0.39738
	0.012	-0.37265
	0.0122	-0.37265
	0.0124	-0.38501
	0.0126	-0.35411
	0.0128	-0.39119
	0.013	-0.41592
	0.0132	-0.34174
	0.0134	-0.39738
	0.0136	-0.37883
	0.0138	-0.57664
	0.014	-0.78681
	0.0142	-0.84244
	0.0144	-0.89189
	0.0146	-0.62609
	0.0148	-0.73117
	0.015	-0.63227
	0.0152	-0.40356
	0.0154	-0.45919
	0.0156	-0.36647
	0.0158	-0.41592
	0.016	-0.40356
	0.0162	-0.44065
	0.0164	-0.42828
	0.0166	-0.50864
	0.0168	-0.37883
	0.017	-0.4221
	0.0172	-0.40974
	0.0174	-0.41592
	0.0176	-0.39119
	0.0178	-0.36647
	0.018	-0.76826
	0.0182	-0.8239
	0.0184	-0.39738
	0.0186	-0.65081
	0.0188	-0.63227
	0.019	-0.50864
	0.0192	-0.44065
	0.0194	-0.37265
	0.0196	-0.37883
	0.0198	-0.3232
	0.02	-0.31702
	0.0202	-0.29847
	0.0204	-0.3232
	0.0206	-0.3232
	0.0208	-0.29229
	0.021	-0.31084
	0.0212	-0.27375
	0.0214	-0.29229
	0.0216	-0.28611
	0.0218	-0.37883
	0.022	-0.37883
	0.0222	-0.44683
	0.0224	-0.36647
	0.0226	-0.51482
	0.0228	-0.31084
	0.023	-0.29229
	0.0232	-0.2552
	0.0234	-0.34174
	0.0236	-0.36029
	0.0238	-0.40356
	0.024	-0.589
	0.0242	-0.63845
	0.0244	-0.4221
	0.0246	-0.40974
	0.0248	-0.40356
	0.025	-0.26757
	0.0252	-0.37265
	0.0254	-0.47155
	0.0256	-0.60754
	0.0258	-0.657
	0.026	-0.51482
	0.0262	-0.45919
	0.0264	-0.26138
	0.0266	-0.47773
	0.0268	-0.23666
	0.027	-0.29847
	0.0272	-0.33556
	0.0274	-0.49628
	0.0276	-0.18103
	0.0278	-0.77444
	0.028	-0.31084
	0.0282	-0.76208
	0.0284	-0.43446
	0.0286	-0.3232
	0.0288	-0.19957
	0.029	-0.18721
	0.0292	-0.11303
	0.0294	-0.05121
	0.0296	-0.0574
	0.0298	-0.03267
	0.03	-0.04503
	0.0302	-0.00176
	0.0304	-0.06976
	0.0306	-0.03267
	0.0308	-0.08212
	0.031	-0.00794
	0.0312	-0.00176
	0.0314	0.03533
	0.0316	-0.00176
	0.0318	0.01678
	0.032	-0.01413
	0.0322	0.03533
	0.0324	-0.00176
	0.0326	-0.03267
	0.0328	0.03533
	0.033	0.02296
	0.0332	-0.0574
	0.0334	-0.09449
	0.0336	-0.2243
	0.0338	-0.27993
	0.034	-0.50246
	0.0342	-0.62609
	0.0344	-0.48392
	0.0346	-0.44683
	0.0348	-0.657
	0.035	-0.23666
	0.0352	-0.36647
	0.0354	-0.52719
	0.0356	-0.50864
	0.0358	-0.45919
	0.036	-0.72499
	0.0362	-0.37883
	0.0364	-0.66318
	0.0366	-0.57664
	0.0368	-0.67554
	0.037	-0.3232
	0.0372	-0.27375
	0.0374	-0.47773
	0.0376	-0.74354
	0.0378	-0.50246
	0.038	-0.66318
	0.0382	-0.589
	0.0384	-0.36647
	0.0386	-0.19339
	0.0388	-0.04503
	0.039	0.17132
	0.0392	0.25786
	0.0394	0.25786
	0.0396	0.21459
	0.0398	0.21459
	0.04	0.22077
	0.0402	0.18368
	0.0404	0.18986
	0.0406	0.18986
	0.0408	0.14659
	0.041	0.18986
	0.0412	0.13423
	0.0414	0.13423
	0.0416	0.0786
	0.0418	0.05387
	0.042	0.06005
	0.0422	0.06005
	0.0424	0.03533
	0.0426	-0.01413
	0.0428	0.01678
	0.043	0.02914
	0.0432	0.02296
	0.0434	0.04769
	0.0436	-0.06976
	0.0438	-0.13157
	0.044	-0.31084
	0.0442	-0.45919
	0.0444	-0.56427
	0.0446	-0.42828
	0.0448	-0.59518
	0.045	-0.23048
	0.0452	-0.44683
	0.0454	-0.61373
	0.0456	-0.55191
	0.0458	-0.74972
	0.046	-0.76208
	0.0462	-0.66936
	0.0464	-0.65081
	0.0466	-0.73735
	0.0468	-0.50246
	0.047	-0.63845
	0.0472	-0.91662
	0.0474	-0.83008
	0.0476	-0.86098
	0.0478	-0.72499
	0.048	-0.76208
	0.0482	-0.63227
	0.0484	-0.52719
	0.0486	-0.55191
	0.0488	-0.28611
	0.049	-0.19957
	0.0492	-0.07594
	0.0494	-0.11303
	0.0496	-0.06976
	0.0498	-0.08212
	0.05	-0.08212
	0.0502	-0.10067
	0.0504	-0.14394
	0.0506	-0.09449
	0.0508	-0.14394
	0.051	-0.10067
	0.0512	-0.09449
	0.0514	-0.16866
	0.0516	-0.0883
	0.0518	-0.06358
	0.052	-0.09449
	0.0522	-0.05121
	0.0524	-0.06976
	0.0526	-0.09449
	0.0528	-0.06976
	0.053	-0.07594
	0.0532	-0.11303
	0.0534	-0.07594
	0.0536	-0.12539
	0.0538	-0.26138
	0.054	-0.52719
	0.0542	-0.63845
	0.0544	-0.57046
	0.0546	-0.57664
	0.0548	-0.74354
	0.055	-0.74354
	0.0552	-0.9228
	0.0554	-0.7559
	0.0556	-0.74354
	0.0558	-0.86098
	0.056	-0.84862
	0.0562	-0.39738
	0.0564	-0.37265
	0.0566	-0.40356
	0.0568	-0.51482
	0.057	-0.58282
	0.0572	-0.589
	0.0574	-0.81153
	0.0576	-0.80535
	0.0578	-0.60754
	0.058	-0.60754
	0.0582	0.0786
	0.0584	0.22077
	0.0586	0.48657
	0.0588	0.78328
	0.059	0.96872
	0.0592	1.2654
	0.0594	1.3829
	0.0596	1.5374
	0.0598	1.692
	0.06	1.7538
	0.0602	1.8527
	0.0604	1.9454
	0.0606	2.0196
	0.0608	2.2545
	0.061	2.4646
	0.0612	2.7119
	0.0614	3.0024
	0.0616	3.2497
	0.0618	3.3239
	0.062	3.1631
	0.0622	2.8541
	0.0624	2.5264
	0.0626	2.2236
	0.0628	1.9145
	0.063	1.6054
	0.0632	1.4818
	0.0634	1.4818
	0.0636	1.3272
	0.0638	1.3643
	0.064	1.3272
	0.0642	1.3829
	0.0644	1.42
	0.0646	1.3334
	0.0648	1.3891
	0.065	1.5436
	0.0652	1.6116
	0.0654	1.6981
	0.0656	1.6796
	0.0658	1.7476
	0.066	1.624
	0.0662	1.4138
	0.0664	1.1727
	0.0666	0.83273
	0.0668	0.82037
	0.067	0.68438
	0.0672	0.63493
	0.0674	0.78946
	0.0676	0.9749
	0.0678	1.1665
	0.068	1.3458
	0.0682	1.6301
	0.0684	2.001
	0.0686	2.3719
	0.0688	2.8479
	0.069	3.2435
	0.0692	3.6947
	0.0694	4.0718
	0.0696	4.4921
	0.0698	4.9125
	0.07	5.2216
	0.0702	5.6604
	0.0704	6.0808
	0.0706	6.5011
	0.0708	6.9771
	0.071	7.1502
	0.0712	7.2429
	0.0714	7.2676
	0.0716	7.416
	0.0718	7.3789
	0.072	7.2862
	0.0722	7.1378
	0.0724	7.1131
	0.0726	6.9894
	0.0728	6.9462
	0.073	6.9215
	0.0732	7.0513
	0.0734	7.2367
	0.0736	7.5087
	0.0738	7.6879
	0.074	7.7312
	0.0742	7.8981
	0.0744	7.9538
	0.0746	8.0897
	0.0748	8.337
	0.075	8.4112
	0.0752	8.5534
	0.0754	8.6275
	0.0756	8.6337
	0.0758	8.609
	0.076	8.5472
	0.0762	8.7202
	0.0764	9.0231
	0.0766	9.5486
	0.0768	10.031
	0.077	10.365
	0.0772	10.772
	0.0774	11.867
	0.0776	12.213
	0.0778	12.429
	0.078	12.46
	0.0782	12.423
	0.0784	12.497
	0.0786	12.547
	0.0788	12.67
	0.079	12.744
	0.0792	12.751
	0.0794	12.8
	0.0796	12.769
	0.0798	12.775
	0.08	12.775
	0.0802	12.744
	0.0804	12.763
	0.0806	12.701
	0.0808	12.713
	0.081	12.701
	0.0812	12.639
	0.0814	12.602
	0.0816	12.608
	0.0818	12.516
	0.082	12.596
	0.0822	12.503
	0.0824	12.46
	0.0826	12.448
	0.0828	12.398
	0.083	12.429
	0.0832	12.361
	0.0834	12.207
	0.0836	11.452
	0.0838	9.9071
	0.084	8.7821
	0.0842	8.0712
	0.0844	5.2957
	0.0846	2.6872
	0.0848	0.5113
	0.085	-1.4111
	0.0852	-2.9627
	0.0854	-3.9579
	0.0856	-4.7244
	0.0858	-5.3734
	0.086	-5.8803
	0.0862	-6.2388
	0.0864	-6.6963
	0.0866	-7.0239
	0.0868	-7.2217
	0.087	-7.3762
	0.0872	-7.5555
	0.0874	-7.6358
	0.0876	-7.6544
	0.0878	-7.71
	0.088	-7.8089
	0.0882	-7.982
	0.0884	-8.1922
	0.0886	-8.2107
	0.0888	-8.2787
	0.089	-8.3405
	0.0892	-8.4951
	0.0894	-8.4271
	0.0896	-8.4456
	0.0898	-8.4456
	0.09	-8.3282
	0.0902	-8.2169
	0.0904	-8.05
	0.0906	-7.8584
	0.0908	-7.6977
	0.091	-7.5122
	0.0912	-7.333
	0.0914	-7.1475
	0.0916	-6.9373
	0.0918	-6.7828
	0.092	-6.7704
	0.0922	-6.5232
	0.0924	-6.4119
	0.0926	-6.2574
	0.0928	-6.1894
	0.093	-6.0967
	0.0932	-5.9916
	0.0934	-6.0225
	0.0936	-5.9607
	0.0938	-5.9421
	0.094	-6.0349
	0.0942	-6.1028
	0.0944	-6.2018
	0.0946	-6.2574
	0.0948	-6.4923
	0.095	-6.3748
	0.0952	-6.4366
	0.0954	-6.4181
	0.0956	-6.3007
	0.0958	-6.3934
	0.096	-6.3872
	0.0962	-6.2945
	0.0964	-6.1708
	0.0966	-6.1214
	0.0968	-6.0843
	0.097	-5.9669
	0.0972	-5.8618
	0.0974	-5.8123
	0.0976	-5.3858
	0.0978	-5.2869
	0.098	-5.12
	0.0982	-5.052
	0.0984	-4.7862
	0.0986	-4.7491
	0.0988	-4.3597
	0.099	-4.1866
	0.0992	-4.0692
	0.0994	-3.9826
	0.0996	-3.8466
	0.0998	-3.7786
	0.1	-3.6859
	0.1002	-3.587
	0.1004	-3.4943
	0.1006	-3.4201
	0.1008	-3.3583
	0.101	-3.3088
	0.1012	-3.2161
	0.1014	-3.2779
	0.1016	-3.1667
	0.1018	-3.1296
	0.102	-3.1976
	0.1022	-2.9936
	0.1024	-2.975
	0.1026	-2.9812
	0.1028	-2.8081
	0.103	-2.8761
	0.1032	-2.7649
	0.1034	-2.8267
	0.1036	-2.9132
	0.1038	-2.8205
	0.104	-2.87
	0.1042	-2.8947
	0.1044	-2.9441
	0.1046	-2.9812
	0.1048	-3.1543
	0.105	-3.0987
	0.1052	-3.2532
	0.1054	-3.1976
	0.1056	-3.1172
	0.1058	-3.1543
	0.106	-3.1481
	0.1062	-3.179
	0.1064	-3.1172
	0.1066	-3.0987
	0.1068	-2.9936
	0.107	-2.9627
	0.1072	-2.9441
	0.1074	-2.8947
	0.1076	-2.771
	0.1078	-2.5609
	0.108	-2.4867
	0.1082	-2.4434
	0.1084	-2.3136
	0.1086	-2.19
	0.1088	-1.986
	0.109	-1.9304
	0.1092	-1.8624
	0.1094	-1.8006
	0.1096	-1.7202
	0.1098	-1.6831
	0.11	-1.6398
	0.1102	-1.5842
	0.1104	-1.5904
	0.1106	-1.5657
	0.1108	-1.5224
	0.111	-1.4915
	0.1112	-1.4544
	0.1114	-1.4235
	0.1116	-1.3802
	0.1118	-1.374
	0.112	-1.374
	0.1122	-1.3493
	0.1124	-1.374
	0.1126	-1.3431
	0.1128	-1.3493
	0.113	-1.3555
	0.1132	-1.3246
	0.1134	-1.3802
	0.1136	-1.3679
	0.1138	-1.3864
	0.114	-1.5409
	0.1142	-1.5966
	0.1144	-1.5966
	0.1146	-1.7017
	0.1148	-1.6646
	0.115	-1.7326
	0.1152	-1.7326
	0.1154	-1.8315
	0.1156	-1.6028
	0.1158	-1.5842
	0.116	-1.6089
	0.1162	-1.6275
	0.1164	-1.5409
	0.1166	-1.4173
	0.1168	-1.4359
	0.117	-1.4791
	0.1172	-1.4729
	0.1174	-1.5409
	0.1176	-1.5286
	0.1178	-1.374
	0.118	-1.374
	0.1182	-1.2813
	0.1184	-1.2257
	0.1186	-1.1639
	0.1188	-1.0402
	0.119	-0.97843
	0.1192	-0.95371
	0.1194	-0.89807
	0.1196	-0.87953
	0.1198	-0.83008
	0.12	-0.86098
	0.1202	-0.86098
	0.1204	-0.84862
	0.1206	-0.8548
	0.1208	-0.80535
	0.121	-0.79917
	0.1212	-0.78063
	0.1214	-0.7559
	0.1216	-0.71881
	0.1218	-0.71263
	0.122	-0.70645
	0.1222	-0.66936
	0.1224	-0.6879
	0.1226	-0.65081
	0.1228	-0.66936
	0.123	-0.66318
	0.1232	-0.62609
	0.1234	-0.66936
	0.1236	-0.67554
	0.1238	-0.70645
	0.124	-0.8548
	0.1242	-0.87335
	0.1244	-0.96607
	0.1246	-0.89807
	0.1248	-0.96607
	0.125	-0.94134
	0.1252	-1.0402
	0.1254	-0.74354
	0.1256	-0.66936
	0.1258	-0.97225
	0.126	-0.88571
	0.1262	-0.92898
	0.1264	-0.84244
	0.1266	-0.79917
	0.1268	-0.95371
	0.127	-0.98461
	0.1272	-0.94752
	0.1274	-0.81153
	0.1276	-0.79917
	0.1278	-0.62609
	0.128	-0.67554
	0.1282	-0.69408
	0.1284	-0.7559
	0.1286	-0.63227
	0.1288	-0.50864
	0.129	-0.44065
	0.1292	-0.4221
	0.1294	-0.39119
	0.1296	-0.35411
	0.1298	-0.34792
	0.13	-0.37883
	0.1302	-0.3232
	0.1304	-0.34792
	0.1306	-0.34792
	0.1308	-0.3232
	0.131	-0.36647
	0.1312	-0.34792
	0.1314	-0.31702
	0.1316	-0.26138
	0.1318	-0.26138
	0.132	-0.2552
	0.1322	-0.16248
	0.1324	-0.2243
	0.1326	-0.18103
	0.1328	-0.11303
	0.133	-0.18103
	0.1332	-0.23048
	0.1334	-0.16866
	0.1336	-0.21193
	0.1338	-0.34792
	0.134	-0.39119
	0.1342	-0.45919
	0.1344	-0.45301
	0.1346	-0.37265
	0.1348	-0.47155
	0.135	-0.50864
	0.1352	-0.47773
	0.1354	-0.36647
	0.1356	-0.44065
	0.1358	-0.43446
	0.136	-0.44683
	0.1362	-0.40974
	0.1364	-0.47773
	0.1366	-0.42828
	0.1368	-0.33556
	0.137	-0.18103
	0.1372	-0.34174
	0.1374	-0.31702
	0.1376	-0.23666
	0.1378	-0.30465
	0.138	-0.35411
	0.1382	-0.29847
	0.1384	-0.26757
	0.1386	-0.2552
	0.1388	-0.16866
	0.139	-0.13776
	0.1392	-0.18103
	0.1394	-0.08212
	0.1396	-0.0574
	0.1398	-0.06358
	0.14	-0.10685
	0.1402	-0.07594
	0.1404	-0.0574
	0.1406	-0.03885
	0.1408	-0.06976
	0.141	-0.10685
	0.1412	-0.13157
	0.1414	-0.07594
	0.1416	-0.02649
	0.1418	-0.10685
	0.142	-0.10685
	0.1422	-0.11303
	0.1424	-0.12539
	0.1426	-0.11921
	0.1428	-0.10067
	0.143	-0.12539
	0.1432	-0.0574
	0.1434	-0.03267
	0.1436	-0.06358
	0.1438	-0.14394
	0.144	-0.14394
	0.1442	-0.18721
	0.1444	-0.10685
	0.1446	-0.30465
	0.1448	-0.24902
	0.145	-0.26138
	0.1452	-0.3232
	0.1454	-0.19957
	0.1456	-0.13776
	0.1458	-0.27993
	0.146	-0.15012
	0.1462	-0.2552
	0.1464	-0.08212
	0.1466	-0.14394
	0.1468	-0.06976
	0.147	-0.13157
	0.1472	-0.10685
	0.1474	-0.2552
	0.1476	-0.13776
	0.1478	-0.19957
	0.148	-0.17484
	0.1482	-0.15012
	0.1484	-0.09449
	0.1486	-0.08212
	0.1488	-0.00176
	0.149	0.08478
	0.1492	0.1095
	0.1494	0.10332
	0.1496	0.11568
	0.1498	0.15277
	0.15	0.17132
	0.1502	0.18368
	0.1504	0.14041
	0.1506	0.12187
	0.1508	0.13423
	0.151	0.14041
	0.1512	0.12805
	0.1514	0.13423
	0.1516	0.16514
	0.1518	0.15277
	0.152	0.16514
	0.1522	0.15895
	0.1524	0.19604
	0.1526	0.14659
	0.1528	0.14659
	0.153	0.23313
	0.1532	0.1775
	0.1534	0.1775
	0.1536	0.13423
	0.1538	0.1775
	0.154	0.20222
	0.1542	0.12187
	0.1544	-0.09449
	0.1546	-0.0883
	0.1548	-0.00176
	0.155	0.03533
	0.1552	0.09714
	0.1554	0.02914
	0.1556	0.09714
	0.1558	-0.0574
	0.156	0.17132
	0.1562	0.16514
	0.1564	0.04151
	0.1566	-0.10685
	0.1568	0.23931
	0.157	0.22077
	0.1572	0.1095
	0.1574	0.01678
	0.1576	0.05387
	0.1578	0.13423
	0.158	0.23313
	0.1582	0.1095
	0.1584	0.16514
	0.1586	0.15895
	0.1588	0.1775
	0.159	0.1095
	0.1592	0.12187
	0.1594	0.20841
	0.1596	0.22077
	0.1598	0.24549
	0.16	0.24549
	0.1602	0.26404
	0.1604	0.25786
	0.1606	0.26404
	0.1608	0.2764
	0.161	0.31349
	0.1612	0.30731
	0.1614	0.29495
	0.1616	0.27022
	0.1618	0.23931
	0.162	0.24549
	0.1622	0.28258
	0.1624	0.2764
	0.1626	0.2764
	0.1628	0.31967
	0.163	0.30113
	0.1632	0.33203
	0.1634	0.35676
	0.1636	0.39385
	0.1638	0.40003
	0.164	0.41239
	0.1642	0.48657
	0.1644	0.4433
	0.1646	0.45566
	0.1648	0.40621
	0.165	0.46184
	0.1652	0.41239
	0.1654	0.45566
	0.1656	0.38149
	0.1658	0.3753
	0.166	0.47421
	0.1662	0.33822
	0.1664	0.28258
	0.1666	0.49275
	0.1668	0.49893
	0.167	0.50511
	0.1672	0.53602
	0.1674	0.51748
	0.1676	0.49275
	0.1678	0.5113
	0.168	0.46184
	0.1682	0.3753
	0.1684	0.43094
	0.1686	0.51748
	0.1688	0.45566
	0.169	0.41239
	0.1692	0.44948
	0.1694	0.48039
	0.1696	0.48039
	0.1698	0.46803
	0.17	0.52366
	0.1702	0.48657
	0.1704	0.46803
	0.1706	0.52366
	0.1708	0.50511
	0.171	0.50511
	0.1712	0.5113
	0.1714	0.52366
	0.1716	0.48657
	0.1718	0.51748
	0.172	0.49893
	0.1722	0.5113
	0.1724	0.47421
	0.1726	0.46184
	0.1728	0.48039
	0.173	0.50511
	0.1732	0.45566
	0.1734	0.46803
	0.1736	0.42476
	0.1738	0.40003
	0.174	0.3444
	0.1742	0.40621
	0.1744	0.43094
	0.1746	0.38149
	0.1748	0.44948
	0.175	0.49275
	0.1752	0.46184
	0.1754	0.49275
	0.1756	0.41239
	0.1758	0.41239
	0.176	0.49275
	0.1762	0.41857
	0.1764	0.53602
	0.1766	0.59784
	0.1768	0.50511
	0.177	0.52984
	0.1772	0.51748
	0.1774	0.57311
	0.1776	0.60402
	0.1778	0.64111
	0.178	0.63493
	0.1782	0.70292
	0.1784	0.69674
	0.1786	0.72765
	0.1788	0.85128
	0.179	0.83273
	0.1792	0.7771
	0.1794	0.78946
	0.1796	0.71528
	0.1798	0.74001
	0.18	0.68438
	0.1802	0.67201
	0.1804	0.60402
	0.1806	0.57929
	0.1808	0.5422
	0.181	0.51748
	0.1812	0.48039
	0.1814	0.43712
	0.1816	0.40621
	0.1818	0.33203
	0.182	0.31967
	0.1822	0.29495
	0.1824	0.25168
	0.1826	0.25168
	0.1828	0.24549
	0.183	0.23931
	0.1832	0.22077
	0.1834	0.21459
	0.1836	0.15895
	0.1838	0.15895
	0.184	0.17132
	0.1842	0.15895
	0.1844	0.18368
	0.1846	0.18986
	0.1848	0.14041
	0.185	0.09096
	0.1852	0.09096
	0.1854	0.15277
	0.1856	0.08478
	0.1858	0.08478
	0.186	0.04769
	0.1862	0.04151
	0.1864	0.02296
	0.1866	-0.00176
	0.1868	0.05387
	0.187	0.04769
	0.1872	0.02296
	0.1874	-0.00794
	0.1876	0.04769
	0.1878	0.02296
	0.188	0.0106
	0.1882	-0.03267
	0.1884	0.06005
	0.1886	-0.03885
	0.1888	-0.03267
	0.189	-0.0574
	0.1892	-0.08212
	0.1894	0.01678
	0.1896	0.02296
	0.1898	0.02296
	0.19	-0.00176
	0.1902	-0.00176
	0.1904	-0.05121
	0.1906	-0.02649
	0.1908	-0.05121
	0.191	-0.0574
	0.1912	-0.10067
	0.1914	-0.0883
	0.1916	-0.10685
	0.1918	-0.11921
	0.192	-0.12539
	0.1922	-0.20575
	0.1924	-0.21811
	0.1926	-0.2243
	0.1928	-0.26138
	0.193	-0.26138
	0.1932	-0.31084
	0.1934	-0.34174
	0.1936	-0.37883
	0.1938	-0.46537
	0.194	-0.39738
	0.1942	-0.44683
	0.1944	-0.46537
	0.1946	-0.42828
	0.1948	-0.44683
	0.195	-0.50864
	0.1952	-0.39738
	0.1954	-0.44065
	0.1956	-0.42828
	0.1958	-0.35411
	0.196	-0.36029
	0.1962	-0.48392
	0.1964	-0.45919
	0.1966	-0.42828
	0.1968	-0.46537
	0.197	-0.39738
	0.1972	-0.38501
	0.1974	-0.39119
	0.1976	-0.45919
	0.1978	-0.32938
	0.198	-0.38501
	0.1982	-0.31702
	0.1984	-0.37883
	0.1986	-0.4901
	0.1988	-0.36029
	0.199	-0.41592
	0.1992	-0.44065
	0.1994	-0.3232
	0.1996	-0.29847
	0.1998	-0.3232
	0.2	-0.31702
	--	--
	--	--
	--	--
	--	--
	--	--
	--	--
	--	--
	--	--
	--	--
	--	--
	--	--
	--	--
	--	--
	--	--
	--	--
	--	--
	--	--
	--	--
	--	--
	--	--
	--	--
	--	--
	--	--
	--	--
	--	--
	--	--
	--	--
	--	--
	--	--
	--	--
	--	--
	--	--
	--	--
	--	--
	--	--
	--	--
	--	--
	--	--
	--	--
	--	--
	--	--
	--	--
	--	--
	--	--
	--	--
	--	--
	--	--
	--	--
	--	--
	--	--
	--	--
	--	--
	--	--
	--	--
	--	--
	--	--
	--	--
	--	--
	--	--
	--	--
	--	--
	--	--
	--	--
	--	--
	--	--
	--	--
	--	--
	--	--
	--	--
	--	--
	--	--
	--	--
	--	--
	--	--
	--	--
	--	--
	--	--
	--	--
	--	--
	--	--
	--	--
	--	--
	--	--
	--	--
	--	--
	--	--
	--	--
	--	--
	--	--
	--	--
	--	--
	--	--
	--	--
	--	--
	--	--
	--	--
	--	--
	--	--
	--	--
	--	--
	--	--
	--	--
	--	--
	--	--
	--	--
	--	--
	--	--
	--	--
	--	--
	--	--
	--	--
	--	--
	--	--
	--	--
	--	--
	--	--
	--	--
	--	--
	--	--
	--	--
	--	--
	--	--
	--	--
	--	--
	--	--
	--	--
	--	--
	--	--
	--	--
	--	--
	--	--
	--	--
	--	--
	--	--
	--	--
	--	--
	--	--
	--	--
	--	--
	--	--
	--	--
	--	--
	--	--
	--	--
	--	--
	--	--
	--	--
	--	--
	--	--
	--	--
	--	--
	--	--
	--	--
	--	--
	--	--
	--	--
	--	--
	--	--
	--	--
	--	--
	--	--
	--	--
	--	--
	--	--
	--	--
	--	--
	--	--
	--	--
	--	--
	--	--
	--	--
	--	--
	--	--
	--	--
	--	--
	--	--
	--	--
	--	--
	--	--
	--	--
	--	--
	--	--
	--	--
	--	--
	--	--
	--	--
	--	--
	--	--
	--	--
	--	--
	--	--
	--	--
	--	--
	--	--
	--	--
	--	--
	--	--
	--	--
	--	--
	--	--
	--	--
	--	--
	--	--
	--	--
	--	--
	--	--
	--	--
	--	--
	--	--
	--	--
	--	--
	--	--
	--	--
	--	--
	--	--
	--	--
	--	--
	--	--
	--	--
	--	--
	--	--
	--	--
	--	--
	--	--
	--	--
	--	--
	--	--
	--	--
	--	--
	--	--
	--	--
	--	--
	--	--
	--	--
	--	--
	--	--
	--	--
	--	--
	--	--
	--	--
	--	--
	--	--
	--	--
	--	--
	--	--
	--	--
	--	--
	--	--
	--	--
	--	--
	--	--
	--	--
	--	--
	--	--
	--	--
	--	--
	--	--
	--	--
	--	--
	--	--
	--	--
	--	--
	--	--
	--	--
	--	--
	--	--
	--	--
	--	--
	--	--
	--	--
	--	--
	--	--
	--	--
	--	--
	--	--
	--	--
	--	--
	--	--
	--	--
	--	--
	--	--
	--	--
	--	--
	--	--
	--	--
	--	--
	--	--
	--	--
	--	--
	--	--
	--	--
	--	--
	--	--
	--	--
	--	--
	--	--
	--	--
	--	--
	--	--
	--	--
	--	--
	--	--
	--	--
	--	--
	--	--
	--	--
	--	--
	--	--
	--	--
	--	--
	--	--
	--	--
	--	--
	--	--
	--	--
	--	--
	--	--
	--	--
	--	--
	--	--
	--	--
	--	--
	--	--
	--	--
	--	--
	--	--
	--	--
	--	--
	--	--
	--	--
	--	--
	--	--
	--	--
	--	--
	--	--
	--	--
	--	--
	--	--
	--	--
	--	--
	--	--
	--	--
	--	--
	--	--
	--	--
	--	--
	--	--
	--	--
	--	--
	--	--
	--	--
	--	--
	--	--
	--	--
	--	--
	--	--
	--	--
	--	--
	--	--
	--	--
	--	--
	--	--
	--	--
	--	--
	--	--
	--	--
	--	--
	--	--
	--	--
	--	--
	--	--
	--	--
	--	--
	--	--
	--	--
	--	--
	--	--
	--	--
	--	--
	--	--
	--	--
	--	--
	--	--
	--	--
	--	--
	--	--
	--	--
	--	--
	--	--
	--	--
	--	--
	--	--
	--	--
	--	--
	--	--
	--	--
	--	--
	--	--
	--	--
	--	--
	--	--
	--	--
	--	--
	--	--
	--	--
	--	--
	--	--
	--	--
	--	--
	--	--
	--	--
	--	--
	--	--
	--	--
	--	--
	--	--
	--	--
	--	--
	--	--
	--	--
	--	--
	--	--
	--	--
	--	--
	--	--
	--	--
	--	--
	--	--
	--	--
	--	--
	--	--
	--	--
	--	--
	--	--
	--	--
	--	--
	--	--
	--	--
	--	--
	--	--
	--	--
	--	--
	--	--
	--	--
	--	--
	--	--
	--	--
	--	--
	--	--
	--	--
	--	--
	--	--
	--	--
	--	--
	--	--
	--	--
	--	--
	--	--
	--	--
	--	--
	--	--
	--	--
	--	--
	--	--
	--	--
	--	--
	--	--
	--	--
	--	--
	--	--
	--	--
	--	--
	--	--
	--	--
	--	--
	--	--
	--	--
	--	--
	--	--
	--	--
	--	--
	--	--
	--	--
	--	--
	--	--
	--	--
	--	--
	--	--
	--	--
	--	--
	--	--
	--	--
	--	--
	--	--
	--	--
	--	--
	--	--
	--	--
	--	--
	--	--
	--	--
	--	--
	--	--
	--	--
	--	--
	--	--
	--	--
	--	--
	--	--
	--	--
	--	--
	--	--
	--	--
	--	--
	--	--
	--	--
	--	--
	--	--
	--	--
	--	--
	--	--
	--	--
	--	--
	--	--
	--	--
	--	--
	--	--
	--	--
	--	--
	--	--
	--	--
	--	--
	--	--
	--	--
	--	--
	--	--
	--	--
	--	--
	--	--
	--	--
	--	--
	--	--
	--	--
	--	--
	--	--
	--	--
	--	--
	--	--
	--	--
	--	--
	--	--
	--	--
	--	--
	--	--
	--	--
	--	--
	--	--
	--	--
	--	--
	--	--
	--	--
	--	--
	--	--
	--	--
	--	--
	--	--
	--	--
	--	--
	--	--
	--	--
	--	--
	--	--
	--	--
	--	--
	--	--
	--	--
	--	--
	--	--
	--	--
	--	--
	--	--
	--	--
	--	--
	--	--
	--	--
	--	--
	--	--
	--	--
	--	--
	--	--
	--	--
	--	--
	--	--
	--	--
	--	--
	--	--
	--	--
	--	--
	--	--
	--	--
	--	--
	--	--
	--	--
	--	--
	--	--
	--	--
	--	--
	--	--
	--	--
	--	--
	--	--
	--	--
	--	--
	--	--
	--	--
	--	--
	--	--
	--	--
	--	--
	--	--
	--	--
	--	--
	--	--
	--	--
	--	--
	--	--
	--	--
	--	--
	--	--
	--	--
	--	--
	--	--
	--	--
	--	--
	--	--
	--	--
	--	--
	--	--
	--	--
	--	--
	--	--
	--	--
	--	--
	--	--
	--	--
	--	--
	--	--
	--	--
	--	--
	--	--
	--	--
	--	--
	--	--
	--	--
	--	--
	--	--
	--	--
	--	--
	--	--
	--	--
	--	--
	--	--
	--	--
	--	--
	--	--
	--	--
	--	--
	--	--
	--	--
	--	--
	--	--
	--	--
	--	--
	--	--
	--	--
	--	--
	--	--
	--	--
	--	--
	--	--
	--	--
	--	--
	--	--
	--	--
	--	--
	--	--
	--	--
	--	--
	--	--
	--	--
	--	--
	--	--
	--	--
	--	--
	--	--
	--	--
	--	--
	--	--
	--	--
	--	--
	--	--
	--	--
	--	--
	--	--
	--	--
	--	--
	--	--
	--	--
	--	--
	--	--
	--	--
	--	--
	--	--
	--	--
	--	--
	--	--
	--	--
	--	--
	--	--
	--	--
	--	--
	--	--
	--	--
	--	--
	--	--
	--	--
	--	--
	--	--
	--	--
	--	--
	--	--
	--	--
	--	--
	--	--
	--	--
	--	--
	--	--
	--	--
	--	--
	--	--
	--	--
	--	--
	--	--
	--	--
	--	--
	--	--
	--	--
	--	--
	--	--
	--	--
	--	--
	--	--
	--	--
	--	--
	--	--
	--	--
	--	--
	--	--
	--	--
	--	--
	--	--
	--	--
	--	--
	--	--
	--	--
	--	--
	--	--
	--	--
	--	--
	--	--
	--	--
	--	--
	--	--
	--	--
	--	--
	--	--
	--	--
	--	--
	--	--
	--	--
	--	--
	--	--
	--	--
	--	--
	--	--
	--	--
	--	--
	--	--
	--	--
	--	--
	--	--
	--	--
	--	--
	--	--
	--	--
	--	--
	--	--
	--	--
	--	--
	--	--
	--	--
	--	--
	--	--
	--	--
	--	--
	--	--
	--	--
	--	--
	--	--
	--	--
	--	--
	--	--
	--	--
	--	--
	--	--
	--	--
	--	--
	--	--
	--	--
	--	--
	--	--
	--	--
	--	--
	--	--
	--	--
	--	--
	--	--
	--	--
	--	--
	--	--
	--	--
	--	--
	--	--
	--	--
	--	--
	--	--
	--	--
	--	--
	--	--
	--	--
	--	--
	--	--
	--	--
	--	--
	--	--
	--	--
	--	--
	--	--
	--	--
	--	--
	--	--
	--	--
	--	--
	--	--
	--	--
	--	--
	--	--
	--	--
	--	--
	--	--
	--	--
	--	--
	--	--
	--	--
	--	--
	--	--
	--	--
	--	--
	--	--
	--	--
	--	--
	--	--
	--	--
	--	--
	--	--
	--	--
	--	--
	--	--
	--	--
	--	--
	--	--
	--	--
	--	--
	--	--
	--	--
	--	--
	--	--
	--	--
	--	--
	--	--
	--	--
	--	--
	--	--
	--	--
	--	--
	--	--
	--	--
	--	--
	--	--
	--	--
	--	--
	--	--
	--	--
	--	--
	--	--
	--	--
	--	--
	--	--
	--	--
	--	--
	--	--
	--	--
	--	--
	--	--
	--	--
	--	--
	--	--
	--	--
	--	--
	--	--
	--	--
	--	--
	--	--
	--	--
	--	--
	--	--
	--	--
	--	--
	--	--
	--	--
	--	--
	--	--
	--	--
	--	--
	--	--
	--	--
	--	--
	--	--
	--	--
	--	--
	--	--
	--	--
	--	--
	--	--
	--	--
	--	--
	--	--
	--	--
	--	--
	--	--
	--	--
	--	--
	--	--
	--	--
	--	--
	--	--
	--	--
	--	--
	--	--
	--	--
	--	--
	--	--
	--	--
	--	--
	--	--
	--	--
	--	--
	--	--
	--	--
	--	--
	--	--
	--	--
	--	--
	--	--
	--	--
	--	--
	--	--
	--	--
	--	--
	--	--
	--	--
	--	--
	--	--
	--	--
	--	--
	--	--
	--	--
	--	--
	--	--
	--	--
	--	--
	--	--
	--	--
	--	--
	--	--
	--	--
	--	--
	--	--
	--	--
[truncated: 35,374 more rows]
