# Supplementary material for: A Nonresonant Hybridized Electromagnetic-Triboelectric Nanogenerator for Irregular and Ultralow Frequency Blue Energy Harvesting
Source: Research (Wash D C). 2021 Feb 4;2021:5963293. doi: 10.34133/2021/5963293 (PMC7881767; doi:10.34133/2021/5963293)
Supplement: Supplementary Materials — Figure S1: pictures of double helix structure triboelectric nanogenerator. Figure S2: hybridized nanogenerator in Jialing River. Figure S3: hybridized nanogenerator's energy harvesting efficiency. Figure S4: the collision models of the system without TENG and with TENG. Figure S5: LEDs lighted up by hybridized nanogenerator. Movie S1: the front view of the kinematic simulation for pendulum swing. Movie S2: the vertical view of the kinematic simulation for pendulum swing. Movie S3: the outputs of EMG tested in the river. Movie S4: the outputs of TENG tested in the river. Movie S5: 100 LEDs in parallel were lighted up by the EMG. Movie S6: 50 LEDs in series were lighted up by the TENG. Movie S7: The wireless temperature sensing was powered by the hybridized nanogenerator. Shared data 1: Figure 3(a) data. The output currents of the TENG under different vibration frequencies of external excitation. Shared data 2: Figure 3(b) data. The output voltages of the TENG under different vibration frequencies of external excitation. Shared data 3: Figure 3(c) data. The transferred charge of the TENG when the frequency of external excitation was 2.3 Hz. Shared data 4: Figure 3(d) data. The transferred charge of the TENG under different vibration frequencies of external excitation. Shared data 5: Figure 3(e) data. The peak power-resistance curve of TENG. Shared data 6: Figure 3(f) data. The charging behavior of the TENG. Shared data 7: Figure 4(a) data. The induced currents in the coil of the EMG under different vibration frequencies of external excitation. Shared data 8: Figure 4(b) data. The induced voltages in the coil of the EMG under different vibration frequencies of external excitation. Shared data 9: Figure 4(c) data. The peak power-resistance curve of EMG. Shared data 10: Figure 4(d) data. The charging capability of the EMG. Shared data 11: Figure 5(a) data. The output currents of the TENG in different wave heights. Shared data 12: Figure 5(b) data. The output voltages of [file 5963293.f1.zip › Shared data 6.xlsx]

## Sheet: Sheet1
	Time (s)	Voltage (V)	Time (s)	Voltage (V)	Time (s)	Voltage (V)	Time (s)	Voltage (V)	Time (s)	Voltage (V)	Time (s)	Voltage (V)	Time (s)	Voltage (V)
	0	-0.02	0	0.02	0	-0.06	0	0.06	0	0.02	0	0.04	0	0.2
	0.0032	-0.00667	0.003	0.00667	0.003	-0.06	0.003	0.06	0.0008	0.02	0.003	0.05333	0.00032	0.2
	0.0064	-0.004	0.006	0.004	0.006	-0.06	0.006	0.076	0.0016	0.052	0.006	0.08	0.00064	0.2
	0.0096	0.00857	0.009	0.00857	0.009	-0.05429	0.009	0.08286	0.0024	0.07714	0.009	0.08	0.00096	0.2
	0.0128	0.00667	0.013	0.00222	0.013	-0.04667	0.013	0.08222	0.0032	0.07778	0.013	0.07556	0.00128	0.2
	0.016	0.01273	0.016	0.00182	0.016	-0.03818	0.016	0.08182	0.004	0.08909	0.016	0.08	0.0016	0.2
	0.0192	0.00769	0.019	0.00154	0.019	-0.02923	0.019	0.08462	0.0048	0.08769	0.019	0.08308	0.00192	0.2
	0.0224	0.012	0.022	0.00133	0.022	-0.03067	0.022	0.084	0.0056	0.07867	0.022	0.088	0.00224	0.2
	0.0256	0.01294	0.025	0.00118	0.025	-0.02941	0.025	0.07882	0.0064	0.07176	0.025	0.09176	0.00256	0.2
	0.0288	0.01158	0.029	-0.00316	0.029	-0.02632	0.029	0.07684	0.0072	0.07263	0.029	0.09474	0.00288	0.2
	0.032	0.01048	0.032	-0.000952381	0.032	-0.0219	0.032	0.07905	0.008	0.06381	0.032	0.10095	0.0032	0.2
	0.0352	0.0113	0.035	-0.00435	0.035	-0.02	0.035	0.08087	0.0088	0.06	0.035	0.10261	0.00352	0.2
	0.0384	0.012	0.038	-0.0072	0.038	-0.0216	0.038	0.0824	0.0096	0.06	0.038	0.1056	0.00384	0.2
	0.0416	0.01259	0.041	-0.00815	0.041	-0.02444	0.041	0.08222	0.0104	0.06	0.041	0.10667	0.00416	0.2
	0.0448	0.01172	0.045	-0.01172	0.045	-0.02276	0.045	0.08207	0.0112	0.05862	0.045	0.10759	0.00448	0.2
	0.048	0.00968	0.048	-0.01484	0.048	-0.02	0.048	0.08065	0.012	0.06	0.048	0.11097	0.0048	0.2
	0.0512	0.01152	0.051	-0.01636	0.051	-0.02242	0.051	0.08182	0.0128	0.05879	0.051	0.11273	0.00512	0.2
	0.0544	0.01086	0.054	-0.01657	0.054	-0.02114	0.054	0.08171	0.0136	0.06	0.054	0.11314	0.00544	0.2
	0.0576	0.00919	0.057	-0.01568	0.057	-0.02324	0.057	0.08162	0.0144	0.06216	0.057	0.11459	0.00576	0.2
	0.0608	0.01077	0.061	-0.0159	0.061	-0.0241	0.061	0.08051	0.0152	0.06	0.061	0.11795	0.00608	0.2
	0.064	0.01024	0.064	-0.0161	0.064	-0.02488	0.064	0.08049	0.016	0.06	0.064	0.11805	0.0064	0.2
	0.0672	0.00977	0.067	-0.01535	0.067	-0.02465	0.067	0.08047	0.0168	0.06186	0.067	0.11814	0.00672	0.2
	0.0704	0.00933	0.07	-0.012	0.07	-0.02356	0.07	0.08222	0.0176	0.06533	0.07	0.11822	0.00704	0.2
	0.0736	0.00894	0.073	-0.01064	0.073	-0.02426	0.073	0.08383	0.0184	0.06851	0.073	0.11745	0.00736	0.2
	0.0768	0.00939	0.077	-0.00939	0.077	-0.02408	0.077	0.08367	0.0192	0.07306	0.077	0.11837	0.00768	0.2
	0.08	0.00902	0.08	-0.00667	0.08	-0.02549	0.08	0.0851	0.02	0.07176	0.08	0.11843	0.008	0.2
	0.0832	0.00943	0.083	-0.00717	0.083	-0.02604	0.083	0.08566	0.0208	0.07208	0.083	0.11925	0.00832	0.2
	0.0864	0.00836	0.086	-0.00618	0.086	-0.02655	0.086	0.08691	0.0216	0.07309	0.086	0.12	0.00864	0.2
	0.0896	0.00807	0.089	-0.00175	0.089	-0.02561	0.089	0.08737	0.0224	0.07614	0.089	0.12	0.00896	0.2
	0.0928	0.00983	0.093	-0.00305	0.093	-0.02542	0.093	0.08847	0.0232	0.08102	0.093	0.12136	0.00928	0.2
	0.096	0.01016	0.096	-0.00164	0.096	-0.02459	0.096	0.09016	0.024	0.0823	0.096	0.12262	0.0096	0.2
	0.0992	0.00984	0.099	0.000952381	0.099	-0.02381	0.099	0.09048	0.0248	0.08095	0.099	0.12381	0.00992	0.2
	0.1024	0.01138	0.102	0.000923077	0.102	-0.02492	0.102	0.08954	0.0256	0.08031	0.102	0.12431	0.01024	0.2
	0.1056	0.01284	0.105	0.000895522	0.105	-0.02418	0.105	0.08985	0.0264	0.0797	0.105	0.12537	0.01056	0.2
	0.1088	0.01362	0.109	0.000289855	0.109	-0.02522	0.109	0.08957	0.0272	0.08087	0.109	0.12522	0.01088	0.2
	0.112	0.01324	0.112	-0.00028169	0.112	-0.02563	0.112	0.09042	0.028	0.08479	0.112	0.1262	0.0112	0.2
	0.1152	0.01397	0.115	-0.00137	0.115	-0.02493	0.115	0.09123	0.0288	0.08904	0.115	0.12767	0.01152	0.2
	0.1184	0.01467	0.118	-0.0008	0.118	-0.0248	0.118	0.092	0.0296	0.0888	0.118	0.1296	0.01184	0.2
	0.1216	0.01584	0.121	-0.000779221	0.121	-0.02468	0.121	0.09221	0.0304	0.08961	0.121	0.13091	0.01216	0.2
	0.1248	0.01595	0.125	-0.00177	0.125	-0.02456	0.125	0.09342	0.0312	0.09038	0.125	0.13266	0.01248	0.2
	0.128	0.01654	0.128	-0.00123	0.128	-0.02494	0.128	0.09358	0.032	0.0916	0.128	0.13383	0.0128	0.2
	0.1312	0.01663	0.131	-0.00217	0.131	-0.02434	0.131	0.09277	0.0328	0.09518	0.131	0.1359	0.01312	0.2
	0.1344	0.01624	0.134	-0.00259	0.134	-0.02329	0.134	0.09341	0.0336	0.09765	0.134	0.13835	0.01344	0.2
	0.1376	0.01678	0.137	-0.00253	0.137	-0.02322	0.137	0.0931	0.0344	0.09816	0.137	0.14023	0.01376	0.2
	0.1408	0.0164	0.141	-0.00247	0.141	-0.0227	0.141	0.09371	0.0352	0.09685	0.141	0.14202	0.01408	0.2
	0.144	0.01736	0.144	-0.00242	0.144	-0.02264	0.144	0.09429	0.036	0.0956	0.144	0.1433	0.0144	0.2
	0.1472	0.01742	0.147	-0.00366	0.147	-0.02215	0.147	0.09441	0.0368	0.09613	0.147	0.14409	0.01472	0.2
	0.1504	0.01832	0.15	-0.00442	0.15	-0.02253	0.15	0.09495	0.0376	0.09832	0.15	0.14442	0.01504	0.2
	0.1536	0.01876	0.153	-0.00557	0.153	-0.0233	0.153	0.09505	0.0384	0.10165	0.153	0.14515	0.01536	0.2
	0.1568	0.01838	0.157	-0.00626	0.157	-0.02364	0.157	0.09475	0.0392	0.10323	0.157	0.14626	0.01568	0.2
	0.16	0.01881	0.16	-0.00693	0.16	-0.02436	0.16	0.09446	0.04	0.10515	0.16	0.14812	0.016	0.2
	0.1632	0.01961	0.163	-0.00718	0.163	-0.02505	0.163	0.09534	0.0408	0.10621	0.163	0.15029	0.01632	0.2
	0.1664	0.02	0.166	-0.00743	0.166	-0.02457	0.166	0.09543	0.0416	0.10838	0.166	0.15124	0.01664	0.2
	0.1696	0.01963	0.169	-0.00804	0.169	-0.02523	0.169	0.09626	0.0424	0.11084	0.169	0.15178	0.01696	0.2
	0.1728	0.02	0.173	-0.00826	0.173	-0.02587	0.173	0.09596	0.0432	0.11431	0.173	0.15266	0.01728	0.2
	0.176	0.02036	0.176	-0.00883	0.176	-0.02577	0.176	0.09676	0.044	0.11658	0.176	0.15387	0.0176	0.2
	0.1792	0.02071	0.179	-0.00973	0.179	-0.02602	0.179	0.09717	0.0448	0.1177	0.179	0.15469	0.01792	0.2
	0.1824	0.02	0.182	-0.00922	0.182	-0.02591	0.182	0.09791	0.0456	0.11635	0.182	0.15583	0.01824	0.2
	0.1856	0.02034	0.185	-0.00906	0.185	-0.02615	0.185	0.09761	0.0464	0.11607	0.185	0.15658	0.01856	0.2
	0.1888	0.02067	0.189	-0.00857	0.189	-0.02672	0.189	0.09832	0.0472	0.11849	0.189	0.15731	0.01888	0.2
	0.192	0.02099	0.192	-0.00744	0.192	-0.02595	0.192	0.09835	0.048	0.12116	0.192	0.15835	0.0192	0.2
	0.1952	0.0213	0.195	-0.00569	0.195	-0.02585	0.195	0.09772	0.0488	0.12341	0.195	0.16033	0.01952	0.2
	0.1984	0.02096	0.198	-0.00432	0.198	-0.02512	0.198	0.09808	0.0496	0.12464	0.198	0.16192	0.01984	0.2
	0.2016	0.02126	0.201	-0.00331	0.201	-0.02535	0.201	0.09874	0.0504	0.12425	0.201	0.16315	0.02016	0.2
	0.2048	0.02186	0.205	-0.00202	0.205	-0.02527	0.205	0.09938	0.0512	0.12512	0.205	0.16372	0.02048	0.2
	0.208	0.02183	0.208	-0.000152672	0.208	-0.02489	0.208	0.1	0.052	0.12748	0.208	0.16519	0.0208	0.2
	0.2112	0.0218	0.211	0.000150376	0.211	-0.02451	0.211	0.1006	0.0528	0.12977	0.211	0.16632	0.02112	0.2
	0.2144	0.02237	0.214	0.000444444	0.214	-0.02415	0.214	0.10119	0.0536	0.1323	0.214	0.16741	0.02144	0.2
	0.2176	0.02234	0.217	0.000437956	0.217	-0.0238	0.217	0.10088	0.0544	0.13445	0.217	0.16876	0.02176	0.2
	0.2208	0.02173	0.221	-0.00158	0.221	-0.02345	0.221	0.10144	0.0552	0.13367	0.221	0.16892	0.02208	0.2
	0.224	0.02255	0.224	-0.00156	0.224	-0.02312	0.224	0.1017	0.056	0.13234	0.224	0.17106	0.0224	0.2
	0.2272	0.02252	0.227	-0.00126	0.227	-0.02196	0.227	0.10168	0.0568	0.13329	0.227	0.17175	0.02272	0.2
	0.2304	0.02303	0.23	-0.00234	0.23	-0.02193	0.23	0.10166	0.0576	0.13614	0.23	0.17297	0.02304	0.2
	0.2336	0.02327	0.233	-0.0015	0.233	-0.02218	0.233	0.1019	0.0584	0.13864	0.233	0.17361	0.02336	0.2
	0.2368	0.02322	0.237	-0.00201	0.237	-0.02215	0.237	0.10188	0.0592	0.14081	0.237	0.17423	0.02368	0.2
	0.24	0.02344	0.24	-0.00252	0.24	-0.02265	0.24	0.10212	0.06	0.14079	0.24	0.17483	0.024	0.2
	0.2432	0.02392	0.243	-0.000915033	0.243	-0.02261	0.243	0.10261	0.0608	0.14026	0.243	0.17595	0.02432	0.2
	0.2464	0.02361	0.246	-0.00194	0.246	-0.02258	0.246	0.10232	0.0616	0.14077	0.246	0.17703	0.02464	0.2
	0.2496	0.02357	0.249	-0.00268	0.249	-0.02306	0.249	0.1028	0.0624	0.1428	0.249	0.17834	0.02496	0.2
	0.2528	0.02377	0.253	-0.00189	0.253	-0.02302	0.253	0.10277	0.0632	0.14503	0.253	0.17987	0.02528	0.2
	0.256	0.02348	0.256	-0.00286	0.256	-0.02273	0.256	0.10248	0.064	0.14696	0.256	0.18037	0.0256	0.2
	0.2592	0.02368	0.259	-0.00307	0.259	-0.02294	0.259	0.10294	0.0648	0.14736	0.259	0.1811	0.02592	0.2
	0.2624	0.02388	0.262	-0.00255	0.262	-0.02291	0.262	0.10291	0.0656	0.1463	0.262	0.1823	0.02624	0.2
	0.2656	0.02431	0.265	-0.00395	0.265	-0.02287	0.265	0.10287	0.0664	0.14527	0.265	0.18347	0.02656	0.2
	0.2688	0.0245	0.269	-0.00343	0.269	-0.02308	0.269	0.10331	0.0672	0.14686	0.269	0.18462	0.02688	0.2
	0.272	0.02421	0.272	-0.00386	0.272	-0.02234	0.272	0.10351	0.068	0.14865	0.272	0.1862	0.0272	0.2
	0.2752	0.02462	0.275	-0.00405	0.275	-0.02277	0.275	0.1037	0.0688	0.15087	0.275	0.18751	0.02752	0.2
	0.2784	0.02457	0.278	-0.00286	0.278	-0.02343	0.278	0.10411	0.0696	0.1512	0.278	0.18857	0.02784	0.2
	0.2816	0.02429	0.281	-0.00282	0.281	-0.02316	0.281	0.10429	0.0704	0.14994	0.281	0.18983	0.02816	0.2
	0.2848	0.02492	0.285	-0.00324	0.285	-0.02358	0.285	0.10469	0.0712	0.14983	0.285	0.19106	0.02848	0.2
	0.288	0.02486	0.288	-0.00343	0.288	-0.02376	0.288	0.10486	0.072	0.15083	0.288	0.19227	0.0288	0.2
	0.2912	0.02525	0.291	-0.00426	0.291	-0.02393	0.291	0.10481	0.0728	0.1529	0.291	0.19344	0.02912	0.2
	0.2944	0.02562	0.294	-0.00465	0.294	-0.02454	0.294	0.10541	0.0736	0.15449	0.294	0.19481	0.02944	0.2
	0.2976	0.02556	0.297	-0.00503	0.297	-0.02428	0.297	0.10578	0.0744	0.15519	0.297	0.19594	0.02976	0.2
	0.3008	0.0255	0.301	-0.00624	0.301	-0.02444	0.301	0.10614	0.0752	0.15418	0.301	0.19746	0.03008	0.2
	0.304	0.02565	0.304	-0.00639	0.304	-0.0244	0.304	0.1067	0.076	0.15298	0.304	0.19895	0.0304	0.2
	0.3072	0.0256	0.307	-0.00674	0.307	-0.02373	0.307	0.10705	0.0768	0.15285	0.307	0.2	0.03072	0.2
	0.3104	0.02595	0.31	-0.00872	0.31	-0.02328	0.31	0.10718	0.0776	0.15477	0.31	0.20082	0.03104	0.2
	0.3136	0.02629	0.313	-0.00883	0.313	-0.02325	0.313	0.10751	0.0784	0.15645	0.313	0.20203	0.03136	0.2
	0.3168	0.02643	0.317	-0.00995	0.317	-0.02261	0.317	0.10744	0.0792	0.15749	0.317	0.20322	0.03168	0.1996
	0.32	0.02657	0.32	-0.01085	0.32	-0.02259	0.32	0.10736	0.08	0.15672	0.32	0.20438	0.032	0.1996
	0.3232	0.0265	0.323	-0.01015	0.323	-0.02236	0.323	0.10768	0.0808	0.15616	0.323	0.20571	0.03232	0.19961
	0.3264	0.02624	0.326	-0.0118	0.326	-0.02215	0.326	0.10761	0.0816	0.1558	0.326	0.20722	0.03264	0.19961
	0.3296	0.02638	0.329	-0.01324	0.329	-0.02271	0.329	0.10773	0.0824	0.15739	0.329	0.2085	0.03296	0.19961
	0.3328	0.02632	0.333	-0.01311	0.333	-0.02249	0.333	0.10804	0.0832	0.15895	0.333	0.20995	0.03328	0.19962
	0.336	0.02588	0.336	-0.01507	0.336	-0.02284	0.336	0.10834	0.084	0.16047	0.336	0.21118	0.0336	0.19962
	0.3392	0.02601	0.339	-0.01568	0.339	-0.02319	0.339	0.10883	0.0848	0.15991	0.339	0.21258	0.03392	0.19962
	0.3424	0.02595	0.342	-0.01572	0.342	-0.02279	0.342	0.10893	0.0856	0.15916	0.342	0.21395	0.03424	0.19963
	0.3456	0.02553	0.345	-0.01742	0.345	-0.02295	0.345	0.10922	0.0864	0.15843	0.345	0.2153	0.03456	0.19963
	0.3488	0.02566	0.349	-0.01726	0.349	-0.02292	0.349	0.10932	0.0872	0.159	0.349	0.21644	0.03488	0.19963
	0.352	0.02597	0.352	-0.01783	0.352	-0.02308	0.352	0.10887	0.088	0.16009	0.352	0.21792	0.0352	0.19964
	0.3552	0.0261	0.355	-0.01821	0.355	-0.02305	0.355	0.10897	0.0888	0.16152	0.355	0.21883	0.03552	0.19964
	0.3584	0.02622	0.358	-0.01733	0.358	-0.02356	0.358	0.10907	0.0896	0.1608	0.358	0.22027	0.03584	0.19964
	0.3616	0.02617	0.361	-0.01718	0.361	-0.02335	0.361	0.10934	0.0904	0.15974	0.361	0.22167	0.03616	0.19965
	0.3648	0.02611	0.365	-0.01686	0.365	-0.02384	0.365	0.11013	0.0912	0.15869	0.365	0.22271	0.03648	0.19965
	0.368	0.02623	0.368	-0.0155	0.368	-0.02381	0.368	0.11074	0.092	0.15835	0.368	0.22407	0.0368	0.19965
	0.3712	0.02601	0.371	-0.01451	0.371	-0.02446	0.371	0.11116	0.0928	0.15957	0.371	0.22541	0.03712	0.19966
	0.3744	0.02596	0.374	-0.01387	0.374	-0.02494	0.374	0.11174	0.0936	0.16043	0.374	0.22689	0.03744	0.19966
	0.3776	0.02591	0.377	-0.01274	0.377	-0.02473	0.377	0.11249	0.0944	0.16059	0.377	0.22835	0.03776	0.19966
	0.3808	0.02603	0.381	-0.01197	0.381	-0.02469	0.381	0.11289	0.0952	0.15992	0.381	0.22979	0.03808	0.19967
	0.384	0.02631	0.384	-0.01037	0.384	-0.02481	0.384	0.11328	0.096	0.15909	0.384	0.2312	0.0384	0.19967
	0.3872	0.02642	0.387	-0.0093	0.387	-0.02494	0.387	0.11366	0.0968	0.15827	0.387	0.23259	0.03872	0.19967
	0.3904	0.02669	0.39	-0.00824	0.39	-0.02506	0.39	0.11371	0.0976	0.15861	0.39	0.23412	0.03904	0.19967
	0.3936	0.0268	0.393	-0.00656	0.393	-0.02502	0.393	0.11425	0.0984	0.15927	0.393	0.23579	0.03936	0.19968
	0.3968	0.02707	0.397	-0.00522	0.397	-0.02514	0.397	0.1143	0.0992	0.15912	0.397	0.23695	0.03968	0.19968
	0.4	0.02733	0.4	-0.00438	0.4	-0.0251	0.4	0.11466	0.1	0.15833	0.4	0.23825	0.04	0.19968
	0.4032	0.02743	0.403	-0.0034	0.403	-0.02522	0.403	0.11518	0.1008	0.15739	0.403	0.23968	0.04032	0.19968
	0.4064	0.02737	0.406	-0.00212	0.406	-0.02486	0.406	0.11537	0.1016	0.15647	0.406	0.24094	0.04064	0.19969
	0.4096	0.02763	0.409	-0.000856031	0.409	-0.02467	0.409	0.11603	0.1024	0.15619	0.409	0.24249	0.04096	0.19969
	0.4128	0.02772	0.413	0.000694981	0.413	-0.02463	0.413	0.11637	0.1032	0.15637	0.413	0.24402	0.04128	0.19969
	0.416	0.02766	0.416	0.00268	0.416	-0.0246	0.416	0.11716	0.104	0.15625	0.416	0.24552	0.0416	0.19969
	0.4192	0.02791	0.419	0.00373	0.419	-0.02441	0.419	0.11764	0.1048	0.15551	0.419	0.24715	0.04192	0.1997
	0.4224	0.0283	0.422	0.00475	0.422	-0.02423	0.422	0.11796	0.1056	0.15464	0.422	0.2483	0.04224	0.1997
	0.4256	0.02869	0.425	0.00562	0.425	-0.02434	0.425	0.11828	0.1064	0.15378	0.425	0.24974	0.04256	0.1997
	0.4288	0.02907	0.429	0.00706	0.429	-0.02401	0.429	0.11903	0.1072	0.15309	0.429	0.25086	0.04288	0.1997
	0.432	0.029	0.432	0.00834	0.432	-0.02339	0.432	0.11904	0.108	0.15328	0.432	0.25225	0.0432	0.1997
	0.4352	0.02923	0.435	0.00945	0.435	-0.02352	0.435	0.11949	0.1088	0.15319	0.435	0.25363	0.04352	0.19971
	0.4384	0.02989	0.438	0.0104	0.438	-0.02349	0.438	0.11993	0.1096	0.15222	0.438	0.25484	0.04384	0.19971
	0.4416	0.02996	0.441	0.01134	0.441	-0.02318	0.441	0.12036	0.1104	0.15155	0.441	0.25588	0.04416	0.19971
	0.4448	0.03004	0.445	0.0124	0.445	-0.0233	0.445	0.1205	0.1112	0.15104	0.445	0.2572	0.04448	0.19971
	0.448	0.03025	0.448	0.01302	0.448	-0.02356	0.448	0.12093	0.112	0.15039	0.448	0.25851	0.0448	0.19972
	0.4512	0.03046	0.451	0.01435	0.451	-0.02353	0.451	0.12106	0.1128	0.1506	0.451	0.25979	0.04512	0.19972
	0.4544	0.03067	0.454	0.01537	0.454	-0.02407	0.454	0.12133	0.1136	0.15095	0.454	0.26133	0.04544	0.19972
	0.4576	0.03101	0.457	0.01693	0.457	-0.0239	0.457	0.1216	0.1144	0.15059	0.457	0.26244	0.04576	0.19972
	0.4608	0.03121	0.461	0.01862	0.461	-0.02401	0.461	0.12187	0.1152	0.14983	0.461	0.26339	0.04608	0.19972
	0.464	0.03155	0.464	0.01945	0.464	-0.02412	0.464	0.12213	0.116	0.14935	0.464	0.2646	0.0464	0.19973
	0.4672	0.03174	0.467	0.02109	0.467	-0.0241	0.467	0.12239	0.1168	0.14887	0.467	0.2658	0.04672	0.19973
	0.4704	0.03193	0.47	0.02258	0.47	-0.02434	0.47	0.12278	0.1176	0.14908	0.47	0.26685	0.04704	0.19973
	0.4736	0.03226	0.473	0.02391	0.473	-0.02458	0.473	0.1229	0.1184	0.14916	0.473	0.26815	0.04736	0.19973
	0.4768	0.03244	0.477	0.02602	0.477	-0.02441	0.477	0.12314	0.1192	0.14856	0.477	0.26943	0.04768	0.19973
	0.48	0.03302	0.48	0.02811	0.48	-0.02399	0.48	0.12352	0.12	0.14784	0.48	0.2703	0.048	0.19973
	0.4832	0.03347	0.483	0.0299	0.483	-0.0237	0.483	0.12389	0.1208	0.14713	0.483	0.27142	0.04832	0.19974
	0.4864	0.03351	0.486	0.03246	0.486	-0.02341	0.486	0.12426	0.1216	0.14643	0.486	0.27239	0.04864	0.19974
	0.4896	0.03368	0.489	0.03511	0.489	-0.02313	0.489	0.12476	0.1224	0.14625	0.489	0.27362	0.04896	0.19974
	0.4928	0.03424	0.493	0.03709	0.493	-0.02285	0.493	0.12498	0.1232	0.14647	0.493	0.27469	0.04928	0.19974
	0.496	0.03415	0.496	0.03942	0.496	-0.02257	0.496	0.12534	0.124	0.14617	0.496	0.27576	0.0496	0.2
	0.4992	0.03444	0.499	0.0416	0.499	-0.0223	0.499	0.12569	0.1248	0.14562	0.499	0.27655	0.04992	0.2
	0.5024	0.0346	0.502	0.04375	0.502	-0.0219	0.502	0.1259	0.1256	0.14546	0.502	0.27759	0.05024	0.2
	0.5056	0.03476	0.505	0.0465	0.505	-0.02164	0.505	0.12612	0.1264	0.1453	0.505	0.27861	0.05056	0.2
	0.5088	0.03517	0.509	0.04821	0.509	-0.02113	0.509	0.12633	0.1272	0.14476	0.509	0.27962	0.05088	0.2
	0.512	0.03545	0.512	0.05053	0.512	-0.02037	0.512	0.12654	0.128	0.14449	0.512	0.2805	0.0512	0.2
	0.5152	0.03585	0.515	0.05232	0.515	-0.02	0.515	0.12663	0.1288	0.14433	0.515	0.28136	0.05152	0.2
	0.5184	0.03625	0.518	0.05372	0.518	-0.01926	0.518	0.12695	0.1296	0.14394	0.518	0.28209	0.05184	0.2
	0.5216	0.03615	0.521	0.0556	0.521	-0.0189	0.521	0.12691	0.1304	0.1433	0.521	0.28294	0.05216	0.2
	0.5248	0.03653	0.525	0.05769	0.525	-0.01854	0.525	0.12699	0.1312	0.1428	0.525	0.28365	0.05248	0.2
	0.528	0.03692	0.528	0.05964	0.528	-0.01795	0.528	0.12731	0.132	0.14193	0.528	0.28447	0.0528	0.2
	0.5312	0.03706	0.531	0.06144	0.531	-0.01784	0.531	0.12751	0.1328	0.14156	0.531	0.28541	0.05312	0.2
	0.5344	0.03755	0.534	0.06322	0.534	-0.01761	0.534	0.1277	0.1336	0.14143	0.534	0.28609	0.05344	0.2
	0.5376	0.03769	0.537	0.06499	0.537	-0.01703	0.537	0.12801	0.1344	0.14119	0.537	0.287	0.05376	0.2
	0.5408	0.03794	0.541	0.06684	0.541	-0.0167	0.541	0.1282	0.1352	0.14059	0.541	0.28791	0.05408	0.2
	0.544	0.0383	0.544	0.06845	0.544	-0.01613	0.544	0.12827	0.136	0.13988	0.544	0.28868	0.0544	0.2
	0.5472	0.03878	0.547	0.07015	0.547	-0.01569	0.547	0.12845	0.1368	0.13953	0.547	0.28945	0.05472	0.2
	0.5504	0.03913	0.55	0.07194	0.55	-0.01536	0.55	0.12864	0.1376	0.1393	0.55	0.29009	0.05504	0.20023
	0.5536	0.03937	0.553	0.07337	0.553	-0.0147	0.553	0.12893	0.1384	0.13942	0.553	0.29095	0.05536	0.20023
	0.5568	0.0396	0.557	0.07501	0.557	-0.01404	0.557	0.12911	0.1392	0.13897	0.557	0.29181	0.05568	0.20023
	0.56	0.03983	0.56	0.07664	0.56	-0.01362	0.56	0.12917	0.14	0.13852	0.56	0.29265	0.056	0.20023
	0.5632	0.04006	0.563	0.07836	0.563	-0.01275	0.563	0.12924	0.1408	0.13796	0.563	0.29371	0.05632	0.20023
	0.5664	0.04006	0.566	0.07994	0.566	-0.01211	0.566	0.12941	0.1416	0.13752	0.566	0.29454	0.05664	0.20023
	0.5696	0.04017	0.569	0.0814	0.569	-0.01137	0.569	0.12924	0.1424	0.13731	0.569	0.29524	0.05696	0.20022
	0.5728	0.04039	0.573	0.08273	0.573	-0.01097	0.573	0.12942	0.1432	0.13721	0.573	0.29593	0.05728	0.20022
	0.576	0.04061	0.576	0.08427	0.576	-0.01058	0.576	0.12936	0.144	0.13701	0.576	0.29684	0.0576	0.20044
	0.5792	0.04083	0.579	0.08534	0.579	-0.00997	0.579	0.12964	0.1448	0.13636	0.579	0.29763	0.05792	0.20044
	0.5824	0.04093	0.582	0.08707	0.582	-0.00937	0.582	0.1297	0.1456	0.13584	0.582	0.29885	0.05824	0.20044
	0.5856	0.04125	0.585	0.08856	0.585	-0.00866	0.585	0.12975	0.1464	0.13553	0.585	0.29962	0.05856	0.20044
	0.5888	0.04136	0.589	0.08992	0.589	-0.00786	0.589	0.12992	0.1472	0.13523	0.589	0.30038	0.05888	0.20065
	0.592	0.04135	0.592	0.09148	0.592	-0.00749	0.592	0.12987	0.148	0.13515	0.592	0.30124	0.0592	0.20065
	0.5952	0.04155	0.595	0.09292	0.595	-0.00681	0.595	0.13003	0.1488	0.13496	0.595	0.30209	0.05952	0.20064
	0.5984	0.04176	0.598	0.09413	0.598	-0.00613	0.598	0.12997	0.1496	0.13467	0.598	0.30272	0.05984	0.20064
	0.6016	0.04196	0.601	0.09544	0.601	-0.00568	0.601	0.13024	0.1504	0.13427	0.601	0.30355	0.06016	0.20064
	0.6048	0.04195	0.605	0.09694	0.605	-0.00459	0.605	0.13029	0.1512	0.13377	0.605	0.30427	0.06048	0.20063
	0.608	0.04205	0.608	0.09811	0.608	-0.00404	0.608	0.13055	0.152	0.13349	0.608	0.3052	0.0608	0.20063
	0.6112	0.04225	0.611	0.09927	0.611	-0.0036	0.611	0.1305	0.1528	0.13352	0.611	0.3059	0.06112	0.20063
	0.6144	0.04244	0.614	0.1001	0.614	-0.00275	0.614	0.13055	0.1536	0.13377	0.614	0.30649	0.06144	0.20062
	0.6176	0.04264	0.617	0.10145	0.617	-0.00222	0.617	0.13049	0.1544	0.13328	0.617	0.30729	0.06176	0.20062
	0.6208	0.04262	0.621	0.10288	0.621	-0.00149	0.621	0.13064	0.1552	0.1329	0.621	0.30817	0.06208	0.20062
	0.624	0.04261	0.624	0.10409	0.624	-0.000767263	0.624	0.13059	0.156	0.13284	0.624	0.30895	0.0624	0.20061
	0.6272	0.0427	0.627	0.10509	0.627	-0.000152672	0.627	0.13084	0.1568	0.13257	0.627	0.30952	0.06272	0.20061
	0.6304	0.04278	0.63	0.10628	0.63	0.000556962	0.63	0.13099	0.1576	0.13261	0.63	0.31058	0.06304	0.20061
	0.6336	0.04287	0.633	0.10725	0.633	0.00126	0.633	0.13093	0.1584	0.13285	0.633	0.31154	0.06336	0.2006
	0.6368	0.04306	0.637	0.10852	0.637	0.00165	0.637	0.13108	0.1592	0.13258	0.637	0.31238	0.06368	0.2006
	0.64	0.04324	0.64	0.10948	0.64	0.00244	0.64	0.13102	0.16	0.13222	0.64	0.31322	0.064	0.2006
	0.6432	0.04323	0.643	0.11052	0.643	0.00303	0.643	0.13117	0.1608	0.13186	0.643	0.31385	0.06432	0.2006
	0.6464	0.04331	0.646	0.11156	0.646	0.00331	0.646	0.13131	0.1616	0.1316	0.646	0.31467	0.06464	0.20059
	0.6496	0.04339	0.649	0.11278	0.649	0.00398	0.649	0.13135	0.1624	0.13135	0.649	0.31548	0.06496	0.20059
	0.6528	0.04328	0.653	0.11399	0.653	0.00455	0.653	0.13149	0.1632	0.1312	0.653	0.31619	0.06528	0.20059
	0.656	0.04326	0.656	0.11499	0.656	0.00521	0.656	0.13163	0.164	0.13105	0.656	0.31708	0.0656	0.20058
	0.6592	0.04324	0.659	0.11608	0.659	0.00586	0.659	0.13157	0.1648	0.13061	0.659	0.31787	0.06592	0.20058
	0.6624	0.04323	0.662	0.11725	0.662	0.00631	0.662	0.13181	0.1656	0.13027	0.662	0.31855	0.06624	0.20058
	0.6656	0.04321	0.665	0.11851	0.665	0.00686	0.665	0.13185	0.1664	0.12993	0.665	0.31933	0.06656	0.20058
	0.6688	0.04329	0.669	0.11967	0.669	0.00778	0.669	0.13208	0.1672	0.12969	0.669	0.32019	0.06688	0.20057
	0.672	0.04337	0.672	0.1209	0.672	0.00812	0.672	0.1323	0.168	0.12955	0.672	0.32124	0.0672	0.20057
	0.6752	0.04364	0.675	0.12213	0.675	0.00894	0.675	0.13243	0.1688	0.1295	0.675	0.32227	0.06752	0.20057
	0.6784	0.04362	0.678	0.12306	0.678	0.00955	0.678	0.13256	0.1696	0.12918	0.678	0.32311	0.06784	0.20056
	0.6816	0.04379	0.681	0.12436	0.681	0.00988	0.681	0.13279	0.1704	0.12885	0.681	0.32384	0.06816	0.20056
	0.6848	0.04378	0.685	0.12536	0.685	0.01086	0.685	0.13301	0.1712	0.12862	0.685	0.32476	0.06848	0.20056
	0.688	0.04404	0.688	0.12636	0.688	0.01165	0.688	0.13323	0.172	0.12821	0.688	0.32548	0.0688	0.20056
	0.6912	0.04411	0.691	0.12753	0.691	0.01224	0.691	0.13316	0.1728	0.12808	0.691	0.32619	0.06912	0.20055
	0.6944	0.044	0.694	0.12851	0.694	0.01329	0.694	0.1332	0.1736	0.12795	0.694	0.32671	0.06944	0.20055
	0.6976	0.04407	0.697	0.12938	0.697	0.01378	0.697	0.13341	0.1744	0.12764	0.697	0.32741	0.06976	0.20055
	0.7008	0.04396	0.701	0.13034	0.701	0.01435	0.701	0.13362	0.1752	0.12752	0.701	0.32847	0.07008	0.20055
	0.704	0.04413	0.704	0.13138	0.704	0.0151	0.704	0.13365	0.176	0.12703	0.704	0.32925	0.0704	0.20054
	0.7072	0.0442	0.707	0.13242	0.707	0.0154	0.707	0.13395	0.1768	0.12673	0.707	0.33002	0.07072	0.20054
	0.7104	0.04409	0.71	0.13326	0.71	0.01587	0.71	0.13416	0.1776	0.12661	0.71	0.33106	0.07104	0.20054
	0.7136	0.04407	0.713	0.13427	0.713	0.01642	0.713	0.13409	0.1784	0.12676	0.713	0.3319	0.07136	0.20054
	0.7168	0.04405	0.717	0.13519	0.717	0.01679	0.717	0.13439	0.1792	0.12655	0.717	0.33274	0.07168	0.20053
	0.72	0.04412	0.72	0.13601	0.72	0.01752	0.72	0.1345	0.18	0.12634	0.72	0.33339	0.072	0.20053
	0.7232	0.04428	0.723	0.13691	0.723	0.01815	0.723	0.13461	0.1808	0.12596	0.723	0.33404	0.07232	0.20053
	0.7264	0.04444	0.726	0.13798	0.726	0.01859	0.726	0.1349	0.1816	0.12558	0.726	0.33486	0.07264	0.2007
	0.7296	0.0446	0.729	0.1386	0.729	0.01921	0.729	0.13501	0.1824	0.12538	0.729	0.33558	0.07296	0.2007
	0.7328	0.04458	0.733	0.13948	0.733	0.01974	0.733	0.13512	0.1832	0.12527	0.733	0.3363	0.07328	0.2007
	0.736	0.04464	0.736	0.14052	0.736	0.02017	0.736	0.13523	0.184	0.12516	0.736	0.33718	0.0736	0.20069
	0.7392	0.04462	0.739	0.14147	0.739	0.02086	0.739	0.13542	0.1848	0.12479	0.739	0.33788	0.07392	0.20069
	0.7424	0.04443	0.742	0.14249	0.742	0.02129	0.742	0.13561	0.1856	0.12443	0.742	0.33867	0.07424	0.20069
	0.7456	0.04441	0.745	0.14343	0.745	0.02163	0.745	0.13589	0.1864	0.12424	0.745	0.3397	0.07456	0.20069
	0.7488	0.04439	0.749	0.14418	0.749	0.02205	0.749	0.13582	0.1872	0.12397	0.749	0.34055	0.07488	0.20068
	0.752	0.04454	0.752	0.14501	0.752	0.02229	0.752	0.13618	0.188	0.12386	0.752	0.34149	0.0752	0.20068
	0.7552	0.04469	0.755	0.14584	0.755	0.02271	0.755	0.13619	0.1888	0.12368	0.755	0.34249	0.07552	0.20068
	0.7584	0.04476	0.758	0.14648	0.758	0.02328	0.758	0.13621	0.1896	0.12341	0.758	0.34341	0.07584	0.20067
	0.7616	0.04474	0.761	0.14738	0.761	0.02377	0.761	0.13631	0.1904	0.12306	0.761	0.34432	0.07616	0.20067
	0.7648	0.04489	0.765	0.14818	0.765	0.02443	0.765	0.13641	0.1912	0.12288	0.765	0.3453	0.07648	0.20067
	0.768	0.04486	0.768	0.14915	0.768	0.02507	0.768	0.13667	0.192	0.12279	0.768	0.34636	0.0768	0.20067
	0.7712	0.04493	0.771	0.1501	0.771	0.02555	0.771	0.13677	0.1928	0.12261	0.771	0.34733	0.07712	0.20066
	0.7744	0.04499	0.774	0.15122	0.774	0.02635	0.774	0.13687	0.1936	0.12243	0.774	0.34821	0.07744	0.20066
	0.7776	0.04505	0.777	0.15216	0.777	0.0269	0.777	0.13696	0.1944	0.12226	0.777	0.34916	0.07776	0.20082
	0.7808	0.04519	0.781	0.15333	0.781	0.02753	0.781	0.13697	0.1952	0.12209	0.781	0.35027	0.07808	0.20082
	0.784	0.04525	0.784	0.15475	0.784	0.02839	0.784	0.13707	0.196	0.12175	0.784	0.35104	0.0784	0.20081
	0.7872	0.04548	0.787	0.15606	0.787	0.02876	0.787	0.13724	0.1968	0.12142	0.787	0.35189	0.07872	0.20081
	0.7904	0.04554	0.79	0.15721	0.79	0.02937	0.79	0.13725	0.1976	0.12133	0.79	0.35289	0.07904	0.20081
	0.7936	0.04551	0.793	0.15851	0.793	0.03022	0.793	0.13726	0.1984	0.12109	0.793	0.35372	0.07936	0.20113
	0.7968	0.04565	0.797	0.15964	0.797	0.03066	0.797	0.13727	0.1992	0.12092	0.797	0.35471	0.07968	0.20128
	0.8	0.04571	0.8	0.16092	0.8	0.0315	0.8	0.13737	0.2	0.12068	0.8	0.35561	0.08	0.20128
	0.8032	0.04584	0.803	0.16211	0.803	0.03217	0.803	0.13746	0.2008	0.12044	0.803	0.35642	0.08032	0.20143
	0.8064	0.04598	0.806	0.16329	0.806	0.03259	0.806	0.13754	0.2016	0.1202	0.806	0.35747	0.08064	0.20143
	0.8096	0.04611	0.809	0.16462	0.809	0.03333	0.809	0.13755	0.2024	0.12012	0.809	0.35834	0.08096	0.20142
	0.8128	0.04609	0.813	0.16585	0.813	0.03375	0.813	0.13756	0.2032	0.11996	0.813	0.35914	0.08128	0.20157
	0.816	0.04622	0.816	0.16693	0.816	0.03417	0.816	0.13773	0.204	0.12004	0.816	0.36	0.0816	0.20172
	0.8192	0.0462	0.819	0.16815	0.819	0.0345	0.819	0.13782	0.2048	0.11973	0.819	0.3607	0.08192	0.20187
	0.8224	0.04625	0.822	0.16944	0.822	0.03483	0.822	0.13814	0.2056	0.1195	0.822	0.3614	0.08224	0.20186
	0.8256	0.04623	0.825	0.17064	0.825	0.03524	0.825	0.13822	0.2064	0.11934	0.825	0.36224	0.08256	0.20201
	0.8288	0.04636	0.829	0.17175	0.829	0.03549	0.829	0.13838	0.2072	0.11919	0.829	0.36308	0.08288	0.20231
	0.832	0.04641	0.832	0.17294	0.832	0.03589	0.832	0.13839	0.208	0.11904	0.832	0.36392	0.0832	0.20261
	0.8352	0.04646	0.835	0.17411	0.835	0.03644	0.835	0.13855	0.2088	0.11897	0.835	0.36489	0.08352	0.2026
	0.8384	0.04644	0.838	0.17543	0.838	0.03684	0.838	0.13863	0.2096	0.11905	0.838	0.36579	0.08384	0.2029
	0.8416	0.04657	0.841	0.17658	0.841	0.03715	0.841	0.13886	0.2104	0.1189	0.841	0.36668	0.08416	0.20304
	0.8448	0.04639	0.845	0.17773	0.845	0.03739	0.845	0.13894	0.2112	0.11875	0.845	0.36771	0.08448	0.20333
	0.848	0.04629	0.848	0.17887	0.848	0.038	0.848	0.13917	0.212	0.11883	0.848	0.36874	0.0848	0.20362
	0.8512	0.04649	0.851	0.17985	0.851	0.03816	0.851	0.13932	0.2128	0.11869	0.851	0.36953	0.08512	0.2039
	0.8544	0.04647	0.854	0.18105	0.854	0.03862	0.854	0.13948	0.2136	0.11869	0.854	0.37047	0.08544	0.20419
	0.8576	0.04652	0.857	0.18216	0.857	0.03907	0.857	0.13978	0.2144	0.1187	0.857	0.37147	0.08576	0.20447
	0.8608	0.04657	0.861	0.18312	0.861	0.03937	0.861	0.13993	0.2152	0.11863	0.861	0.37239	0.08608	0.20475
	0.864	0.04669	0.864	0.18429	0.864	0.03952	0.864	0.14007	0.216	0.11856	0.864	0.37323	0.0864	0.20503
	0.8672	0.04681	0.867	0.18545	0.867	0.03996	0.867	0.14029	0.2168	0.11849	0.867	0.37414	0.08672	0.2053
	0.8704	0.04672	0.87	0.18646	0.87	0.04055	0.87	0.14051	0.2176	0.1185	0.87	0.37512	0.08704	0.20558
	0.8736	0.04684	0.873	0.18739	0.873	0.04099	0.873	0.14051	0.2184	0.11857	0.873	0.37616	0.08736	0.206
	0.8768	0.04696	0.877	0.18838	0.877	0.04135	0.877	0.14066	0.2192	0.11858	0.877	0.37727	0.08768	0.20627
	0.88	0.04693	0.88	0.18936	0.88	0.04178	0.88	0.1408	0.22	0.11858	0.88	0.37837	0.088	0.20668
	0.8832	0.04684	0.883	0.19049	0.883	0.04213	0.883	0.14108	0.2208	0.11859	0.883	0.37953	0.08832	0.20709
	0.8864	0.04688	0.886	0.1916	0.886	0.04241	0.886	0.14137	0.2216	0.11867	0.886	0.38061	0.08864	0.20735
	0.8896	0.04686	0.889	0.19264	0.889	0.04291	0.889	0.14136	0.2224	0.11874	0.889	0.38162	0.08896	0.20776
	0.8928	0.04698	0.893	0.19374	0.893	0.04333	0.893	0.14157	0.2232	0.11875	0.893	0.38268	0.08928	0.20816
	0.896	0.04702	0.896	0.19469	0.896	0.04367	0.896	0.14164	0.224	0.11868	0.896	0.38367	0.0896	0.20841
	0.8992	0.04707	0.899	0.1957	0.899	0.04394	0.899	0.14185	0.2248	0.11869	0.899	0.38465	0.08992	0.20867
	0.9024	0.04719	0.902	0.19678	0.902	0.04414	0.902	0.14212	0.2256	0.11869	0.902	0.38563	0.09024	0.20892
	0.9056	0.04723	0.905	0.19785	0.905	0.04434	0.905	0.14226	0.2264	0.11869	0.905	0.38667	0.09056	0.20945
	0.9088	0.04742	0.909	0.19898	0.909	0.04467	0.909	0.14239	0.2272	0.1187	0.909	0.3877	0.09088	0.20984
	0.912	0.04753	0.912	0.20018	0.912	0.04494	0.912	0.14259	0.228	0.11863	0.912	0.38879	0.0912	0.21023
	0.9152	0.04764	0.915	0.20129	0.915	0.04513	0.915	0.14286	0.2288	0.11871	0.915	0.38995	0.09152	0.21061
	0.9184	0.04762	0.918	0.20226	0.918	0.04539	0.918	0.14299	0.2296	0.11871	0.918	0.39117	0.09184	0.21113
	0.9216	0.04766	0.921	0.20322	0.921	0.04558	0.921	0.14326	0.2304	0.11872	0.921	0.39231	0.09216	0.21165
	0.9248	0.04763	0.925	0.20418	0.925	0.04591	0.925	0.14345	0.2312	0.11872	0.925	0.39351	0.09248	0.21216
	0.928	0.04768	0.928	0.2052	0.928	0.04623	0.928	0.14386	0.232	0.11859	0.928	0.3947	0.0928	0.21267
	0.9312	0.04772	0.931	0.20614	0.931	0.04642	0.931	0.14405	0.2328	0.11859	0.931	0.39588	0.09312	0.21317
	0.9344	0.04783	0.934	0.20701	0.934	0.04667	0.934	0.14417	0.2336	0.11874	0.934	0.39699	0.09344	0.21368
	0.9376	0.04773	0.937	0.20807	0.937	0.04685	0.937	0.14429	0.2344	0.11894	0.937	0.3983	0.09376	0.21404
	0.9408	0.04784	0.941	0.20913	0.941	0.04703	0.941	0.14435	0.2352	0.11902	0.941	0.39932	0.09408	0.21453
	0.944	0.04768	0.944	0.21019	0.944	0.04728	0.944	0.14467	0.236	0.11902	0.944	0.40047	0.0944	0.21503
	0.9472	0.04772	0.947	0.21116	0.947	0.04759	0.947	0.14479	0.2368	0.11889	0.947	0.40182	0.09472	0.21551
	0.9504	0.04776	0.95	0.2122	0.95	0.04776	0.95	0.14504	0.2376	0.11889	0.95	0.40296	0.09504	0.216
	0.9536	0.04767	0.953	0.21317	0.953	0.04801	0.953	0.14529	0.2384	0.11903	0.953	0.40409	0.09536	0.21648
	0.9568	0.04778	0.957	0.21406	0.957	0.04838	0.957	0.14541	0.2392	0.1189	0.957	0.40528	0.09568	0.21696
	0.96	0.04782	0.96	0.21494	0.96	0.04869	0.96	0.14572	0.24	0.11897	0.96	0.40639	0.096	0.21744
	0.9632	0.04786	0.963	0.21582	0.963	0.04905	0.963	0.1461	0.2408	0.11904	0.963	0.40763	0.09632	0.21791
	0.9664	0.0481	0.966	0.21683	0.966	0.04955	0.966	0.14635	0.2416	0.11898	0.966	0.40879	0.09664	0.21838
	0.9696	0.04814	0.969	0.21776	0.969	0.05012	0.969	0.14672	0.2424	0.11898	0.969	0.41008	0.09696	0.21885
	0.9728	0.04824	0.973	0.21882	0.973	0.05041	0.973	0.14703	0.2432	0.11905	0.973	0.4113	0.09728	0.21931
	0.976	0.04835	0.976	0.21967	0.976	0.0509	0.976	0.14733	0.244	0.11925	0.976	0.41237	0.0976	0.21977
	0.9792	0.04838	0.979	0.22052	0.979	0.05152	0.979	0.14763	0.2448	0.11931	0.979	0.41357	0.09792	0.22023
	0.9824	0.04862	0.982	0.22143	0.982	0.05193	0.982	0.14787	0.2456	0.11925	0.982	0.41476	0.09824	0.22068
	0.9856	0.04865	0.985	0.22253	0.985	0.05235	0.985	0.14804	0.2464	0.11932	0.985	0.41588	0.09856	0.22113
	0.9888	0.04863	0.989	0.22349	0.989	0.05296	0.989	0.14821	0.2472	0.11939	0.989	0.41706	0.09888	0.22158
	0.992	0.04866	0.992	0.22444	0.992	0.05337	0.992	0.14844	0.248	0.11939	0.992	0.4181	0.0992	0.22203
	0.9952	0.04876	0.995	0.22533	0.995	0.05371	0.995	0.14854	0.2488	0.11939	0.995	0.41926	0.09952	0.22247
	0.9984	0.04886	0.998	0.22627	0.998	0.05411	0.998	0.1487	0.2496	0.11939	0.998	0.42048	0.09984	0.22291
	1.0016	0.0489	1.001	0.22715	1.001	0.05445	1.001	0.14887	0.2504	0.11927	1.001	0.42156	0.10016	0.22335
	1.0048	0.04906	1.005	0.22808	1.005	0.05459	1.005	0.14916	0.2512	0.11927	1.005	0.4227	0.10048	0.22366
	1.008	0.04903	1.008	0.22887	1.008	0.05499	1.008	0.14938	0.252	0.11933	1.008	0.4239	0.1008	0.22409
	1.0112	0.049	1.011	0.22979	1.011	0.05532	1.011	0.14961	0.2528	0.1194	1.011	0.42509	0.10112	0.22452
	1.0144	0.0491	1.014	0.23065	1.014	0.05546	1.014	0.14976	0.2536	0.11965	1.014	0.4262	0.10144	0.22494
	1.0176	0.04914	1.017	0.23155	1.017	0.05554	1.017	0.14992	0.2544	0.11972	1.017	0.4275	0.10176	0.22537
	1.0208	0.04923	1.021	0.23246	1.021	0.05568	1.021	0.15008	0.2552	0.11972	1.021	0.42867	0.10208	0.22579
	1.024	0.0492	1.024	0.23329	1.024	0.05594	1.024	0.1503	0.256	0.11978	1.024	0.42995	0.1024	0.22621
	1.0272	0.04949	1.027	0.23418	1.027	0.05614	1.027	0.15051	0.2568	0.11978	1.027	0.43129	0.10272	0.22663
	1.0304	0.04958	1.03	0.23507	1.03	0.05634	1.03	0.15073	0.2576	0.11978	1.03	0.43231	0.10304	0.22704
	1.0336	0.04961	1.033	0.23595	1.033	0.0566	1.033	0.151	0.2584	0.11997	1.033	0.43351	0.10336	0.22745
	1.0368	0.04971	1.037	0.23676	1.037	0.0568	1.037	0.15128	0.2592	0.11997	1.037	0.43488	0.10368	0.22786
	1.04	0.04974	1.04	0.23763	1.04	0.05693	1.04	0.15161	0.26	0.12003	1.04	0.43594	0.104	0.22826
	1.0432	0.04977	1.043	0.2385	1.043	0.057	1.043	0.15188	0.2608	0.12009	1.043	0.43737	0.10432	0.22867
	1.0464	0.04998	1.046	0.23918	1.046	0.05725	1.046	0.15209	0.2616	0.12009	1.046	0.43853	0.10464	0.22907
	1.0496	0.05002	1.049	0.24009	1.049	0.05738	1.049	0.15242	0.2624	0.12015	1.049	0.43976	0.10496	0.22947
	1.0528	0.05023	1.053	0.24088	1.053	0.05769	1.053	0.15263	0.2632	0.12021	1.053	0.44103	0.10528	0.22986
	1.056	0.0502	1.056	0.2416	1.056	0.05788	1.056	0.15289	0.264	0.12039	1.056	0.44218	0.1056	0.23026
	1.0592	0.05029	1.059	0.24244	1.059	0.05807	1.059	0.15321	0.2648	0.12051	1.059	0.44338	0.10592	0.23065
	1.0624	0.05032	1.062	0.24328	1.062	0.05814	1.062	0.15347	0.2656	0.12063	1.062	0.44457	0.10624	0.23104
	1.0656	0.05046	1.065	0.24423	1.065	0.05838	1.065	0.15367	0.2664	0.12075	1.065	0.44564	0.10656	0.23142
	1.0688	0.05061	1.069	0.24523	1.069	0.05868	1.069	0.15381	0.2672	0.12069	1.069	0.44676	0.10688	0.23193
	1.072	0.0507	1.072	0.24623	1.072	0.05893	1.072	0.15401	0.268	0.1208	1.072	0.44781	0.1072	0.23231
	1.0752	0.05091	1.075	0.24728	1.075	0.05911	1.075	0.15432	0.2688	0.12098	1.075	0.44892	0.10752	0.23269
	1.0784	0.05099	1.078	0.24833	1.078	0.05941	1.078	0.15446	0.2696	0.12104	1.078	0.44996	0.10784	0.23307
	1.0816	0.05108	1.081	0.24931	1.081	0.05976	1.081	0.15465	0.2704	0.12109	1.081	0.45105	0.10816	0.23344
	1.0848	0.05128	1.085	0.25052	1.085	0.05994	1.085	0.15485	0.2712	0.12109	1.085	0.45214	0.10848	0.23381
	1.088	0.05137	1.088	0.25154	1.088	0.06029	1.088	0.15504	0.272	0.12103	1.088	0.45333	0.1088	0.2343
	1.0912	0.05139	1.091	0.25268	1.091	0.06064	1.091	0.15529	0.2728	0.1212	1.091	0.45429	0.10912	0.23479
	1.0944	0.05147	1.094	0.25381	1.094	0.06088	1.094	0.15542	0.2736	0.12131	1.094	0.45536	0.10944	0.23515
	1.0976	0.05162	1.097	0.25499	1.097	0.06111	1.097	0.15566	0.2744	0.12131	1.097	0.45642	0.10976	0.23563
	1.1008	0.05164	1.101	0.25623	1.101	0.06139	1.101	0.15591	0.2752	0.12131	1.101	0.4573	0.11008	0.23623
	1.104	0.05184	1.104	0.25734	1.104	0.06133	1.104	0.15603	0.276	0.12142	1.104	0.45841	0.1104	0.23682
	1.1072	0.05203	1.107	0.2585	1.107	0.06144	1.107	0.1561	0.2768	0.12141	1.107	0.45957	0.11072	0.2374
	1.1104	0.05223	1.11	0.2596	1.11	0.0615	1.11	0.15629	0.2776	0.12135	1.11	0.46043	0.11104	0.23799
	1.1136	0.05237	1.113	0.26069	1.113	0.06103	1.113	0.15653	0.2784	0.12152	1.113	0.46146	0.11136	0.23845
	1.1168	0.0525	1.117	0.26189	1.117	0.06114	1.117	0.15665	0.2792	0.12157	1.117	0.46249	0.11168	0.23903
	1.12	0.05275	1.12	0.26308	1.12	0.06108	1.12	0.15683	0.28	0.12146	1.12	0.46345	0.112	0.2396
	1.1232	0.05312	1.123	0.26427	1.123	0.06102	1.123	0.15718	0.2808	0.12145	1.123	0.46458	0.11232	0.24017
	1.1264	0.05302	1.126	0.26528	1.126	0.06108	1.126	0.15742	0.2816	0.1215	1.126	0.46565	0.11264	0.24074
	1.1296	0.05321	1.129	0.26622	1.129	0.06091	1.129	0.15771	0.2824	0.1215	1.129	0.4667	0.11296	0.2413
	1.1328	0.0534	1.133	0.26733	1.133	0.0609	1.133	0.15794	0.2832	0.12166	1.133	0.46793	0.11328	0.24186
	1.136	0.05347	1.136	0.26844	1.136	0.06084	1.136	0.15812	0.284	0.12166	1.136	0.46903	0.1136	0.24242
	1.1392	0.05372	1.139	0.26959	1.139	0.06045	1.139	0.15846	0.2848	0.1216	1.139	0.47013	0.11392	0.24309
	1.1424	0.05373	1.142	0.27063	1.142	0.06056	1.142	0.15857	0.2856	0.12165	1.142	0.47133	0.11424	0.24375
	1.1456	0.05397	1.145	0.27166	1.145	0.06061	1.145	0.15886	0.2864	0.12165	1.145	0.47225	0.11456	0.24441
	1.1488	0.0541	1.149	0.2728	1.149	0.06033	1.149	0.15914	0.2872	0.12164	1.149	0.47344	0.11488	0.24506
	1.152	0.05417	1.152	0.27387	1.152	0.0605	1.152	0.15925	0.288	0.12164	1.152	0.47456	0.1152	0.24571
	1.1552	0.05425	1.155	0.27499	1.155	0.06039	1.155	0.1597	0.2888	0.12163	1.155	0.47557	0.11552	0.24636
	1.1584	0.05437	1.158	0.27606	1.158	0.06022	1.158	0.16003	0.2896	0.12179	1.158	0.47691	0.11584	0.24712
	1.1616	0.05455	1.161	0.27711	1.161	0.06055	1.161	0.16025	0.2904	0.12179	1.161	0.47796	0.11616	0.24776
	1.1648	0.05473	1.165	0.27811	1.165	0.06066	1.165	0.16058	0.2912	0.12178	1.165	0.4789	0.11648	0.2485
	1.168	0.05491	1.168	0.27921	1.168	0.06066	1.168	0.1609	0.292	0.12178	1.168	0.48011	0.1168	0.24925
	1.1712	0.05492	1.171	0.28014	1.171	0.06093	1.171	0.16128	0.2928	0.12199	1.171	0.48098	0.11712	0.24999
	1.1744	0.0551	1.174	0.28117	1.174	0.0606	1.174	0.16161	0.2936	0.12215	1.174	0.48201	0.11744	0.25072
	1.1776	0.05533	1.177	0.28225	1.177	0.06027	1.177	0.16182	0.2944	0.12225	1.177	0.48309	0.11776	0.25145
	1.1808	0.05551	1.181	0.28333	1.181	0.06032	1.181	0.16208	0.2952	0.12225	1.181	0.48395	0.11808	0.25218
	1.184	0.05584	1.184	0.28429	1.184	0.06011	1.184	0.16229	0.296	0.12224	1.184	0.4848	0.1184	0.2529
	1.1872	0.05591	1.187	0.28541	1.187	0.06005	1.187	0.1625	0.2968	0.12229	1.187	0.4856	0.11872	0.25362
	1.1904	0.05608	1.19	0.28652	1.19	0.05995	1.19	0.16282	0.2976	0.12244	1.19	0.4865	0.11904	0.25434
	1.1936	0.05631	1.193	0.28752	1.193	0.05952	1.193	0.16313	0.2984	0.12249	1.193	0.48744	0.11936	0.25505
	1.1968	0.05648	1.197	0.28852	1.197	0.05952	1.197	0.16339	0.2992	0.12259	1.197	0.48833	0.11968	0.25575
	1.2	0.05675	1.2	0.28951	1.2	0.0592	1.2	0.16365	0.3	0.12258	1.2	0.48916	0.12	0.25646
	1.2032	0.05692	1.203	0.29044	1.203	0.05883	1.203	0.16385	0.3008	0.12268	1.203	0.49009	0.12032	0.25716
	1.2064	0.05709	1.206	0.29152	1.206	0.05873	1.206	0.16416	0.3016	0.12268	1.206	0.49113	0.12064	0.25785
	1.2096	0.05741	1.209	0.29255	1.209	0.05836	1.209	0.16452	0.3024	0.12262	1.209	0.4921	0.12096	0.25855
	1.2128	0.05747	1.213	0.29357	1.213	0.058	1.213	0.16466	0.3032	0.12261	1.213	0.49302	0.12128	0.25924
	1.216	0.05753	1.216	0.29459	1.216	0.05769	1.216	0.16502	0.304	0.12255	1.216	0.49398	0.1216	0.25992
	1.2192	0.05775	1.219	0.29554	1.219	0.05696	1.219	0.16532	0.3048	0.12265	1.219	0.49494	0.12192	0.2606
	1.2224	0.05775	1.222	0.2966	1.222	0.05665	1.222	0.16552	0.3056	0.12269	1.222	0.49605	0.12224	0.26128
	1.2256	0.05786	1.225	0.29765	1.225	0.05635	1.225	0.16592	0.3064	0.12269	1.225	0.49705	0.12256	0.26196
	1.2288	0.05808	1.229	0.2987	1.229	0.05568	1.229	0.16632	0.3072	0.12268	1.229	0.49805	0.12288	0.26263
	1.232	0.05824	1.232	0.29958	1.232	0.05543	1.232	0.16667	0.308	0.12272	1.232	0.49914	0.1232	0.26329
	1.2352	0.05845	1.235	0.30057	1.235	0.05503	1.235	0.16712	0.3088	0.12272	1.235	0.50018	0.12352	0.26396
	1.2384	0.05861	1.238	0.30155	1.238	0.05458	1.238	0.16741	0.3096	0.12271	1.238	0.50137	0.12384	0.26462
	1.2416	0.05866	1.241	0.30247	1.241	0.05475	1.241	0.16775	0.3104	0.12265	1.241	0.50239	0.12416	0.26528
	1.2448	0.05877	1.245	0.30339	1.245	0.05451	1.245	0.16824	0.3112	0.12259	1.245	0.50347	0.12448	0.26593
	1.248	0.05892	1.248	0.30435	1.248	0.05426	1.248	0.16848	0.312	0.12264	1.248	0.50443	0.1248	0.26658
	1.2512	0.05898	1.251	0.30526	1.251	0.05453	1.251	0.16891	0.3128	0.12263	1.251	0.50539	0.12512	0.26723
	1.2544	0.05913	1.254	0.30627	1.254	0.0545	1.254	0.1692	0.3136	0.12262	1.254	0.50629	0.12544	0.26787
	1.2576	0.05929	1.257	0.30722	1.257	0.05476	1.257	0.16948	0.3144	0.12262	1.257	0.50724	0.12576	0.26851
	1.2608	0.05954	1.261	0.30816	1.261	0.05513	1.261	0.16986	0.3152	0.12271	1.261	0.50809	0.12608	0.26915
	1.264	0.0598	1.264	0.3091	1.264	0.05535	1.264	0.17019	0.316	0.12271	1.264	0.50903	0.1264	0.26979
	1.2672	0.06	1.267	0.30994	1.267	0.05566	1.267	0.17047	0.3168	0.1227	1.267	0.50991	0.12672	0.27042
	1.2704	0.06015	1.27	0.31092	1.27	0.05577	1.27	0.17084	0.3176	0.12269	1.27	0.51084	0.12704	0.27104
	1.2736	0.06035	1.273	0.31184	1.273	0.05604	1.273	0.17112	0.3184	0.12279	1.273	0.51172	0.12736	0.27167
	1.2768	0.0605	1.277	0.31287	1.277	0.0564	1.277	0.17139	0.3192	0.12278	1.277	0.51254	0.12768	0.27229
	1.28	0.0609	1.28	0.31373	1.28	0.0566	1.28	0.17176	0.32	0.12282	1.28	0.51341	0.128	0.27291
	1.2832	0.0611	1.283	0.31465	1.283	0.05696	1.283	0.17203	0.3208	0.12281	1.283	0.51422	0.12832	0.27352
	1.2864	0.06119	1.286	0.3156	1.286	0.05732	1.286	0.1724	0.3216	0.12286	1.286	0.51513	0.12864	0.27414
	1.2896	0.06149	1.289	0.31651	1.289	0.05757	1.289	0.17266	0.3224	0.12285	1.289	0.51594	0.12896	0.27475
	1.2928	0.06163	1.293	0.31735	1.293	0.05778	1.293	0.17288	0.3232	0.12284	1.293	0.51674	0.12928	0.27535
	1.296	0.06178	1.296	0.3183	1.296	0.05818	1.296	0.17314	0.324	0.12289	1.296	0.51758	0.1296	0.27596
	1.2992	0.06202	1.299	0.31919	1.299	0.05847	1.299	0.17331	0.3248	0.12298	1.299	0.51847	0.12992	0.27656
	1.3024	0.06216	1.302	0.32012	1.302	0.05887	1.302	0.17357	0.3256	0.12302	1.302	0.51936	0.13024	0.27715
	1.3056	0.0624	1.305	0.321	1.305	0.05936	1.305	0.17373	0.3264	0.12306	1.305	0.52034	0.13056	0.27775
	1.3088	0.06264	1.309	0.32188	1.309	0.05971	1.309	0.17385	0.3272	0.1231	1.309	0.52122	0.13088	0.27834
	1.312	0.06283	1.312	0.32275	1.312	0.06005	1.312	0.17401	0.328	0.12309	1.312	0.522	0.1312	0.27893
	1.3152	0.06301	1.315	0.32367	1.315	0.06024	1.315	0.17417	0.3288	0.12309	1.315	0.52287	0.13152	0.27961
	1.3184	0.06315	1.318	0.32458	1.318	0.06048	1.318	0.17438	0.3296	0.12308	1.318	0.52364	0.13184	0.28019
	1.3216	0.06329	1.321	0.32549	1.321	0.06082	1.321	0.17458	0.3304	0.12317	1.321	0.5245	0.13216	0.28077
	1.3248	0.06352	1.325	0.32639	1.325	0.06116	1.325	0.17489	0.3312	0.12316	1.325	0.52545	0.13248	0.28125
	1.328	0.06375	1.328	0.32729	1.328	0.06144	1.328	0.17504	0.332	0.12315	1.328	0.52631	0.1328	0.28183
	1.3312	0.06394	1.331	0.32824	1.331	0.06173	1.331	0.17534	0.3328	0.1231	1.331	0.52725	0.13312	0.2824
	1.3344	0.06412	1.334	0.32908	1.334	0.06216	1.334	0.17559	0.3336	0.12304	1.334	0.5281	0.13344	0.28297
	1.3376	0.06435	1.337	0.33001	1.337	0.06249	1.337	0.1757	0.3344	0.12303	1.337	0.52913	0.13376	0.28354
	1.3408	0.06453	1.341	0.33085	1.341	0.06281	1.341	0.1759	0.3352	0.12308	1.341	0.53001	0.13408	0.2841
	1.344	0.06466	1.344	0.33172	1.344	0.06333	1.344	0.17615	0.336	0.12312	1.344	0.53084	0.1344	0.28466
	1.3472	0.06484	1.347	0.33265	1.347	0.06375	1.347	0.17644	0.3368	0.12311	1.347	0.53172	0.13472	0.28522
	1.3504	0.06502	1.35	0.33356	1.35	0.06421	1.35	0.17669	0.3376	0.12305	1.35	0.53259	0.13504	0.28568
	1.3536	0.06524	1.353	0.33443	1.353	0.06477	1.353	0.17688	0.3384	0.12305	1.353	0.53341	0.13536	0.28623
	1.3568	0.06542	1.357	0.33534	1.357	0.06514	1.357	0.17703	0.3392	0.12309	1.357	0.53418	0.13568	0.28678
	1.36	0.06559	1.36	0.33629	1.36	0.06564	1.36	0.17718	0.34	0.12313	1.36	0.53514	0.136	0.28733
	1.3632	0.06586	1.363	0.33728	1.363	0.06624	1.363	0.17737	0.3408	0.12312	1.363	0.53585	0.13632	0.28788
	1.3664	0.06613	1.366	0.33836	1.366	0.06678	1.366	0.17757	0.3416	0.12316	1.366	0.53656	0.13664	0.28842
	1.3696	0.06644	1.369	0.33939	1.369	0.06747	1.369	0.17776	0.3424	0.1231	1.369	0.53722	0.13696	0.28896
	1.3728	0.06666	1.373	0.34037	1.373	0.06792	1.373	0.17804	0.3432	0.12305	1.373	0.53788	0.13728	0.2895
	1.376	0.06683	1.376	0.34149	1.376	0.06855	1.376	0.17819	0.344	0.12309	1.376	0.53863	0.1376	0.29003
	1.3792	0.06718	1.379	0.34255	1.379	0.06922	1.379	0.17838	0.3448	0.12308	1.379	0.53928	0.13792	0.29057
	1.3824	0.06735	1.382	0.34365	1.382	0.06971	1.382	0.17866	0.3456	0.12317	1.382	0.54002	0.13824	0.2911
	1.3856	0.06761	1.385	0.34475	1.385	0.07024	1.385	0.17871	0.3464	0.12311	1.385	0.54072	0.13856	0.29163
	1.3888	0.06796	1.389	0.34575	1.389	0.07105	1.389	0.1788	0.3472	0.12306	1.389	0.54136	0.13888	0.29215
	1.392	0.06808	1.392	0.34689	1.392	0.07153	1.392	0.17894	0.348	0.12301	1.392	0.54195	0.1392	0.29268
	1.3952	0.06834	1.395	0.34802	1.395	0.07214	1.395	0.17899	0.3488	0.123	1.395	0.54268	0.13952	0.2932
	1.3984	0.0685	1.398	0.34914	1.398	0.07285	1.398	0.17904	0.3496	0.12304	1.398	0.54336	0.13984	0.29371
	1.4016	0.06862	1.401	0.35026	1.401	0.07323	1.401	0.17909	0.3504	0.12308	1.401	0.54404	0.14016	0.29423
	1.4048	0.06883	1.405	0.35129	1.405	0.07379	1.405	0.17909	0.3512	0.12307	1.405	0.5448	0.14048	0.29474
	1.408	0.06913	1.408	0.3524	1.408	0.07421	1.408	0.17927	0.352	0.12302	1.408	0.54533	0.1408	0.29526
	1.4112	0.06924	1.411	0.35345	1.411	0.0745	1.411	0.17928	0.3528	0.12306	1.411	0.54614	0.14112	0.29576
	1.4144	0.06949	1.414	0.35455	1.414	0.07501	1.414	0.17937	0.3536	0.12314	1.414	0.54685	0.14144	0.29627
	1.4176	0.06965	1.417	0.35574	1.417	0.07542	1.417	0.17955	0.3544	0.12318	1.417	0.54755	0.14176	0.29678
	1.4208	0.06981	1.421	0.35669	1.421	0.07579	1.421	0.17964	0.3552	0.12322	1.421	0.54835	0.14208	0.29728
	1.424	0.07001	1.424	0.35782	1.424	0.0763	1.424	0.17978	0.356	0.12325	1.424	0.54909	0.1424	0.29778
	1.4272	0.07026	1.427	0.35895	1.427	0.07666	1.427	0.17996	0.3568	0.12329	1.427	0.54979	0.14272	0.29828
	1.4304	0.07037	1.43	0.36007	1.43	0.07707	1.43	0.17996	0.3576	0.12328	1.43	0.55057	0.14304	0.29877
	1.4336	0.07061	1.433	0.36109	1.433	0.07748	1.433	0.18009	0.3584	0.12332	1.433	0.5513	0.14336	0.29926
	1.4368	0.07063	1.437	0.3622	1.437	0.07789	1.437	0.18022	0.3592	0.12336	1.437	0.55212	0.14368	0.29976
	1.44	0.07083	1.44	0.36326	1.44	0.07838	1.44	0.18022	0.36	0.12335	1.44	0.55294	0.144	0.30024
	1.4432	0.07085	1.443	0.36432	1.443	0.07878	1.443	0.18031	0.3608	0.12334	1.443	0.55371	0.14432	0.30073
	1.4464	0.07101	1.446	0.36537	1.446	0.07923	1.446	0.18035	0.3616	0.12338	1.446	0.55452	0.14464	0.30122
	1.4496	0.07107	1.449	0.36637	1.449	0.07958	1.449	0.18035	0.3624	0.12337	1.449	0.55528	0.14496	0.3017
	1.4528	0.07122	1.453	0.3675	1.453	0.07989	1.453	0.18053	0.3632	0.12341	1.453	0.55608	0.14528	0.30218
	1.456	0.07133	1.456	0.36858	1.456	0.08029	1.456	0.18057	0.364	0.1234	1.456	0.55697	0.1456	0.30266
	1.4592	0.0713	1.459	0.36957	1.459	0.08072	1.459	0.18061	0.3648	0.1234	1.459	0.55768	0.14592	0.30313
	1.4624	0.07137	1.462	0.3706	1.462	0.08116	1.462	0.1807	0.3656	0.12343	1.462	0.55838	0.14624	0.30361
	1.4656	0.07156	1.465	0.37167	1.465	0.08155	1.465	0.1807	0.3664	0.12351	1.465	0.55935	0.14656	0.30408
	1.4688	0.07166	1.469	0.37273	1.469	0.08189	1.469	0.1807	0.3672	0.1235	1.469	0.56	0.14688	0.30455
	1.472	0.07177	1.472	0.37383	1.472	0.08232	1.472	0.18078	0.368	0.1235	1.472	0.56052	0.1472	0.30502
	1.4752	0.07192	1.475	0.37484	1.475	0.0828	1.475	0.18074	0.3688	0.12345	1.475	0.56121	0.14752	0.30548
	1.4784	0.07198	1.478	0.37594	1.478	0.08322	1.478	0.18078	0.3696	0.12344	1.478	0.56156	0.14784	0.30595
	1.4816	0.07213	1.481	0.37711	1.481	0.0836	1.481	0.18086	0.3704	0.12352	1.481	0.56203	0.14816	0.30641
	1.4848	0.07223	1.485	0.37819	1.485	0.08416	1.485	0.1809	0.3712	0.12351	1.485	0.5625	0.14848	0.30687
	1.488	0.07224	1.488	0.37931	1.488	0.08458	1.488	0.18107	0.372	0.12346	1.488	0.56266	0.1488	0.30733
	1.4912	0.0723	1.491	0.3803	1.491	0.08469	1.491	0.18107	0.3728	0.12345	1.491	0.5633	0.14912	0.30778
	1.4944	0.07241	1.494	0.38128	1.494	0.08503	1.494	0.18116	0.3736	0.1234	1.494	0.56385	0.14944	0.30824
	1.4976	0.07238	1.497	0.38239	1.497	0.0854	1.497	0.18128	0.3744	0.12335	1.497	0.56427	0.14976	0.30869
	1.5008	0.07244	1.501	0.38341	1.501	0.08547	1.501	0.18128	0.3752	0.12343	1.501	0.56494	0.15008	0.30914
	1.504	0.07241	1.504	0.38446	1.504	0.08597	1.504	0.18128	0.376	0.12346	1.504	0.56553	0.1504	0.30959
	1.5072	0.07247	1.507	0.38551	1.507	0.0863	1.507	0.1814	0.3768	0.12346	1.507	0.56602	0.15072	0.31003
	1.5104	0.07249	1.51	0.38648	1.51	0.08654	1.51	0.1814	0.3776	0.12345	1.51	0.56673	0.15104	0.31048
	1.5136	0.07242	1.513	0.38743	1.513	0.08682	1.513	0.18161	0.3784	0.1234	1.513	0.56735	0.15136	0.31092
	1.5168	0.07248	1.517	0.38847	1.517	0.08719	1.517	0.18169	0.3792	0.12335	1.517	0.56801	0.15168	0.31136
	1.52	0.07253	1.52	0.38942	1.52	0.08755	1.52	0.18172	0.38	0.1233	1.52	0.56866	0.152	0.3118
	1.5232	0.07247	1.523	0.39045	1.523	0.08791	1.523	0.18197	0.3808	0.12325	1.523	0.56907	0.15232	0.31224
	1.5264	0.07248	1.526	0.39148	1.526	0.0881	1.526	0.18197	0.3816	0.12325	1.526	0.56976	0.15264	0.31267
	1.5296	0.07237	1.529	0.39237	1.529	0.08838	1.529	0.18201	0.3824	0.12324	1.529	0.57037	0.15296	0.3131
	1.5328	0.07239	1.533	0.39339	1.533	0.0887	1.533	0.18217	0.3832	0.12327	1.533	0.57084	0.15328	0.31353
	1.536	0.0724	1.536	0.39436	1.536	0.08905	1.536	0.18229	0.384	0.12327	1.536	0.57161	0.1536	0.31396
	1.5392	0.07225	1.539	0.39533	1.539	0.08937	1.539	0.18245	0.3848	0.12334	1.539	0.57225	0.15392	0.31439
	1.5424	0.07227	1.542	0.39629	1.542	0.08968	1.542	0.18265	0.3856	0.12338	1.542	0.57273	0.15424	0.31482
	1.5456	0.07229	1.545	0.39733	1.545	0.08999	1.545	0.18277	0.3864	0.12345	1.545	0.57357	0.15456	0.31524
	1.5488	0.07222	1.549	0.3982	1.549	0.0903	1.549	0.18289	0.3872	0.12345	1.549	0.57412	0.15488	0.31567
	1.552	0.07232	1.552	0.39924	1.552	0.09061	1.552	0.18305	0.388	0.12344	1.552	0.57462	0.1552	0.31609
	1.5552	0.07233	1.555	0.4001	1.555	0.09096	1.555	0.18317	0.3888	0.12347	1.555	0.57525	0.15552	0.31651
	1.5584	0.07218	1.558	0.40109	1.558	0.09134	1.558	0.18341	0.3896	0.12351	1.558	0.57551	0.15584	0.31692
	1.5616	0.07228	1.561	0.40207	1.561	0.09169	1.561	0.18352	0.3904	0.1235	1.561	0.57593	0.15616	0.31734
	1.5648	0.0723	1.565	0.403	1.565	0.09207	1.565	0.1836	0.3912	0.12358	1.565	0.5763	0.15648	0.31775
	1.568	0.07231	1.568	0.40385	1.568	0.0925	1.568	0.18383	0.392	0.12353	1.568	0.57643	0.1568	0.31817
	1.5712	0.07241	1.571	0.40486	1.571	0.09272	1.571	0.18399	0.3928	0.12348	1.571	0.57697	0.15712	0.31858
	1.5744	0.07235	1.574	0.40579	1.574	0.0931	1.574	0.18414	0.3936	0.12347	1.574	0.57718	0.15744	0.31898
	1.5776	0.0724	1.577	0.40679	1.577	0.09343	1.577	0.18434	0.3944	0.12347	1.577	0.5773	0.15776	0.31939
	1.5808	0.07242	1.581	0.40762	1.581	0.09365	1.581	0.18453	0.3952	0.1235	1.581	0.57788	0.15808	0.3198
	1.584	0.07231	1.584	0.40866	1.584	0.09403	1.584	0.18468	0.396	0.12345	1.584	0.57816	0.1584	0.3202
	1.5872	0.07225	1.587	0.40949	1.587	0.09428	1.587	0.18499	0.3968	0.12344	1.587	0.57845	0.15872	0.3206
	1.5904	0.07226	1.59	0.41039	1.59	0.09453	1.59	0.18515	0.3976	0.1234	1.59	0.57914	0.15904	0.32101
	1.5936	0.07224	1.593	0.41137	1.593	0.0949	1.593	0.1853	0.3984	0.12343	1.593	0.57938	0.15936	0.3214
	1.5968	0.07229	1.597	0.41227	1.597	0.09516	1.597	0.18549	0.3992	0.12346	1.597	0.5797	0.15968	0.3218
	1.6	0.07225	1.6	0.41307	1.6	0.09548	1.6	0.18577	0.4	0.1235	1.6	0.5803	0.16	0.3222
	1.6032	0.07233	1.603	0.41395	1.603	0.0958	1.603	0.18597	0.4008	0.12361	1.603	0.58066	0.16032	0.32259
	1.6064	0.07245	1.606	0.41475	1.606	0.09612	1.606	0.18625	0.4016	0.1236	1.606	0.58121	0.16064	0.32299
	1.6096	0.07237	1.609	0.4156	1.609	0.0964	1.609	0.18645	0.4024	0.12363	1.609	0.58173	0.16096	0.32338
	1.6128	0.07241	1.613	0.41648	1.613	0.09672	1.613	0.18657	0.4032	0.12363	1.613	0.58216	0.16128	0.32377
	1.616	0.07245	1.616	0.41724	1.616	0.09696	1.616	0.18673	0.404	0.12362	1.616	0.58295	0.1616	0.32415
	1.6192	0.07237	1.619	0.41808	1.619	0.09724	1.619	0.18705	0.4048	0.12361	1.619	0.58361	0.16192	0.32454
	1.6224	0.07241	1.622	0.41892	1.622	0.09756	1.622	0.18725	0.4056	0.12365	1.622	0.58424	0.16224	0.32493
	1.6256	0.07257	1.625	0.41988	1.625	0.09776	1.625	0.18753	0.4064	0.12368	1.625	0.58498	0.16256	0.32531
	1.6288	0.07253	1.629	0.42072	1.629	0.09792	1.629	0.18777	0.4072	0.12367	1.629	0.58571	0.16288	0.32569
	1.632	0.07245	1.632	0.4216	1.632	0.09824	1.632	0.18785	0.408	0.12362	1.632	0.58648	0.1632	0.32607
	1.6352	0.07261	1.635	0.42248	1.635	0.09848	1.635	0.18801	0.4088	0.1235	1.635	0.58725	0.16352	0.32645
	1.6384	0.07265	1.638	0.42332	1.638	0.09864	1.638	0.18817	0.4096	0.12349	1.638	0.58806	0.16384	0.32683
	1.6416	0.07257	1.641	0.4242	1.641	0.09896	1.641	0.18841	0.4104	0.12349	1.641	0.58878	0.16416	0.32721
	1.6448	0.07269	1.645	0.42501	1.645	0.09924	1.645	0.18877	0.4112	0.12356	1.645	0.58954	0.16448	0.32758
	1.648	0.07269	1.648	0.42593	1.648	0.09948	1.648	0.18905	0.412	0.12355	1.648	0.59026	0.1648	0.32795
	1.6512	0.07265	1.651	0.42677	1.651	0.09976	1.651	0.18925	0.4128	0.12358	1.651	0.59117	0.16512	0.32833
	1.6544	0.07277	1.654	0.42765	1.654	0.10004	1.654	0.18949	0.4136	0.12354	1.654	0.59208	0.16544	0.3287
	1.6576	0.07285	1.657	0.42849	1.657	0.1002	1.657	0.18973	0.4144	0.12349	1.657	0.59294	0.16576	0.32906
	1.6608	0.07281	1.661	0.42937	1.661	0.1004	1.661	0.19001	0.4152	0.12348	1.661	0.59361	0.16608	0.32943
	1.664	0.07301	1.664	0.43021	1.664	0.10072	1.664	0.19021	0.416	0.12348	1.664	0.59427	0.1664	0.3298
	1.6672	0.07305	1.667	0.43105	1.667	0.10092	1.667	0.19045	0.4168	0.12347	1.667	0.59494	0.16672	0.33016
	1.6704	0.07305	1.67	0.43201	1.67	0.10116	1.67	0.19065	0.4176	0.12339	1.67	0.59564	0.16704	0.33053
	1.6736	0.07317	1.673	0.43293	1.673	0.10144	1.673	0.19081	0.4184	0.12334	1.673	0.59641	0.16736	0.33089
	1.6768	0.07329	1.677	0.43381	1.677	0.10172	1.677	0.19101	0.4192	0.12334	1.677	0.59725	0.16768	0.33125
	1.68	0.07321	1.68	0.43473	1.68	0.102	1.68	0.19125	0.42	0.12337	1.68	0.59802	0.168	0.33161
	1.6832	0.07337	1.683	0.43566	1.683	0.10236	1.683	0.19149	0.4208	0.1234	1.683	0.59875	0.16832	0.33197
	1.6864	0.07349	1.686	0.43654	1.686	0.1026	1.686	0.19173	0.4216	0.12343	1.686	0.59951	0.16864	0.33232
	1.6896	0.07345	1.689	0.43746	1.689	0.10284	1.689	0.19193	0.4224	0.12346	1.689	0.60026	0.16896	0.33268
	1.6928	0.07361	1.693	0.43842	1.693	0.10304	1.693	0.19209	0.4232	0.12346	1.693	0.60121	0.16928	0.33303
	1.696	0.07369	1.696	0.43926	1.696	0.10328	1.696	0.19237	0.424	0.12341	1.696	0.60196	0.1696	0.33338
	1.6992	0.07365	1.699	0.44018	1.699	0.10352	1.699	0.19261	0.4248	0.12341	1.699	0.60275	0.16992	0.33373
	1.7024	0.07373	1.702	0.4411	1.702	0.10384	1.702	0.19269	0.4256	0.12344	1.702	0.60357	0.17024	0.33408
	1.7056	0.07397	1.705	0.44186	1.705	0.10412	1.705	0.19293	0.4264	0.12347	1.705	0.60435	0.17056	0.33443
	1.7088	0.07393	1.709	0.44282	1.709	0.10436	1.709	0.19313	0.4272	0.1235	1.709	0.60528	0.17088	0.33478
	1.712	0.07397	1.712	0.44378	1.712	0.10464	1.712	0.19325	0.428	0.12349	1.712	0.60613	0.1712	0.33513
	1.7152	0.07417	1.715	0.44462	1.715	0.10501	1.715	0.19345	0.4288	0.12345	1.715	0.60697	0.17152	0.33547
	1.7184	0.07413	1.718	0.44559	1.718	0.10529	1.718	0.19365	0.4296	0.12352	1.718	0.608	0.17184	0.33581
	1.7216	0.07417	1.721	0.44651	1.721	0.10561	1.721	0.19381	0.4304	0.12358	1.721	0.6088	0.17216	0.33616
	1.7248	0.07429	1.725	0.44747	1.725	0.10593	1.725	0.19405	0.4312	0.12365	1.725	0.60975	0.17248	0.3365
	1.728	0.07441	1.728	0.44847	1.728	0.10617	1.728	0.19429	0.432	0.12376	1.728	0.61092	0.1728	0.33684
	1.7312	0.07441	1.731	0.44935	1.731	0.10645	1.731	0.19445	0.4328	0.12379	1.731	0.61182	0.17312	0.33717
	1.7344	0.07457	1.734	0.45027	1.734	0.10665	1.734	0.19457	0.4336	0.12374	1.734	0.61268	0.17344	0.33751
	1.7376	0.07465	1.737	0.45115	1.737	0.10697	1.737	0.19477	0.4344	0.12374	1.737	0.6138	0.17376	0.33785
	1.7408	0.07469	1.741	0.45207	1.741	0.10721	1.741	0.19489	0.4352	0.12376	1.741	0.61462	0.17408	0.33818
	1.744	0.07489	1.744	0.45299	1.744	0.10753	1.744	0.19502	0.436	0.12383	1.744	0.61551	0.1744	0.33852
	1.7472	0.07497	1.747	0.45391	1.747	0.10785	1.747	0.19522	0.4368	0.12382	1.747	0.61643	0.17472	0.33885
	1.7504	0.07497	1.75	0.45487	1.75	0.10813	1.75	0.19538	0.4376	0.12385	1.75	0.61713	0.17504	0.33918
	1.7536	0.07506	1.753	0.45588	1.753	0.10841	1.753	0.1955	0.4384	0.12381	1.753	0.61809	0.17536	0.33951
	1.7568	0.07522	1.757	0.45676	1.757	0.10869	1.757	0.1957	0.4392	0.12377	1.757	0.619	0.17568	0.33991
	1.76	0.07522	1.76	0.45768	1.76	0.10905	1.76	0.19578	0.44	0.1238	1.76	0.61969	0.176	0.34024
	1.7632	0.07534	1.763	0.45868	1.763	0.10937	1.763	0.1959	0.4408	0.12379	1.763	0.62063	0.17632	0.34056
	1.7664	0.07546	1.766	0.45964	1.766	0.10961	1.766	0.19598	0.4416	0.12382	1.766	0.6215	0.17664	0.34089
	1.7696	0.07546	1.769	0.4606	1.769	0.10985	1.769	0.19602	0.4424	0.12388	1.769	0.62229	0.17696	0.34121
	1.7728	0.07558	1.773	0.4616	1.773	0.11025	1.773	0.1961	0.4432	0.12388	1.773	0.62312	0.17728	0.34153
	1.776	0.0757	1.776	0.46248	1.776	0.11049	1.776	0.19626	0.444	0.12391	1.776	0.62383	0.1776	0.34185
	1.7792	0.07574	1.779	0.46336	1.779	0.11077	1.779	0.19642	0.4448	0.12394	1.779	0.62455	0.17792	0.34217
	1.7824	0.07574	1.782	0.46436	1.782	0.11109	1.782	0.19642	0.4456	0.124	1.782	0.62529	0.17824	0.34249
	1.7856	0.07582	1.785	0.46545	1.785	0.11137	1.785	0.19662	0.4464	0.12403	1.785	0.626	0.17856	0.34281
	1.7888	0.07586	1.789	0.46641	1.789	0.11165	1.789	0.19674	0.4472	0.12399	1.789	0.62688	0.17888	0.34313
	1.792	0.0759	1.792	0.46733	1.792	0.11197	1.792	0.1969	0.448	0.12398	1.792	0.62762	0.1792	0.34344
	1.7952	0.0761	1.795	0.46821	1.795	0.11229	1.795	0.19706	0.4488	0.12401	1.795	0.62835	0.17952	0.34376
	1.7984	0.07614	1.798	0.46909	1.798	0.11257	1.798	0.19722	0.4496	0.12404	1.798	0.62923	0.17984	0.34407
	1.8016	0.0761	1.801	0.47001	1.801	0.11289	1.801	0.19742	0.4504	0.12403	1.801	0.62999	0.18016	0.34438
	1.8048	0.07614	1.805	0.47101	1.805	0.11321	1.805	0.19758	0.4512	0.12409	1.805	0.63072	0.18048	0.34469
	1.808	0.07614	1.808	0.47201	1.808	0.11341	1.808	0.19778	0.452	0.12412	1.808	0.63148	0.1808	0.345
	1.8112	0.0761	1.811	0.47297	1.811	0.11369	1.811	0.19794	0.4528	0.12415	1.811	0.63223	0.18112	0.34531
	1.8144	0.0761	1.814	0.47405	1.814	0.11409	1.814	0.1981	0.4536	0.12411	1.814	0.63299	0.18144	0.34562
	1.8176	0.07614	1.817	0.47506	1.817	0.11437	1.817	0.19834	0.4544	0.1241	1.817	0.6337	0.18176	0.34593
	1.8208	0.07618	1.821	0.4761	1.821	0.11465	1.821	0.19846	0.4552	0.12416	1.821	0.63445	0.18208	0.34623
	1.824	0.0763	1.824	0.47706	1.824	0.11497	1.824	0.19858	0.456	0.12426	1.824	0.6352	0.1824	0.34654
	1.8272	0.0763	1.827	0.47802	1.827	0.11526	1.827	0.19882	0.4568	0.12429	1.827	0.63598	0.18272	0.34684
	1.8304	0.07622	1.83	0.4791	1.83	0.11554	1.83	0.1989	0.4576	0.12431	1.83	0.63668	0.18304	0.34714
	1.8336	0.07634	1.833	0.48014	1.833	0.11586	1.833	0.19902	0.4584	0.12434	1.833	0.63759	0.18336	0.34745
	1.8368	0.07634	1.837	0.48106	1.837	0.11622	1.837	0.19926	0.4592	0.12437	1.837	0.63847	0.18368	0.34775
	1.84	0.07622	1.84	0.48202	1.84	0.1165	1.84	0.19934	0.46	0.12436	1.84	0.6392	0.184	0.34805
	1.8432	0.0763	1.843	0.4831	1.843	0.11682	1.843	0.19946	0.4608	0.12439	1.843	0.6399	0.18432	0.34834
	1.8464	0.07638	1.846	0.48406	1.846	0.1171	1.846	0.19958	0.4616	0.12438	1.846	0.64066	0.18464	0.34864
	1.8496	0.07642	1.849	0.48507	1.849	0.11738	1.849	0.1997	0.4624	0.12441	1.849	0.64135	0.18496	0.34894
	1.8528	0.0765	1.853	0.48611	1.853	0.1177	1.853	0.19982	0.4632	0.12443	1.853	0.64207	0.18528	0.34923
	1.856	0.07662	1.856	0.48703	1.856	0.11802	1.856	0.20006	0.464	0.1245	1.856	0.64279	0.1856	0.34953
	1.8592	0.07662	1.859	0.48815	1.859	0.11826	1.859	0.20026	0.4648	0.12445	1.859	0.64354	0.18592	0.34982
	1.8624	0.07674	1.862	0.48923	1.862	0.1185	1.862	0.20042	0.4656	0.12452	1.862	0.64426	0.18624	0.35011
	1.8656	0.07682	1.865	0.49023	1.865	0.11874	1.865	0.20062	0.4664	0.12454	1.865	0.64487	0.18656	0.3504
	1.8688	0.07694	1.869	0.49123	1.869	0.11902	1.869	0.20086	0.4672	0.1246	1.869	0.64558	0.18688	0.35069
	1.872	0.07702	1.872	0.49231	1.872	0.11934	1.872	0.20102	0.468	0.12456	1.872	0.64632	0.1872	0.35098
	1.8752	0.07718	1.875	0.49327	1.875	0.11966	1.875	0.20122	0.4688	0.12459	1.875	0.64702	0.18752	0.35127
	1.8784	0.07734	1.878	0.49423	1.878	0.1199	1.878	0.20142	0.4696	0.12458	1.878	0.64783	0.18784	0.35156
	1.8816	0.07746	1.881	0.49524	1.881	0.12018	1.881	0.20154	0.4704	0.1246	1.881	0.6486	0.18816	0.35184
	1.8848	0.07754	1.885	0.49616	1.885	0.12042	1.885	0.20162	0.4712	0.12466	1.885	0.64933	0.18848	0.35213
	1.888	0.07762	1.888	0.4972	1.888	0.12066	1.888	0.20186	0.472	0.12469	1.888	0.65006	0.1888	0.35241
	1.8912	0.07774	1.891	0.49824	1.891	0.12094	1.891	0.20202	0.4728	0.12472	1.891	0.65079	0.18912	0.3527
	1.8944	0.0779	1.894	0.49932	1.894	0.12122	1.894	0.20218	0.4736	0.12471	1.894	0.65154	0.18944	0.35298
	1.8976	0.07802	1.897	0.50032	1.897	0.1215	1.897	0.20234	0.4744	0.12467	1.897	0.6523	0.18976	0.35326
	1.9008	0.0781	1.901	0.5014	1.901	0.12182	1.901	0.20246	0.4752	0.12469	1.901	0.65302	0.19008	0.35354
	1.904	0.07826	1.904	0.5024	1.904	0.12218	1.904	0.20258	0.476	0.12469	1.904	0.6538	0.1904	0.35382
	1.9072	0.07846	1.907	0.5034	1.907	0.12258	1.907	0.20282	0.4768	0.12468	1.907	0.65459	0.19072	0.3541
	1.9104	0.07858	1.91	0.5044	1.91	0.12294	1.91	0.20298	0.4776	0.1247	1.91	0.65526	0.19104	0.35438
	1.9136	0.07874	1.913	0.50541	1.913	0.12326	1.913	0.20314	0.4784	0.1247	1.913	0.65597	0.19136	0.35465
	1.9168	0.07878	1.917	0.50641	1.917	0.12366	1.917	0.20342	0.4792	0.12469	1.917	0.65671	0.19168	0.35493
	1.92	0.07886	1.92	0.50749	1.92	0.1239	1.92	0.20354	0.48	0.12471	1.92	0.65745	0.192	0.3552
	1.9232	0.0789	1.923	0.50849	1.923	0.12426	1.923	0.20358	0.4808	0.1247	1.923	0.65809	0.19232	0.35548
	1.9264	0.07898	1.926	0.50945	1.926	0.12454	1.926	0.20378	0.4816	0.12466	1.926	0.65872	0.19264	0.35575
	1.9296	0.07902	1.929	0.51057	1.929	0.12482	1.929	0.20398	0.4824	0.12466	1.929	0.65942	0.19296	0.35602
	1.9328	0.0791	1.933	0.51153	1.933	0.12507	1.933	0.20406	0.4832	0.12468	1.933	0.66012	0.19328	0.35629
	1.936	0.07926	1.936	0.51257	1.936	0.12531	1.936	0.20426	0.484	0.12474	1.936	0.66081	0.1936	0.35656
	1.9392	0.07934	1.939	0.51365	1.939	0.12567	1.939	0.20438	0.4848	0.1248	1.939	0.6615	0.19392	0.35683
	1.9424	0.07946	1.942	0.51473	1.942	0.12603	1.942	0.20454	0.4856	0.12479	1.942	0.66226	0.19424	0.3571
	1.9456	0.07958	1.945	0.51574	1.945	0.12639	1.945	0.20474	0.4864	0.12478	1.945	0.66291	0.19456	0.35737
	1.9488	0.07966	1.949	0.51674	1.949	0.12671	1.949	0.20494	0.4872	0.12481	1.949	0.66363	0.19488	0.35764
	1.952	0.0797	1.952	0.51782	1.952	0.12699	1.952	0.20494	0.488	0.1248	1.952	0.66431	0.1952	0.3579
	1.9552	0.07978	1.955	0.51882	1.955	0.12735	1.955	0.20507	0.4888	0.12479	1.955	0.66492	0.19552	0.35817
	1.9584	0.07982	1.958	0.5199	1.958	0.12763	1.958	0.20527	0.4896	0.12482	1.958	0.66563	0.19584	0.35843
	1.9616	0.0799	1.961	0.52094	1.961	0.12791	1.961	0.20535	0.4904	0.12481	1.961	0.66637	0.19616	0.3587
	1.9648	0.08006	1.965	0.52194	1.965	0.12823	1.965	0.20543	0.4912	0.12487	1.965	0.66698	0.19648	0.35896
	1.968	0.08006	1.968	0.52294	1.968	0.12855	1.968	0.20567	0.492	0.12492	1.968	0.66768	0.1968	0.35922
	1.9712	0.08018	1.971	0.52398	1.971	0.12879	1.971	0.20583	0.4928	0.12488	1.971	0.66839	0.19712	0.35948
	1.9744	0.0803	1.974	0.52494	1.974	0.12907	1.974	0.20591	0.4936	0.12491	1.974	0.66902	0.19744	0.35974
	1.9776	0.08042	1.977	0.52587	1.977	0.12943	1.977	0.20599	0.4944	0.12496	1.977	0.66972	0.19776	0.36
	1.9808	0.08054	1.981	0.52687	1.981	0.12963	1.981	0.20611	0.4952	0.12492	1.981	0.67038	0.19808	0.36026
	1.984	0.08062	1.984	0.52779	1.984	0.12991	1.984	0.20627	0.496	0.12498	1.984	0.67094	0.1984	0.36052
	1.9872	0.0807	1.987	0.52871	1.987	0.13027	1.987	0.20651	0.4968	0.125	1.987	0.6716	0.19872	0.36077
	1.9904	0.0807	1.99	0.52963	1.99	0.13051	1.99	0.20667	0.4976	0.12503	1.99	0.67222	0.19904	0.36103
	1.9936	0.08086	1.993	0.53055	1.993	0.13075	1.993	0.20679	0.4984	0.12508	1.993	0.67291	0.19936	0.36128
	1.9968	0.08098	1.997	0.53139	1.997	0.13103	1.997	0.20695	0.4992	0.12514	1.997	0.67359	0.19968	0.36154
	2	0.08094	2	0.53231	2	0.13135	2	0.20711	0.5	0.12516	2	0.67421	0.2	0.36179
	2.0032	0.08102	2.003	0.53323	2.003	0.13167	2.003	0.20727	0.5008	0.12519	2.003	0.67486	0.20032	0.36204
	2.0064	0.08106	2.006	0.53415	2.006	0.13199	2.006	0.20743	0.5016	0.12527	2.006	0.67551	0.20064	0.36229
	2.0096	0.08098	2.009	0.53516	2.009	0.13227	2.009	0.20759	0.5024	0.12539	2.009	0.67612	0.20096	0.36255
	2.0128	0.08106	2.013	0.53612	2.013	0.13255	2.013	0.20779	0.5032	0.12548	2.013	0.67676	0.20128	0.3628
	2.016	0.0811	2.016	0.53692	2.016	0.13275	2.016	0.20787	0.504	0.1255	2.016	0.6774	0.2016	0.36305
	2.0192	0.0811	2.019	0.53792	2.019	0.13311	2.019	0.20799	0.5048	0.12556	2.019	0.67797	0.20192	0.36329
	2.0224	0.08118	2.022	0.53888	2.022	0.13339	2.022	0.20815	0.5056	0.12568	2.022	0.67864	0.20224	0.36354
	2.0256	0.08122	2.025	0.5398	2.025	0.13371	2.025	0.20823	0.5064	0.12579	2.025	0.67927	0.20256	0.36379
	2.0288	0.08118	2.029	0.54084	2.029	0.13399	2.029	0.20839	0.5072	0.12582	2.029	0.67994	0.20288	0.36403
	2.032	0.08122	2.032	0.54196	2.032	0.13427	2.032	0.20863	0.508	0.1259	2.032	0.68063	0.2032	0.36428
	2.0352	0.0813	2.035	0.54288	2.035	0.13459	2.035	0.20895	0.5088	0.12595	2.035	0.68129	0.20352	0.36452
	2.0384	0.08138	2.038	0.54404	2.038	0.13491	2.038	0.20907	0.5096	0.12601	2.038	0.68195	0.20384	0.36477
	2.0416	0.08146	2.041	0.54521	2.041	0.1352	2.041	0.20935	0.5104	0.12609	2.041	0.6826	0.20416	0.36501
	2.0448	0.0815	2.045	0.54605	2.045	0.13544	2.045	0.20955	0.5112	0.12615	2.045	0.68325	0.20448	0.36525
	2.048	0.0815	2.048	0.54721	2.048	0.13572	2.048	0.20971	0.512	0.12623	2.048	0.68387	0.2048	0.3655
	2.0512	0.0817	2.051	0.54825	2.051	0.13596	2.051	0.20995	0.5128	0.12634	2.051	0.68449	0.20512	0.36574
	2.0544	0.08178	2.054	0.54909	2.054	0.13616	2.054	0.21015	0.5136	0.12646	2.054	0.68514	0.20544	0.36598
	2.0576	0.08182	2.057	0.55013	2.057	0.13644	2.057	0.21031	0.5144	0.12651	2.057	0.68572	0.20576	0.36622
	2.0608	0.08178	2.061	0.55137	2.061	0.13672	2.061	0.21059	0.5152	0.12659	2.061	0.68636	0.20608	0.36645
	2.064	0.08186	2.064	0.55225	2.064	0.13704	2.064	0.21083	0.516	0.12665	2.064	0.68703	0.2064	0.36669
	2.0672	0.08194	2.067	0.55321	2.067	0.13736	2.067	0.21099	0.5168	0.12676	2.067	0.68767	0.20672	0.36693
	2.0704	0.0821	2.07	0.55437	2.07	0.13764	2.07	0.21127	0.5176	0.12684	2.07	0.68828	0.20704	0.36717
	2.0736	0.08218	2.073	0.55534	2.073	0.13792	2.073	0.21143	0.5184	0.12692	2.073	0.68888	0.20736	0.3674
	2.0768	0.08222	2.077	0.5563	2.077	0.1382	2.077	0.21159	0.5192	0.12701	2.077	0.68955	0.20768	0.3677
	2.08	0.08234	2.08	0.5575	2.08	0.1386	2.08	0.21183	0.52	0.12712	2.08	0.69012	0.208	0.36793
	2.0832	0.08242	2.083	0.55834	2.083	0.13888	2.083	0.21199	0.5208	0.12717	2.083	0.69071	0.20832	0.36817
	2.0864	0.08254	2.086	0.55922	2.086	0.1392	2.086	0.21223	0.5216	0.12734	2.086	0.6914	0.20864	0.3684
	2.0896	0.0827	2.089	0.56038	2.089	0.13952	2.089	0.21251	0.5224	0.12745	2.089	0.69206	0.20896	0.36863
	2.0928	0.08282	2.093	0.56138	2.093	0.13976	2.093	0.21279	0.5232	0.12753	2.093	0.69271	0.20928	0.36886
	2.096	0.08298	2.096	0.56242	2.096	0.14008	2.096	0.21291	0.524	0.12764	2.096	0.69339	0.2096	0.36909
	2.0992	0.0831	2.099	0.56358	2.099	0.14044	2.099	0.21311	0.5248	0.12775	2.099	0.69414	0.20992	0.36932
	2.1024	0.08322	2.102	0.56454	2.102	0.14072	2.102	0.21339	0.5256	0.12789	2.102	0.69481	0.21024	0.36955
	2.1056	0.08334	2.105	0.56547	2.105	0.14104	2.105	0.21359	0.5264	0.12803	2.105	0.69549	0.21056	0.36978
	2.1088	0.08346	2.109	0.56651	2.109	0.1414	2.109	0.21371	0.5272	0.12817	2.109	0.69616	0.21088	0.37001
	2.112	0.08366	2.112	0.56767	2.112	0.1416	2.112	0.21399	0.528	0.12828	2.112	0.69687	0.2112	0.37023
	2.1152	0.08378	2.115	0.56867	2.115	0.1418	2.115	0.21411	0.5288	0.12827	2.115	0.6976	0.21152	0.37046
	2.1184	0.08386	2.118	0.56983	2.118	0.1422	2.118	0.21427	0.5296	0.12841	2.118	0.69826	0.21184	0.37069
	2.1216	0.08398	2.121	0.57087	2.121	0.14248	2.121	0.21451	0.5304	0.12861	2.121	0.6989	0.21216	0.37091
	2.1248	0.0841	2.125	0.57179	2.125	0.1428	2.125	0.21475	0.5312	0.12868	2.125	0.69959	0.21248	0.37114
	2.128	0.08418	2.128	0.57295	2.128	0.14308	2.128	0.21499	0.532	0.12879	2.128	0.70026	0.2128	0.37136
	2.1312	0.0843	2.131	0.57407	2.131	0.14332	2.131	0.21528	0.5328	0.12887	2.131	0.70095	0.21312	0.37158
	2.1344	0.08434	2.134	0.57499	2.134	0.14364	2.134	0.21556	0.5336	0.129	2.134	0.70163	0.21344	0.37181
	2.1376	0.08446	2.137	0.57604	2.137	0.144	2.137	0.21568	0.5344	0.12905	2.137	0.70229	0.21376	0.37203
	2.1408	0.08454	2.141	0.5772	2.141	0.1442	2.141	0.21596	0.5352	0.12916	2.141	0.70297	0.21408	0.37225
	2.144	0.08462	2.144	0.5782	2.144	0.14444	2.144	0.2162	0.536	0.1292	2.144	0.70362	0.2144	0.37247
	2.1472	0.0847	2.147	0.5792	2.147	0.1448	2.147	0.2164	0.5368	0.12925	2.147	0.70427	0.21472	0.37269
	2.1504	0.0847	2.15	0.58032	2.15	0.14509	2.15	0.21668	0.5376	0.12938	2.15	0.70498	0.21504	0.37291
	2.1536	0.08478	2.153	0.58132	2.153	0.14549	2.153	0.21704	0.5384	0.12946	2.153	0.70566	0.21536	0.37313
	2.1568	0.08482	2.157	0.5822	2.157	0.14589	2.157	0.2172	0.5392	0.12959	2.157	0.70636	0.21568	0.37334
	2.16	0.08486	2.16	0.58332	2.16	0.14617	2.16	0.21748	0.54	0.12976	2.16	0.70697	0.216	0.37356
	2.1632	0.08498	2.163	0.58428	2.163	0.14641	2.163	0.2178	0.5408	0.12989	2.163	0.70761	0.21632	0.37378
	2.1664	0.08507	2.166	0.58513	2.166	0.14673	2.166	0.21804	0.5416	0.13002	2.166	0.70825	0.21664	0.37399
	2.1696	0.08498	2.169	0.58641	2.169	0.14705	2.169	0.21828	0.5424	0.13013	2.169	0.70892	0.21696	0.37421
	2.1728	0.08507	2.173	0.58745	2.173	0.14729	2.173	0.21864	0.5432	0.1302	2.173	0.70958	0.21728	0.37442
	2.176	0.08519	2.176	0.58845	2.176	0.14761	2.176	0.21884	0.544	0.1303	2.176	0.7103	0.2176	0.37464
	2.1792	0.08515	2.179	0.58969	2.179	0.14793	2.179	0.21908	0.5448	0.13043	2.179	0.71093	0.21792	0.37485
	2.1824	0.08515	2.182	0.59069	2.182	0.14825	2.182	0.21948	0.5456	0.13053	2.182	0.71159	0.21824	0.37506
	2.1856	0.08519	2.185	0.59165	2.185	0.14861	2.185	0.21964	0.5464	0.13067	2.185	0.71222	0.21856	0.37527
	2.1888	0.08515	2.189	0.59289	2.189	0.14897	2.189	0.21976	0.5472	0.13071	2.189	0.71284	0.21888	0.37549
	2.192	0.08519	2.192	0.59405	2.192	0.14929	2.192	0.22016	0.548	0.13078	2.192	0.71349	0.2192	0.3757
	2.1952	0.08535	2.195	0.5951	2.195	0.14957	2.195	0.2204	0.5488	0.13082	2.195	0.71414	0.21952	0.37591
	2.1984	0.08531	2.198	0.5963	2.198	0.14989	2.198	0.22064	0.5496	0.13095	2.198	0.71476	0.21984	0.37612
	2.2016	0.08535	2.201	0.59754	2.201	0.15013	2.201	0.221	0.5504	0.13108	2.201	0.71541	0.22016	0.37633
	2.2048	0.08547	2.205	0.59846	2.205	0.15045	2.205	0.22128	0.5512	0.13121	2.205	0.71603	0.22048	0.37653
	2.208	0.08551	2.208	0.59962	2.208	0.15073	2.208	0.22144	0.552	0.13128	2.208	0.71667	0.2208	0.3768
	2.2112	0.08555	2.211	0.6009	2.211	0.15101	2.211	0.22184	0.5528	0.13135	2.211	0.71734	0.22112	0.37701
	2.2144	0.08567	2.214	0.60186	2.214	0.15125	2.214	0.22224	0.5536	0.13145	2.214	0.71801	0.22144	0.37727
	2.2176	0.08563	2.217	0.60298	2.217	0.15153	2.217	0.22236	0.5544	0.13158	2.217	0.71864	0.22176	0.37748
	2.2208	0.08559	2.221	0.60434	2.221	0.15181	2.221	0.2228	0.5552	0.13168	2.221	0.71928	0.22208	0.37768
	2.224	0.08567	2.224	0.60535	2.224	0.15209	2.224	0.22324	0.556	0.13183	2.224	0.71991	0.2224	0.37789
	2.2272	0.08571	2.227	0.60647	2.227	0.15241	2.227	0.22336	0.5568	0.13196	2.227	0.7206	0.22272	0.37809
	2.2304	0.08567	2.23	0.60779	2.23	0.15269	2.23	0.22388	0.5576	0.13206	2.23	0.72123	0.22304	0.37829
	2.2336	0.08579	2.233	0.60875	2.233	0.15297	2.233	0.22436	0.5584	0.13213	2.233	0.72186	0.22336	0.37855
	2.2368	0.08583	2.237	0.60975	2.237	0.15333	2.237	0.22464	0.5592	0.13219	2.237	0.72252	0.22368	0.37876
	2.24	0.08587	2.24	0.61099	2.24	0.15365	2.24	0.22501	0.56	0.13235	2.24	0.72317	0.224	0.37896
	2.2432	0.08603	2.243	0.61211	2.243	0.15397	2.243	0.22545	0.5608	0.13242	2.243	0.72385	0.22432	0.37922
	2.2464	0.08619	2.246	0.61295	2.246	0.15429	2.246	0.22561	0.5616	0.13251	2.246	0.7245	0.22464	0.37942
	2.2496	0.08635	2.249	0.61435	2.249	0.15461	2.249	0.22597	0.5624	0.13261	2.249	0.72515	0.22496	0.37973
	2.2528	0.08635	2.253	0.61544	2.253	0.15489	2.253	0.22645	0.5632	0.1327	2.253	0.72579	0.22528	0.38004
	2.256	0.08635	2.256	0.61652	2.256	0.1553	2.256	0.22665	0.564	0.13283	2.256	0.72641	0.2256	0.38024
	2.2592	0.08651	2.259	0.6178	2.259	0.1557	2.259	0.22685	0.5648	0.13289	2.259	0.72705	0.22592	0.38055
	2.2624	0.08663	2.262	0.61892	2.262	0.15602	2.262	0.22725	0.5656	0.13302	2.262	0.72769	0.22624	0.38086
	2.2656	0.08675	2.265	0.61984	2.265	0.15634	2.265	0.22745	0.5664	0.13311	2.265	0.72833	0.22656	0.38117
	2.2688	0.08687	2.269	0.62108	2.269	0.15674	2.269	0.22765	0.5672	0.13321	2.269	0.72894	0.22688	0.38142
	2.272	0.08687	2.272	0.62232	2.272	0.15702	2.272	0.22813	0.568	0.1333	2.272	0.72957	0.2272	0.38173
	2.2752	0.08687	2.275	0.62336	2.275	0.15734	2.275	0.22841	0.5688	0.13339	2.275	0.73018	0.22752	0.38204
	2.2784	0.08695	2.278	0.6246	2.278	0.15766	2.278	0.22857	0.5696	0.13352	2.278	0.73075	0.22784	0.38234
	2.2816	0.08699	2.281	0.62581	2.281	0.15794	2.281	0.22893	0.5704	0.13364	2.281	0.73141	0.22816	0.38265
	2.2848	0.08711	2.285	0.62669	2.285	0.15822	2.285	0.22933	0.5712	0.13376	2.285	0.73204	0.22848	0.38295
	2.288	0.08727	2.288	0.62789	2.288	0.1585	2.288	0.22949	0.572	0.13388	2.288	0.73266	0.2288	0.38326
	2.2912	0.08743	2.291	0.62917	2.291	0.15882	2.291	0.22993	0.5728	0.13394	2.291	0.73329	0.22912	0.38356
	2.2944	0.08751	2.294	0.63017	2.294	0.15906	2.294	0.23021	0.5736	0.13406	2.294	0.73385	0.22944	0.38386
	2.2976	0.08767	2.297	0.63129	2.297	0.15946	2.297	0.23045	0.5744	0.13418	2.297	0.73445	0.22976	0.38416
	2.3008	0.08779	2.301	0.63257	2.301	0.15978	2.301	0.23085	0.5752	0.13433	2.301	0.73504	0.23008	0.38446
	2.304	0.08787	2.304	0.63349	2.304	0.16014	2.304	0.23129	0.576	0.13445	2.304	0.73566	0.2304	0.38476
	2.3072	0.08795	2.307	0.63453	2.307	0.16054	2.307	0.23145	0.5768	0.13454	2.307	0.73627	0.23072	0.38506
	2.3104	0.08803	2.31	0.63582	2.31	0.16078	2.31	0.23173	0.5776	0.1346	2.31	0.73686	0.23104	0.38541
	2.3136	0.08815	2.313	0.63686	2.313	0.16118	2.313	0.23213	0.5784	0.13472	2.313	0.73742	0.23136	0.38571
	2.3168	0.08827	2.317	0.63798	2.317	0.16154	2.317	0.23233	0.5792	0.13481	2.317	0.73803	0.23168	0.38611
	2.32	0.08839	2.32	0.63934	2.32	0.16186	2.32	0.23257	0.58	0.1349	2.32	0.73866	0.232	0.38652
	2.3232	0.08855	2.323	0.64038	2.323	0.16214	2.323	0.23293	0.5808	0.13502	2.323	0.7393	0.23232	0.38687
	2.3264	0.08871	2.326	0.64142	2.326	0.1625	2.326	0.23305	0.5816	0.13513	2.326	0.73993	0.23264	0.38727
	2.3296	0.08891	2.329	0.6427	2.329	0.1629	2.329	0.23317	0.5824	0.13525	2.329	0.74059	0.23296	0.38767
	2.3328	0.08899	2.333	0.64374	2.333	0.16314	2.333	0.23353	0.5832	0.13539	2.333	0.74119	0.23328	0.38807
	2.336	0.08903	2.336	0.64478	2.336	0.16354	2.336	0.23369	0.584	0.13551	2.336	0.74177	0.2336	0.38847
	2.3392	0.08919	2.339	0.64591	2.339	0.1639	2.339	0.23377	0.5848	0.13568	2.339	0.74234	0.23392	0.38887
	2.3424	0.08939	2.342	0.64691	2.342	0.16434	2.342	0.23413	0.5856	0.13577	2.342	0.74294	0.23424	0.38927
	2.3456	0.08947	2.345	0.64807	2.345	0.16474	2.345	0.23429	0.5864	0.13583	2.345	0.74359	0.23456	0.38967
	2.3488	0.08963	2.349	0.64915	2.349	0.16515	2.349	0.23445	0.5872	0.13592	2.349	0.74415	0.23488	0.39006
	2.352	0.08975	2.352	0.65015	2.352	0.16547	2.352	0.23477	0.588	0.13606	2.352	0.74475	0.2352	0.39046
	2.3552	0.08987	2.355	0.65127	2.355	0.16587	2.355	0.23489	0.5888	0.1362	2.355	0.74536	0.23552	0.39085
	2.3584	0.08999	2.358	0.65235	2.358	0.16623	2.358	0.23497	0.5896	0.13634	2.358	0.74595	0.23584	0.39124
	2.3616	0.09019	2.361	0.65343	2.361	0.16659	2.361	0.23538	0.5904	0.13645	2.361	0.74659	0.23616	0.39163
	2.3648	0.09031	2.365	0.65443	2.365	0.16691	2.365	0.23558	0.5912	0.13657	2.365	0.74718	0.23648	0.39202
	2.368	0.09039	2.368	0.65544	2.368	0.16727	2.368	0.23574	0.592	0.13668	2.368	0.74779	0.2368	0.39241
	2.3712	0.09051	2.371	0.6566	2.371	0.16763	2.371	0.2361	0.5928	0.13684	2.371	0.74846	0.23712	0.3928
	2.3744	0.09063	2.374	0.65764	2.374	0.16807	2.374	0.23642	0.5936	0.13693	2.374	0.74906	0.23744	0.39319
	2.3776	0.09071	2.377	0.6586	2.377	0.16847	2.377	0.23666	0.5944	0.13707	2.377	0.74967	0.23776	0.39357
	2.3808	0.09083	2.381	0.65972	2.381	0.16879	2.381	0.2371	0.5952	0.13718	2.381	0.75028	0.23808	0.39396
	2.384	0.09087	2.384	0.66076	2.384	0.16911	2.384	0.23758	0.596	0.13726	2.384	0.75091	0.2384	0.39434
	2.3872	0.09095	2.387	0.66164	2.387	0.16939	2.387	0.2377	0.5968	0.13735	2.387	0.75153	0.23872	0.39472
	2.3904	0.09107	2.39	0.66264	2.39	0.16975	2.39	0.23818	0.5976	0.13746	2.39	0.75216	0.23904	0.3951
	2.3936	0.09115	2.393	0.66364	2.393	0.17019	2.393	0.23866	0.5984	0.13752	2.393	0.75276	0.23936	0.39548
	2.3968	0.09127	2.397	0.66472	2.397	0.17055	2.397	0.23886	0.5992	0.1376	2.397	0.75338	0.23968	0.39592
	2.4	0.09139	2.4	0.66577	2.4	0.17087	2.4	0.23914	0.6	0.13776	2.4	0.754	0.24	0.3963
	2.4032	0.09151	2.403	0.66677	2.403	0.17119	2.403	0.23962	0.6008	0.13787	2.403	0.75462	0.24032	0.39667
	2.4064	0.09163	2.406	0.66785	2.406	0.17159	2.406	0.23978	0.6016	0.13798	2.406	0.75524	0.24064	0.39705
	2.4096	0.09183	2.409	0.66881	2.409	0.17187	2.409	0.2401	0.6024	0.13806	2.409	0.75586	0.24096	0.39743
	2.4128	0.09195	2.413	0.66985	2.413	0.17219	2.413	0.24054	0.6032	0.13817	2.413	0.75653	0.24128	0.39785
	2.416	0.09199	2.416	0.67085	2.416	0.17251	2.416	0.24074	0.604	0.13831	2.416	0.75717	0.2416	0.39823
	2.4192	0.09215	2.419	0.67181	2.419	0.17279	2.419	0.24098	0.6048	0.13844	2.419	0.75781	0.24192	0.3986
	2.4224	0.09223	2.422	0.67273	2.422	0.17311	2.422	0.24146	0.6056	0.13857	2.422	0.75842	0.24224	0.39897
	2.4256	0.09235	2.425	0.67369	2.425	0.17347	2.425	0.24166	0.6064	0.13868	2.425	0.75905	0.24256	0.39934
	2.4288	0.09251	2.429	0.67457	2.429	0.17383	2.429	0.24178	0.6072	0.13874	2.429	0.75966	0.24288	0.39971
	2.432	0.09263	2.432	0.67554	2.432	0.17415	2.432	0.24222	0.608	0.13884	2.432	0.76026	0.2432	0.40008
	2.4352	0.09275	2.435	0.67662	2.435	0.17447	2.435	0.2425	0.6088	0.13895	2.435	0.76092	0.24352	0.40045
	2.4384	0.09291	2.438	0.67762	2.438	0.17479	2.438	0.24266	0.6096	0.13906	2.438	0.7616	0.24384	0.40081
	2.4416	0.09315	2.441	0.6787	2.441	0.17508	2.441	0.24302	0.6104	0.13916	2.441	0.76223	0.24416	0.40118
	2.4448	0.09315	2.445	0.6797	2.445	0.1754	2.445	0.24334	0.6112	0.13927	2.445	0.76288	0.24448	0.40154
	2.448	0.09331	2.448	0.6807	2.448	0.1758	2.448	0.2435	0.612	0.13937	2.448	0.7635	0.2448	0.40191
	2.4512	0.09359	2.451	0.68186	2.451	0.17612	2.451	0.24386	0.6128	0.1395	2.451	0.76415	0.24512	0.40227
	2.4544	0.09367	2.454	0.68286	2.454	0.1764	2.454	0.2441	0.6136	0.13961	2.454	0.76482	0.24544	0.40263
	2.4576	0.09383	2.457	0.68374	2.457	0.17676	2.457	0.24422	0.6144	0.13969	2.457	0.76547	0.24576	0.40299
	2.4608	0.09423	2.461	0.6849	2.461	0.17708	2.461	0.24458	0.6152	0.13979	2.461	0.76611	0.24608	0.40335
	2.464	0.09423	2.464	0.68599	2.464	0.1774	2.464	0.24494	0.616	0.13995	2.464	0.76672	0.2464	0.40376
	2.4672	0.09435	2.467	0.68711	2.467	0.1778	2.467	0.24511	0.6168	0.14003	2.467	0.76734	0.24672	0.40412
	2.4704	0.09467	2.47	0.68807	2.47	0.17812	2.47	0.24539	0.6176	0.14013	2.47	0.76792	0.24704	0.40453
	2.4736	0.09475	2.473	0.68903	2.473	0.17844	2.473	0.24587	0.6184	0.14023	2.473	0.76856	0.24736	0.40489
	2.4768	0.09471	2.477	0.69011	2.477	0.1788	2.477	0.24599	0.6192	0.14034	2.477	0.76917	0.24768	0.40529
	2.48	0.09508	2.48	0.69111	2.48	0.17908	2.48	0.24619	0.62	0.14044	2.48	0.76975	0.248	0.40565
	2.4832	0.09528	2.483	0.69219	2.483	0.17944	2.483	0.24655	0.6208	0.14054	2.483	0.77038	0.24832	0.40605
	2.4864	0.09536	2.486	0.69327	2.486	0.17988	2.486	0.24671	0.6216	0.14067	2.486	0.77101	0.24864	0.40651
	2.4896	0.09572	2.489	0.69427	2.489	0.1802	2.489	0.24695	0.6224	0.14072	2.489	0.77164	0.24896	0.40691
	2.4928	0.096	2.493	0.69536	2.493	0.18056	2.493	0.24727	0.6232	0.14085	2.493	0.77229	0.24928	0.40736
	2.496	0.0962	2.496	0.69652	2.496	0.181	2.496	0.24743	0.624	0.14092	2.496	0.77289	0.2496	0.40782
	2.4992	0.0966	2.499	0.69744	2.499	0.1814	2.499	0.24759	0.6248	0.14105	2.499	0.77354	0.24992	0.40827
	2.5024	0.09676	2.502	0.69848	2.502	0.18172	2.502	0.24791	0.6256	0.14112	2.502	0.77416	0.25024	0.40872
	2.5056	0.09688	2.505	0.69956	2.505	0.18216	2.505	0.24811	0.6264	0.14123	2.505	0.77478	0.25056	0.40916
	2.5088	0.09724	2.509	0.70064	2.509	0.18256	2.509	0.24831	0.6272	0.14133	2.509	0.77542	0.25088	0.40961
	2.512	0.0976	2.512	0.70156	2.512	0.18288	2.512	0.24859	0.628	0.14143	2.512	0.77607	0.2512	0.41006
	2.5152	0.09768	2.515	0.70268	2.515	0.18316	2.515	0.24875	0.6288	0.14147	2.515	0.77671	0.25152	0.4105
	2.5184	0.09796	2.518	0.70368	2.518	0.18356	2.518	0.24891	0.6296	0.14155	2.518	0.77737	0.25184	0.41095
	2.5216	0.09824	2.521	0.7046	2.521	0.18392	2.521	0.24923	0.6304	0.14165	2.521	0.77801	0.25216	0.41144
	2.5248	0.09832	2.525	0.70565	2.525	0.18424	2.525	0.24935	0.6312	0.14172	2.525	0.77864	0.25248	0.41188
	2.528	0.09864	2.528	0.70669	2.528	0.18468	2.528	0.24955	0.632	0.14187	2.528	0.77925	0.2528	0.41232
	2.5312	0.09904	2.531	0.70761	2.531	0.18513	2.531	0.24979	0.6328	0.14197	2.531	0.77991	0.25312	0.41281
	2.5344	0.09916	2.534	0.70853	2.534	0.18541	2.534	0.25003	0.6336	0.14209	2.534	0.78059	0.25344	0.41325
	2.5376	0.09936	2.537	0.70961	2.537	0.18585	2.537	0.25015	0.6344	0.14214	2.537	0.78125	0.25376	0.41369
	2.5408	0.09968	2.541	0.71049	2.541	0.18617	2.541	0.25039	0.6352	0.14222	2.541	0.78188	0.25408	0.41422
	2.544	0.0998	2.544	0.71145	2.544	0.18649	2.544	0.25067	0.636	0.14234	2.544	0.78253	0.2544	0.41466
	2.5472	0.09992	2.547	0.71245	2.547	0.18693	2.547	0.25087	0.6368	0.14241	2.547	0.78318	0.25472	0.41519
	2.5504	0.10028	2.55	0.71329	2.55	0.18725	2.55	0.25107	0.6376	0.14243	2.55	0.78375	0.25504	0.41572
	2.5536	0.10044	2.553	0.71417	2.553	0.18761	2.553	0.25135	0.6384	0.1425	2.553	0.7844	0.25536	0.41626
	2.5568	0.10048	2.557	0.7151	2.557	0.18793	2.557	0.25151	0.6392	0.14255	2.557	0.78499	0.25568	0.41679
	2.56	0.1008	2.56	0.7159	2.56	0.18817	2.56	0.25163	0.64	0.14265	2.56	0.78561	0.256	0.41731
	2.5632	0.10092	2.563	0.7167	2.563	0.18849	2.563	0.25183	0.6408	0.14272	2.563	0.78623	0.25632	0.41784
	2.5664	0.10088	2.566	0.7177	2.566	0.18877	2.566	0.25199	0.6416	0.14284	2.566	0.78679	0.25664	0.41842
	2.5696	0.10128	2.569	0.71842	2.569	0.18909	2.569	0.25211	0.6424	0.14299	2.569	0.78736	0.25696	0.41894
	2.5728	0.10156	2.573	0.71922	2.573	0.18941	2.573	0.25243	0.6432	0.14306	2.573	0.78799	0.25728	0.41956
	2.576	0.10172	2.576	0.71998	2.576	0.18969	2.576	0.25251	0.644	0.14318	2.576	0.78863	0.2576	0.42009
	2.5792	0.10204	2.579	0.72066	2.579	0.19005	2.579	0.25259	0.6448	0.14327	2.579	0.78929	0.25792	0.42061
	2.5824	0.10224	2.582	0.7215	2.582	0.19037	2.582	0.25303	0.6456	0.14334	2.582	0.78989	0.25824	0.42118
	2.5856	0.10224	2.585	0.72238	2.585	0.19073	2.585	0.25315	0.6464	0.14341	2.585	0.79045	0.25856	0.42169
	2.5888	0.10256	2.589	0.72318	2.589	0.19105	2.589	0.25327	0.6472	0.14351	2.589	0.79108	0.25888	0.42231
	2.592	0.1028	2.592	0.72402	2.592	0.19141	2.592	0.25363	0.648	0.14358	2.592	0.79171	0.2592	0.42287
	2.5952	0.10288	2.595	0.72494	2.595	0.19173	2.595	0.25387	0.6488	0.14367	2.595	0.79231	0.25952	0.42344
	2.5984	0.10312	2.598	0.72567	2.598	0.19205	2.598	0.25403	0.6496	0.14377	2.598	0.79294	0.25984	0.424
	2.6016	0.10348	2.601	0.72639	2.601	0.19237	2.601	0.25439	0.6504	0.14388	2.601	0.79356	0.26016	0.42461
	2.6048	0.10352	2.605	0.72727	2.605	0.19261	2.605	0.25455	0.6512	0.144	2.605	0.79418	0.26048	0.42517
	2.608	0.1038	2.608	0.72803	2.608	0.19293	2.608	0.25475	0.652	0.1441	2.608	0.7948	0.2608	0.42578
	2.6112	0.10416	2.611	0.72875	2.611	0.19321	2.611	0.25508	0.6528	0.14421	2.611	0.79537	0.26112	0.42638
	2.6144	0.10432	2.614	0.72963	2.614	0.19349	2.614	0.25544	0.6536	0.14426	2.614	0.79599	0.26144	0.42698
	2.6176	0.10448	2.617	0.73051	2.617	0.19373	2.617	0.25556	0.6544	0.14432	2.617	0.7966	0.26176	0.42759
	2.6208	0.10488	2.621	0.73123	2.621	0.19405	2.621	0.25584	0.6552	0.14439	2.621	0.79717	0.26208	0.42819
	2.624	0.10496	2.624	0.73203	2.624	0.19425	2.624	0.25608	0.656	0.14451	2.624	0.79783	0.2624	0.42879
	2.6272	0.10501	2.627	0.73295	2.627	0.19457	2.627	0.25628	0.6568	0.1446	2.627	0.79847	0.26272	0.42939
	2.6304	0.10537	2.63	0.73379	2.63	0.19489	2.63	0.25656	0.6576	0.14467	2.63	0.79908	0.26304	0.42998
	2.6336	0.10549	2.633	0.73467	2.633	0.1951	2.633	0.2568	0.6584	0.14471	2.633	0.79966	0.26336	0.43058
	2.6368	0.10573	2.637	0.73564	2.637	0.19534	2.637	0.25696	0.6592	0.1448	2.637	0.80032	0.26368	0.43117
	2.64	0.10621	2.64	0.7364	2.64	0.19562	2.64	0.25716	0.66	0.14489	2.64	0.8009	0.264	0.43176
	2.6432	0.10653	2.643	0.73732	2.643	0.19598	2.643	0.25752	0.6608	0.14494	2.643	0.80155	0.26432	0.43235
	2.6464	0.10657	2.646	0.7382	2.646	0.19622	2.646	0.25776	0.6616	0.14508	2.646	0.80213	0.26464	0.43294
	2.6496	0.10697	2.649	0.73892	2.649	0.19654	2.649	0.25796	0.6624	0.14519	2.649	0.80273	0.26496	0.43353
	2.6528	0.10729	2.653	0.73968	2.653	0.19686	2.653	0.25824	0.6632	0.14526	2.653	0.80338	0.26528	0.43412
	2.656	0.10741	2.656	0.7406	2.656	0.1971	2.656	0.25848	0.664	0.14537	2.656	0.80397	0.2656	0.4347
	2.6592	0.10785	2.659	0.74144	2.659	0.19742	2.659	0.2588	0.6648	0.14544	2.659	0.80462	0.26592	0.43529
	2.6624	0.10821	2.662	0.74228	2.662	0.19782	2.662	0.25904	0.6656	0.14553	2.662	0.80529	0.26624	0.43587
	2.6656	0.10825	2.665	0.7432	2.665	0.19806	2.665	0.25936	0.6664	0.14561	2.665	0.80585	0.26656	0.43645
	2.6688	0.10869	2.669	0.74408	2.669	0.19846	2.669	0.25952	0.6672	0.14573	2.669	0.80647	0.26688	0.43703
	2.672	0.10917	2.672	0.74484	2.672	0.1987	2.672	0.2598	0.668	0.14582	2.672	0.80713	0.2672	0.43761
	2.6752	0.10917	2.675	0.74585	2.675	0.19898	2.675	0.25996	0.6688	0.14591	2.675	0.80767	0.26752	0.43818
	2.6784	0.10957	2.678	0.74681	2.678	0.1993	2.678	0.26024	0.6696	0.14599	2.678	0.80831	0.26784	0.43876
	2.6816	0.11001	2.681	0.74761	2.681	0.19958	2.681	0.2604	0.6704	0.14608	2.681	0.80892	0.26816	0.43933
	2.6848	0.11005	2.685	0.74857	2.685	0.19978	2.685	0.2606	0.6712	0.14617	2.685	0.80958	0.26848	0.4399
	2.688	0.11041	2.688	0.74953	2.688	0.20002	2.688	0.26084	0.672	0.14628	2.688	0.81026	0.2688	0.44048
	2.6912	0.11089	2.691	0.75037	2.691	0.20026	2.691	0.26104	0.6728	0.14635	2.691	0.81089	0.26912	0.44105
	2.6944	0.11097	2.694	0.75129	2.694	0.2005	2.694	0.26124	0.6736	0.14643	2.694	0.81149	0.26944	0.44161
	2.6976	0.11109	2.697	0.75225	2.697	0.20078	2.697	0.26148	0.6744	0.14654	2.697	0.81212	0.26976	0.44218
	2.7008	0.11165	2.701	0.75309	2.701	0.2011	2.701	0.26176	0.6752	0.14663	2.701	0.81274	0.27008	0.44275
	2.704	0.11173	2.704	0.75397	2.704	0.20138	2.704	0.26192	0.676	0.14672	2.704	0.81339	0.2704	0.44331
	2.7072	0.11193	2.707	0.75502	2.707	0.20162	2.707	0.26208	0.6768	0.14678	2.707	0.81401	0.27072	0.44387
	2.7104	0.11237	2.71	0.75578	2.71	0.20182	2.71	0.26224	0.6776	0.14687	2.71	0.81465	0.27104	0.44444
	2.7136	0.11261	2.713	0.7567	2.713	0.2021	2.713	0.2624	0.6784	0.14693	2.713	0.81532	0.27136	0.445
	2.7168	0.11277	2.717	0.7577	2.717	0.20238	2.717	0.26272	0.6792	0.14704	2.717	0.81596	0.27168	0.44556
	2.72	0.11325	2.72	0.75854	2.72	0.2027	2.72	0.26292	0.68	0.14715	2.72	0.81663	0.272	0.44611
	2.7232	0.11349	2.723	0.75938	2.723	0.20286	2.723	0.26312	0.6808	0.14723	2.723	0.81729	0.27232	0.44667
	2.7264	0.11353	2.726	0.76026	2.726	0.20306	2.726	0.26336	0.6816	0.14734	2.726	0.81792	0.27264	0.44723
	2.7296	0.11401	2.729	0.7611	2.729	0.20326	2.729	0.26368	0.6824	0.14748	2.729	0.81854	0.27296	0.44778
	2.7328	0.11429	2.733	0.76202	2.733	0.2035	2.733	0.26392	0.6832	0.14756	2.733	0.81924	0.27328	0.44833
	2.736	0.11445	2.736	0.76306	2.736	0.20378	2.736	0.26416	0.684	0.14762	2.736	0.81987	0.2736	0.44888
	2.7392	0.11485	2.739	0.76398	2.739	0.20398	2.739	0.26444	0.6848	0.14771	2.739	0.82046	0.27392	0.44943
	2.7424	0.11518	2.742	0.76486	2.742	0.20426	2.742	0.26468	0.6856	0.14779	2.742	0.82111	0.27424	0.44998
	2.7456	0.11526	2.745	0.76591	2.745	0.2045	2.745	0.26492	0.6864	0.14787	2.745	0.82176	0.27456	0.45053
	2.7488	0.11554	2.749	0.76691	2.749	0.20482	2.749	0.26525	0.6872	0.14793	2.749	0.82243	0.27488	0.45103
	2.752	0.11578	2.752	0.76775	2.752	0.20511	2.752	0.26553	0.688	0.14802	2.752	0.82308	0.2752	0.45157
	2.7552	0.11586	2.755	0.76883	2.755	0.20543	2.755	0.26573	0.6888	0.14808	2.755	0.82373	0.27552	0.45207
	2.7584	0.11602	2.758	0.76983	2.758	0.20563	2.758	0.26597	0.6896	0.14816	2.758	0.82437	0.27584	0.45261
	2.7616	0.11626	2.761	0.77059	2.761	0.20591	2.761	0.26613	0.6904	0.14825	2.761	0.82501	0.27616	0.45316
	2.7648	0.11638	2.765	0.77151	2.765	0.20611	2.765	0.26637	0.6912	0.14831	2.765	0.82563	0.27648	0.4537
	2.768	0.11654	2.768	0.77251	2.768	0.20639	2.768	0.26657	0.692	0.14841	2.768	0.82623	0.2768	0.45423
	2.7712	0.11682	2.771	0.77327	2.771	0.20663	2.771	0.26669	0.6928	0.14847	2.771	0.82687	0.27712	0.45477
	2.7744	0.11698	2.774	0.77423	2.774	0.20683	2.774	0.26681	0.6936	0.14858	2.774	0.82748	0.27744	0.45531
	2.7776	0.11706	2.777	0.77512	2.777	0.20703	2.777	0.26705	0.6944	0.14866	2.777	0.82812	0.27776	0.4558
	2.7808	0.1173	2.781	0.77588	2.781	0.20731	2.781	0.26725	0.6952	0.14881	2.781	0.82878	0.27808	0.45633
	2.784	0.11742	2.784	0.77684	2.784	0.20763	2.784	0.26745	0.696	0.14889	2.784	0.82943	0.2784	0.45686
	2.7872	0.11746	2.787	0.77792	2.787	0.20783	2.787	0.26773	0.6968	0.14897	2.787	0.83004	0.27872	0.4574
	2.7904	0.11762	2.79	0.77868	2.79	0.20807	2.79	0.26789	0.6976	0.14903	2.79	0.83065	0.27904	0.45793
	2.7936	0.11774	2.793	0.77972	2.793	0.20835	2.793	0.26805	0.6984	0.14911	2.793	0.83125	0.27936	0.45845
	2.7968	0.11778	2.797	0.78064	2.797	0.20855	2.797	0.26829	0.6992	0.14915	2.797	0.83188	0.27968	0.45898
	2.8	0.11806	2.8	0.78152	2.8	0.20875	2.8	0.26845	0.7	0.14923	2.8	0.83248	0.28	0.45951
	2.8032	0.11806	2.803	0.78248	2.803	0.20899	2.803	0.26869	0.7008	0.14933	2.803	0.83311	0.28032	0.46003
	2.8064	0.11822	2.806	0.78336	2.806	0.20919	2.806	0.26893	0.7016	0.14934	2.806	0.83375	0.28064	0.46056
	2.8096	0.1185	2.809	0.7842	2.809	0.20931	2.809	0.26917	0.7024	0.14943	2.809	0.83435	0.28096	0.46108
	2.8128	0.11862	2.813	0.78513	2.813	0.20963	2.813	0.26925	0.7032	0.14953	2.813	0.835	0.28128	0.4616
	2.816	0.11862	2.816	0.78605	2.816	0.20987	2.816	0.26949	0.704	0.14961	2.816	0.83559	0.2816	0.46212
	2.8192	0.1187	2.819	0.78701	2.819	0.21011	2.819	0.26973	0.7048	0.14969	2.819	0.83623	0.28192	0.46264
	2.8224	0.11866	2.822	0.78793	2.822	0.21035	2.822	0.26993	0.7056	0.14977	2.822	0.83685	0.28224	0.46316
	2.8256	0.1187	2.825	0.78889	2.825	0.21059	2.825	0.27017	0.7064	0.1498	2.825	0.83746	0.28256	0.46368
	2.8288	0.11874	2.829	0.79001	2.829	0.21075	2.829	0.27045	0.7072	0.14988	2.829	0.83808	0.28288	0.46419
	2.832	0.11882	2.832	0.79089	2.832	0.21099	2.832	0.27057	0.708	0.14998	2.832	0.83876	0.2832	0.46471
	2.8352	0.1189	2.835	0.79185	2.835	0.21115	2.835	0.27093	0.7088	0.15004	2.835	0.83937	0.28352	0.46522
	2.8384	0.11902	2.838	0.79281	2.838	0.21127	2.838	0.27113	0.7096	0.1501	2.838	0.84	0.28384	0.46574
	2.8416	0.11922	2.841	0.79369	2.841	0.21151	2.841	0.27133	0.7104	0.15015	2.841	0.84063	0.28416	0.46625
	2.8448	0.11934	2.845	0.79473	2.845	0.21167	2.845	0.27157	0.7112	0.15025	2.845	0.84112	0.28448	0.46676
	2.848	0.11942	2.848	0.7957	2.848	0.21191	2.848	0.27181	0.712	0.15033	2.848	0.84173	0.2848	0.46727
	2.8512	0.1197	2.851	0.79662	2.851	0.21223	2.851	0.27193	0.7128	0.15039	2.851	0.84231	0.28512	0.46777
	2.8544	0.11978	2.854	0.79754	2.854	0.21243	2.854	0.27209	0.7136	0.15044	2.854	0.84289	0.28544	0.46828
	2.8576	0.1199	2.857	0.79866	2.857	0.21255	2.857	0.27237	0.7144	0.1505	2.857	0.84349	0.28576	0.46879
	2.8608	0.12002	2.861	0.79946	2.861	0.21287	2.861	0.27245	0.7152	0.15058	2.861	0.84409	0.28608	0.46929
	2.864	0.12014	2.864	0.80038	2.864	0.21311	2.864	0.27261	0.716	0.15061	2.864	0.84467	0.2864	0.46979
	2.8672	0.12026	2.867	0.80138	2.867	0.21323	2.867	0.27285	0.7168	0.15071	2.867	0.84522	0.28672	0.4703
	2.8704	0.12038	2.87	0.80222	2.87	0.21347	2.87	0.27301	0.7176	0.15079	2.87	0.84579	0.28704	0.4708
	2.8736	0.12042	2.873	0.80306	2.873	0.21375	2.873	0.27313	0.7184	0.15082	2.873	0.84637	0.28736	0.4713
	2.8768	0.1205	2.877	0.80414	2.877	0.21391	2.877	0.27341	0.7192	0.15087	2.877	0.84696	0.28768	0.4718
	2.88	0.1207	2.88	0.80507	2.88	0.21415	2.88	0.27357	0.72	0.15099	2.88	0.84755	0.288	0.47229
	2.8832	0.12078	2.883	0.80599	2.883	0.21443	2.883	0.27353	0.7208	0.15094	2.883	0.84812	0.28832	0.47279
	2.8864	0.12094	2.886	0.80707	2.886	0.21459	2.886	0.27377	0.7216	0.15101	2.886	0.84866	0.28864	0.47329
	2.8896	0.12114	2.889	0.80803	2.889	0.21491	2.889	0.27393	0.7224	0.15111	2.889	0.84928	0.28896	0.47378
	2.8928	0.12126	2.893	0.80899	2.893	0.2152	2.893	0.27401	0.7232	0.15117	2.893	0.8498	0.28928	0.47427
	2.896	0.12138	2.896	0.80991	2.896	0.21544	2.896	0.27417	0.724	0.15124	2.896	0.85038	0.2896	0.47477
	2.8992	0.12154	2.899	0.81103	2.899	0.21572	2.899	0.27437	0.7248	0.15132	2.899	0.85094	0.28992	0.47526
	2.9024	0.12162	2.902	0.81203	2.902	0.21596	2.902	0.27433	0.7256	0.15137	2.902	0.8515	0.29024	0.4757
	2.9056	0.12186	2.905	0.81307	2.905	0.21612	2.905	0.27453	0.7264	0.1514	2.905	0.85206	0.29056	0.47619
	2.9088	0.12194	2.909	0.81415	2.909	0.21632	2.909	0.27473	0.7272	0.15152	2.909	0.85264	0.29088	0.47668
	2.912	0.1221	2.912	0.8152	2.912	0.2166	2.912	0.27481	0.728	0.15158	2.912	0.8532	0.2912	0.47717
	2.9152	0.1223	2.915	0.81624	2.915	0.2168	2.915	0.27497	0.7288	0.1517	2.915	0.85378	0.29152	0.47765
	2.9184	0.12238	2.918	0.81736	2.918	0.21708	2.918	0.27526	0.7296	0.15173	2.918	0.85436	0.29184	0.47814
	2.9216	0.12254	2.921	0.81836	2.921	0.21736	2.921	0.2753	0.7304	0.1518	2.921	0.85493	0.29216	0.47862
	2.9248	0.1227	2.925	0.81952	2.925	0.2176	2.925	0.27542	0.7312	0.1519	2.925	0.85548	0.29248	0.4791
	2.928	0.12286	2.928	0.82064	2.928	0.21776	2.928	0.27566	0.732	0.15193	2.928	0.85606	0.2928	0.47958
	2.9312	0.12294	2.931	0.8216	2.931	0.21812	2.931	0.27574	0.7328	0.15198	2.931	0.85663	0.29312	0.48007
	2.9344	0.12314	2.934	0.82264	2.934	0.21832	2.934	0.27586	0.7336	0.15205	2.934	0.85722	0.29344	0.48054
	2.9376	0.12342	2.937	0.82376	2.937	0.21848	2.937	0.27602	0.7344	0.15211	2.937	0.85779	0.29376	0.48102
	2.9408	0.12354	2.941	0.82472	2.941	0.2188	2.941	0.2761	0.7352	0.15216	2.941	0.85838	0.29408	0.4815
	2.944	0.1237	2.944	0.82565	2.944	0.21908	2.944	0.27622	0.736	0.15225	2.944	0.85895	0.2944	0.48198
	2.9472	0.12386	2.947	0.82677	2.947	0.21928	2.947	0.27642	0.7368	0.15233	2.947	0.85951	0.29472	0.48245
	2.9504	0.12386	2.95	0.82777	2.95	0.21948	2.95	0.27662	0.7376	0.15238	2.95	0.86012	0.29504	0.48293
	2.9536	0.1241	2.953	0.82877	2.953	0.2198	2.953	0.27666	0.7384	0.15243	2.953	0.86073	0.29536	0.4834
	2.9568	0.12438	2.957	0.82993	2.957	0.21996	2.957	0.27698	0.7392	0.1525	2.957	0.86129	0.29568	0.48387
	2.96	0.12434	2.96	0.83085	2.96	0.22028	2.96	0.27714	0.74	0.15256	2.96	0.86185	0.296	0.48434
	2.9632	0.12458	2.963	0.83189	2.963	0.22056	2.963	0.27718	0.7408	0.15263	2.963	0.86241	0.29632	0.48481
	2.9664	0.12478	2.966	0.83293	2.966	0.22068	2.966	0.27738	0.7416	0.1527	2.966	0.86294	0.29664	0.48528
	2.9696	0.12482	2.969	0.83401	2.969	0.22088	2.969	0.27758	0.7424	0.15275	2.969	0.86359	0.29696	0.48575
	2.9728	0.12494	2.973	0.83502	2.973	0.22116	2.973	0.27758	0.7432	0.1528	2.973	0.86414	0.29728	0.48622
	2.976	0.12503	2.976	0.83598	2.976	0.22132	2.976	0.27782	0.744	0.15287	2.976	0.86472	0.2976	0.48668
	2.9792	0.12498	2.979	0.8369	2.979	0.22152	2.979	0.2781	0.7448	0.15295	2.979	0.86525	0.29792	0.48715
	2.9824	0.12507	2.982	0.83794	2.982	0.2218	2.982	0.27826	0.7456	0.15302	2.982	0.86582	0.29824	0.48761
	2.9856	0.12523	2.985	0.83898	2.985	0.22192	2.985	0.27846	0.7464	0.15311	2.985	0.8665	0.29856	0.48808
	2.9888	0.12535	2.989	0.84002	2.989	0.22208	2.989	0.27874	0.7472	0.15316	2.989	0.86709	0.29888	0.4885
	2.992	0.12543	2.992	0.84114	2.992	0.22232	2.992	0.27874	0.748	0.15323	2.992	0.86769	0.2992	0.48896
	2.9952	0.12547	2.995	0.84222	2.995	0.22256	2.995	0.27898	0.7488	0.15328	2.995	0.86832	0.29952	0.48942
	2.9984	0.12555	2.998	0.84326	2.998	0.22276	2.998	0.27922	0.7496	0.15335	2.998	0.86895	0.29984	0.48988
	3.0016	0.12555	3.001	0.8443	3.001	0.22312	3.001	0.27934	0.7504	0.1534	3.001	0.86958	0.30016	0.49034
	3.0048	0.12563	3.005	0.84527	3.005	0.22336	3.005	0.2795	0.7512	0.15348	3.005	0.87023	0.30048	0.49079
	3.008	0.12575	3.008	0.84631	3.008	0.2236	3.008	0.27974	0.752	0.15357	3.008	0.87081	0.3008	0.49125
	3.0112	0.12567	3.011	0.84727	3.011	0.22392	3.011	0.27982	0.7528	0.15362	3.011	0.87142	0.30112	0.4917
	3.0144	0.12575	3.014	0.84831	3.014	0.2242	3.014	0.2799	0.7536	0.15369	3.014	0.87204	0.30144	0.49212
	3.0176	0.12571	3.017	0.84939	3.017	0.2244	3.017	0.28006	0.7544	0.15376	3.017	0.87269	0.30176	0.49257
	3.0208	0.12575	3.021	0.85047	3.021	0.22472	3.021	0.28022	0.7552	0.15383	3.021	0.87329	0.30208	0.49302
	3.024	0.12587	3.024	0.85151	3.024	0.22501	3.024	0.28034	0.756	0.15388	3.024	0.87391	0.3024	0.49347
	3.0272	0.12603	3.027	0.85251	3.027	0.22521	3.027	0.28054	0.7568	0.15397	3.027	0.87451	0.30272	0.49392
	3.0304	0.12603	3.03	0.85355	3.03	0.22545	3.03	0.2807	0.7576	0.15402	3.03	0.87508	0.30304	0.49437
	3.0336	0.12611	3.033	0.85455	3.033	0.22577	3.033	0.28082	0.7584	0.15409	3.033	0.87568	0.30336	0.49482
	3.0368	0.12619	3.037	0.85568	3.037	0.22593	3.037	0.28102	0.7592	0.15415	3.037	0.87633	0.30368	0.49527
	3.04	0.12615	3.04	0.85668	3.04	0.22617	3.04	0.28118	0.76	0.15422	3.04	0.87695	0.304	0.49572
	3.0432	0.12623	3.043	0.85772	3.043	0.22645	3.043	0.28122	0.7608	0.15431	3.043	0.87752	0.30432	0.49616
	3.0464	0.12639	3.046	0.85868	3.046	0.22665	3.046	0.28146	0.7616	0.1544	3.046	0.87807	0.30464	0.49661
	3.0496	0.12643	3.049	0.85964	3.049	0.22693	3.049	0.28162	0.7624	0.15449	3.049	0.87868	0.30496	0.49705
	3.0528	0.12655	3.053	0.86056	3.053	0.22721	3.053	0.28166	0.7632	0.15458	3.053	0.87922	0.30528	0.4975
	3.056	0.12667	3.056	0.86168	3.056	0.22741	3.056	0.28194	0.764	0.15467	3.056	0.87985	0.3056	0.49794
	3.0592	0.12675	3.059	0.8628	3.059	0.22769	3.059	0.28214	0.7648	0.15474	3.059	0.88044	0.30592	0.49838
	3.0624	0.12679	3.062	0.8638	3.062	0.22797	3.062	0.2823	0.7656	0.15483	3.062	0.88102	0.30624	0.49882
	3.0656	0.12695	3.065	0.8648	3.065	0.22817	3.065	0.2825	0.7664	0.1549	3.065	0.88167	0.30656	0.49926
	3.0688	0.12703	3.069	0.86589	3.069	0.22837	3.069	0.28266	0.7672	0.15495	3.069	0.88225	0.30688	0.4997
	3.072	0.12707	3.072	0.86685	3.072	0.22869	3.072	0.2829	0.768	0.15501	3.072	0.88285	0.3072	0.50014
	3.0752	0.12719	3.075	0.86785	3.075	0.22889	3.075	0.28302	0.7688	0.15512	3.075	0.88341	0.30752	0.50057
	3.0784	0.12731	3.078	0.86885	3.078	0.22909	3.078	0.28326	0.7696	0.15523	3.078	0.88401	0.30784	0.50101
	3.0816	0.12735	3.081	0.86989	3.081	0.22933	3.081	0.28342	0.7704	0.1553	3.081	0.88463	0.30816	0.50144
	3.0848	0.12755	3.085	0.87081	3.085	0.22953	3.085	0.28362	0.7712	0.15537	3.085	0.88525	0.30848	0.50184
	3.088	0.12771	3.088	0.87181	3.088	0.22977	3.088	0.28386	0.772	0.15552	3.088	0.88582	0.3088	0.50227
	3.0912	0.12767	3.091	0.87285	3.091	0.23017	3.091	0.28402	0.7728	0.15558	3.091	0.88648	0.30912	0.5027
	3.0944	0.12783	3.094	0.87397	3.094	0.23049	3.094	0.2843	0.7736	0.15565	3.094	0.88711	0.30944	0.50313
	3.0976	0.12795	3.097	0.87506	3.097	0.23069	3.097	0.28458	0.7744	0.15572	3.097	0.88774	0.30976	0.50356
	3.1008	0.12803	3.101	0.8761	3.101	0.23101	3.101	0.28466	0.7752	0.15574	3.101	0.88844	0.31008	0.50399
	3.104	0.12815	3.104	0.87714	3.104	0.23129	3.104	0.28482	0.776	0.15583	3.104	0.88905	0.3104	0.50442
	3.1072	0.12827	3.107	0.87826	3.107	0.23149	3.107	0.28507	0.7768	0.15593	3.107	0.88974	0.31072	0.50485
	3.1104	0.12827	3.11	0.87922	3.11	0.23189	3.11	0.28527	0.7776	0.15604	3.11	0.89039	0.31104	0.50528
	3.1136	0.12839	3.113	0.88026	3.113	0.23217	3.113	0.28543	0.7784	0.15613	3.113	0.89103	0.31136	0.5057
	3.1168	0.12847	3.117	0.88138	3.117	0.23233	3.117	0.28575	0.7792	0.15621	3.117	0.8917	0.31168	0.50613
	3.12	0.12851	3.12	0.88242	3.12	0.23257	3.12	0.28591	0.78	0.15632	3.12	0.89232	0.312	0.50655
	3.1232	0.12871	3.123	0.88338	3.123	0.23289	3.123	0.28603	0.7808	0.15636	3.123	0.89301	0.31232	0.50697
	3.1264	0.12879	3.126	0.88442	3.126	0.23309	3.126	0.28623	0.7816	0.15645	3.126	0.89361	0.31264	0.5074
	3.1296	0.12879	3.129	0.88547	3.129	0.23341	3.129	0.28643	0.7824	0.15649	3.129	0.89425	0.31296	0.50782
	3.1328	0.12887	3.133	0.88647	3.133	0.23365	3.133	0.28651	0.7832	0.15662	3.133	0.89486	0.31328	0.50824
	3.136	0.12903	3.136	0.88743	3.136	0.23381	3.136	0.28675	0.784	0.15669	3.136	0.8955	0.3136	0.50866
	3.1392	0.12903	3.139	0.88839	3.139	0.23405	3.139	0.28703	0.7848	0.15677	3.139	0.89612	0.31392	0.50908
	3.1424	0.12911	3.142	0.88939	3.142	0.23433	3.142	0.28715	0.7856	0.15681	3.142	0.89673	0.31424	0.5095
	3.1456	0.12923	3.145	0.89047	3.145	0.23453	3.145	0.28731	0.7864	0.15684	3.145	0.89739	0.31456	0.50991
	3.1488	0.12923	3.149	0.89135	3.149	0.23473	3.149	0.28759	0.7872	0.1569	3.149	0.89796	0.31488	0.51033
	3.152	0.12927	3.152	0.89243	3.152	0.23506	3.152	0.28775	0.788	0.15701	3.152	0.89857	0.3152	0.51075
	3.1552	0.12943	3.155	0.89339	3.155	0.23522	3.155	0.28799	0.7888	0.15707	3.155	0.89918	0.31552	0.51116
	3.1584	0.12947	3.158	0.89427	3.158	0.23546	3.158	0.28831	0.7896	0.15717	3.158	0.89979	0.31584	0.51157
	3.1616	0.12947	3.161	0.89528	3.161	0.23578	3.161	0.28847	0.7904	0.15726	3.161	0.90037	0.31616	0.51199
	3.1648	0.12967	3.165	0.8962	3.165	0.23594	3.165	0.28871	0.7912	0.15734	3.165	0.90098	0.31648	0.5124
	3.168	0.12975	3.168	0.89704	3.168	0.2361	3.168	0.28895	0.792	0.15743	3.168	0.90161	0.3168	0.51281
	3.1712	0.12967	3.171	0.89796	3.171	0.23634	3.171	0.28915	0.7928	0.15751	3.171	0.90227	0.31712	0.51322
	3.1744	0.12983	3.174	0.89888	3.174	0.23662	3.174	0.28935	0.7936	0.15759	3.174	0.90285	0.31744	0.51363
	3.1776	0.12995	3.177	0.89976	3.177	0.23678	3.177	0.28959	0.7944	0.15767	3.177	0.90349	0.31776	0.51404
	3.1808	0.12987	3.181	0.90076	3.181	0.23702	3.181	0.28979	0.7952	0.1578	3.181	0.90409	0.31808	0.51445
	3.184	0.12999	3.184	0.90168	3.184	0.23718	3.184	0.28999	0.796	0.15784	3.184	0.90471	0.3184	0.51486
	3.1872	0.13015	3.187	0.90248	3.187	0.23726	3.187	0.29027	0.7968	0.1579	3.187	0.90537	0.31872	0.51526
	3.1904	0.13003	3.19	0.90344	3.19	0.2375	3.19	0.29047	0.7976	0.15798	3.19	0.90596	0.31904	0.51567
	3.1936	0.13019	3.193	0.90432	3.193	0.2377	3.193	0.29071	0.7984	0.15805	3.193	0.90658	0.31936	0.51607
	3.1968	0.13007	3.197	0.90517	3.197	0.23786	3.197	0.29095	0.7992	0.15815	3.197	0.90717	0.31968	0.51648
	3.2	0.13003	3.2	0.90609	3.2	0.2381	3.2	0.29111	0.8	0.15825	3.2	0.90793	0.32	0.51684
	3.2032	0.13019	3.203	0.90701	3.203	0.23834	3.203	0.29131	0.8008	0.15839	3.203	0.90863	0.32032	0.5172
	3.2064	0.13043	3.206	0.90781	3.206	0.2385	3.206	0.29159	0.8016	0.15849	3.206	0.90937	0.32064	0.51756
	3.2096	0.13035	3.209	0.90873	3.209	0.23878	3.209	0.29187	0.8024	0.15859	3.209	0.91006	0.32096	0.51792
	3.2128	0.13047	3.213	0.90965	3.213	0.23914	3.213	0.29199	0.8032	0.15867	3.213	0.91078	0.32128	0.51828
	3.216	0.13055	3.216	0.91049	3.216	0.23934	3.216	0.29223	0.804	0.15871	3.216	0.91156	0.3216	0.51864
	3.2192	0.13051	3.219	0.91133	3.219	0.23962	3.219	0.29251	0.8048	0.15875	3.219	0.9123	0.32192	0.519
	3.2224	0.13055	3.222	0.91225	3.222	0.23994	3.222	0.29271	0.8056	0.15883	3.222	0.91308	0.32224	0.51936
	3.2256	0.13067	3.225	0.91313	3.225	0.24018	3.225	0.29295	0.8064	0.15893	3.225	0.91384	0.32256	0.51972
	3.2288	0.13059	3.229	0.91393	3.229	0.24042	3.229	0.29319	0.8072	0.15901	3.229	0.91456	0.32288	0.52008
	3.232	0.13063	3.232	0.91485	3.232	0.24062	3.232	0.29331	0.808	0.15907	3.232	0.9153	0.3232	0.5204
	3.2352	0.13079	3.235	0.9157	3.235	0.24094	3.235	0.29351	0.8088	0.15919	3.235	0.91604	0.32352	0.52076
	3.2384	0.13087	3.238	0.9165	3.238	0.24126	3.238	0.29375	0.8096	0.15927	3.238	0.91676	0.32384	0.52112
	3.2416	0.13095	3.241	0.91738	3.241	0.24158	3.241	0.29383	0.8104	0.15941	3.241	0.91746	0.32416	0.52148
	3.2448	0.13107	3.245	0.9183	3.245	0.24182	3.245	0.29403	0.8112	0.15955	3.245	0.91816	0.32448	0.52184
	3.248	0.13115	3.248	0.91914	3.248	0.24206	3.248	0.29431	0.812	0.15965	3.248	0.91888	0.3248	0.5222
	3.2512	0.13119	3.251	0.9201	3.251	0.24234	3.251	0.29451	0.8128	0.15979	3.251	0.91958	0.32512	0.52256
	3.2544	0.13127	3.254	0.92106	3.254	0.2427	3.254	0.29463	0.8136	0.15991	3.254	0.92028	0.32544	0.52292
	3.2576	0.13135	3.257	0.92194	3.257	0.24294	3.257	0.29491	0.8144	0.15999	3.257	0.92102	0.32576	0.52328
	3.2608	0.13135	3.261	0.92282	3.261	0.24322	3.261	0.2952	0.8152	0.16015	3.261	0.92168	0.32608	0.52364
	3.264	0.13151	3.264	0.92374	3.264	0.24346	3.264	0.29548	0.816	0.16029	3.264	0.92238	0.3264	0.524
	3.2672	0.13159	3.267	0.92458	3.267	0.2437	3.267	0.29572	0.8168	0.16041	3.267	0.92312	0.32672	0.52436
	3.2704	0.13167	3.27	0.92547	3.27	0.2439	3.27	0.29592	0.8176	0.16051	3.27	0.9238	0.32704	0.52472
	3.2736	0.13179	3.273	0.92635	3.273	0.24414	3.273	0.29612	0.8184	0.16063	3.273	0.9245	0.32736	0.52508
	3.2768	0.13195	3.277	0.92715	3.277	0.24438	3.277	0.29632	0.8192	0.16071	3.277	0.9252	0.32768	0.52544
	3.28	0.13203	3.28	0.92803	3.28	0.2447	3.28	0.29656	0.82	0.16081	3.28	0.92592	0.328	0.5258
	3.2832	0.13215	3.283	0.92891	3.283	0.24494	3.283	0.29672	0.8208	0.16089	3.283	0.92664	0.32832	0.52616
	3.2864	0.13231	3.286	0.92971	3.286	0.24527	3.286	0.29684	0.8216	0.16103	3.286	0.92734	0.32864	0.52652
	3.2896	0.13247	3.289	0.93055	3.289	0.24555	3.289	0.29708	0.8224	0.16113	3.289	0.92804	0.32896	0.52688
	3.2928	0.13259	3.293	0.93147	3.293	0.24571	3.293	0.29728	0.8232	0.16125	3.293	0.92876	0.32928	0.52724
	3.296	0.13275	3.296	0.93227	3.296	0.24591	3.296	0.29748	0.824	0.16133	3.296	0.92942	0.3296	0.5276
	3.2992	0.13279	3.299	0.93315	3.299	0.24623	3.299	0.29768	0.8248	0.16141	3.299	0.93011	0.32992	0.52796
	3.3024	0.13283	3.302	0.93411	3.302	0.24655	3.302	0.29796	0.8256	0.16153	3.302	0.93085	0.33024	0.52832
	3.3056	0.13299	3.305	0.93495	3.305	0.24671	3.305	0.29816	0.8264	0.16165	3.305	0.93155	0.33056	0.52868
	3.3088	0.13311	3.309	0.93572	3.309	0.24699	3.309	0.29836	0.8272	0.16173	3.309	0.93227	0.33088	0.52904
	3.312	0.13323	3.312	0.93672	3.312	0.24719	3.312	0.29852	0.828	0.16181	3.312	0.93293	0.3312	0.5294
	3.3152	0.13339	3.315	0.93752	3.315	0.24739	3.315	0.29868	0.8288	0.16195	3.315	0.93363	0.33152	0.52976
	3.3184	0.13351	3.318	0.9384	3.318	0.24771	3.318	0.29892	0.8296	0.16207	3.318	0.93431	0.33184	0.53013
	3.3216	0.13359	3.321	0.9394	3.321	0.24791	3.321	0.2992	0.8304	0.16221	3.321	0.93499	0.33216	0.53049
	3.3248	0.13375	3.325	0.9402	3.325	0.24831	3.325	0.2994	0.8312	0.16229	3.325	0.93571	0.33248	0.53085
	3.328	0.13383	3.328	0.94108	3.328	0.24859	3.328	0.29968	0.832	0.16241	3.328	0.93641	0.3328	0.53121
	3.3312	0.13387	3.331	0.94192	3.331	0.24887	3.331	0.29988	0.8328	0.16251	3.331	0.93711	0.33312	0.53157
	3.3344	0.13403	3.334	0.9428	3.334	0.24907	3.334	0.30016	0.8336	0.16259	3.334	0.93785	0.33344	0.53193
	3.3376	0.13423	3.337	0.94364	3.337	0.24919	3.337	0.3004	0.8344	0.16263	3.337	0.93857	0.33376	0.53229
	3.3408	0.13423	3.341	0.94456	3.341	0.24943	3.341	0.30064	0.8352	0.16273	3.341	0.93927	0.33408	0.53265
	3.344	0.13423	3.344	0.94553	3.344	0.24967	3.344	0.30092	0.836	0.16279	3.344	0.93999	0.3344	0.53301
	3.3472	0.13439	3.347	0.94633	3.347	0.24991	3.347	0.3012	0.8368	0.16285	3.347	0.94071	0.33472	0.53337
	3.3504	0.13431	3.35	0.94725	3.35	0.25019	3.35	0.30152	0.8376	0.16289	3.35	0.94141	0.33504	0.53373
	3.3536	0.13443	3.353	0.94813	3.353	0.25047	3.353	0.30172	0.8384	0.16295	3.353	0.94215	0.33536	0.53409
	3.3568	0.13463	3.357	0.94893	3.357	0.25067	3.357	0.30188	0.8392	0.16307	3.357	0.94285	0.33568	0.53445
	3.36	0.13467	3.36	0.94981	3.36	0.25091	3.36	0.30208	0.84	0.16321	3.36	0.94359	0.336	0.53481
	3.3632	0.13487	3.363	0.95065	3.363	0.25115	3.363	0.30224	0.8408	0.16331	3.363	0.94431	0.33632	0.53517
	3.3664	0.13499	3.366	0.95145	3.366	0.25143	3.366	0.3024	0.8416	0.16339	3.366	0.94507	0.33664	0.53549
	3.3696	0.13516	3.369	0.95229	3.369	0.25175	3.369	0.30252	0.8424	0.16349	3.369	0.94579	0.33696	0.53585
	3.3728	0.13524	3.373	0.95313	3.373	0.25203	3.373	0.30268	0.8432	0.16355	3.373	0.94651	0.33728	0.53621
	3.376	0.13536	3.376	0.95393	3.376	0.25227	3.376	0.30304	0.844	0.16363	3.376	0.94729	0.3376	0.53657
	3.3792	0.13552	3.379	0.95473	3.379	0.25243	3.379	0.30324	0.8448	0.16367	3.379	0.94803	0.33792	0.53693
	3.3824	0.13556	3.382	0.9557	3.382	0.25271	3.382	0.30344	0.8456	0.16369	3.382	0.94875	0.33824	0.53729
	3.3856	0.13568	3.385	0.95646	3.385	0.25287	3.385	0.30364	0.8464	0.16371	3.385	0.94947	0.33856	0.53765
	3.3888	0.13584	3.389	0.9573	3.389	0.25311	3.389	0.30392	0.8472	0.16379	3.389	0.95022	0.33888	0.53797
	3.392	0.13596	3.392	0.95826	3.392	0.25339	3.392	0.3042	0.848	0.16391	3.392	0.9509	0.3392	0.53833
	3.3952	0.13616	3.395	0.9591	3.395	0.25363	3.395	0.30444	0.8488	0.16403	3.395	0.95162	0.33952	0.53869
	3.3984	0.13624	3.398	0.95986	3.398	0.25387	3.398	0.30472	0.8496	0.16417	3.398	0.95234	0.33984	0.53905
	3.4016	0.13628	3.401	0.96074	3.401	0.25419	3.401	0.30496	0.8504	0.16429	3.401	0.95308	0.34016	0.53941
	3.4048	0.13636	3.405	0.96162	3.405	0.25443	3.405	0.30517	0.8512	0.16441	3.405	0.95382	0.34048	0.53977
	3.408	0.13652	3.408	0.96238	3.408	0.25471	3.408	0.30541	0.852	0.16455	3.408	0.95456	0.3408	0.54013
	3.4112	0.13664	3.411	0.96326	3.411	0.25495	3.411	0.30565	0.8528	0.16467	3.411	0.95526	0.34112	0.54049
	3.4144	0.13676	3.414	0.9641	3.414	0.2552	3.414	0.30585	0.8536	0.16477	3.414	0.95598	0.34144	0.54085
	3.4176	0.13684	3.417	0.96482	3.417	0.25544	3.417	0.30605	0.8544	0.16483	3.417	0.95674	0.34176	0.54121
	3.4208	0.13684	3.421	0.96571	3.421	0.25568	3.421	0.30625	0.8552	0.16487	3.421	0.95746	0.34208	0.54157
	3.424	0.13696	3.424	0.96655	3.424	0.25596	3.424	0.30649	0.856	0.16493	3.424	0.95816	0.3424	0.54193
	3.4272	0.137	3.427	0.96735	3.427	0.2562	3.427	0.30665	0.8568	0.16495	3.427	0.9589	0.34272	0.54229
	3.4304	0.13708	3.43	0.96823	3.43	0.25648	3.43	0.30685	0.8576	0.16499	3.43	0.9596	0.34304	0.54265
	3.4336	0.13724	3.433	0.96911	3.433	0.25672	3.433	0.30709	0.8584	0.16507	3.433	0.9603	0.34336	0.54301
	3.4368	0.1374	3.437	0.96995	3.437	0.257	3.437	0.30737	0.8592	0.16517	3.437	0.961	0.34368	0.54337
	3.44	0.13744	3.44	0.97083	3.44	0.25732	3.44	0.30745	0.86	0.16525	3.44	0.9617	0.344	0.54373
	3.4432	0.1376	3.443	0.97175	3.443	0.25764	3.443	0.30761	0.8608	0.16535	3.443	0.96244	0.34432	0.54405
	3.4464	0.1378	3.446	0.97255	3.446	0.25784	3.446	0.30785	0.8616	0.16543	3.446	0.96316	0.34464	0.54441
	3.4496	0.13784	3.449	0.97339	3.449	0.25808	3.449	0.30801	0.8624	0.16553	3.449	0.96386	0.34496	0.54477
	3.4528	0.13788	3.453	0.97423	3.453	0.25828	3.453	0.30817	0.8632	0.16557	3.453	0.96456	0.34528	0.54513
	3.456	0.13812	3.456	0.97508	3.456	0.25856	3.456	0.30829	0.864	0.16563	3.456	0.96526	0.3456	0.54549
	3.4592	0.1382	3.459	0.97588	3.459	0.25884	3.459	0.30853	0.8648	0.16565	3.459	0.96596	0.34592	0.54585
	3.4624	0.13832	3.462	0.97684	3.462	0.25916	3.462	0.30873	0.8656	0.16565	3.462	0.96664	0.34624	0.54621
	3.4656	0.13844	3.465	0.97768	3.465	0.25952	3.465	0.30889	0.8664	0.16563	3.465	0.96734	0.34656	0.54657
	3.4688	0.1386	3.469	0.97852	3.469	0.2598	3.469	0.30909	0.8672	0.16571	3.469	0.968	0.34688	0.54693
	3.472	0.13868	3.472	0.9794	3.472	0.26012	3.472	0.30929	0.868	0.16577	3.472	0.96868	0.3472	0.54729
	3.4752	0.13884	3.475	0.98032	3.475	0.26044	3.475	0.30957	0.8688	0.16589	3.475	0.96938	0.34752	0.54765
	3.4784	0.13892	3.478	0.98116	3.478	0.26076	3.478	0.30973	0.8696	0.16601	3.478	0.97005	0.34784	0.54801
	3.4816	0.139	3.481	0.98212	3.481	0.26112	3.481	0.31001	0.8704	0.16615	3.481	0.97075	0.34816	0.54837
	3.4848	0.13916	3.485	0.983	3.485	0.26144	3.485	0.31021	0.8712	0.16631	3.485	0.97145	0.34848	0.54869
	3.488	0.13932	3.488	0.98392	3.488	0.26172	3.488	0.31037	0.872	0.16643	3.488	0.97215	0.3488	0.54905
	3.4912	0.13936	3.491	0.98488	3.491	0.26196	3.491	0.31061	0.8728	0.16655	3.491	0.97287	0.34912	0.54941
	3.4944	0.13948	3.494	0.98577	3.494	0.26228	3.494	0.31093	0.8736	0.16663	3.494	0.97359	0.34944	0.54977
	3.4976	0.13956	3.497	0.98665	3.497	0.2626	3.497	0.31113	0.8744	0.16667	3.497	0.97431	0.34976	0.55014
	3.5008	0.1396	3.501	0.98753	3.501	0.26288	3.501	0.31133	0.8752	0.16671	3.501	0.97503	0.35008	0.5505
	3.504	0.13976	3.504	0.98857	3.504	0.2632	3.504	0.31157	0.876	0.16673	3.504	0.97573	0.3504	0.55086
	3.5072	0.13996	3.507	0.98953	3.507	0.26348	3.507	0.31177	0.8768	0.16675	3.507	0.97645	0.35072	0.55122
	3.5104	0.14008	3.51	0.99057	3.51	0.26376	3.51	0.31201	0.8776	0.16679	3.51	0.97715	0.35104	0.55158
	3.5136	0.14024	3.513	0.99161	3.513	0.264	3.513	0.31229	0.8784	0.16687	3.513	0.97785	0.35136	0.55194
	3.5168	0.1404	3.517	0.99253	3.517	0.26424	3.517	0.31249	0.8792	0.16691	3.517	0.97855	0.35168	0.5523
	3.52	0.14048	3.52	0.99353	3.52	0.26464	3.52	0.31261	0.88	0.16697	3.52	0.97923	0.352	0.55266
	3.5232	0.14056	3.523	0.99465	3.523	0.26496	3.523	0.31285	0.8808	0.16707	3.523	0.97989	0.35232	0.55302
	3.5264	0.14072	3.526	0.99558	3.526	0.26517	3.526	0.31293	0.8816	0.16711	3.526	0.98057	0.35264	0.55338
	3.5296	0.14076	3.529	0.99654	3.529	0.26537	3.529	0.31309	0.8824	0.16715	3.529	0.98127	0.35296	0.55374
	3.5328	0.14088	3.533	0.9975	3.533	0.26565	3.533	0.31333	0.8832	0.16715	3.533	0.98195	0.35328	0.5541
	3.536	0.14104	3.536	0.99846	3.536	0.26585	3.536	0.31349	0.884	0.16717	3.536	0.98265	0.3536	0.55446
	3.5392	0.14112	3.539	0.99938	3.539	0.26601	3.539	0.31369	0.8848	0.16719	3.539	0.98335	0.35392	0.55482
	3.5424	0.1412	3.542	1.00034	3.542	0.26629	3.542	0.31393	0.8856	0.16721	3.542	0.98403	0.35424	0.55518
	3.5456	0.14132	3.545	1.00134	3.545	0.26653	3.545	0.31409	0.8864	0.16719	3.545	0.98471	0.35456	0.55554
	3.5488	0.14144	3.549	1.00222	3.549	0.26665	3.549	0.31429	0.8872	0.16719	3.549	0.98545	0.35488	0.5559
	3.552	0.1416	3.552	1.00334	3.552	0.26689	3.552	0.31449	0.888	0.16723	3.552	0.98613	0.3552	0.55626
	3.5552	0.14172	3.555	1.00438	3.555	0.26709	3.555	0.31469	0.8888	0.16723	3.555	0.98679	0.35552	0.55662
	3.5584	0.14192	3.558	1.00531	3.558	0.26725	3.558	0.31485	0.8896	0.16735	3.558	0.98751	0.35584	0.55698
	3.5616	0.142	3.561	1.00635	3.561	0.26753	3.561	0.3151	0.8904	0.16745	3.561	0.98821	0.35616	0.55734
	3.5648	0.14212	3.565	1.00731	3.565	0.26765	3.565	0.31534	0.8912	0.16759	3.565	0.98889	0.35648	0.5577
	3.568	0.14228	3.568	1.00815	3.568	0.26785	3.568	0.31554	0.892	0.16769	3.568	0.98963	0.3568	0.55806
	3.5712	0.1424	3.571	1.00911	3.571	0.26813	3.571	0.31578	0.8928	0.16777	3.571	0.99034	0.35712	0.55842
	3.5744	0.1426	3.574	1.01003	3.574	0.26833	3.574	0.31602	0.8936	0.16777	3.574	0.99104	0.35744	0.55878
	3.5776	0.14276	3.577	1.01091	3.577	0.26853	3.577	0.31622	0.8944	0.16779	3.577	0.99184	0.35776	0.55914
	3.5808	0.14296	3.581	1.01191	3.581	0.26881	3.581	0.31646	0.8952	0.16779	3.581	0.99252	0.35808	0.5595
	3.584	0.14308	3.584	1.01295	3.584	0.26897	3.584	0.3167	0.896	0.16781	3.584	0.9932	0.3584	0.55986
	3.5872	0.14328	3.587	1.01387	3.587	0.26917	3.587	0.31694	0.8968	0.16783	3.587	0.9939	0.35872	0.56022
	3.5904	0.14336	3.59	1.01491	3.59	0.26949	3.59	0.31718	0.8976	0.16785	3.59	0.99454	0.35904	0.56058
	3.5936	0.14344	3.593	1.01588	3.593	0.26969	3.593	0.31742	0.8984	0.16787	3.593	0.9952	0.35936	0.56094
	3.5968	0.14352	3.597	1.01676	3.597	0.26993	3.597	0.31762	0.8992	0.16797	3.597	0.9959	0.35968	0.5613
	3.6	0.14368	3.6	1.0178	3.6	0.27017	3.6	0.31782	0.9	0.16803	3.6	0.99662	0.36	0.56166
	3.6032	0.1438	3.603	1.0188	3.603	0.27045	3.603	0.31806	0.9008	0.16815	3.603	0.9973	0.36032	0.56202
	3.6064	0.14392	3.606	1.01972	3.606	0.27069	3.606	0.31822	0.9016	0.16821	3.606	0.99806	0.36064	0.56238
	3.6096	0.14396	3.609	1.02072	3.609	0.27097	3.609	0.31838	0.9024	0.16823	3.609	0.9988	0.36096	0.56274
	3.6128	0.14416	3.613	1.0218	3.613	0.27121	3.613	0.31858	0.9032	0.16823	3.613	0.9995	0.36128	0.5631
	3.616	0.14424	3.616	1.0228	3.616	0.27141	3.616	0.31878	0.904	0.16823	3.616	1.0002	0.3616	0.56346
	3.6192	0.14448	3.619	1.02376	3.619	0.27157	3.619	0.31894	0.9048	0.16821	3.619	1.00094	0.36192	0.56382
	3.6224	0.1446	3.622	1.02472	3.622	0.27189	3.622	0.31918	0.9056	0.16823	3.622	1.0016	0.36224	0.56414
	3.6256	0.14472	3.625	1.02577	3.625	0.27217	3.625	0.31934	0.9064	0.16821	3.625	1.0023	0.36256	0.5645
	3.6288	0.1448	3.629	1.02669	3.629	0.27241	3.629	0.3195	0.9072	0.16823	3.629	1.00306	0.36288	0.56486
	3.632	0.14492	3.632	1.02769	3.632	0.27277	3.632	0.31966	0.908	0.16823	3.632	1.00374	0.3632	0.56518
	3.6352	0.14513	3.635	1.02869	3.635	0.27305	3.635	0.31994	0.9088	0.16825	3.635	1.00444	0.36352	0.56554
	3.6384	0.14533	3.638	1.02965	3.638	0.27341	3.638	0.32014	0.9096	0.16835	3.638	1.0052	0.36384	0.5659
	3.6416	0.14541	3.641	1.03065	3.641	0.27369	3.641	0.32042	0.9104	0.16847	3.641	1.00592	0.36416	0.56622
	3.6448	0.14557	3.645	1.03165	3.645	0.27405	3.645	0.32062	0.9112	0.16859	3.645	1.00654	0.36448	0.56658
	3.648	0.14573	3.648	1.03265	3.648	0.27421	3.648	0.32082	0.912	0.16871	3.648	1.00722	0.3648	0.56694
	3.6512	0.14577	3.651	1.03365	3.651	0.27453	3.651	0.32094	0.9128	0.16881	3.651	1.00794	0.36512	0.5673
	3.6544	0.14577	3.654	1.03473	3.654	0.27489	3.654	0.32126	0.9136	0.16879	3.654	1.0086	0.36544	0.56766
	3.6576	0.14581	3.657	1.0357	3.657	0.27522	3.657	0.32146	0.9144	0.16875	3.657	1.00932	0.36576	0.56802
	3.6608	0.14593	3.661	1.03678	3.661	0.2755	3.661	0.32174	0.9152	0.16873	3.661	1.00998	0.36608	0.56838
	3.664	0.14609	3.664	1.03778	3.664	0.27582	3.664	0.32202	0.916	0.16873	3.664	1.01073	0.3664	0.56874
	3.6672	0.14625	3.667	1.03874	3.667	0.27614	3.667	0.32214	0.9168	0.16873	3.667	1.01147	0.36672	0.5691
	3.6704	0.14637	3.67	1.03978	3.67	0.27646	3.67	0.32226	0.9176	0.16875	3.67	1.01219	0.36704	0.56946
	3.6736	0.14649	3.673	1.04086	3.673	0.27674	3.673	0.32246	0.9184	0.16875	3.673	1.01287	0.36736	0.56982
	3.6768	0.14673	3.677	1.04178	3.677	0.2771	3.677	0.32262	0.9192	0.16879	3.677	1.01355	0.36768	0.57019
	3.68	0.14681	3.68	1.04278	3.68	0.2773	3.68	0.32278	0.92	0.16889	3.68	1.01423	0.368	0.57055
	3.6832	0.14693	3.683	1.04382	3.683	0.27758	3.683	0.32302	0.9208	0.16903	3.683	1.01489	0.36832	0.57091
	3.6864	0.14713	3.686	1.04474	3.686	0.27798	3.686	0.32314	0.9216	0.16909	3.686	1.01561	0.36864	0.57127
	3.6896	0.14717	3.689	1.04579	3.689	0.27822	3.689	0.32334	0.9224	0.16913	3.689	1.01627	0.36896	0.57163
	3.6928	0.14725	3.693	1.04691	3.693	0.2785	3.693	0.32354	0.9232	0.16917	3.693	1.01695	0.36928	0.57199
	3.696	0.14741	3.696	1.04787	3.696	0.27886	3.696	0.32378	0.924	0.16919	3.696	1.01763	0.3696	0.57231
	3.6992	0.14753	3.699	1.04883	3.699	0.27914	3.699	0.3239	0.9248	0.16919	3.699	1.01831	0.36992	0.57267
	3.7024	0.14757	3.702	1.04983	3.702	0.27942	3.702	0.32406	0.9256	0.16919	3.702	1.01897	0.37024	0.57303
	3.7056	0.14765	3.705	1.05087	3.705	0.2797	3.705	0.32426	0.9264	0.16919	3.705	1.01963	0.37056	0.57339
	3.7088	0.14785	3.709	1.05179	3.709	0.27998	3.709	0.32446	0.9272	0.16921	3.709	1.02035	0.37088	0.57375
	3.712	0.14801	3.712	1.05287	3.712	0.2803	3.712	0.3247	0.928	0.16919	3.712	1.02107	0.3712	0.57411
	3.7152	0.14813	3.715	1.05387	3.715	0.28062	3.715	0.32486	0.9288	0.16923	3.715	1.02179	0.37152	0.57447
	3.7184	0.14829	3.718	1.05467	3.718	0.2809	3.718	0.32498	0.9296	0.16935	3.718	1.02249	0.37184	0.57483
	3.7216	0.14845	3.721	1.05576	3.721	0.28122	3.721	0.32523	0.9304	0.16945	3.721	1.02317	0.37216	0.57519
	3.7248	0.14857	3.725	1.05672	3.725	0.28158	3.725	0.32539	0.9312	0.16959	3.725	1.02383	0.37248	0.57555
	3.728	0.14865	3.728	1.05756	3.728	0.28182	3.728	0.32551	0.932	0.16973	3.728	1.02451	0.3728	0.57591
	3.7312	0.14873	3.731	1.05852	3.731	0.28206	3.731	0.32579	0.9328	0.16983	3.731	1.02517	0.37312	0.57627
	3.7344	0.14881	3.734	1.05944	3.734	0.2823	3.734	0.32603	0.9336	0.16985	3.734	1.02583	0.37344	0.57663
	3.7376	0.14893	3.737	1.06024	3.737	0.28254	3.737	0.32623	0.9344	0.16985	3.737	1.02655	0.37376	0.57695
	3.7408	0.14905	3.741	1.06112	3.741	0.2829	3.741	0.32639	0.9352	0.16985	3.741	1.02721	0.37408	0.57731
	3.744	0.14913	3.744	1.06212	3.744	0.2831	3.744	0.32659	0.936	0.16985	3.744	1.02785	0.3744	0.57767
	3.7472	0.14917	3.747	1.06292	3.747	0.28338	3.747	0.32675	0.9368	0.16983	3.747	1.02855	0.37472	0.57803
	3.7504	0.14921	3.75	1.06376	3.75	0.2837	3.75	0.32683	0.9376	0.16981	3.75	1.02923	0.37504	0.57839
	3.7536	0.14937	3.753	1.06468	3.753	0.28402	3.753	0.32707	0.9384	0.16985	3.753	1.02989	0.37536	0.57875
	3.7568	0.14949	3.757	1.06549	3.757	0.2843	3.757	0.32735	0.9392	0.16995	3.757	1.0306	0.37568	0.57911
	3.76	0.14961	3.76	1.06633	3.76	0.28454	3.76	0.32759	0.94	0.1701	3.76	1.03128	0.376	0.57947
	3.7632	0.14969	3.763	1.06725	3.763	0.28482	3.763	0.32775	0.9408	0.17022	3.763	1.03196	0.37632	0.57983
	3.7664	0.14977	3.766	1.06789	3.766	0.28515	3.766	0.32803	0.9416	0.17028	3.766	1.03266	0.37664	0.58019
	3.7696	0.14989	3.769	1.06869	3.769	0.28539	3.769	0.32823	0.9424	0.17036	3.769	1.03336	0.37696	0.58055
	3.7728	0.15009	3.773	1.06953	3.773	0.28563	3.773	0.32843	0.9432	0.1704	3.773	1.03402	0.37728	0.58091
	3.776	0.15013	3.776	1.07037	3.776	0.28587	3.776	0.32863	0.944	0.17036	3.776	1.03472	0.3776	0.58127
	3.7792	0.15029	3.779	1.07113	3.779	0.28607	3.779	0.32875	0.9448	0.17036	3.779	1.03542	0.37792	0.58163
	3.7824	0.15045	3.782	1.07201	3.782	0.28635	3.782	0.32895	0.9456	0.17032	3.782	1.03606	0.37824	0.58199
	3.7856	0.15061	3.785	1.07285	3.785	0.28667	3.785	0.32919	0.9464	0.17032	3.785	1.03676	0.37856	0.58235
	3.7888	0.15073	3.789	1.07353	3.789	0.28691	3.789	0.32943	0.9472	0.17032	3.789	1.03746	0.37888	0.58267
	3.792	0.15085	3.792	1.07445	3.792	0.28711	3.792	0.32955	0.948	0.17032	3.792	1.03814	0.3792	0.58303
	3.7952	0.15089	3.795	1.07526	3.795	0.28743	3.795	0.32975	0.9488	0.17042	3.795	1.0388	0.37952	0.58339
	3.7984	0.15105	3.798	1.07594	3.798	0.28767	3.798	0.32991	0.9496	0.17056	3.798	1.0395	0.37984	0.58375
	3.8016	0.15117	3.801	1.07678	3.801	0.28787	3.801	0.33007	0.9504	0.17066	3.801	1.04016	0.38016	0.58411
	3.8048	0.15125	3.805	1.07766	3.805	0.28823	3.805	0.33035	0.9512	0.17078	3.805	1.04082	0.38048	0.58447
	3.808	0.15129	3.808	1.07842	3.808	0.28859	3.808	0.33059	0.952	0.1709	3.808	1.04152	0.3808	0.58483
	3.8112	0.15141	3.811	1.07938	3.811	0.28883	3.811	0.33079	0.9528	0.17102	3.811	1.0422	0.38112	0.58515
	3.8144	0.15149	3.814	1.08026	3.814	0.28927	3.814	0.33107	0.9536	0.17104	3.814	1.04286	0.38144	0.58551
	3.8176	0.15153	3.817	1.0811	3.817	0.28971	3.817	0.33127	0.9544	0.171	3.817	1.04358	0.38176	0.58587
	3.8208	0.15165	3.821	1.08198	3.821	0.28995	3.821	0.33143	0.9552	0.171	3.821	1.04428	0.38208	0.58623
	3.824	0.15177	3.824	1.08286	3.824	0.29039	3.824	0.33159	0.956	0.17102	3.824	1.04492	0.3824	0.58659
	3.8272	0.15189	3.827	1.08362	3.827	0.29095	3.827	0.33179	0.9568	0.17102	3.827	1.04562	0.38272	0.58695
	3.8304	0.15197	3.83	1.08438	3.83	0.29127	3.83	0.33199	0.9576	0.17102	3.83	1.0463	0.38304	0.58735
	3.8336	0.15213	3.833	1.08531	3.833	0.29159	3.833	0.33215	0.9584	0.17106	3.833	1.04694	0.38336	0.58767
	3.8368	0.15217	3.837	1.08615	3.837	0.29207	3.837	0.33243	0.9592	0.17114	3.837	1.04764	0.38368	0.58803
	3.84	0.15225	3.84	1.08695	3.84	0.29239	3.84	0.33263	0.96	0.17126	3.84	1.0483	0.384	0.58839
	3.8432	0.15229	3.843	1.08783	3.843	0.29275	3.843	0.33275	0.9608	0.17134	3.843	1.04896	0.38432	0.58875
	3.8464	0.15233	3.846	1.08871	3.846	0.29323	3.846	0.33287	0.9616	0.1714	3.846	1.04966	0.38464	0.58911
	3.8496	0.15249	3.849	1.08963	3.849	0.29355	3.849	0.33303	0.9624	0.17148	3.849	1.05033	0.38496	0.58947
	3.8528	0.15269	3.853	1.09051	3.853	0.29391	3.853	0.33319	0.9632	0.17158	3.853	1.05099	0.38528	0.58983
	3.856	0.15281	3.856	1.09139	3.856	0.29443	3.856	0.33339	0.964	0.17158	3.856	1.05169	0.3856	0.5902
	3.8592	0.15297	3.859	1.09231	3.859	0.29475	3.859	0.33351	0.9648	0.17156	3.859	1.05237	0.38592	0.59056
	3.8624	0.15305	3.862	1.09319	3.862	0.29508	3.862	0.33371	0.9656	0.17156	3.862	1.05301	0.38624	0.59092
	3.8656	0.15313	3.865	1.09407	3.865	0.29552	3.865	0.33387	0.9664	0.17156	3.865	1.05367	0.38656	0.59128
	3.8688	0.15325	3.869	1.09487	3.869	0.29596	3.869	0.33411	0.9672	0.17158	3.869	1.05433	0.38688	0.59164
	3.872	0.15337	3.872	1.09572	3.872	0.29628	3.872	0.33439	0.968	0.17158	3.872	1.05499	0.3872	0.592
	3.8752	0.15349	3.875	1.0966	3.875	0.29684	3.875	0.33459	0.9688	0.1717	3.875	1.05567	0.38752	0.59236
	3.8784	0.15357	3.878	1.0974	3.878	0.29732	3.878	0.33475	0.9696	0.1718	3.878	1.05635	0.38784	0.59268
	3.8816	0.15377	3.881	1.09832	3.881	0.2976	3.881	0.33499	0.9704	0.17192	3.881	1.05697	0.38816	0.59304
	3.8848	0.15389	3.885	1.0992	3.885	0.29796	3.885	0.33532	0.9712	0.17202	3.885	1.05759	0.38848	0.5934
	3.888	0.15389	3.888	1.10012	3.888	0.29836	3.888	0.33548	0.972	0.17212	3.888	1.05827	0.3888	0.59376
	3.8912	0.15405	3.891	1.101	3.891	0.29864	3.891	0.33572	0.9728	0.1722	3.891	1.05889	0.38912	0.59412
	3.8944	0.15421	3.894	1.10188	3.894	0.29916	3.894	0.33592	0.9736	0.17224	3.894	1.05953	0.38944	0.59448
	3.8976	0.15429	3.897	1.10272	3.897	0.29964	3.897	0.33616	0.9744	0.17226	3.897	1.06019	0.38976	0.59484
	3.9008	0.15441	3.901	1.1036	3.901	0.29992	3.901	0.3364	0.9752	0.17222	3.901	1.06081	0.39008	0.5952
	3.904	0.15449	3.904	1.10452	3.904	0.30024	3.904	0.33672	0.976	0.17224	3.904	1.06141	0.3904	0.59556
	3.9072	0.15469	3.907	1.10533	3.907	0.30076	3.907	0.33676	0.9768	0.17222	3.907	1.06211	0.39072	0.59592
	3.9104	0.15477	3.91	1.10613	3.91	0.30104	3.91	0.33696	0.9776	0.17222	3.91	1.06279	0.39104	0.59628
	3.9136	0.15497	3.913	1.10701	3.913	0.30132	3.913	0.3372	0.9784	0.1723	3.913	1.06343	0.39136	0.59664
	3.9168	0.15506	3.917	1.10781	3.917	0.3018	3.917	0.33728	0.9792	0.17242	3.917	1.06407	0.39168	0.59696
	3.92	0.15518	3.92	1.10865	3.92	0.30204	3.92	0.33744	0.98	0.17254	3.92	1.06469	0.392	0.59732
	3.9232	0.15526	3.923	1.10953	3.923	0.30228	3.923	0.33772	0.9808	0.17268	3.923	1.06533	0.39232	0.59768
	3.9264	0.1553	3.926	1.11037	3.926	0.30272	3.926	0.33788	0.9816	0.17282	3.926	1.06599	0.39264	0.59804
	3.9296	0.15546	3.929	1.11125	3.929	0.30292	3.929	0.338	0.9824	0.17294	3.929	1.06661	0.39296	0.5984
	3.9328	0.15562	3.933	1.11209	3.933	0.3032	3.933	0.33816	0.9832	0.173	3.933	1.06725	0.39328	0.59876
	3.936	0.15562	3.936	1.11293	3.936	0.30368	3.936	0.33832	0.984	0.17308	3.936	1.06789	0.3936	0.59912
	3.9392	0.15586	3.939	1.11373	3.939	0.30396	3.939	0.33844	0.9848	0.17308	3.939	1.06849	0.39392	0.59948
	3.9424	0.15606	3.942	1.11473	3.942	0.3042	3.942	0.33856	0.9856	0.17306	3.942	1.06913	0.39424	0.59984
	3.9456	0.15614	3.945	1.11554	3.945	0.30472	3.945	0.33876	0.9864	0.17308	3.945	1.06975	0.39456	0.6002
	3.9488	0.15626	3.949	1.1163	3.949	0.30517	3.949	0.33888	0.9872	0.17312	3.949	1.07042	0.39488	0.60056
	3.952	0.15642	3.952	1.11714	3.952	0.30549	3.952	0.33904	0.988	0.17318	3.952	1.07108	0.3952	0.60092
	3.9552	0.15642	3.955	1.11802	3.955	0.30613	3.955	0.33924	0.9888	0.17328	3.955	1.07174	0.39552	0.60128
	3.9584	0.1565	3.958	1.11882	3.958	0.30661	3.958	0.33944	0.9896	0.1734	3.958	1.0724	0.39584	0.60164
	3.9616	0.1567	3.961	1.1197	3.961	0.30689	3.961	0.33956	0.9904	0.1735	3.961	1.07302	0.39616	0.602
	3.9648	0.15674	3.965	1.12062	3.965	0.30737	3.965	0.33972	0.9912	0.17362	3.965	1.07364	0.39648	0.60236
	3.968	0.15682	3.968	1.12138	3.968	0.30777	3.968	0.33984	0.992	0.17372	3.968	1.07428	0.3968	0.60272
	3.9712	0.15702	3.971	1.12226	3.971	0.30801	3.971	0.34	0.9928	0.17384	3.971	1.07494	0.39712	0.60308
	3.9744	0.1571	3.974	1.1231	3.974	0.30857	3.974	0.3402	0.9936	0.17394	3.974	1.07556	0.39744	0.60344
	3.9776	0.15718	3.977	1.12386	3.977	0.30913	3.977	0.34032	0.9944	0.174	3.977	1.07618	0.39776	0.6038
	3.9808	0.1573	3.981	1.1247	3.981	0.30941	3.981	0.34052	0.9952	0.17402	3.981	1.07678	0.39808	0.60416
	3.984	0.15734	3.984	1.12559	3.984	0.30985	3.984	0.34076	0.996	0.17406	3.984	1.07736	0.3984	0.60452
	3.9872	0.15742	3.987	1.12635	3.987	0.31045	3.987	0.34092	0.9968	0.17412	3.987	1.078	0.39872	0.60488
	3.9904	0.15762	3.99	1.12719	3.99	0.31077	3.99	0.34108	0.9976	0.17418	3.99	1.07866	0.39904	0.60524
	3.9936	0.15766	3.993	1.12799	3.993	0.31121	3.993	0.34128	0.9984	0.17432	3.993	1.07932	0.39936	0.6056
	3.9968	0.15762	3.997	1.12879	3.997	0.31185	3.997	0.34148	0.9992	0.17444	3.997	1.07998	0.39968	0.60596
	4	0.1577	4	1.12971	4	0.31225	4	0.34168	1	0.17458	4	1.0806	0.4	0.60632
	4.0032	0.15786	4.003	1.13071	4.003	0.31257	4.003	0.34192	1.0008	0.17472	4.003	1.0812	0.40032	0.60668
	4.0064	0.15794	4.006	1.13159	4.006	0.31317	4.006	0.34212	1.0016	0.1748	4.006	1.08182	0.40064	0.60704
	4.0096	0.1581	4.009	1.13243	4.009	0.31349	4.009	0.34236	1.0024	0.1749	4.009	1.08244	0.40096	0.6074
	4.0128	0.15814	4.013	1.13327	4.013	0.31393	4.013	0.34252	1.0032	0.17506	4.013	1.08308	0.40128	0.60776
	4.016	0.15822	4.016	1.13415	4.016	0.31461	4.016	0.34268	1.004	0.17518	4.016	1.08372	0.4016	0.60812
	4.0192	0.15834	4.019	1.13504	4.019	0.31497	4.019	0.3428	1.0048	0.17526	4.019	1.08432	0.40192	0.60848
	4.0224	0.15854	4.022	1.136	4.022	0.3153	4.022	0.34296	1.0056	0.1753	4.022	1.08494	0.40224	0.60884
	4.0256	0.15866	4.025	1.13688	4.025	0.31602	4.025	0.3432	1.0064	0.17536	4.025	1.08556	0.40256	0.6092
	4.0288	0.1587	4.029	1.13776	4.029	0.31658	4.029	0.34336	1.0072	0.17546	4.029	1.0862	0.40288	0.60956
	4.032	0.15886	4.032	1.13868	4.032	0.3171	4.032	0.34348	1.008	0.17554	4.032	1.08676	0.4032	0.60992
	4.0352	0.1589	4.035	1.13956	4.035	0.31778	4.035	0.34368	1.0088	0.17568	4.035	1.08738	0.40352	0.61029
	4.0384	0.15898	4.038	1.14048	4.038	0.31834	4.038	0.3438	1.0096	0.17582	4.038	1.08798	0.40384	0.61065
	4.0416	0.15918	4.041	1.14132	4.041	0.31862	4.041	0.34404	1.0104	0.17596	4.041	1.0886	0.40416	0.61101
	4.0448	0.1593	4.045	1.14212	4.045	0.3193	4.045	0.34424	1.0112	0.17604	4.045	1.08926	0.40448	0.61137
	4.048	0.15942	4.048	1.143	4.048	0.31994	4.048	0.34432	1.012	0.17616	4.048	1.08982	0.4048	0.61173
	4.0512	0.15954	4.051	1.14384	4.051	0.32034	4.051	0.34448	1.0128	0.1763	4.051	1.09043	0.40512	0.61205
	4.0544	0.15962	4.054	1.14464	4.054	0.3209	4.054	0.34464	1.0136	0.17644	4.054	1.09105	0.40544	0.61241
	4.0576	0.1597	4.057	1.14557	4.057	0.32158	4.057	0.34472	1.0144	0.17656	4.057	1.09167	0.40576	0.61277
	4.0608	0.15978	4.061	1.14653	4.061	0.32194	4.061	0.34488	1.0152	0.17664	4.061	1.09229	0.40608	0.61313
	4.064	0.15994	4.064	1.14741	4.064	0.32258	4.064	0.34509	1.016	0.1767	4.064	1.09293	0.4064	0.61349
	4.0672	0.16002	4.067	1.14833	4.067	0.3233	4.067	0.34517	1.0168	0.17678	4.067	1.09351	0.40672	0.61385
	4.0704	0.16006	4.07	1.14925	4.07	0.32366	4.07	0.34533	1.0176	0.17688	4.07	1.09415	0.40704	0.61421
	4.0736	0.1601	4.073	1.15009	4.073	0.32406	4.073	0.34553	1.0184	0.17704	4.073	1.09475	0.40736	0.61457
	4.0768	0.16018	4.077	1.15109	4.077	0.32474	4.077	0.34561	1.0192	0.17722	4.077	1.09535	0.40768	0.61493
	4.08	0.16034	4.08	1.15205	4.08	0.32498	4.08	0.34577	1.02	0.17736	4.08	1.09597	0.408	0.61529
	4.0832	0.16046	4.083	1.15301	4.083	0.32539	4.083	0.34593	1.0208	0.17748	4.083	1.09661	0.40832	0.61565
	4.0864	0.16062	4.086	1.15405	4.086	0.32611	4.086	0.34597	1.0216	0.17758	4.086	1.09721	0.40864	0.61601
	4.0896	0.16074	4.089	1.1551	4.089	0.32639	4.089	0.34609	1.0224	0.17768	4.089	1.09779	0.40896	0.61637
	4.0928	0.16086	4.093	1.15614	4.093	0.32679	4.093	0.34629	1.0232	0.17778	4.093	1.09841	0.40928	0.61673
	4.096	0.16098	4.096	1.1571	4.096	0.32739	4.096	0.34637	1.024	0.17788	4.096	1.09899	0.4096	0.61709
	4.0992	0.16114	4.099	1.15818	4.099	0.32767	4.099	0.34641	1.0248	0.17792	4.099	1.09959	0.40992	0.61745
	4.1024	0.1613	4.102	1.15922	4.102	0.32791	4.102	0.34665	1.0256	0.178	4.102	1.10017	0.41024	0.61781
	4.1056	0.16138	4.105	1.16022	4.105	0.32843	4.105	0.34685	1.0264	0.17804	4.105	1.10075	0.41056	0.61817
	4.1088	0.1615	4.109	1.16126	4.109	0.32875	4.109	0.34693	1.0272	0.1781	4.109	1.10133	0.41088	0.61853
	4.112	0.16174	4.112	1.16222	4.112	0.32895	4.112	0.34709	1.028	0.1782	4.112	1.10195	0.4112	0.61889
	4.1152	0.16186	4.115	1.16326	4.115	0.32931	4.115	0.34725	1.0288	0.17832	4.115	1.10259	0.41152	0.61925
	4.1184	0.16194	4.118	1.16426	4.118	0.32959	4.118	0.34733	1.0296	0.17846	4.118	1.10317	0.41184	0.61961
	4.1216	0.16202	4.121	1.16527	4.121	0.32983	4.121	0.34753	1.0304	0.17856	4.121	1.10383	0.41216	0.61997
	4.1248	0.1621	4.125	1.16627	4.125	0.33015	4.125	0.34769	1.0312	0.17868	4.125	1.10445	0.41248	0.62029
	4.128	0.16214	4.128	1.16731	4.128	0.33043	4.128	0.34781	1.032	0.17878	4.128	1.10503	0.4128	0.62065
	4.1312	0.16222	4.131	1.16835	4.131	0.33071	4.131	0.34793	1.0328	0.1789	4.131	1.10569	0.41312	0.62101
	4.1344	0.1623	4.134	1.16943	4.134	0.33103	4.134	0.34813	1.0336	0.17902	4.134	1.10631	0.41344	0.62137
	4.1376	0.1623	4.137	1.17047	4.137	0.33143	4.137	0.34825	1.0344	0.17908	4.137	1.10689	0.41376	0.62173
	4.1408	0.16246	4.141	1.17147	4.141	0.33171	4.141	0.34841	1.0352	0.17912	4.141	1.10755	0.41408	0.62209
	4.144	0.16258	4.144	1.17243	4.144	0.33203	4.144	0.34857	1.036	0.1792	4.144	1.10819	0.4144	0.62245
	4.1472	0.16262	4.147	1.17347	4.147	0.33235	4.147	0.34865	1.0368	0.17928	4.147	1.10875	0.41472	0.62281
	4.1504	0.16274	4.15	1.17451	4.15	0.33267	4.15	0.34881	1.0376	0.1794	4.15	1.10937	0.41504	0.62317
	4.1536	0.16286	4.153	1.17544	4.153	0.33279	4.153	0.34901	1.0384	0.17956	4.153	1.10997	0.41536	0.62353
	4.1568	0.16282	4.157	1.17648	4.157	0.33319	4.157	0.34909	1.0392	0.1797	4.157	1.11056	0.41568	0.62389
	4.16	0.16286	4.16	1.17748	4.16	0.33343	4.16	0.34921	1.04	0.17986	4.16	1.11118	0.416	0.62425
	4.1632	0.16294	4.163	1.17844	4.163	0.33371	4.163	0.34937	1.0408	0.17998	4.163	1.1118	0.41632	0.62461
	4.1664	0.16302	4.166	1.17948	4.166	0.33391	4.166	0.34945	1.0416	0.1801	4.166	1.11238	0.41664	0.62497
	4.1696	0.16314	4.169	1.18048	4.169	0.33419	4.169	0.34945	1.0424	0.18022	4.169	1.113	0.41696	0.62533
	4.1728	0.16326	4.173	1.18148	4.173	0.33443	4.173	0.34961	1.0432	0.18034	4.173	1.11362	0.41728	0.62569
	4.176	0.16326	4.176	1.1826	4.176	0.33471	4.176	0.34985	1.044	0.18046	4.176	1.1142	0.4176	0.62605
	4.1792	0.16334	4.179	1.18364	4.179	0.33504	4.179	0.34993	1.0448	0.18054	4.179	1.11478	0.41792	0.62641
	4.1824	0.16346	4.182	1.18472	4.182	0.3354	4.182	0.35001	1.0456	0.18056	4.182	1.1154	0.41824	0.62677
	4.1856	0.16354	4.185	1.18577	4.185	0.3358	4.185	0.35025	1.0464	0.18064	4.185	1.116	0.41856	0.62713
	4.1888	0.16362	4.189	1.18689	4.189	0.33608	4.189	0.35045	1.0472	0.18074	4.189	1.11658	0.41888	0.62749
	4.192	0.16374	4.192	1.18781	4.192	0.33632	4.192	0.35065	1.048	0.18088	4.192	1.11724	0.4192	0.62781
	4.1952	0.16378	4.195	1.18881	4.195	0.33668	4.195	0.35089	1.0488	0.18102	4.195	1.11784	0.41952	0.62817
	4.1984	0.1639	4.198	1.18989	4.198	0.33684	4.198	0.35105	1.0496	0.18112	4.198	1.11844	0.41984	0.62853
	4.2016	0.16398	4.201	1.19089	4.201	0.33712	4.201	0.35117	1.0504	0.1812	4.201	1.11906	0.42016	0.62889
	4.2048	0.16406	4.205	1.19185	4.205	0.33728	4.205	0.35133	1.0512	0.1813	4.205	1.11968	0.42048	0.62925
	4.208	0.1641	4.208	1.19301	4.208	0.3374	4.208	0.35153	1.052	0.18142	4.208	1.12028	0.4208	0.62961
	4.2112	0.16418	4.211	1.19405	4.211	0.33772	4.211	0.35173	1.0528	0.18148	4.211	1.12086	0.42112	0.62997
	4.2144	0.16426	4.214	1.1951	4.214	0.33792	4.214	0.35189	1.0536	0.1816	4.214	1.12148	0.42144	0.6303
	4.2176	0.16422	4.217	1.19626	4.217	0.3382	4.217	0.35205	1.0544	0.18172	4.217	1.12206	0.42176	0.63066
	4.2208	0.1643	4.221	1.19734	4.221	0.33852	4.221	0.35229	1.0552	0.18182	4.221	1.12266	0.42208	0.63102
	4.224	0.16438	4.224	1.19834	4.224	0.33868	4.224	0.35249	1.056	0.18194	4.224	1.1233	0.4224	0.63138
	4.2272	0.1645	4.227	1.1995	4.227	0.33904	4.227	0.35269	1.0568	0.18204	4.227	1.12382	0.42272	0.6317
	4.2304	0.16454	4.23	1.20054	4.23	0.33932	4.23	0.35289	1.0576	0.18214	4.23	1.12444	0.42304	0.63202
	4.2336	0.16462	4.233	1.20154	4.233	0.33964	4.233	0.35305	1.0584	0.18226	4.233	1.12508	0.42336	0.63238
	4.2368	0.16478	4.237	1.2027	4.237	0.33996	4.237	0.35321	1.0592	0.18236	4.237	1.12566	0.42368	0.63274
	4.24	0.1649	4.24	1.20386	4.24	0.34024	4.24	0.35333	1.06	0.1825	4.24	1.12624	0.424	0.6331
	4.2432	0.16498	4.243	1.20486	4.243	0.34052	4.243	0.35353	1.0608	0.18264	4.243	1.12686	0.42432	0.63342
	4.2464	0.16503	4.246	1.20607	4.246	0.34072	4.246	0.35369	1.0616	0.18274	4.246	1.12748	0.42464	0.63378
	4.2496	0.16507	4.249	1.20723	4.249	0.341	4.249	0.35389	1.0624	0.18286	4.249	1.12808	0.42496	0.63414
	4.2528	0.16519	4.253	1.20827	4.253	0.34136	4.253	0.35413	1.0632	0.183	4.253	1.12872	0.42528	0.63446
	4.256	0.16523	4.256	1.20935	4.256	0.3416	4.256	0.35433	1.064	0.18312	4.256	1.12932	0.4256	0.63482
	4.2592	0.16523	4.259	1.21055	4.259	0.34192	4.259	0.35449	1.0648	0.18326	4.259	1.12986	0.42592	0.63518
	4.2624	0.16527	4.262	1.21151	4.262	0.3422	4.262	0.35465	1.0656	0.18334	4.262	1.13051	0.42624	0.63554
	4.2656	0.16531	4.265	1.21263	4.265	0.34236	4.265	0.35485	1.0664	0.18342	4.265	1.13111	0.42656	0.6359
	4.2688	0.16535	4.269	1.21387	4.269	0.3426	4.269	0.35497	1.0672	0.18352	4.269	1.13169	0.42688	0.63626
	4.272	0.16539	4.272	1.21487	4.272	0.34288	4.272	0.35518	1.068	0.18364	4.272	1.13231	0.4272	0.63662
	4.2752	0.16543	4.275	1.21588	4.275	0.34312	4.275	0.35538	1.0688	0.18374	4.275	1.13289	0.42752	0.63698
	4.2784	0.16547	4.278	1.21712	4.278	0.34336	4.278	0.35558	1.0696	0.18386	4.278	1.13343	0.42784	0.63734
	4.2816	0.16555	4.281	1.21812	4.281	0.34364	4.281	0.35574	1.0704	0.18396	4.281	1.13407	0.42816	0.6377
	4.2848	0.16563	4.285	1.21912	4.285	0.34384	4.285	0.35586	1.0712	0.1841	4.285	1.13471	0.42848	0.63806
	4.288	0.16571	4.288	1.22024	4.288	0.34408	4.288	0.35606	1.072	0.18424	4.288	1.13525	0.4288	0.63842
	4.2912	0.16579	4.291	1.2212	4.291	0.34428	4.291	0.35618	1.0728	0.18434	4.291	1.13591	0.42912	0.63878
	4.2944	0.16583	4.294	1.2222	4.294	0.34456	4.294	0.35634	1.0736	0.18444	4.294	1.13655	0.42944	0.63914
	4.2976	0.16587	4.297	1.22328	4.297	0.3448	4.297	0.35646	1.0744	0.18452	4.297	1.13711	0.42976	0.6395
	4.3008	0.16599	4.301	1.22428	4.301	0.34509	4.301	0.35666	1.0752	0.18462	4.301	1.13775	0.43008	0.63982
	4.304	0.16607	4.304	1.22529	4.304	0.34537	4.304	0.35678	1.076	0.1847	4.304	1.13837	0.4304	0.64018
	4.3072	0.16615	4.307	1.22637	4.307	0.34549	4.307	0.35702	1.0768	0.18478	4.307	1.13889	0.43072	0.64054
	4.3104	0.16627	4.31	1.22737	4.31	0.34573	4.31	0.3573	1.0776	0.18492	4.31	1.13949	0.43104	0.6409
	4.3136	0.16631	4.313	1.22825	4.313	0.34597	4.313	0.3575	1.0784	0.18508	4.313	1.14011	0.43136	0.64126
	4.3168	0.16635	4.317	1.22925	4.317	0.34613	4.317	0.3577	1.0792	0.18518	4.317	1.14069	0.43168	0.64162
	4.32	0.16647	4.32	1.23021	4.32	0.34633	4.32	0.3579	1.08	0.18534	4.32	1.14129	0.432	0.64198
	4.3232	0.16651	4.323	1.23105	4.323	0.34657	4.323	0.35806	1.0808	0.18546	4.323	1.14187	0.43232	0.64234
	4.3264	0.16651	4.326	1.23197	4.326	0.34669	4.326	0.35826	1.0816	0.18556	4.326	1.14241	0.43264	0.6427
	4.3296	0.16655	4.329	1.23289	4.329	0.34697	4.329	0.35846	1.0824	0.18566	4.329	1.14297	0.43296	0.64306
	4.3328	0.16659	4.333	1.23373	4.333	0.34717	4.333	0.35862	1.0832	0.18576	4.333	1.14363	0.43328	0.64342
	4.336	0.16663	4.336	1.23461	4.336	0.34729	4.336	0.35874	1.084	0.18586	4.336	1.14421	0.4336	0.64378
	4.3392	0.16667	4.339	1.2355	4.339	0.34745	4.339	0.3591	1.0848	0.18596	4.339	1.14481	0.43392	0.64414
	4.3424	0.16679	4.342	1.23638	4.342	0.34777	4.342	0.35926	1.0856	0.18602	4.342	1.14547	0.43424	0.6445
	4.3456	0.16675	4.345	1.23726	4.345	0.34781	4.345	0.35938	1.0864	0.18612	4.345	1.14605	0.43456	0.64486
	4.3488	0.16671	4.349	1.23822	4.349	0.34793	4.349	0.35966	1.0872	0.18622	4.349	1.14663	0.43488	0.64518
	4.352	0.16683	4.352	1.23902	4.352	0.34805	4.352	0.35982	1.088	0.18634	4.352	1.14723	0.4352	0.64554
	4.3552	0.16683	4.355	1.23982	4.355	0.34817	4.355	0.35994	1.0888	0.18646	4.355	1.14785	0.43552	0.6459
	4.3584	0.16683	4.358	1.24078	4.358	0.34829	4.358	0.36022	1.0896	0.18664	4.358	1.14841	0.43584	0.64626
	4.3616	0.16691	4.361	1.24158	4.361	0.34853	4.361	0.36034	1.0904	0.18676	4.361	1.14899	0.43616	0.64662
	4.3648	0.16699	4.365	1.24242	4.365	0.34869	4.365	0.36046	1.0912	0.1869	4.365	1.14961	0.43648	0.64698
	4.368	0.16699	4.368	1.24338	4.368	0.34885	4.368	0.36074	1.092	0.18698	4.368	1.15024	0.4368	0.64734
	4.3712	0.16703	4.371	1.24414	4.371	0.34905	4.371	0.36094	1.0928	0.1871	4.371	1.15086	0.43712	0.6477
	4.3744	0.16703	4.374	1.24498	4.374	0.34905	4.374	0.3611	1.0936	0.18722	4.374	1.1515	0.43744	0.64802
	4.3776	0.16703	4.377	1.24595	4.377	0.34913	4.377	0.36138	1.0944	0.18732	4.377	1.15208	0.43776	0.64838
	4.3808	0.16719	4.381	1.24675	4.381	0.34945	4.381	0.36154	1.0952	0.1874	4.381	1.15268	0.43808	0.64874
	4.384	0.16723	4.384	1.24759	4.384	0.34953	4.384	0.36174	1.096	0.18746	4.384	1.15328	0.4384	0.6491
	4.3872	0.16719	4.387	1.24855	4.387	0.34957	4.387	0.36206	1.0968	0.18758	4.387	1.15384	0.43872	0.64946
	4.3904	0.16731	4.39	1.24935	4.39	0.34977	4.39	0.36226	1.0976	0.18768	4.39	1.1545	0.43904	0.64982
	4.3936	0.16739	4.393	1.25019	4.393	0.34985	4.393	0.36242	1.0984	0.18778	4.393	1.15516	0.43936	0.65019
	4.3968	0.16747	4.397	1.25115	4.397	0.34993	4.397	0.36282	1.0992	0.18794	4.397	1.15578	0.43968	0.65055
	4.4	0.16755	4.4	1.25215	4.4	0.35005	4.4	0.36314	1.1	0.18806	4.4	1.15638	0.44	0.65091
	4.4032	0.16767	4.403	1.25299	4.403	0.35029	4.403	0.36334	1.1008	0.18818	4.403	1.15698	0.44032	0.65127
	4.4064	0.16771	4.406	1.25391	4.406	0.35041	4.406	0.36354	1.1016	0.18828	4.406	1.15758	0.44064	0.65163
	4.4096	0.16779	4.409	1.25495	4.409	0.35061	4.409	0.36386	1.1024	0.1884	4.409	1.15818	0.44096	0.65199
	4.4128	0.16783	4.413	1.25576	4.413	0.35089	4.413	0.36398	1.1032	0.18852	4.413	1.15878	0.44128	0.65235
	4.416	0.16787	4.416	1.25672	4.416	0.35105	4.416	0.36422	1.104	0.18862	4.416	1.15934	0.4416	0.65271
	4.4192	0.16791	4.419	1.2578	4.419	0.35133	4.419	0.36454	1.1048	0.18872	4.419	1.15994	0.44192	0.65307
	4.4224	0.16803	4.422	1.2586	4.422	0.35161	4.422	0.36478	1.1056	0.1888	4.422	1.16058	0.44224	0.65343
	4.4256	0.16807	4.425	1.25944	4.425	0.35181	4.425	0.36494	1.1064	0.18888	4.425	1.1612	0.44256	0.65379
	4.4288	0.16807	4.429	1.26056	4.429	0.35205	4.429	0.36523	1.1072	0.18896	4.429	1.16176	0.44288	0.65415
	4.432	0.16811	4.432	1.26136	4.432	0.35233	4.432	0.36543	1.108	0.18912	4.432	1.1624	0.4432	0.65451
	4.4352	0.16815	4.435	1.26224	4.435	0.35249	4.435	0.36563	1.1088	0.18926	4.435	1.16298	0.44352	0.65487
	4.4384	0.16823	4.438	1.26348	4.438	0.35273	4.438	0.36599	1.1096	0.1894	4.438	1.16356	0.44384	0.65523
	4.4416	0.16831	4.441	1.26436	4.441	0.35297	4.441	0.36611	1.1104	0.1895	4.441	1.16416	0.44416	0.65559
	4.4448	0.16839	4.445	1.26521	4.445	0.35321	4.445	0.36627	1.1112	0.18958	4.445	1.1648	0.44448	0.65595
	4.448	0.16843	4.448	1.26629	4.448	0.35337	4.448	0.36655	1.112	0.18966	4.448	1.16534	0.4448	0.65631
	4.4512	0.16851	4.451	1.26721	4.451	0.35365	4.451	0.36679	1.1128	0.18976	4.451	1.166	0.44512	0.65667
	4.4544	0.16851	4.454	1.26809	4.454	0.35385	4.454	0.36699	1.1136	0.18988	4.454	1.16664	0.44544	0.65703
	4.4576	0.16867	4.457	1.26909	4.457	0.35413	4.457	0.36727	1.1144	0.18994	4.457	1.1672	0.44576	0.65739
	4.4608	0.16879	4.461	1.27005	4.461	0.35441	4.461	0.36763	1.1152	0.19003	4.461	1.16776	0.44608	0.65779
	4.464	0.16887	4.464	1.27097	4.464	0.35465	4.464	0.36779	1.116	0.19009	4.464	1.1684	0.4464	0.65815
	4.4672	0.16887	4.467	1.27201	4.467	0.35493	4.467	0.36807	1.1168	0.19019	4.467	1.16894	0.44672	0.65851
	4.4704	0.16903	4.47	1.27305	4.47	0.3551	4.47	0.36839	1.1176	0.19025	4.47	1.16956	0.44704	0.65887
	4.4736	0.16915	4.473	1.27397	4.473	0.35542	4.473	0.36859	1.1184	0.19043	4.473	1.17015	0.44736	0.65927
	4.4768	0.16919	4.477	1.27506	4.477	0.3557	4.477	0.36887	1.1192	0.19057	4.477	1.17075	0.44768	0.65967
	4.48	0.16923	4.48	1.2761	4.48	0.3559	4.48	0.36919	1.12	0.19069	4.48	1.17135	0.448	0.66007
	4.4832	0.16943	4.483	1.27698	4.483	0.35618	4.483	0.36939	1.1208	0.19081	4.483	1.17203	0.44832	0.66043
	4.4864	0.16963	4.486	1.27798	4.486	0.3565	4.486	0.36967	1.1216	0.19093	4.486	1.17263	0.44864	0.66083
	4.4896	0.16967	4.489	1.2791	4.489	0.3567	4.489	0.37003	1.1224	0.19103	4.489	1.17321	0.44896	0.66123
	4.4928	0.16983	4.493	1.27994	4.493	0.35694	4.493	0.37027	1.1232	0.19115	4.493	1.17385	0.44928	0.66163
	4.496	0.17003	4.496	1.2809	4.496	0.3573	4.496	0.37055	1.124	0.19127	4.496	1.17449	0.4496	0.66203
	4.4992	0.17011	4.499	1.28194	4.499	0.35762	4.499	0.37091	1.1248	0.19139	4.499	1.17507	0.44992	0.66243
	4.5024	0.17015	4.502	1.28274	4.502	0.35794	4.502	0.37107	1.1256	0.19149	4.502	1.17571	0.45024	0.66283
	4.5056	0.17019	4.505	1.28362	4.505	0.35826	4.505	0.37131	1.1264	0.19159	4.505	1.17629	0.45056	0.66323
	4.5088	0.17035	4.509	1.28458	4.509	0.35854	4.509	0.37171	1.1272	0.19169	4.509	1.17687	0.45088	0.66363
	4.512	0.17043	4.512	1.28543	4.512	0.35874	4.512	0.37191	1.128	0.19185	4.512	1.17751	0.4512	0.66403
	4.5152	0.17055	4.515	1.28635	4.515	0.35898	4.515	0.37207	1.1288	0.19201	4.515	1.17819	0.45152	0.66443
	4.5184	0.17067	4.518	1.28743	4.518	0.3593	4.518	0.37239	1.1296	0.19215	4.518	1.17877	0.45184	0.66483
	4.5216	0.17075	4.521	1.28823	4.521	0.35958	4.521	0.37263	1.1304	0.19229	4.521	1.17937	0.45216	0.66523
	4.5248	0.17087	4.525	1.28915	4.525	0.35982	4.525	0.37283	1.1312	0.19241	4.525	1.18005	0.45248	0.66563
	4.528	0.17095	4.528	1.29023	4.528	0.36014	4.528	0.37323	1.132	0.19257	4.528	1.18063	0.4528	0.66603
	4.5312	0.17103	4.531	1.29107	4.531	0.36038	4.531	0.37347	1.1328	0.19269	4.531	1.18129	0.45312	0.66643
	4.5344	0.17111	4.534	1.29187	4.534	0.36062	4.534	0.37367	1.1336	0.19279	4.534	1.18197	0.45344	0.66683
	4.5376	0.17127	4.537	1.29283	4.537	0.36094	4.537	0.37399	1.1344	0.19287	4.537	1.18257	0.45376	0.66723
	4.5408	0.17135	4.541	1.29375	4.541	0.36122	4.541	0.37435	1.1352	0.19297	4.541	1.18321	0.45408	0.66763
	4.544	0.17143	4.544	1.29451	4.544	0.36142	4.544	0.37443	1.136	0.19305	4.544	1.18383	0.4544	0.66803
	4.5472	0.17151	4.547	1.29556	4.547	0.36166	4.547	0.37475	1.1368	0.19313	4.547	1.18439	0.45472	0.66843
	4.5504	0.17159	4.55	1.29656	4.55	0.36186	4.55	0.37508	1.1376	0.19325	4.55	1.18499	0.45504	0.66883
	4.5536	0.17175	4.553	1.29736	4.553	0.36202	4.553	0.37516	1.1384	0.19341	4.553	1.18561	0.45536	0.66923
	4.5568	0.17187	4.557	1.29832	4.557	0.3623	4.557	0.37556	1.1392	0.19363	4.557	1.18621	0.45568	0.66963
	4.56	0.17195	4.56	1.29924	4.56	0.36254	4.56	0.37592	1.14	0.19377	4.56	1.18685	0.456	0.67004
	4.5632	0.17203	4.563	1.29996	4.563	0.36278	4.563	0.37604	1.1408	0.19389	4.563	1.18753	0.45632	0.67044
	4.5664	0.17211	4.566	1.30088	4.566	0.36298	4.566	0.37632	1.1416	0.19399	4.566	1.18813	0.45664	0.67084
	4.5696	0.17215	4.569	1.30184	4.569	0.36314	4.569	0.3766	1.1424	0.19411	4.569	1.18871	0.45696	0.67124
	4.5728	0.17227	4.573	1.3026	4.573	0.36338	4.573	0.37676	1.1432	0.19425	4.573	1.18933	0.45728	0.67164
	4.576	0.17239	4.576	1.30348	4.576	0.3637	4.576	0.377	1.144	0.19437	4.576	1.18995	0.4576	0.67204
	4.5792	0.17255	4.579	1.30456	4.579	0.36414	4.579	0.37744	1.1448	0.19447	4.579	1.19058	0.45792	0.67244
	4.5824	0.17263	4.582	1.30545	4.582	0.36442	4.582	0.37756	1.1456	0.19457	4.582	1.19124	0.45824	0.67284
	4.5856	0.17279	4.585	1.30633	4.585	0.36474	4.585	0.37776	1.1464	0.19467	4.585	1.19188	0.45856	0.67324
	4.5888	0.17291	4.589	1.30753	4.589	0.36515	4.589	0.37812	1.1472	0.19479	4.589	1.19254	0.45888	0.67364
	4.592	0.17307	4.592	1.30833	4.592	0.36539	4.592	0.37844	1.148	0.19497	4.592	1.19316	0.4592	0.67404
	4.5952	0.17327	4.595	1.30925	4.595	0.36567	4.595	0.3786	1.1488	0.19509	4.595	1.19382	0.45952	0.67444
	4.5984	0.17343	4.598	1.31037	4.598	0.36623	4.598	0.379	1.1496	0.19521	4.598	1.1944	0.45984	0.67484
	4.6016	0.17347	4.601	1.31129	4.601	0.36655	4.601	0.37924	1.1504	0.19533	4.601	1.195	0.46016	0.67524
	4.6048	0.17359	4.605	1.31217	4.605	0.36679	4.605	0.37948	1.1512	0.19547	4.605	1.19564	0.46048	0.67564
	4.608	0.17383	4.608	1.31333	4.608	0.36703	4.608	0.37984	1.152	0.19559	4.608	1.1962	0.4608	0.67604
	4.6112	0.17391	4.611	1.31433	4.611	0.36723	4.611	0.38008	1.1528	0.19573	4.611	1.1968	0.46112	0.67644
	4.6144	0.17407	4.614	1.3153	4.614	0.36755	4.614	0.3802	1.1536	0.19585	4.614	1.19746	0.46144	0.67684
	4.6176	0.17427	4.617	1.3165	4.617	0.36791	4.617	0.38056	1.1544	0.19597	4.617	1.19802	0.46176	0.67728
	4.6208	0.17431	4.621	1.31758	4.621	0.36823	4.621	0.3808	1.1552	0.19605	4.621	1.19862	0.46208	0.67768
	4.624	0.17447	4.624	1.3185	4.624	0.36847	4.624	0.38084	1.156	0.19615	4.624	1.19924	0.4624	0.67812
	4.6272	0.17471	4.627	1.3197	4.627	0.36891	4.627	0.38116	1.1568	0.19623	4.627	1.1998	0.46272	0.67856
	4.6304	0.17479	4.63	1.32078	4.63	0.36919	4.63	0.38152	1.1576	0.19633	4.63	1.20042	0.46304	0.67896
	4.6336	0.17499	4.633	1.32162	4.633	0.36935	4.633	0.38168	1.1584	0.19647	4.633	1.20106	0.46336	0.67936
	4.6368	0.1752	4.637	1.32274	4.637	0.36971	4.637	0.38196	1.1592	0.19661	4.637	1.20162	0.46368	0.67976
	4.64	0.1752	4.64	1.32394	4.64	0.37003	4.64	0.38224	1.16	0.19673	4.64	1.20224	0.464	0.68016
	4.6432	0.17536	4.643	1.32474	4.643	0.37035	4.643	0.38236	1.1608	0.19689	4.643	1.2029	0.46432	0.68056
	4.6464	0.17548	4.646	1.32583	4.646	0.37063	4.646	0.3826	1.1616	0.19701	4.646	1.20348	0.46464	0.681
	4.6496	0.17568	4.649	1.32703	4.649	0.37095	4.649	0.38296	1.1624	0.19713	4.649	1.20402	0.46496	0.6814
	4.6528	0.1758	4.653	1.32787	4.653	0.37123	4.653	0.3832	1.1632	0.19725	4.653	1.20468	0.46528	0.68184
	4.656	0.17604	4.656	1.32891	4.656	0.37159	4.656	0.38344	1.164	0.19733	4.656	1.20528	0.4656	0.68228
	4.6592	0.17624	4.659	1.33015	4.659	0.37191	4.659	0.38376	1.1648	0.19743	4.659	1.20582	0.46592	0.68272
	4.6624	0.17632	4.662	1.33099	4.662	0.37219	4.662	0.38388	1.1656	0.19753	4.662	1.20644	0.46624	0.68312
	4.6656	0.17656	4.665	1.33199	4.665	0.37255	4.665	0.38408	1.1664	0.19765	4.665	1.20704	0.46656	0.68352
	4.6688	0.17672	4.669	1.33315	4.669	0.37287	4.669	0.3844	1.1672	0.19777	4.669	1.2076	0.46688	0.68392
	4.672	0.17688	4.672	1.33407	4.672	0.37307	4.672	0.38452	1.168	0.19787	4.672	1.2082	0.4672	0.68436
	4.6752	0.17708	4.675	1.33499	4.675	0.37343	4.675	0.38472	1.1688	0.19807	4.675	1.2088	0.46752	0.68476
	4.6784	0.17732	4.678	1.3362	4.678	0.37375	4.678	0.38496	1.1696	0.19817	4.678	1.20938	0.46784	0.6852
	4.6816	0.17744	4.681	1.33724	4.681	0.37403	4.681	0.38513	1.1704	0.19833	4.681	1.20996	0.46816	0.68564
	4.6848	0.17768	4.685	1.33816	4.685	0.37439	4.685	0.38529	1.1712	0.19845	4.685	1.21059	0.46848	0.68604
	4.688	0.17788	4.688	1.33928	4.688	0.37479	4.688	0.38553	1.172	0.19857	4.688	1.21113	0.4688	0.68648
	4.6912	0.17796	4.691	1.34032	4.691	0.37508	4.691	0.38573	1.1728	0.19867	4.691	1.21175	0.46912	0.68692
	4.6944	0.17812	4.694	1.34132	4.694	0.3754	4.694	0.38593	1.1736	0.19879	4.694	1.21239	0.46944	0.68732
	4.6976	0.17832	4.697	1.34252	4.697	0.37592	4.697	0.38617	1.1744	0.19887	4.697	1.21297	0.46976	0.68776
	4.7008	0.1784	4.701	1.34356	4.701	0.37616	4.701	0.38641	1.1752	0.19895	4.701	1.21351	0.47008	0.68816
	4.704	0.17852	4.704	1.34452	4.704	0.37652	4.704	0.38657	1.176	0.19903	4.704	1.21413	0.4704	0.68856
	4.7072	0.17876	4.707	1.34569	4.707	0.377	4.707	0.38685	1.1768	0.19915	4.707	1.21471	0.47072	0.68896
	4.7104	0.17888	4.71	1.34677	4.71	0.3772	4.71	0.38705	1.1776	0.19925	4.71	1.21527	0.47104	0.6894
	4.7136	0.17908	4.713	1.34773	4.713	0.37748	4.713	0.38709	1.1784	0.19937	4.713	1.21589	0.47136	0.6898
	4.7168	0.17932	4.717	1.34869	4.717	0.37784	4.717	0.38733	1.1792	0.19953	4.717	1.21645	0.47168	0.69025
	4.72	0.1794	4.72	1.34969	4.72	0.37812	4.72	0.38765	1.18	0.19969	4.72	1.21705	0.472	0.69065
	4.7232	0.1796	4.723	1.35065	4.723	0.3784	4.723	0.38773	1.1808	0.19981	4.723	1.21763	0.47232	0.69105
	4.7264	0.17984	4.726	1.35169	4.726	0.3788	4.726	0.38797	1.1816	0.19993	4.726	1.21821	0.47264	0.69149
	4.7296	0.17992	4.729	1.35269	4.729	0.37904	4.729	0.38829	1.1824	0.20007	4.729	1.21875	0.47296	0.69193
	4.7328	0.18	4.733	1.35369	4.733	0.37936	4.733	0.38841	1.1832	0.20017	4.733	1.21933	0.47328	0.69233
	4.736	0.18024	4.736	1.35469	4.736	0.37964	4.736	0.38861	1.184	0.20027	4.736	1.21991	0.4736	0.69277
	4.7392	0.18032	4.739	1.35578	4.739	0.38	4.739	0.38889	1.1848	0.20037	4.739	1.22047	0.47392	0.69317
	4.7424	0.18044	4.742	1.35666	4.742	0.38032	4.742	0.38901	1.1856	0.20053	4.742	1.22109	0.47424	0.69361
	4.7456	0.18056	4.745	1.35762	4.745	0.38064	4.745	0.38917	1.1864	0.20067	4.745	1.22169	0.47456	0.69405
	4.7488	0.18076	4.749	1.3587	4.749	0.38092	4.749	0.38945	1.1872	0.20077	4.749	1.22227	0.47488	0.69449
	4.752	0.1808	4.752	1.35962	4.752	0.38116	4.752	0.38965	1.188	0.20091	4.752	1.22289	0.4752	0.69485
	4.7552	0.181	4.755	1.36054	4.755	0.38148	4.755	0.38977	1.1888	0.20103	4.755	1.22347	0.47552	0.69529
	4.7584	0.18128	4.758	1.36158	4.758	0.38184	4.758	0.39001	1.1896	0.20117	4.758	1.22405	0.47584	0.69569
	4.7616	0.18136	4.761	1.36262	4.761	0.38212	4.761	0.39017	1.1904	0.20129	4.761	1.22461	0.47616	0.69609
	4.7648	0.18152	4.765	1.36358	4.765	0.3824	4.765	0.39029	1.1912	0.20143	4.765	1.22523	0.47648	0.69649
	4.768	0.18176	4.768	1.36442	4.768	0.38268	4.768	0.39057	1.192	0.20155	4.768	1.22583	0.4768	0.69693
	4.7712	0.18188	4.771	1.36535	4.771	0.383	4.771	0.39065	1.1928	0.20163	4.771	1.22645	0.47712	0.69733
	4.7744	0.18216	4.774	1.36635	4.774	0.38336	4.774	0.39073	1.1936	0.20183	4.774	1.22711	0.47744	0.69773
	4.7776	0.1824	4.777	1.36723	4.777	0.38376	4.777	0.39101	1.1944	0.20191	4.777	1.22767	0.47776	0.69817
	4.7808	0.18244	4.781	1.36811	4.781	0.384	4.781	0.39113	1.1952	0.20203	4.781	1.22825	0.47808	0.69857
	4.784	0.18256	4.784	1.36907	4.784	0.38428	4.784	0.39129	1.196	0.20221	4.784	1.22883	0.4784	0.69897
	4.7872	0.18272	4.787	1.36995	4.787	0.38456	4.787	0.39153	1.1968	0.20233	4.787	1.22941	0.47872	0.69937
	4.7904	0.18284	4.79	1.37083	4.79	0.38492	4.79	0.39169	1.1976	0.20243	4.79	1.22995	0.47904	0.69977
	4.7936	0.183	4.793	1.37179	4.793	0.38525	4.793	0.39181	1.1984	0.20255	4.793	1.23058	0.47936	0.70017
	4.7968	0.18324	4.797	1.37271	4.797	0.38557	4.797	0.39197	1.1992	0.20269	4.797	1.23116	0.47968	0.70057
	4.8	0.1834	4.8	1.37367	4.8	0.38585	4.8	0.39221	1.2	0.20283	4.8	1.23172	0.48	0.70097
	4.8032	0.18352	4.803	1.37459	4.803	0.38609	4.803	0.39233	1.2008	0.20297	4.803	1.23232	0.48032	0.70141
	4.8064	0.18384	4.806	1.3756	4.806	0.38641	4.806	0.39249	1.2016	0.20303	4.806	1.23292	0.48064	0.70181
	4.8096	0.18396	4.809	1.37644	4.809	0.38669	4.809	0.39277	1.2024	0.20315	4.809	1.23342	0.48096	0.70225
	4.8128	0.18412	4.813	1.37748	4.813	0.38701	4.813	0.39297	1.2032	0.20327	4.813	1.23402	0.48128	0.70265
	4.816	0.1844	4.816	1.37844	4.816	0.38733	4.816	0.39305	1.204	0.20337	4.816	1.23458	0.4816	0.70309
	4.8192	0.18452	4.819	1.37932	4.819	0.38765	4.819	0.39325	1.2048	0.20347	4.819	1.23518	0.48192	0.70353
	4.8224	0.18456	4.822	1.38024	4.822	0.38793	4.822	0.39333	1.2056	0.20359	4.822	1.23578	0.48224	0.70393
	4.8256	0.18484	4.825	1.3812	4.825	0.38825	4.825	0.39349	1.2064	0.20369	4.825	1.23638	0.48256	0.70429
	4.8288	0.18501	4.829	1.3822	4.829	0.38849	4.829	0.39377	1.2072	0.20377	4.829	1.23694	0.48288	0.70473
	4.832	0.18505	4.832	1.38316	4.832	0.38873	4.832	0.39401	1.208	0.20387	4.832	1.23752	0.4832	0.70513
	4.8352	0.18529	4.835	1.38412	4.835	0.38905	4.835	0.39417	1.2088	0.20399	4.835	1.23814	0.48352	0.70553
	4.8384	0.18557	4.838	1.38513	4.838	0.38933	4.838	0.39429	1.2096	0.20413	4.838	1.23872	0.48384	0.70597
	4.8416	0.18561	4.841	1.38613	4.841	0.38965	4.841	0.39437	1.2104	0.20425	4.841	1.23934	0.48416	0.70641
	4.8448	0.18589	4.845	1.38709	4.845	0.38993	4.845	0.39453	1.2112	0.20439	4.845	1.23994	0.48448	0.70685
	4.848	0.18613	4.848	1.38797	4.848	0.39021	4.848	0.39473	1.212	0.20451	4.848	1.24048	0.4848	0.70729
	4.8512	0.18613	4.851	1.38893	4.851	0.39049	4.851	0.39493	1.2128	0.20463	4.851	1.2411	0.48512	0.70769
	4.8544	0.18629	4.854	1.38993	4.854	0.39085	4.854	0.39514	1.2136	0.20475	4.854	1.24172	0.48544	0.70809
	4.8576	0.18657	4.857	1.39077	4.857	0.39113	4.857	0.39526	1.2144	0.20485	4.857	1.24228	0.48576	0.70849
	4.8608	0.18657	4.861	1.39165	4.861	0.39133	4.861	0.39542	1.2152	0.20495	4.861	1.24288	0.48608	0.70889
	4.864	0.18677	4.864	1.39281	4.864	0.39157	4.864	0.39558	1.216	0.20507	4.864	1.24346	0.4864	0.70929
	4.8672	0.18697	4.867	1.39373	4.867	0.39189	4.867	0.39574	1.2168	0.20519	4.867	1.24402	0.48672	0.70973
	4.8704	0.18705	4.87	1.39461	4.87	0.39221	4.87	0.39594	1.2176	0.20533	4.87	1.24456	0.48704	0.71018
	4.8736	0.18713	4.873	1.39558	4.873	0.39249	4.873	0.39606	1.2184	0.20541	4.873	1.24516	0.48736	0.71058
	4.8768	0.18733	4.877	1.39646	4.877	0.39285	4.877	0.39626	1.2192	0.20553	4.877	1.2457	0.48768	0.71098
	4.88	0.18737	4.88	1.39726	4.88	0.39313	4.88	0.39646	1.22	0.20567	4.88	1.24628	0.488	0.71138
	4.8832	0.18753	4.883	1.3983	4.883	0.39341	4.883	0.39658	1.2208	0.20577	4.883	1.24682	0.48832	0.71182
	4.8864	0.18781	4.886	1.39914	4.886	0.39377	4.886	0.39678	1.2216	0.20589	4.886	1.24736	0.48864	0.71222
	4.8896	0.18789	4.889	1.3999	4.889	0.39409	4.889	0.3971	1.2224	0.20597	4.889	1.2479	0.48896	0.71262
	4.8928	0.18801	4.893	1.40094	4.893	0.39437	4.893	0.39714	1.2232	0.20605	4.893	1.24848	0.48928	0.71302
	4.896	0.18825	4.896	1.40178	4.896	0.39469	4.896	0.3973	1.224	0.20613	4.896	1.249	0.4896	0.71342
	4.8992	0.18837	4.899	1.4025	4.899	0.39497	4.899	0.39762	1.2248	0.20621	4.899	1.2496	0.48992	0.71382
	4.9024	0.18837	4.902	1.40354	4.902	0.39522	4.902	0.39778	1.2256	0.20631	4.902	1.25021	0.49024	0.71426
	4.9056	0.18861	4.905	1.40442	4.905	0.39554	4.905	0.39798	1.2264	0.20643	4.905	1.25073	0.49056	0.7147
	4.9088	0.18873	4.909	1.40507	4.909	0.3959	4.909	0.39826	1.2272	0.20653	4.909	1.25131	0.49088	0.71514
	4.912	0.18881	4.912	1.40595	4.912	0.39622	4.912	0.39842	1.228	0.20659	4.912	1.25189	0.4912	0.71554
	4.9152	0.18901	4.915	1.40679	4.915	0.39646	4.915	0.39858	1.2288	0.20671	4.915	1.25243	0.49152	0.71594
	4.9184	0.18917	4.918	1.40743	4.918	0.39674	4.918	0.3989	1.2296	0.20679	4.918	1.25301	0.49184	0.71634
	4.9216	0.18925	4.921	1.40815	4.921	0.39702	4.921	0.39906	1.2304	0.20689	4.921	1.25361	0.49216	0.71674
	4.9248	0.18937	4.925	1.40895	4.925	0.39734	4.925	0.39922	1.2312	0.20699	4.925	1.25417	0.49248	0.71718
	4.928	0.18953	4.928	1.40959	4.928	0.39762	4.928	0.39946	1.232	0.20709	4.928	1.25479	0.4928	0.71762
	4.9312	0.18961	4.931	1.41039	4.931	0.3979	4.931	0.39974	1.2328	0.20719	4.931	1.25539	0.49312	0.71806
	4.9344	0.18973	4.934	1.41123	4.934	0.3981	4.934	0.39986	1.2336	0.20731	4.934	1.25597	0.49344	0.7185
	4.9376	0.18997	4.937	1.41183	4.937	0.39838	4.937	0.40014	1.2344	0.20745	4.937	1.25657	0.49376	0.71894
	4.9408	0.18997	4.941	1.41247	4.941	0.39858	4.941	0.40038	1.2352	0.20751	4.941	1.25715	0.49408	0.71938
	4.944	0.19009	4.944	1.41335	4.944	0.39886	4.944	0.4005	1.236	0.20761	4.944	1.25769	0.4944	0.71978
	4.9472	0.19029	4.947	1.41391	4.947	0.39914	4.947	0.4007	1.2368	0.20769	4.947	1.25829	0.49472	0.72022
	4.9504	0.19037	4.95	1.41455	4.95	0.39934	4.95	0.40098	1.2376	0.20777	4.95	1.25887	0.49504	0.72066
	4.9536	0.19045	4.953	1.41544	4.953	0.39962	4.953	0.40114	1.2384	0.20787	4.953	1.25941	0.49536	0.72106
	4.9568	0.19065	4.957	1.41616	4.957	0.39982	4.957	0.40138	1.2392	0.20801	4.957	1.26001	0.49568	0.7215
	4.96	0.19065	4.96	1.41676	4.96	0.40014	4.96	0.40166	1.24	0.20807	4.96	1.26059	0.496	0.7219
	4.9632	0.19069	4.963	1.41764	4.963	0.40042	4.963	0.40198	1.2408	0.20813	4.963	1.26113	0.49632	0.7223
	4.9664	0.19093	4.966	1.41836	4.966	0.4007	4.966	0.40226	1.2416	0.20821	4.966	1.26173	0.49664	0.72274
	4.9696	0.19105	4.969	1.41896	4.969	0.40094	4.969	0.40258	1.2424	0.20829	4.969	1.26233	0.49696	0.72318
	4.9728	0.19113	4.973	1.41976	4.973	0.40122	4.973	0.40274	1.2432	0.20839	4.973	1.26289	0.49728	0.72362
	4.976	0.19129	4.976	1.42056	4.976	0.40146	4.976	0.40298	1.244	0.20847	4.976	1.26347	0.4976	0.72406
	4.9792	0.19145	4.979	1.42112	4.979	0.40174	4.979	0.40334	1.2448	0.20857	4.979	1.26407	0.49792	0.72446
	4.9824	0.19149	4.982	1.42196	4.982	0.40206	4.982	0.40354	1.2456	0.20869	4.982	1.26467	0.49824	0.7249
	4.9856	0.19169	4.985	1.42276	4.985	0.40222	4.985	0.40374	1.2464	0.20877	4.985	1.26523	0.49856	0.7253
	4.9888	0.19185	4.989	1.42344	4.989	0.4025	4.989	0.40394	1.2472	0.20887	4.989	1.26583	0.49888	0.72574
	4.992	0.19181	4.992	1.42428	4.992	0.40278	4.992	0.40422	1.248	0.20897	4.992	1.26641	0.4992	0.72618
	4.9952	0.19201	4.995	1.42513	4.995	0.40294	4.995	0.40446	1.2488	0.20905	4.995	1.26699	0.49952	0.72662
	4.9984	0.19221	4.998	1.42577	4.998	0.40322	4.998	0.40466	1.2496	0.20915	4.998	1.26759	0.49984	0.72706
	5.0016	0.19225	5.001	1.42669	5.001	0.4035	5.001	0.4049	1.2504	0.20925	5.001	1.26817	0.50016	0.7275
	5.0048	0.19241	5.005	1.42753	5.005	0.4037	5.005	0.40511	1.2512	0.20935	5.005	1.26873	0.50048	0.72794
	5.008	0.19265	5.008	1.42821	5.008	0.4039	5.008	0.40531	1.252	0.20943	5.008	1.26933	0.5008	0.72834
	5.0112	0.19273	5.011	1.42893	5.011	0.4041	5.011	0.40559	1.2528	0.20951	5.011	1.26991	0.50112	0.72874
	5.0144	0.19289	5.014	1.42977	5.014	0.4043	5.014	0.40575	1.2536	0.20961	5.014	1.27048	0.50144	0.72918
	5.0176	0.19313	5.017	1.43037	5.017	0.4045	5.017	0.40607	1.2544	0.20973	5.017	1.27104	0.50176	0.72958
	5.0208	0.19317	5.021	1.43121	5.021	0.40478	5.021	0.40627	1.2552	0.20985	5.021	1.2716	0.50208	0.72998
	5.024	0.19333	5.024	1.43209	5.024	0.40494	5.024	0.40647	1.256	0.20993	5.024	1.27214	0.5024	0.73043
	5.0272	0.19365	5.027	1.43281	5.027	0.40515	5.027	0.40675	1.2568	0.21002	5.027	1.27274	0.50272	0.73087
	5.0304	0.19369	5.03	1.43349	5.03	0.40539	5.03	0.40703	1.2576	0.21012	5.03	1.2733	0.50304	0.73127
	5.0336	0.19385	5.033	1.43429	5.033	0.40555	5.033	0.40723	1.2584	0.2102	5.033	1.27386	0.50336	0.73167
	5.0368	0.19417	5.037	1.43497	5.037	0.40579	5.037	0.40755	1.2592	0.2103	5.037	1.2744	0.50368	0.73207
	5.04	0.19421	5.04	1.4357	5.04	0.40603	5.04	0.40783	1.26	0.21048	5.04	1.275	0.504	0.73247
	5.0432	0.19433	5.043	1.4365	5.043	0.40631	5.043	0.40811	1.2608	0.21056	5.043	1.27554	0.50432	0.73287
	5.0464	0.19449	5.046	1.43742	5.046	0.40659	5.046	0.40835	1.2616	0.21064	5.046	1.2761	0.50464	0.73327
	5.0496	0.19457	5.049	1.4381	5.049	0.40687	5.049	0.40859	1.2624	0.21074	5.049	1.27668	0.50496	0.73367
	5.0528	0.19457	5.053	1.43898	5.053	0.40711	5.053	0.40879	1.2632	0.21088	5.053	1.2772	0.50528	0.73407
	5.056	0.19481	5.056	1.4397	5.056	0.40739	5.056	0.40903	1.264	0.211	5.056	1.2778	0.5056	0.73447
	5.0592	0.19485	5.059	1.44046	5.059	0.40767	5.059	0.40927	1.2648	0.21106	5.059	1.2784	0.50592	0.73487
	5.0624	0.19489	5.062	1.44134	5.062	0.40787	5.062	0.40947	1.2656	0.21116	5.062	1.27894	0.50624	0.73527
	5.0656	0.19502	5.065	1.44218	5.065	0.40803	5.065	0.40967	1.2664	0.21124	5.065	1.27956	0.50656	0.73567
	5.0688	0.1951	5.069	1.4429	5.069	0.40823	5.069	0.40999	1.2672	0.21132	5.069	1.28018	0.50688	0.73611
	5.072	0.1951	5.072	1.4437	5.072	0.40851	5.072	0.41027	1.268	0.21138	5.072	1.28074	0.5072	0.73655
	5.0752	0.19518	5.075	1.44454	5.075	0.40879	5.075	0.41047	1.2688	0.21146	5.075	1.2813	0.50752	0.73695
	5.0784	0.19526	5.078	1.44547	5.078	0.40903	5.078	0.41079	1.2696	0.21154	5.078	1.28198	0.50784	0.73735
	5.0816	0.19534	5.081	1.44639	5.081	0.40931	5.081	0.41111	1.2704	0.21164	5.081	1.28254	0.50816	0.73775
	5.0848	0.19542	5.085	1.44715	5.085	0.40955	5.085	0.41131	1.2712	0.2117	5.085	1.2831	0.50848	0.73815
	5.088	0.19546	5.088	1.44795	5.088	0.40975	5.088	0.41159	1.272	0.2118	5.088	1.28374	0.5088	0.73855
	5.0912	0.19542	5.091	1.44879	5.091	0.41003	5.091	0.41183	1.2728	0.2119	5.091	1.28428	0.50912	0.73895
	5.0944	0.19542	5.094	1.44963	5.094	0.41023	5.094	0.41211	1.2736	0.21204	5.094	1.2848	0.50944	0.73935
	5.0976	0.1955	5.097	1.45039	5.097	0.41043	5.097	0.41239	1.2744	0.2121	5.097	1.28544	0.50976	0.73979
	5.1008	0.19546	5.101	1.45131	5.101	0.41063	5.101	0.41263	1.2752	0.21222	5.101	1.28604	0.51008	0.74023
	5.104	0.19546	5.104	1.45219	5.104	0.41079	5.104	0.41279	1.276	0.21236	5.104	1.28664	0.5104	0.74067
	5.1072	0.19554	5.107	1.45311	5.107	0.41099	5.107	0.41311	1.2768	0.2124	5.107	1.28738	0.51072	0.74107
	5.1104	0.19566	5.11	1.45387	5.11	0.41123	5.11	0.41343	1.2776	0.21252	5.11	1.28796	0.51104	0.74151
	5.1136	0.19582	5.113	1.45471	5.113	0.41143	5.113	0.41363	1.2784	0.21266	5.113	1.2885	0.51136	0.74191
	5.1168	0.19598	5.117	1.45556	5.117	0.41167	5.117	0.41395	1.2792	0.21276	5.117	1.28916	0.51168	0.74231
	5.12	0.19614	5.12	1.45636	5.12	0.41187	5.12	0.41427	1.28	0.21284	5.12	1.2898	0.512	0.74271
	5.1232	0.19626	5.123	1.45724	5.123	0.41215	5.123	0.41447	1.2808	0.21292	5.123	1.29041	0.51232	0.74311
	5.1264	0.19646	5.126	1.45804	5.126	0.41235	5.126	0.41475	1.2816	0.21302	5.126	1.29105	0.51264	0.74355
	5.1296	0.19654	5.129	1.45884	5.129	0.41267	5.129	0.41508	1.2824	0.2131	5.129	1.29173	0.51296	0.74399
	5.1328	0.19662	5.133	1.4596	5.133	0.41303	5.133	0.41524	1.2832	0.21318	5.133	1.29229	0.51328	0.74439
	5.136	0.19686	5.136	1.46044	5.136	0.41323	5.136	0.41548	1.284	0.2133	5.136	1.29289	0.5136	0.74479
	5.1392	0.19694	5.139	1.46116	5.139	0.41347	5.139	0.41576	1.2848	0.21336	5.139	1.29353	0.51392	0.74523
	5.1424	0.19702	5.142	1.462	5.142	0.41367	5.142	0.41604	1.2856	0.21344	5.142	1.29413	0.51424	0.74567
	5.1456	0.19714	5.145	1.46288	5.145	0.41383	5.145	0.41624	1.2864	0.21354	5.145	1.29477	0.51456	0.74607
	5.1488	0.19734	5.149	1.4636	5.149	0.41399	5.149	0.4166	1.2872	0.21364	5.149	1.29553	0.51488	0.74647
	5.152	0.1975	5.152	1.46452	5.152	0.41423	5.152	0.41688	1.288	0.21368	5.152	1.29611	0.5152	0.74687
	5.1552	0.19766	5.155	1.46533	5.155	0.41443	5.155	0.41712	1.2888	0.21376	5.155	1.29667	0.51552	0.74727
	5.1584	0.19782	5.158	1.46605	5.158	0.41463	5.158	0.41748	1.2896	0.21384	5.158	1.29733	0.51584	0.74767
	5.1616	0.1979	5.161	1.46685	5.161	0.41483	5.161	0.4178	1.2904	0.21392	5.161	1.29789	0.51616	0.74811
	5.1648	0.1981	5.165	1.46777	5.165	0.41504	5.165	0.418	1.2912	0.21404	5.165	1.29843	0.51648	0.74851
	5.168	0.19822	5.168	1.46845	5.168	0.41524	5.168	0.41836	1.292	0.21412	5.168	1.29911	0.5168	0.74895
	5.1712	0.19834	5.171	1.46929	5.171	0.41548	5.171	0.41864	1.2928	0.21418	5.171	1.29965	0.51712	0.74935
	5.1744	0.19838	5.174	1.47017	5.174	0.41568	5.174	0.41896	1.2936	0.21426	5.174	1.30021	0.51744	0.74975
	5.1776	0.19846	5.177	1.47093	5.177	0.4158	5.177	0.41924	1.2944	0.21436	5.177	1.30087	0.51776	0.7502
	5.1808	0.19854	5.181	1.47181	5.181	0.41612	5.181	0.41944	1.2952	0.21446	5.181	1.30153	0.51808	0.7506
	5.184	0.19866	5.184	1.47265	5.184	0.41624	5.184	0.41968	1.296	0.21456	5.184	1.30215	0.5184	0.751
	5.1872	0.19886	5.187	1.47345	5.187	0.41636	5.187	0.42	1.2968	0.21464	5.187	1.30287	0.51872	0.7514
	5.1904	0.1989	5.19	1.47425	5.19	0.41664	5.19	0.42032	1.2976	0.21474	5.19	1.30347	0.51904	0.75184
	5.1936	0.19902	5.193	1.47514	5.193	0.41684	5.193	0.42056	1.2984	0.21486	5.193	1.30401	0.51936	0.75224
	5.1968	0.19918	5.197	1.47598	5.197	0.41696	5.197	0.4208	1.2992	0.21498	5.197	1.30469	0.51968	0.75264
	5.2	0.19934	5.2	1.47678	5.2	0.4172	5.2	0.42104	1.3	0.21508	5.2	1.30535	0.52	0.75304
	5.2032	0.19946	5.203	1.47762	5.203	0.41748	5.203	0.42132	1.3008	0.21524	5.203	1.30591	0.52032	0.75344
	5.2064	0.19974	5.206	1.47842	5.206	0.41768	5.206	0.42156	1.3016	0.21532	5.206	1.30655	0.52064	0.75388
	5.2096	0.19994	5.209	1.47922	5.209	0.41792	5.209	0.4218	1.3024	0.2154	5.209	1.30721	0.52096	0.75428
	5.2128	0.20014	5.213	1.48014	5.213	0.4182	5.213	0.42212	1.3032	0.21548	5.213	1.30779	0.52128	0.75468
	5.216	0.20038	5.216	1.48102	5.216	0.41828	5.216	0.42244	1.304	0.21556	5.216	1.30841	0.5216	0.75508
	5.2192	0.2005	5.219	1.48182	5.219	0.41852	5.219	0.42268	1.3048	0.21564	5.219	1.30905	0.52192	0.75552
	5.2224	0.20062	5.222	1.48266	5.222	0.41872	5.222	0.423	1.3056	0.21572	5.222	1.30963	0.52224	0.75592
	5.2256	0.2009	5.225	1.4835	5.225	0.41892	5.225	0.42324	1.3064	0.21576	5.225	1.31022	0.52256	0.75636
	5.2288	0.20114	5.229	1.48426	5.229	0.4192	5.229	0.4234	1.3072	0.21586	5.229	1.3109	0.52288	0.75676
	5.232	0.2013	5.232	1.48515	5.232	0.41944	5.232	0.4236	1.308	0.21594	5.232	1.31148	0.5232	0.75716
	5.2352	0.20154	5.235	1.48595	5.235	0.41956	5.235	0.4238	1.3088	0.21606	5.235	1.31198	0.52352	0.75756
	5.2384	0.2017	5.238	1.48679	5.238	0.41976	5.238	0.42392	1.3096	0.21616	5.238	1.31268	0.52384	0.758
	5.2416	0.20182	5.241	1.48767	5.241	0.42004	5.241	0.42416	1.3104	0.21626	5.241	1.31322	0.52416	0.7584
	5.2448	0.20206	5.245	1.48851	5.245	0.4202	5.245	0.4244	1.3112	0.21636	5.245	1.31372	0.52448	0.7588
	5.248	0.20214	5.248	1.48939	5.248	0.4204	5.248	0.42456	1.312	0.21644	5.248	1.31438	0.5248	0.75924
	5.2512	0.20222	5.251	1.49031	5.251	0.42072	5.251	0.4248	1.3128	0.21652	5.251	1.31496	0.52512	0.75968
	5.2544	0.20238	5.254	1.49115	5.254	0.42096	5.254	0.42513	1.3136	0.2166	5.254	1.3155	0.52544	0.76008
	5.2576	0.20258	5.257	1.49195	5.257	0.4212	5.257	0.42529	1.3144	0.21668	5.257	1.31624	0.52576	0.76052
	5.2608	0.20266	5.261	1.49279	5.261	0.42144	5.261	0.42545	1.3152	0.21678	5.261	1.3168	0.52608	0.76092
	5.264	0.20278	5.264	1.49379	5.264	0.42176	5.264	0.42569	1.316	0.21686	5.264	1.3173	0.5264	0.76136
	5.2672	0.20286	5.267	1.49463	5.267	0.42196	5.267	0.42589	1.3168	0.21696	5.267	1.31798	0.52672	0.7618
	5.2704	0.20302	5.27	1.49556	5.27	0.42228	5.27	0.42609	1.3176	0.21708	5.27	1.3186	0.52704	0.7622
	5.2736	0.2031	5.273	1.49652	5.273	0.42248	5.273	0.42633	1.3184	0.2172	5.273	1.31908	0.52736	0.76264
	5.2768	0.20326	5.277	1.4974	5.277	0.4226	5.277	0.42649	1.3192	0.21732	5.277	1.31974	0.52768	0.76304
	5.28	0.20342	5.28	1.49836	5.28	0.42292	5.28	0.42669	1.32	0.21742	5.28	1.32044	0.528	0.76344
	5.2832	0.20354	5.283	1.49932	5.283	0.42324	5.283	0.42689	1.3208	0.21752	5.283	1.32094	0.52832	0.76384
	5.2864	0.20362	5.286	1.50028	5.286	0.42344	5.286	0.42705	1.3216	0.21758	5.286	1.3216	0.52864	0.76424
	5.2896	0.20378	5.289	1.50128	5.289	0.42372	5.289	0.42721	1.3224	0.21766	5.289	1.32232	0.52896	0.76468
	5.2928	0.2039	5.293	1.50224	5.293	0.424	5.293	0.42753	1.3232	0.21776	5.293	1.32288	0.52928	0.76512
	5.296	0.20398	5.296	1.50316	5.296	0.42416	5.296	0.42769	1.324	0.21786	5.296	1.32354	0.5296	0.76556
	5.2992	0.20414	5.299	1.50412	5.299	0.42444	5.299	0.42785	1.3248	0.21794	5.299	1.32428	0.52992	0.76596
	5.3024	0.20418	5.302	1.50509	5.302	0.42476	5.302	0.42817	1.3256	0.21804	5.302	1.32486	0.53024	0.7664
	5.3056	0.20422	5.305	1.50605	5.305	0.42492	5.305	0.42845	1.3264	0.2181	5.305	1.32548	0.53056	0.7668
	5.3088	0.2043	5.309	1.50689	5.309	0.42529	5.309	0.42865	1.3272	0.21816	5.309	1.32622	0.53088	0.76724
	5.312	0.2045	5.312	1.50781	5.312	0.42561	5.312	0.42885	1.328	0.21824	5.312	1.32676	0.5312	0.76764
	5.3152	0.20462	5.315	1.50869	5.315	0.42577	5.315	0.42909	1.3288	0.2183	5.315	1.3274	0.53152	0.76804
	5.3184	0.2047	5.318	1.50965	5.318	0.42609	5.318	0.42929	1.3296	0.21838	5.318	1.32816	0.53184	0.76844
	5.3216	0.20486	5.321	1.51057	5.321	0.42637	5.321	0.42945	1.3304	0.21844	5.321	1.32874	0.53216	0.76884
	5.3248	0.20498	5.325	1.51149	5.325	0.42661	5.325	0.42965	1.3312	0.21852	5.325	1.32936	0.53248	0.76924
	5.328	0.20503	5.328	1.51249	5.328	0.42685	5.328	0.42985	1.332	0.21858	5.328	1.33015	0.5328	0.76964
	5.3312	0.20519	5.331	1.51341	5.331	0.42709	5.331	0.43005	1.3328	0.21868	5.331	1.33071	0.53312	0.77005
	5.3344	0.20527	5.334	1.51445	5.334	0.42729	5.334	0.43029	1.3336	0.21878	5.334	1.33125	0.53344	0.77041
	5.3376	0.20551	5.337	1.51538	5.337	0.42757	5.337	0.43041	1.3344	0.21888	5.337	1.33199	0.53376	0.77081
	5.3408	0.20571	5.341	1.5163	5.341	0.42785	5.341	0.43053	1.3352	0.21896	5.341	1.33263	0.53408	0.77125
	5.344	0.20579	5.344	1.51714	5.344	0.42809	5.344	0.43077	1.336	0.21904	5.344	1.33325	0.5344	0.77165
	5.3472	0.20603	5.347	1.51806	5.347	0.42829	5.347	0.43093	1.3368	0.21912	5.347	1.33401	0.53472	0.77205
	5.3504	0.20619	5.35	1.51894	5.35	0.42853	5.35	0.43097	1.3376	0.21922	5.35	1.33465	0.53504	0.77245
	5.3536	0.20639	5.353	1.5199	5.353	0.42877	5.353	0.43117	1.3384	0.21934	5.353	1.33523	0.53536	0.77289
	5.3568	0.20659	5.357	1.52082	5.357	0.42897	5.357	0.43129	1.3392	0.21948	5.357	1.33593	0.53568	0.77329
	5.36	0.20679	5.36	1.5217	5.36	0.42925	5.36	0.43141	1.34	0.21958	5.36	1.33657	0.536	0.77369
	5.3632	0.20691	5.363	1.52266	5.363	0.42957	5.363	0.43157	1.3408	0.21966	5.363	1.33715	0.53632	0.77409
	5.3664	0.20719	5.366	1.52358	5.366	0.42965	5.366	0.43169	1.3416	0.21976	5.366	1.33783	0.53664	0.77449
	5.3696	0.20735	5.369	1.52462	5.369	0.43001	5.369	0.43177	1.3424	0.21984	5.369	1.33851	0.53696	0.77493
	5.3728	0.20751	5.373	1.52567	5.373	0.43033	5.373	0.43197	1.3432	0.21994	5.373	1.33907	0.53728	0.77537
	5.376	0.20775	5.376	1.52659	5.376	0.43049	5.376	0.43221	1.344	0.22004	5.376	1.33967	0.5376	0.77573
	5.3792	0.20799	5.379	1.52751	5.379	0.43073	5.379	0.43221	1.3448	0.22006	5.379	1.34033	0.53792	0.77613
	5.3824	0.20823	5.382	1.52839	5.382	0.43101	5.382	0.43249	1.3456	0.22014	5.382	1.34093	0.53824	0.77649
	5.3856	0.20843	5.385	1.52931	5.385	0.43117	5.385	0.43273	1.3464	0.22022	5.385	1.34151	0.53856	0.77689
	5.3888	0.20871	5.389	1.53023	5.389	0.43137	5.389	0.43273	1.3472	0.2203	5.389	1.34225	0.53888	0.77733
	5.392	0.20879	5.392	1.53115	5.392	0.43169	5.392	0.43293	1.348	0.22042	5.392	1.34287	0.5392	0.77769
	5.3952	0.20903	5.395	1.53199	5.395	0.43189	5.395	0.43317	1.3488	0.22052	5.395	1.34345	0.53952	0.77809
	5.3984	0.20927	5.398	1.53283	5.398	0.43225	5.398	0.43317	1.3496	0.22064	5.398	1.34413	0.53984	0.77845
	5.4016	0.20943	5.401	1.53379	5.401	0.43249	5.401	0.43329	1.3504	0.22078	5.401	1.34475	0.54016	0.77885
	5.4048	0.20955	5.405	1.53471	5.405	0.43273	5.405	0.43357	1.3512	0.22084	5.405	1.34529	0.54048	0.77921
	5.408	0.20975	5.408	1.5356	5.408	0.43293	5.408	0.43357	1.352	0.22092	5.408	1.34597	0.5408	0.77961
	5.4112	0.20987	5.411	1.53644	5.411	0.43317	5.411	0.43357	1.3528	0.22102	5.411	1.34657	0.54112	0.77997
	5.4144	0.21011	5.414	1.53748	5.414	0.43337	5.414	0.43393	1.3536	0.22112	5.414	1.34711	0.54144	0.78037
	5.4176	0.21035	5.417	1.53836	5.417	0.43361	5.417	0.43397	1.3544	0.22124	5.417	1.34777	0.54176	0.78073
	5.4208	0.21047	5.421	1.53932	5.421	0.43385	5.421	0.43393	1.3552	0.22132	5.421	1.34839	0.54208	0.78109
	5.424	0.21059	5.424	1.54032	5.424	0.43413	5.424	0.43421	1.356	0.2214	5.424	1.34891	0.5424	0.78145
	5.4272	0.21083	5.427	1.5412	5.427	0.43433	5.427	0.43409	1.3568	0.22144	5.427	1.34955	0.54272	0.78185
	5.4304	0.21095	5.43	1.5422	5.43	0.43469	5.43	0.43397	1.3576	0.22152	5.43	1.35016	0.54304	0.78225
	5.4336	0.21115	5.433	1.5432	5.433	0.43493	5.433	0.43413	1.3584	0.22162	5.433	1.3507	0.54336	0.78265
	5.4368	0.21131	5.437	1.54416	5.437	0.43514	5.437	0.43421	1.3592	0.22174	5.437	1.35132	0.54368	0.78301
	5.44	0.21139	5.44	1.54496	5.44	0.43538	5.44	0.43417	1.36	0.22188	5.44	1.3519	0.544	0.78337
	5.4432	0.21147	5.443	1.54593	5.443	0.43574	5.443	0.43433	1.3608	0.22196	5.443	1.35246	0.54432	0.78373
	5.4464	0.21159	5.446	1.54681	5.446	0.4359	5.446	0.43437	1.3616	0.22206	5.446	1.35302	0.54464	0.78409
	5.4496	0.21191	5.449	1.54773	5.449	0.43618	5.449	0.43429	1.3624	0.22212	5.449	1.3536	0.54496	0.78445
	5.4528	0.21215	5.453	1.54865	5.453	0.43642	5.453	0.43449	1.3632	0.2222	5.453	1.35414	0.54528	0.78485
	5.456	0.21219	5.456	1.54965	5.456	0.4367	5.456	0.43473	1.364	0.22232	5.456	1.35468	0.5456	0.78521
	5.4592	0.21231	5.459	1.55061	5.459	0.43694	5.459	0.43473	1.3648	0.22242	5.459	1.3553	0.54592	0.78561
	5.4624	0.21247	5.462	1.55161	5.462	0.43726	5.462	0.43489	1.3656	0.22246	5.462	1.35586	0.54624	0.78597
	5.4656	0.21263	5.465	1.55257	5.465	0.43746	5.465	0.4351	1.3664	0.22256	5.465	1.35638	0.54656	0.78637
	5.4688	0.21287	5.469	1.55349	5.469	0.43786	5.469	0.43506	1.3672	0.22268	5.469	1.35704	0.54688	0.78673
	5.472	0.21311	5.472	1.55437	5.472	0.43814	5.472	0.43518	1.368	0.22278	5.472	1.35758	0.5472	0.78709
	5.4752	0.21331	5.475	1.55534	5.475	0.43842	5.475	0.43534	1.3688	0.2229	5.475	1.35806	0.54752	0.78749
	5.4784	0.21343	5.478	1.55638	5.478	0.43874	5.478	0.43538	1.3696	0.22304	5.478	1.35872	0.54784	0.78781
	5.4816	0.21359	5.481	1.55734	5.481	0.43906	5.481	0.43534	1.3704	0.22312	5.481	1.3593	0.54816	0.78813
	5.4848	0.21371	5.485	1.55826	5.485	0.4393	5.485	0.43554	1.3712	0.22322	5.485	1.35982	0.54848	0.78853
	5.488	0.21387	5.488	1.55922	5.488	0.43958	5.488	0.43554	1.372	0.22332	5.488	1.36044	0.5488	0.78889
	5.4912	0.21407	5.491	1.56014	5.491	0.43986	5.491	0.43562	1.3728	0.22342	5.491	1.36104	0.54912	0.78921
	5.4944	0.21415	5.494	1.56102	5.494	0.44006	5.494	0.43582	1.3736	0.22352	5.494	1.36154	0.54944	0.78953
	5.4976	0.21419	5.497	1.56198	5.497	0.44026	5.497	0.43586	1.3744	0.22362	5.497	1.36218	0.54976	0.78989
	5.5008	0.21435	5.501	1.56294	5.501	0.44054	5.501	0.43586	1.3752	0.22372	5.501	1.36276	0.55008	0.79022
	5.504	0.21447	5.504	1.56386	5.504	0.44074	5.504	0.43614	1.376	0.22384	5.504	1.36326	0.5504	0.79058
	5.5072	0.21463	5.507	1.56474	5.507	0.44082	5.507	0.4363	1.3768	0.22394	5.507	1.36392	0.55072	0.7909
	5.5104	0.21471	5.51	1.56563	5.51	0.44106	5.51	0.43634	1.3776	0.22408	5.51	1.36448	0.55104	0.7913
	5.5136	0.21487	5.513	1.56643	5.513	0.44122	5.513	0.43658	1.3784	0.22416	5.513	1.36496	0.55136	0.79162
	5.5168	0.21499	5.517	1.56719	5.517	0.44134	5.517	0.43666	1.3792	0.22424	5.517	1.36556	0.55168	0.79194
	5.52	0.21516	5.52	1.56803	5.52	0.44162	5.52	0.43674	1.38	0.22436	5.52	1.36618	0.552	0.79226
	5.5232	0.21524	5.523	1.56887	5.523	0.44186	5.523	0.43698	1.3808	0.22444	5.523	1.36672	0.55232	0.79262
	5.5264	0.21532	5.526	1.56963	5.526	0.44202	5.526	0.43714	1.3816	0.22452	5.526	1.3673	0.55264	0.79298
	5.5296	0.21548	5.529	1.57043	5.529	0.44226	5.529	0.43718	1.3824	0.22458	5.529	1.36794	0.55296	0.7933
	5.5328	0.21564	5.533	1.57119	5.533	0.4425	5.533	0.43734	1.3832	0.22468	5.533	1.36848	0.55328	0.79366
	5.536	0.21572	5.536	1.57207	5.536	0.44266	5.536	0.43754	1.384	0.22476	5.536	1.369	0.5536	0.79402
	5.5392	0.21576	5.539	1.57291	5.539	0.4429	5.539	0.43754	1.3848	0.2248	5.539	1.36966	0.55392	0.79438
	5.5424	0.21592	5.542	1.57367	5.542	0.44314	5.542	0.43778	1.3856	0.2249	5.542	1.37027	0.55424	0.7947
	5.5456	0.216	5.545	1.57443	5.545	0.44322	5.545	0.43794	1.3864	0.22498	5.545	1.37083	0.55456	0.79506
	5.5488	0.21616	5.549	1.57532	5.549	0.44342	5.549	0.4379	1.3872	0.22506	5.549	1.37147	0.55488	0.79538
	5.552	0.21628	5.552	1.57608	5.552	0.44362	5.552	0.43818	1.388	0.22514	5.552	1.37209	0.5552	0.7957
	5.5552	0.21636	5.555	1.57692	5.555	0.4437	5.555	0.43842	1.3888	0.22526	5.555	1.37261	0.55552	0.79602
	5.5584	0.2164	5.558	1.57772	5.558	0.44386	5.558	0.43842	1.3896	0.22538	5.558	1.37325	0.55584	0.79634
	5.5616	0.21652	5.561	1.57852	5.561	0.44414	5.561	0.43866	1.3904	0.22548	5.561	1.37389	0.55616	0.79666
	5.5648	0.21664	5.565	1.57928	5.565	0.44422	5.565	0.43894	1.3912	0.22558	5.565	1.37451	0.55648	0.79698
	5.568	0.21668	5.568	1.58	5.568	0.44442	5.568	0.43894	1.392	0.2257	5.568	1.37515	0.5568	0.79734
	5.5712	0.21684	5.571	1.58076	5.571	0.44466	5.571	0.43902	1.3928	0.22578	5.571	1.37583	0.55712	0.79766
	5.5744	0.21696	5.574	1.5816	5.574	0.44478	5.574	0.43922	1.3936	0.2259	5.574	1.37651	0.55744	0.79798
	5.5776	0.217	5.577	1.58236	5.577	0.44486	5.577	0.43926	1.3944	0.22598	5.577	1.37713	0.55776	0.79834
	5.5808	0.21716	5.581	1.58316	5.581	0.44515	5.581	0.43922	1.3952	0.22608	5.581	1.37775	0.55808	0.79866
	5.584	0.21736	5.584	1.58396	5.584	0.44539	5.584	0.43946	1.396	0.2262	5.584	1.37839	0.5584	0.79898
	5.5872	0.21752	5.587	1.5848	5.587	0.44551	5.587	0.43942	1.3968	0.2263	5.587	1.37899	0.55872	0.7993
	5.5904	0.2176	5.59	1.58561	5.59	0.44571	5.59	0.4393	1.3976	0.22638	5.59	1.37963	0.55904	0.79966
	5.5936	0.21764	5.593	1.58641	5.593	0.44591	5.593	0.43946	1.3984	0.2265	5.593	1.38021	0.55936	0.79998
	5.5968	0.21772	5.597	1.58721	5.597	0.44599	5.597	0.43954	1.3992	0.22658	5.597	1.38075	0.55968	0.8003
	5.6	0.21784	5.6	1.58805	5.6	0.44631	5.6	0.43946	1.4	0.2267	5.6	1.38139	0.56	0.80062
	5.6032	0.21796	5.603	1.58889	5.603	0.44651	5.603	0.4397	1.4008	0.2268	5.603	1.38199	0.56032	0.80094
	5.6064	0.21796	5.606	1.58977	5.606	0.44675	5.606	0.43982	1.4016	0.22688	5.606	1.38257	0.56064	0.80126
	5.6096	0.21808	5.609	1.59057	5.609	0.44695	5.609	0.43974	1.4024	0.22702	5.609	1.38307	0.56096	0.80158
	5.6128	0.21828	5.613	1.59141	5.613	0.44715	5.613	0.43986	1.4032	0.22714	5.613	1.38369	0.56128	0.8019
	5.616	0.21836	5.616	1.59221	5.616	0.44731	5.616	0.43994	1.404	0.22726	5.616	1.38425	0.5616	0.80222
	5.6192	0.21852	5.619	1.59305	5.619	0.44759	5.619	0.43982	1.4048	0.22738	5.619	1.38479	0.56192	0.80254
	5.6224	0.21864	5.622	1.59389	5.622	0.44779	5.622	0.44006	1.4056	0.2275	5.622	1.38541	0.56224	0.8029
	5.6256	0.21872	5.625	1.59469	5.625	0.44795	5.625	0.4403	1.4064	0.22764	5.625	1.38601	0.56256	0.80322
	5.6288	0.2188	5.629	1.59546	5.629	0.44815	5.629	0.44022	1.4072	0.22776	5.629	1.38657	0.56288	0.80354
	5.632	0.21892	5.632	1.59626	5.632	0.44839	5.632	0.44034	1.408	0.22788	5.632	1.38715	0.5632	0.8039
	5.6352	0.21896	5.635	1.59702	5.635	0.44855	5.635	0.44054	1.4088	0.22796	5.635	1.38773	0.56352	0.80422
	5.6384	0.21896	5.638	1.59778	5.638	0.44883	5.638	0.4405	1.4096	0.22808	5.638	1.38829	0.56384	0.80454
	5.6416	0.21912	5.641	1.59866	5.641	0.44903	5.641	0.44066	1.4104	0.2282	5.641	1.38887	0.56416	0.80486
	5.6448	0.21916	5.645	1.59946	5.645	0.44919	5.645	0.4409	1.4112	0.22834	5.645	1.38943	0.56448	0.80518
	5.648	0.21912	5.648	1.60018	5.648	0.44943	5.648	0.44094	1.412	0.22844	5.648	1.38997	0.5648	0.8055
	5.6512	0.21924	5.651	1.6011	5.651	0.44975	5.651	0.4411	1.4128	0.22856	5.651	1.39058	0.56512	0.80582
	5.6544	0.21932	5.654	1.60194	5.654	0.44987	5.654	0.4413	1.4136	0.22862	5.654	1.39116	0.56544	0.80614
	5.6576	0.21924	5.657	1.6025	5.657	0.45003	5.657	0.44138	1.4144	0.22876	5.657	1.39172	0.56576	0.80646
	5.6608	0.21952	5.661	1.6033	5.661	0.45027	5.661	0.44142	1.4152	0.2289	5.661	1.3923	0.56608	0.80678
	5.664	0.2196	5.664	1.60402	5.664	0.45051	5.664	0.44162	1.416	0.229	5.664	1.39286	0.5664	0.8071
	5.6672	0.21948	5.667	1.60486	5.667	0.45075	5.667	0.44178	1.4168	0.22912	5.667	1.39342	0.56672	0.80746
	5.6704	0.21964	5.67	1.60571	5.67	0.45111	5.67	0.44174	1.4176	0.22924	5.67	1.39398	0.56704	0.80778
	5.6736	0.2198	5.673	1.60647	5.673	0.45135	5.673	0.44194	1.4184	0.22938	5.673	1.39454	0.56736	0.8081
	5.6768	0.21968	5.677	1.60727	5.677	0.45163	5.677	0.4421	1.4192	0.22952	5.677	1.39508	0.56768	0.80846
	5.68	0.21972	5.68	1.60803	5.68	0.45191	5.68	0.44218	1.42	0.22968	5.68	1.39566	0.568	0.80878
	5.6832	0.21996	5.683	1.60879	5.683	0.45211	5.683	0.44242	1.4208	0.22978	5.683	1.39622	0.56832	0.80914
	5.6864	0.2198	5.686	1.60959	5.686	0.45227	5.686	0.4427	1.4216	0.22988	5.686	1.39672	0.56864	0.8095
	5.6896	0.21976	5.689	1.61039	5.689	0.45251	5.689	0.44274	1.4224	0.23001	5.689	1.39726	0.56896	0.80982
	5.6928	0.2198	5.693	1.61111	5.693	0.45275	5.693	0.44294	1.4232	0.23011	5.693	1.39784	0.56928	0.81015
	5.696	0.21972	5.696	1.61199	5.696	0.45291	5.696	0.44318	1.424	0.23021	5.696	1.39844	0.5696	0.81047
	5.6992	0.2198	5.699	1.61275	5.699	0.45315	5.699	0.4433	1.4248	0.23033	5.699	1.39898	0.56992	0.81079
	5.7024	0.21992	5.702	1.61351	5.702	0.45335	5.702	0.4435	1.4256	0.23045	5.702	1.39956	0.57024	0.81111
	5.7056	0.2198	5.705	1.61427	5.705	0.45359	5.705	0.44366	1.4264	0.23055	5.705	1.40014	0.57056	0.81147
	5.7088	0.21964	5.709	1.61504	5.709	0.45383	5.709	0.44374	1.4272	0.23067	5.709	1.4007	0.57088	0.81179
	5.712	0.21972	5.712	1.61568	5.712	0.45415	5.712	0.44406	1.428	0.23077	5.712	1.40134	0.5712	0.81215
	5.7152	0.21968	5.715	1.61644	5.715	0.45439	5.715	0.44426	1.4288	0.23089	5.715	1.40192	0.57152	0.81247
	5.7184	0.21964	5.718	1.6172	5.718	0.45451	5.718	0.44434	1.4296	0.23097	5.718	1.40256	0.57184	0.81279
	5.7216	0.21976	5.721	1.61804	5.721	0.45475	5.721	0.44466	1.4304	0.23107	5.721	1.40318	0.57216	0.81311
	5.7248	0.21964	5.725	1.61884	5.725	0.45487	5.725	0.4449	1.4312	0.23121	5.725	1.40376	0.57248	0.81343
	5.728	0.21944	5.728	1.61964	5.728	0.45504	5.728	0.44503	1.432	0.23131	5.728	1.40436	0.5728	0.81379
	5.7312	0.21952	5.731	1.62044	5.731	0.45536	5.731	0.44523	1.4328	0.23143	5.731	1.40496	0.57312	0.81411
	5.7344	0.21952	5.734	1.62108	5.734	0.45548	5.734	0.44551	1.4336	0.23157	5.734	1.40558	0.57344	0.81447
	5.7376	0.21936	5.737	1.62192	5.737	0.45568	5.737	0.44575	1.4344	0.23167	5.737	1.40616	0.57376	0.81479
	5.7408	0.21948	5.741	1.62276	5.741	0.45604	5.741	0.44595	1.4352	0.23181	5.741	1.40676	0.57408	0.81515
	5.744	0.21948	5.744	1.62352	5.744	0.45628	5.744	0.44611	1.436	0.23191	5.744	1.4074	0.5744	0.81551
	5.7472	0.21932	5.747	1.62428	5.747	0.45656	5.747	0.44631	1.4368	0.23203	5.747	1.40798	0.57472	0.81583
	5.7504	0.21936	5.75	1.62509	5.75	0.45672	5.75	0.44647	1.4376	0.23215	5.75	1.40858	0.57504	0.81615
	5.7536	0.21944	5.753	1.62589	5.753	0.45688	5.753	0.44671	1.4384	0.23229	5.753	1.40926	0.57536	0.81647
	5.7568	0.21924	5.757	1.62665	5.757	0.45708	5.757	0.44703	1.4392	0.23241	5.757	1.40986	0.57568	0.81679
	5.76	0.21932	5.76	1.62745	5.76	0.45732	5.76	0.44723	1.44	0.23251	5.76	1.41047	0.576	0.81715
	5.7632	0.21948	5.763	1.62821	5.763	0.45756	5.763	0.44747	1.4408	0.23265	5.763	1.41109	0.57632	0.81747
	5.7664	0.21932	5.766	1.62901	5.766	0.45772	5.766	0.44771	1.4416	0.23277	5.766	1.41165	0.57664	0.81779
	5.7696	0.21936	5.769	1.62977	5.769	0.458	5.769	0.44775	1.4424	0.23289	5.769	1.41223	0.57696	0.81811
	5.7728	0.21944	5.773	1.63053	5.773	0.45824	5.773	0.44807	1.4432	0.23297	5.773	1.41285	0.57728	0.81843
	5.776	0.21932	5.776	1.63137	5.776	0.4584	5.776	0.44835	1.444	0.23309	5.776	1.41351	0.5776	0.81875
	5.7792	0.21928	5.779	1.63209	5.779	0.45864	5.779	0.44839	1.4448	0.23323	5.779	1.41409	0.57792	0.81911
	5.7824	0.21948	5.782	1.63285	5.782	0.4588	5.782	0.44863	1.4456	0.23333	5.782	1.41471	0.57824	0.81943
	5.7856	0.21944	5.785	1.63365	5.785	0.45896	5.785	0.44879	1.4464	0.23345	5.785	1.41533	0.57856	0.81975
	5.7888	0.2194	5.789	1.63445	5.789	0.45916	5.789	0.44887	1.4472	0.23359	5.789	1.41589	0.57888	0.82007
	5.792	0.21944	5.792	1.63522	5.792	0.4594	5.792	0.44911	1.448	0.23371	5.792	1.41649	0.5792	0.82039
	5.7952	0.21944	5.795	1.63602	5.795	0.45968	5.795	0.44927	1.4488	0.23385	5.795	1.41711	0.57952	0.82071
	5.7984	0.21928	5.798	1.63682	5.798	0.45992	5.798	0.44931	1.4496	0.23395	5.798	1.41761	0.57984	0.82103
	5.8016	0.21944	5.801	1.63762	5.801	0.46016	5.801	0.44955	1.4504	0.23407	5.801	1.41821	0.58016	0.82135
	5.8048	0.21936	5.805	1.63834	5.805	0.46044	5.805	0.44971	1.4512	0.23417	5.805	1.41885	0.58048	0.82167
	5.808	0.2192	5.808	1.6391	5.808	0.46076	5.808	0.44983	1.452	0.23429	5.808	1.41939	0.5808	0.82199
	5.8112	0.21932	5.811	1.6399	5.811	0.461	5.811	0.44987	1.4528	0.23439	5.811	1.41995	0.58112	0.82231
	5.8144	0.21928	5.814	1.64062	5.814	0.46128	5.814	0.45011	1.4536	0.23449	5.814	1.42061	0.58144	0.82263
	5.8176	0.21912	5.817	1.64138	5.817	0.46152	5.817	0.45023	1.4544	0.23459	5.817	1.42111	0.58176	0.82295
	5.8208	0.21928	5.821	1.64218	5.821	0.46176	5.821	0.45031	1.4552	0.23473	5.821	1.42173	0.58208	0.82327
	5.824	0.21948	5.824	1.6429	5.824	0.462	5.824	0.45055	1.456	0.23485	5.824	1.42237	0.5824	0.82359
	5.8272	0.21928	5.827	1.64362	5.827	0.46228	5.827	0.45071	1.4568	0.23497	5.827	1.42291	0.58272	0.82391
	5.8304	0.21936	5.83	1.64446	5.83	0.46256	5.83	0.45087	1.4576	0.23509	5.83	1.42353	0.58304	0.82423
	5.8336	0.21928	5.833	1.64523	5.833	0.46284	5.833	0.45107	1.4584	0.23525	5.833	1.42419	0.58336	0.82455
	5.8368	0.21908	5.837	1.64607	5.837	0.46312	5.837	0.45127	1.4592	0.23537	5.837	1.42471	0.58368	0.82487
	5.84	0.21904	5.84	1.64687	5.84	0.4634	5.84	0.45135	1.46	0.23549	5.84	1.42535	0.584	0.82523
	5.8432	0.21916	5.843	1.64775	5.843	0.46376	5.843	0.45147	1.4608	0.23559	5.843	1.42593	0.58432	0.82555
	5.8464	0.21892	5.846	1.64855	5.846	0.46404	5.846	0.45163	1.4616	0.23573	5.846	1.42651	0.58464	0.82587
	5.8496	0.21884	5.849	1.64939	5.849	0.46424	5.849	0.45175	1.4624	0.23585	5.849	1.42711	0.58496	0.82623
	5.8528	0.21888	5.853	1.65015	5.853	0.46448	5.853	0.45187	1.4632	0.23599	5.853	1.42771	0.58528	0.82655
	5.856	0.21864	5.856	1.65095	5.856	0.4648	5.856	0.45195	1.464	0.23609	5.856	1.42831	0.5856	0.82687
	5.8592	0.21856	5.859	1.65183	5.859	0.46505	5.859	0.45207	1.4648	0.23621	5.859	1.42889	0.58592	0.82719
	5.8624	0.21876	5.862	1.65263	5.862	0.46533	5.862	0.45211	1.4656	0.23635	5.862	1.42949	0.58624	0.82751
	5.8656	0.21848	5.865	1.65343	5.865	0.46561	5.865	0.45231	1.4664	0.23651	5.865	1.43004	0.58656	0.82787
	5.8688	0.21832	5.869	1.65435	5.869	0.46585	5.869	0.45251	1.4672	0.23665	5.869	1.4306	0.58688	0.82819
	5.872	0.21848	5.872	1.65516	5.872	0.46613	5.872	0.45267	1.468	0.23677	5.872	1.4312	0.5872	0.82851
	5.8752	0.21832	5.875	1.65592	5.875	0.46645	5.875	0.45279	1.4688	0.23693	5.875	1.43178	0.58752	0.82887
	5.8784	0.21808	5.878	1.6568	5.878	0.46673	5.878	0.45299	1.4696	0.23707	5.878	1.43234	0.58784	0.82919
	5.8816	0.21828	5.881	1.65756	5.881	0.46705	5.881	0.45319	1.4704	0.23719	5.881	1.43294	0.58816	0.82955
	5.8848	0.21804	5.885	1.65836	5.885	0.46745	5.885	0.45339	1.4712	0.23731	5.885	1.43354	0.58848	0.82987
	5.888	0.21772	5.888	1.65924	5.888	0.46781	5.888	0.45359	1.472	0.23743	5.888	1.43414	0.5888	0.8302
	5.8912	0.21788	5.891	1.66008	5.891	0.46813	5.891	0.45371	1.4728	0.23751	5.891	1.43474	0.58912	0.83052
	5.8944	0.21784	5.894	1.66088	5.894	0.46845	5.894	0.45375	1.4736	0.23763	5.894	1.43536	0.58944	0.83084
	5.8976	0.21752	5.897	1.66176	5.897	0.46869	5.897	0.45391	1.4744	0.23773	5.897	1.4359	0.58976	0.8312
	5.9008	0.21768	5.901	1.66264	5.901	0.46889	5.901	0.45419	1.4752	0.23785	5.901	1.43654	0.59008	0.83152
	5.904	0.21768	5.904	1.66344	5.904	0.46921	5.904	0.45435	1.476	0.23795	5.904	1.43718	0.5904	0.83184
	5.9072	0.21744	5.907	1.6644	5.907	0.46961	5.907	0.45451	1.4768	0.23811	5.907	1.43778	0.59072	0.83216
	5.9104	0.21748	5.91	1.66529	5.91	0.46981	5.91	0.45475	1.4776	0.23825	5.91	1.43842	0.59104	0.83248
	5.9136	0.21752	5.913	1.66601	5.913	0.47013	5.913	0.45483	1.4784	0.23837	5.913	1.43906	0.59136	0.83284
	5.9168	0.21728	5.917	1.66689	5.917	0.47041	5.917	0.45504	1.4792	0.23849	5.917	1.43962	0.59168	0.83316
	5.92	0.21732	5.92	1.66777	5.92	0.47069	5.92	0.45528	1.48	0.23861	5.92	1.4402	0.592	0.83348
	5.9232	0.21752	5.923	1.66861	5.923	0.47105	5.923	0.45544	1.4808	0.23877	5.923	1.44084	0.59232	0.8338
	5.9264	0.21728	5.926	1.66953	5.926	0.47141	5.926	0.45552	1.4816	0.23889	5.926	1.44146	0.59264	0.83412
	5.9296	0.21724	5.929	1.67033	5.929	0.47169	5.929	0.4556	1.4824	0.23899	5.929	1.44208	0.59296	0.83448
	5.9328	0.21732	5.933	1.67109	5.933	0.47193	5.933	0.45576	1.4832	0.23911	5.933	1.44278	0.59328	0.8348
	5.936	0.21708	5.936	1.67189	5.936	0.47221	5.936	0.45596	1.484	0.23923	5.936	1.44348	0.5936	0.83512
	5.9392	0.21708	5.939	1.67273	5.939	0.47249	5.939	0.45612	1.4848	0.23935	5.939	1.44406	0.59392	0.83548
	5.9424	0.2172	5.942	1.67345	5.942	0.47273	5.942	0.45624	1.4856	0.23951	5.942	1.44472	0.59424	0.8358
	5.9456	0.2172	5.945	1.67421	5.945	0.47297	5.945	0.45636	1.4864	0.23965	5.945	1.4454	0.59456	0.83612
	5.9488	0.21716	5.949	1.6751	5.949	0.47325	5.949	0.45648	1.4872	0.23977	5.949	1.44602	0.59488	0.83644
	5.952	0.21728	5.952	1.6759	5.952	0.47345	5.952	0.45664	1.488	0.23987	5.952	1.4467	0.5952	0.83676
	5.9552	0.21736	5.955	1.67666	5.955	0.47377	5.955	0.45676	1.4888	0.24001	5.955	1.44738	0.59552	0.83708
	5.9584	0.21736	5.958	1.67754	5.958	0.47405	5.958	0.457	1.4896	0.24013	5.958	1.44794	0.59584	0.83744
	5.9616	0.21752	5.961	1.67834	5.961	0.47433	5.961	0.45728	1.4904	0.24023	5.961	1.44858	0.59616	0.83776
	5.9648	0.21756	5.965	1.67918	5.965	0.47453	5.965	0.45748	1.4912	0.24033	5.965	1.44922	0.59648	0.83812
	5.968	0.21748	5.968	1.68002	5.968	0.47493	5.968	0.45784	1.492	0.24047	5.968	1.44978	0.5968	0.83844
	5.9712	0.21752	5.971	1.68086	5.971	0.4753	5.971	0.45816	1.4928	0.24061	5.971	1.45045	0.59712	0.83876
	5.9744	0.21764	5.974	1.6817	5.974	0.47566	5.974	0.45828	1.4936	0.24071	5.974	1.45111	0.59744	0.83912
	5.9776	0.21768	5.977	1.68258	5.977	0.47598	5.977	0.4586	1.4944	0.24083	5.977	1.45175	0.59776	0.83944
	5.9808	0.21776	5.981	1.68342	5.981	0.47626	5.981	0.4588	1.4952	0.24095	5.981	1.45243	0.59808	0.83976
	5.984	0.21788	5.984	1.68414	5.984	0.47662	5.984	0.45896	1.496	0.24109	5.984	1.45313	0.5984	0.84012
	5.9872	0.21792	5.987	1.68511	5.987	0.4771	5.987	0.45924	1.4968	0.24125	5.987	1.45379	0.59872	0.84044
	5.9904	0.21804	5.99	1.68591	5.99	0.47742	5.99	0.45952	1.4976	0.24139	5.99	1.45441	0.59904	0.84076
	5.9936	0.2182	5.993	1.68663	5.993	0.47786	5.993	0.45972	1.4984	0.24151	5.993	1.45507	0.59936	0.84108
	5.9968	0.21812	5.997	1.68747	5.997	0.4783	5.997	0.45996	1.4992	0.24163	5.997	1.45573	0.59968	0.8414
	6	0.21828	6	1.68831	6	0.47866	6	0.46008	1.5	0.24177	6	1.45639	0.6	0.84172
	6.0032	0.21832	6.003	1.68915	6.003	0.47898	6.003	0.46024	1.5008	0.24187	6.003	1.45707	0.60032	0.84204
	6.0064	0.21828	6.006	1.69003	6.006	0.47946	6.006	0.46036	1.5016	0.24199	6.006	1.45769	0.60064	0.8424
	6.0096	0.2184	6.009	1.69091	6.009	0.47974	6.009	0.46064	1.5024	0.24211	6.009	1.45833	0.60096	0.84272
	6.0128	0.21856	6.013	1.69175	6.013	0.48002	6.013	0.4608	1.5032	0.24221	6.013	1.45901	0.60128	0.84304
	6.016	0.21876	6.016	1.69255	6.016	0.48042	6.016	0.461	1.504	0.24233	6.016	1.45971	0.6016	0.84336
	6.0192	0.21896	6.019	1.69339	6.019	0.48078	6.019	0.4612	1.5048	0.24247	6.019	1.46031	0.60192	0.84368
	6.0224	0.21912	6.022	1.69419	6.022	0.48106	6.022	0.46132	1.5056	0.24261	6.022	1.46095	0.60224	0.84404
	6.0256	0.21932	6.025	1.69495	6.025	0.48154	6.025	0.46144	1.5064	0.24275	6.025	1.46159	0.60256	0.84436
	6.0288	0.21948	6.029	1.69584	6.029	0.4819	6.029	0.46172	1.5072	0.24285	6.029	1.46223	0.60288	0.84468
	6.032	0.2196	6.032	1.69656	6.032	0.48214	6.032	0.4618	1.508	0.24295	6.032	1.46289	0.6032	0.845
	6.0352	0.21968	6.035	1.69732	6.035	0.48262	6.035	0.46192	1.5088	0.24305	6.035	1.46355	0.60352	0.84532
	6.0384	0.21972	6.038	1.69816	6.038	0.48298	6.038	0.46208	1.5096	0.24317	6.038	1.46417	0.60384	0.84568
	6.0416	0.21984	6.041	1.69892	6.041	0.48338	6.041	0.46228	1.5104	0.24329	6.041	1.46477	0.60416	0.846
	6.0448	0.22004	6.045	1.69968	6.045	0.4839	6.045	0.4624	1.5112	0.24337	6.045	1.46539	0.60448	0.84632
	6.048	0.22004	6.048	1.70056	6.048	0.48422	6.048	0.46264	1.512	0.24349	6.048	1.46603	0.6048	0.84664
	6.0512	0.2202	6.051	1.70148	6.051	0.4845	6.051	0.46288	1.5128	0.24361	6.051	1.46667	0.60512	0.84696
	6.0544	0.22032	6.054	1.70212	6.054	0.4849	6.054	0.46296	1.5136	0.24375	6.054	1.46733	0.60544	0.84728
	6.0576	0.22044	6.057	1.70304	6.057	0.48527	6.057	0.46328	1.5144	0.24389	6.057	1.46791	0.60576	0.8476
	6.0608	0.22056	6.061	1.70392	6.061	0.48567	6.061	0.46352	1.5152	0.24403	6.061	1.46855	0.60608	0.84792
	6.064	0.22072	6.064	1.70476	6.064	0.48615	6.064	0.46364	1.516	0.24415	6.064	1.46923	0.6064	0.84824
	6.0672	0.22084	6.067	1.70565	6.067	0.48667	6.067	0.46384	1.5168	0.24429	6.067	1.46983	0.60672	0.84856
	6.0704	0.22104	6.07	1.70657	6.07	0.48695	6.07	0.46412	1.5176	0.24441	6.07	1.47046	0.60704	0.84888
	6.0736	0.22124	6.073	1.70729	6.073	0.48735	6.073	0.46424	1.5184	0.24449	6.073	1.47108	0.60736	0.84924
	6.0768	0.22124	6.077	1.70813	6.077	0.48771	6.077	0.46448	1.5192	0.24463	6.077	1.4717	0.60768	0.84956
	6.08	0.2214	6.08	1.70901	6.08	0.48799	6.08	0.46492	1.52	0.24475	6.08	1.47234	0.608	0.84988
	6.0832	0.22152	6.083	1.70973	6.083	0.48831	6.083	0.46501	1.5208	0.24487	6.083	1.473	0.60832	0.85021
	6.0864	0.22152	6.086	1.71053	6.086	0.48867	6.086	0.46517	1.5216	0.24497	6.086	1.4736	0.60864	0.85053
	6.0896	0.22164	6.089	1.71137	6.089	0.48891	6.089	0.46549	1.5224	0.24511	6.089	1.4742	0.60896	0.85085
	6.0928	0.22176	6.093	1.71213	6.093	0.48919	6.093	0.46569	1.5232	0.24523	6.093	1.47482	0.60928	0.85121
	6.096	0.22184	6.096	1.71277	6.096	0.48943	6.096	0.46581	1.524	0.24533	6.096	1.47542	0.6096	0.85153
	6.0992	0.222	6.099	1.71357	6.099	0.48971	6.099	0.46621	1.5248	0.24545	6.099	1.47608	0.60992	0.85185
	6.1024	0.22208	6.102	1.71425	6.102	0.48999	6.102	0.46641	1.5256	0.24557	6.102	1.47666	0.61024	0.85217
	6.1056	0.2222	6.105	1.71497	6.105	0.49031	6.105	0.46653	1.5264	0.24569	6.105	1.47734	0.61056	0.85249
	6.1088	0.22232	6.109	1.7157	6.109	0.49051	6.109	0.46685	1.5272	0.24583	6.109	1.47796	0.61088	0.85281
	6.112	0.22244	6.112	1.71642	6.112	0.49087	6.112	0.46709	1.528	0.24595	6.112	1.47858	0.6112	0.85313
	6.1152	0.2226	6.115	1.71706	6.115	0.49115	6.115	0.46717	1.5288	0.24607	6.115	1.47924	0.61152	0.85345
	6.1184	0.22272	6.118	1.71782	6.118	0.49143	6.118	0.46749	1.5296	0.24617	6.118	1.47988	0.61184	0.85377
	6.1216	0.22284	6.121	1.71842	6.121	0.49159	6.121	0.46773	1.5304	0.24627	6.121	1.48052	0.61216	0.85413
	6.1248	0.22292	6.125	1.71902	6.125	0.49191	6.125	0.46785	1.5312	0.24639	6.125	1.48118	0.61248	0.85449
	6.128	0.22312	6.128	1.71974	6.128	0.49211	6.128	0.46821	1.532	0.24649	6.128	1.48176	0.6128	0.85481
	6.1312	0.22312	6.131	1.72046	6.131	0.49239	6.131	0.46845	1.5328	0.24655	6.131	1.48236	0.61312	0.85513
	6.1344	0.22312	6.134	1.72106	6.134	0.49259	6.134	0.46865	1.5336	0.24667	6.134	1.48304	0.61344	0.85545
	6.1376	0.2232	6.137	1.72178	6.137	0.49279	6.137	0.46889	1.5344	0.24677	6.137	1.48368	0.61376	0.85581
	6.1408	0.22324	6.141	1.72258	6.141	0.49295	6.141	0.46917	1.5352	0.24689	6.141	1.4843	0.61408	0.85613
	6.144	0.22324	6.144	1.72318	6.144	0.49315	6.144	0.46941	1.536	0.24697	6.144	1.48504	0.6144	0.85645
	6.1472	0.22344	6.147	1.7239	6.147	0.49347	6.147	0.46957	1.5368	0.24711	6.147	1.48568	0.61472	0.85677
	6.1504	0.22336	6.15	1.72462	6.15	0.49371	6.15	0.46993	1.5376	0.24725	6.15	1.48632	0.61504	0.85709
	6.1536	0.22324	6.153	1.72519	6.153	0.49399	6.153	0.47001	1.5384	0.24737	6.153	1.4871	0.61536	0.85745
	6.1568	0.22348	6.157	1.72595	6.157	0.49431	6.157	0.47029	1.5392	0.24747	6.157	1.4878	0.61568	0.85777
	6.16	0.22344	6.16	1.72663	6.16	0.49455	6.16	0.47061	1.54	0.24757	6.16	1.48844	0.616	0.85809
	6.1632	0.22348	6.163	1.72723	6.163	0.49479	6.163	0.47073	1.5408	0.24767	6.163	1.48922	0.61632	0.85841
	6.1664	0.22364	6.166	1.72795	6.166	0.49516	6.166	0.47089	1.5416	0.24775	6.166	1.48996	0.61664	0.85873
	6.1696	0.22364	6.169	1.72867	6.169	0.49544	6.169	0.47117	1.5424	0.24789	6.169	1.49063	0.61696	0.85905
	6.1728	0.22372	6.173	1.72939	6.173	0.4956	6.173	0.47129	1.5432	0.24803	6.173	1.49139	0.61728	0.85937
	6.176	0.22392	6.176	1.73011	6.176	0.49596	6.176	0.47137	1.544	0.24819	6.176	1.49217	0.6176	0.85969
	6.1792	0.22404	6.179	1.73083	6.179	0.49612	6.179	0.47161	1.5448	0.24829	6.179	1.49281	0.61792	0.86001
	6.1824	0.22408	6.182	1.73151	6.182	0.49628	6.182	0.47177	1.5456	0.24845	6.182	1.49351	0.61824	0.86033
	6.1856	0.2242	6.185	1.73223	6.185	0.49668	6.185	0.47189	1.5464	0.24859	6.185	1.49427	0.61856	0.86069
	6.1888	0.22428	6.189	1.73295	6.189	0.49696	6.189	0.47221	1.5472	0.24875	6.189	1.49493	0.61888	0.86101
	6.192	0.2244	6.192	1.73359	6.192	0.49716	6.192	0.47241	1.548	0.24891	6.192	1.49567	0.6192	0.86133
	6.1952	0.2246	6.195	1.73439	6.195	0.49752	6.195	0.47253	1.5488	0.24905	6.195	1.49637	0.61952	0.86165
	6.1984	0.22488	6.198	1.73508	6.198	0.49772	6.198	0.47281	1.5496	0.24915	6.198	1.49705	0.61984	0.86197
	6.2016	0.22496	6.201	1.73588	6.201	0.49792	6.201	0.47301	1.5504	0.24925	6.201	1.49771	0.62016	0.86229
	6.2048	0.22509	6.205	1.73664	6.205	0.49832	6.205	0.47317	1.5512	0.24937	6.205	1.49845	0.62048	0.86261
	6.208	0.22537	6.208	1.7374	6.208	0.49864	6.208	0.47349	1.552	0.24949	6.208	1.49913	0.6208	0.86297
	6.2112	0.22549	6.211	1.73808	6.211	0.49892	6.211	0.47377	1.5528	0.24961	6.211	1.49983	0.62112	0.86329
	6.2144	0.22577	6.214	1.73876	6.214	0.49944	6.214	0.47397	1.5536	0.24973	6.214	1.50059	0.62144	0.86361
	6.2176	0.22609	6.217	1.73948	6.217	0.4998	6.217	0.47425	1.5544	0.24985	6.217	1.50127	0.62176	0.86393
	6.2208	0.22617	6.221	1.74016	6.221	0.50012	6.221	0.47461	1.5552	0.24997	6.221	1.50191	0.62208	0.86425
	6.224	0.22633	6.224	1.74088	6.224	0.50052	6.224	0.47485	1.556	0.25012	6.224	1.50261	0.6224	0.86457
	6.2272	0.22657	6.227	1.7416	6.227	0.50104	6.227	0.47506	1.5568	0.25024	6.227	1.50325	0.62272	0.86493
	6.2304	0.22669	6.23	1.74228	6.23	0.5012	6.23	0.47538	1.5576	0.25036	6.23	1.50389	0.62304	0.86525
	6.2336	0.22681	6.233	1.74296	6.233	0.50168	6.233	0.47554	1.5584	0.2505	6.233	1.50461	0.62336	0.86557
	6.2368	0.22705	6.237	1.74368	6.237	0.5022	6.237	0.47582	1.5592	0.25062	6.237	1.50529	0.62368	0.86589
	6.24	0.22713	6.24	1.7444	6.24	0.50244	6.24	0.47614	1.56	0.25074	6.24	1.50597	0.624	0.86621
	6.2432	0.22717	6.243	1.74521	6.243	0.50284	6.243	0.47626	1.5608	0.25088	6.243	1.50671	0.62432	0.86653
	6.2464	0.22737	6.246	1.74601	6.246	0.50336	6.246	0.47646	1.5616	0.251	6.246	1.50743	0.62464	0.86685
	6.2496	0.22737	6.249	1.74677	6.249	0.50364	6.249	0.47682	1.5624	0.25116	6.249	1.50805	0.62496	0.86717
	6.2528	0.22741	6.253	1.74749	6.253	0.50408	6.253	0.4769	1.5632	0.25126	6.253	1.50875	0.62528	0.86749
	6.256	0.22757	6.256	1.74817	6.256	0.50464	6.256	0.47702	1.564	0.2514	6.256	1.50949	0.6256	0.86781
	6.2592	0.22777	6.259	1.74893	6.259	0.50492	6.259	0.47726	1.5648	0.25156	6.259	1.51016	0.62592	0.86817
	6.2624	0.22789	6.262	1.74969	6.262	0.50521	6.262	0.47746	1.5656	0.25166	6.262	1.51088	0.62624	0.86849
	6.2656	0.22809	6.265	1.75033	6.265	0.50577	6.265	0.47766	1.5664	0.25176	6.265	1.5116	0.62656	0.86881
	6.2688	0.22825	6.269	1.75113	6.269	0.50609	6.269	0.47786	1.5672	0.2519	6.269	1.51226	0.62688	0.86913
	6.272	0.22829	6.272	1.75193	6.272	0.50637	6.272	0.4781	1.568	0.252	6.272	1.5129	0.6272	0.86945
	6.2752	0.22845	6.275	1.75269	6.275	0.50685	6.275	0.47822	1.5688	0.2521	6.275	1.51358	0.62752	0.86977
	6.2784	0.22869	6.278	1.75337	6.278	0.50717	6.278	0.47846	1.5696	0.25224	6.278	1.51424	0.62784	0.8701
	6.2816	0.22885	6.281	1.75409	6.281	0.50753	6.281	0.47862	1.5704	0.25234	6.281	1.51486	0.62816	0.87042
	6.2848	0.22893	6.285	1.75481	6.285	0.50793	6.285	0.4787	1.5712	0.25246	6.285	1.5157	0.62848	0.87074
	6.288	0.22921	6.288	1.75554	6.288	0.50813	6.288	0.4789	1.572	0.25258	6.288	1.51636	0.6288	0.87106
	6.2912	0.22933	6.291	1.75622	6.291	0.50841	6.291	0.47914	1.5728	0.25268	6.291	1.51696	0.62912	0.87138
	6.2944	0.22949	6.294	1.75694	6.294	0.50889	6.294	0.47922	1.5736	0.25278	6.294	1.51774	0.62944	0.8717
	6.2976	0.22957	6.297	1.75762	6.297	0.50925	6.297	0.4795	1.5744	0.25292	6.297	1.5184	0.62976	0.87202
	6.3008	0.22961	6.301	1.75834	6.301	0.50957	6.301	0.47974	1.5752	0.25302	6.301	1.5191	0.63008	0.87234
	6.304	0.22977	6.304	1.75898	6.304	0.50997	6.304	0.47986	1.576	0.25314	6.304	1.51988	0.6304	0.8727
	6.3072	0.23001	6.307	1.75982	6.307	0.51041	6.307	0.48006	1.5768	0.25328	6.307	1.52058	0.63072	0.87306
	6.3104	0.23009	6.31	1.7605	6.31	0.51065	6.31	0.48034	1.5776	0.25338	6.31	1.52126	0.63104	0.87338
	6.3136	0.23025	6.313	1.76122	6.313	0.51105	6.313	0.48046	1.5784	0.25352	6.313	1.52208	0.63136	0.8737
	6.3168	0.23045	6.317	1.76186	6.317	0.51145	6.317	0.48074	1.5792	0.2536	6.317	1.52284	0.63168	0.87402
	6.32	0.23045	6.32	1.76258	6.32	0.51173	6.32	0.48106	1.58	0.25374	6.32	1.5235	0.632	0.87434
	6.3232	0.23053	6.323	1.7633	6.323	0.51197	6.323	0.4813	1.5808	0.25386	6.323	1.52436	0.63232	0.8747
	6.3264	0.23073	6.326	1.76406	6.326	0.51233	6.326	0.48154	1.5816	0.25398	6.326	1.52514	0.63264	0.87502
	6.3296	0.23085	6.329	1.76478	6.329	0.51261	6.329	0.48186	1.5824	0.25408	6.329	1.52586	0.63296	0.87534
	6.3328	0.23089	6.333	1.76547	6.333	0.51289	6.333	0.48202	1.5832	0.25422	6.333	1.5267	0.63328	0.87566
	6.336	0.23109	6.336	1.76623	6.336	0.51341	6.336	0.48218	1.584	0.25436	6.336	1.52754	0.6336	0.87602
	6.3392	0.23117	6.339	1.76691	6.339	0.51369	6.339	0.4825	1.5848	0.2545	6.339	1.52818	0.63392	0.87638
	6.3424	0.23125	6.342	1.76751	6.342	0.51397	6.342	0.4827	1.5856	0.25468	6.342	1.52898	0.63424	0.8767
	6.3456	0.23149	6.345	1.76827	6.345	0.51445	6.345	0.48282	1.5864	0.2548	6.345	1.52986	0.63456	0.87702
	6.3488	0.23161	6.349	1.76899	6.349	0.51469	6.349	0.48306	1.5872	0.25494	6.349	1.53065	0.63488	0.87734
	6.352	0.23165	6.352	1.76975	6.352	0.51493	6.352	0.4833	1.588	0.25504	6.352	1.53143	0.6352	0.87766
	6.3552	0.23185	6.355	1.77047	6.355	0.5153	6.355	0.48346	1.5888	0.25516	6.355	1.53231	0.63552	0.87802
	6.3584	0.23209	6.358	1.77111	6.358	0.5155	6.358	0.4837	1.5896	0.2553	6.358	1.53301	0.63584	0.87834
	6.3616	0.23205	6.361	1.77175	6.361	0.51586	6.361	0.48386	1.5904	0.2554	6.361	1.53377	0.63616	0.8787
	6.3648	0.23217	6.365	1.77251	6.365	0.51638	6.365	0.48402	1.5912	0.25556	6.365	1.53465	0.63648	0.87902
	6.368	0.23241	6.368	1.77311	6.368	0.5167	6.368	0.48426	1.592	0.25568	6.368	1.53537	0.6368	0.87934
	6.3712	0.23241	6.371	1.77383	6.371	0.51702	6.371	0.48446	1.5928	0.25576	6.371	1.53609	0.63712	0.87966
	6.3744	0.23253	6.374	1.77459	6.374	0.51754	6.374	0.4847	1.5936	0.25588	6.374	1.53695	0.63744	0.87998
	6.3776	0.23285	6.377	1.77524	6.377	0.5181	6.377	0.48494	1.5944	0.25602	6.377	1.53769	0.63776	0.8803
	6.3808	0.23289	6.381	1.77592	6.381	0.5185	6.381	0.48519	1.5952	0.25618	6.381	1.53835	0.63808	0.88062
	6.384	0.23293	6.384	1.77672	6.384	0.5191	6.384	0.48539	1.596	0.25628	6.384	1.53923	0.6384	0.88094
	6.3872	0.23325	6.387	1.77744	6.387	0.51966	6.387	0.48555	1.5968	0.2564	6.387	1.53999	0.63872	0.88126
	6.3904	0.23321	6.39	1.7782	6.39	0.51998	6.39	0.48579	1.5976	0.25652	6.39	1.54069	0.63904	0.88158
	6.3936	0.23349	6.393	1.779	6.393	0.52054	6.393	0.48599	1.5984	0.25662	6.393	1.54153	0.63936	0.88194
[truncated: 56,052 more rows]
