# Supplementary material for: A Nonresonant Hybridized Electromagnetic-Triboelectric Nanogenerator for Irregular and Ultralow Frequency Blue Energy Harvesting
Source: Research (Wash D C). 2021 Feb 4;2021:5963293. doi: 10.34133/2021/5963293 (PMC7881767; doi:10.34133/2021/5963293)
Supplement: Supplementary Materials — Figure S1: pictures of double helix structure triboelectric nanogenerator. Figure S2: hybridized nanogenerator in Jialing River. Figure S3: hybridized nanogenerator's energy harvesting efficiency. Figure S4: the collision models of the system without TENG and with TENG. Figure S5: LEDs lighted up by hybridized nanogenerator. Movie S1: the front view of the kinematic simulation for pendulum swing. Movie S2: the vertical view of the kinematic simulation for pendulum swing. Movie S3: the outputs of EMG tested in the river. Movie S4: the outputs of TENG tested in the river. Movie S5: 100 LEDs in parallel were lighted up by the EMG. Movie S6: 50 LEDs in series were lighted up by the TENG. Movie S7: The wireless temperature sensing was powered by the hybridized nanogenerator. Shared data 1: Figure 3(a) data. The output currents of the TENG under different vibration frequencies of external excitation. Shared data 2: Figure 3(b) data. The output voltages of the TENG under different vibration frequencies of external excitation. Shared data 3: Figure 3(c) data. The transferred charge of the TENG when the frequency of external excitation was 2.3 Hz. Shared data 4: Figure 3(d) data. The transferred charge of the TENG under different vibration frequencies of external excitation. Shared data 5: Figure 3(e) data. The peak power-resistance curve of TENG. Shared data 6: Figure 3(f) data. The charging behavior of the TENG. Shared data 7: Figure 4(a) data. The induced currents in the coil of the EMG under different vibration frequencies of external excitation. Shared data 8: Figure 4(b) data. The induced voltages in the coil of the EMG under different vibration frequencies of external excitation. Shared data 9: Figure 4(c) data. The peak power-resistance curve of EMG. Shared data 10: Figure 4(d) data. The charging capability of the EMG. Shared data 11: Figure 5(a) data. The output currents of the TENG in different wave heights. Shared data 12: Figure 5(b) data. The output voltages of [file 5963293.f1.zip › Shared data 7.xlsx]

## Sheet: Sheet1
	Time (s)	Current (mA)	Time (s)	Current (mA)	Time (s)	Current (mA)	Time (s)	Current (mA)	Time (s)	Current (mA)	Time (s)	Current (mA)	Time (s)	Current (mA)	Time (s)	Current (mA)	Time (s)	Current (mA)	Time (s)	Current (mA)
	9.0002	0.0267	8.0002	0.17817	7.0002	-0.00553	6.0002	0.3812	5.0002	-0.00553	4.0002	0.2813	3.0002	0.10405	2.0002	0.23295	1.0002	-0.46821	0.0002	-0.86461
	9.0004	0.0267	8.0004	0.15883	7.0004	-0.00875	6.0004	0.39409	5.0004	-0.02164	4.0004	0.30708	3.0004	0.04281	2.0004	0.23295	1.0004	-0.41987	0.0004	-0.89361
	9.0006	0.04926	8.0006	0.15239	7.0006	-0.0023	6.0006	0.39731	5.0006	-0.02164	4.0006	0.28774	3.0006	0.05893	2.0006	0.22006	1.0006	-0.39731	0.0006	-0.9484
	9.0008	0.03315	8.0008	0.19106	7.0008	0.00414	6.0008	0.40376	5.0008	0.0009193	4.0008	0.30385	3.0008	0.0976	2.0008	0.22329	1.0008	-0.44243	0.0008	-0.9065
	9.001	0.02992	8.001	0.17495	7.001	-0.0023	6.001	0.40376	5.001	0.00414	4.001	0.29741	3.001	0.03959	2.001	0.22006	1.001	-0.3812	0.001	-0.84527
	9.0012	0.04604	8.0012	0.18784	7.0012	0.01381	6.0012	0.40376	5.0012	-0.02164	4.0012	0.30063	3.0012	0.03315	2.0012	0.1975	1.0012	-0.36831	0.0012	-0.79371
	9.0014	0.03959	8.0014	0.18461	7.0014	0.00736	6.0014	0.41987	5.0014	-0.03775	4.0014	0.30708	3.0014	0.04926	2.0014	0.17817	1.0014	-0.3812	0.0014	-0.85816
	9.0016	0.04604	8.0016	0.1685	7.0016	0.00736	6.0016	0.42632	5.0016	-0.02809	4.0016	0.30385	3.0016	0.04604	2.0016	0.17817	1.0016	-0.34897	0.0016	-1.00963
	9.0018	0.04281	8.0018	0.17172	7.0018	0.01381	6.0018	0.44888	5.0018	-0.02486	4.0018	0.31352	3.0018	0.03315	2.0018	0.15239	1.0018	-0.40698	0.0018	-0.81627
	9.002	0.02348	8.002	0.17172	7.002	0.01381	6.002	0.43921	5.002	-0.02486	4.002	0.31997	3.002	0.0267	2.002	0.17817	1.002	-0.42954	0.002	-0.77115
	9.0022	0.02992	8.0022	0.15561	7.0022	-0.00875	6.0022	0.43921	5.0022	-0.03131	4.0022	0.33608	3.0022	-0.01519	2.0022	0.17172	1.0022	-0.47466	0.0022	-0.79693
	9.0024	0.04926	8.0024	0.14594	7.0024	-0.01197	6.0024	0.42632	5.0024	-0.02486	4.0024	0.31675	3.0024	0.00414	2.0024	0.18139	1.0024	-0.49077	0.0024	-0.98062
	9.0026	0.02026	8.0026	0.12338	7.0026	0.00414	6.0026	0.43599	5.0026	-0.02486	4.0026	0.3393	3.0026	0.00736	2.0026	0.18461	1.0026	-0.53911	0.0026	-1.02574
	9.0028	0.02026	8.0028	0.16205	7.0028	-0.00553	6.0028	0.46821	5.0028	-0.02809	4.0028	0.36186	3.0028	0.02992	2.0028	0.18461	1.0028	-0.55845	0.0028	-1.03541
	9.003	0.01703	8.003	0.1685	7.003	-0.01197	6.003	0.43921	5.003	-0.02486	4.003	0.33608	3.003	0.02026	2.003	0.16528	1.003	-0.57778	0.003	-1.03541
	9.0032	0.01381	8.0032	0.15239	7.0032	0.0009193	6.0032	0.43599	5.0032	-0.02164	4.0032	0.37153	3.0032	-0.0442	2.0032	0.18461	1.0032	-0.58745	0.0032	-1.03863
	9.0034	0.01381	8.0034	0.14916	7.0034	-0.02164	6.0034	0.43921	5.0034	-0.03775	4.0034	0.36509	3.0034	-0.01842	2.0034	0.18784	1.0034	-0.60034	0.0034	-1.05475
	9.0036	0.01381	8.0036	0.15239	7.0036	-0.01197	6.0036	0.44243	5.0036	-0.05387	4.0036	0.36186	3.0036	-0.03453	2.0036	0.18461	1.0036	-0.58101	0.0036	-1.07408
	9.0038	0.01381	8.0038	0.14916	7.0038	-0.01197	6.0038	0.44243	5.0038	-0.06676	4.0038	0.37798	3.0038	-0.02486	2.0038	0.18784	1.0038	-0.55523	0.0038	-1.06119
	9.004	-0.0023	8.004	0.13305	7.004	-0.00553	6.004	0.45532	5.004	-0.06354	4.004	0.40376	3.004	-0.02809	2.004	0.18784	1.004	-0.58745	0.004	-1.08053
	9.0042	0.00414	8.0042	0.13305	7.0042	0.0009193	6.0042	0.43599	5.0042	-0.07643	4.0042	0.40376	3.0042	0.01059	2.0042	0.18461	1.0042	-0.552	0.0042	-1.09664
	9.0044	0.0009193	8.0044	0.12016	7.0044	-0.01197	6.0044	0.4521	5.0044	-0.08932	4.0044	0.40376	3.0044	-0.03131	2.0044	0.20073	1.0044	-0.49722	0.0044	-1.10631
	9.0046	0.00414	8.0046	0.12661	7.0046	-0.01842	6.0046	0.46177	5.0046	-0.09254	4.0046	0.40698	3.0046	-0.00875	2.0046	0.1975	1.0046	-0.50689	0.0046	-1.10309
	9.0048	0.00736	8.0048	0.10727	7.0048	-0.01519	6.0048	0.47144	5.0048	-0.08287	4.0048	0.40376	3.0048	-0.01842	2.0048	0.20717	1.0048	-0.4811	0.0048	-1.12565
	9.005	0.00414	8.005	0.11371	7.005	-0.00875	6.005	0.45854	5.005	-0.09254	4.005	0.41343	3.005	0.0009193	2.005	0.17495	1.005	-0.45532	0.005	-1.13209
	9.0052	0.00414	8.0052	0.10727	7.0052	-0.02486	6.0052	0.48433	5.0052	-0.08609	4.0052	0.41665	3.0052	-0.03775	2.0052	0.1975	1.0052	-0.44243	0.0052	-1.1482
	9.0054	0.0009193	8.0054	0.08793	7.0054	-0.00875	6.0054	0.45854	5.0054	-0.09576	4.0054	0.42309	3.0054	-0.03453	2.0054	0.22973	1.0054	-0.43276	0.0054	-1.17076
	9.0056	0.00414	8.0056	0.09438	7.0056	-0.02164	6.0056	0.50044	5.0056	-0.08932	4.0056	0.42632	3.0056	-0.06031	2.0056	0.23295	1.0056	-0.39731	0.0056	-1.16432
	9.0058	-0.0023	8.0058	0.08793	7.0058	0.0009193	6.0058	0.47466	5.0058	-0.08932	4.0058	0.43599	3.0058	-0.06354	2.0058	0.23618	1.0058	-0.40376	0.0058	-1.16754
	9.006	0.0009193	8.006	0.08793	7.006	0.00736	6.006	0.4811	5.006	-0.08932	4.006	0.41665	3.006	-0.0732	2.006	0.26518	1.006	-0.40054	0.006	-1.17399
	9.0062	0.0009193	8.0062	0.06215	7.0062	0.0009193	6.0062	0.45854	5.0062	-0.08609	4.0062	0.43276	3.0062	-0.06998	2.0062	0.25551	1.0062	-0.42954	0.0062	-1.20299
	9.0064	-0.02809	8.0064	0.07504	7.0064	0.0009193	6.0064	0.47788	5.0064	-0.07965	4.0064	0.44243	3.0064	-0.07965	2.0064	0.26196	1.0064	-0.44888	0.0064	-1.20621
	9.0066	0.0009193	8.0066	0.0267	7.0066	-0.01519	6.0066	0.48755	5.0066	-0.08609	4.0066	0.44888	3.0066	-0.09576	2.0066	0.26518	1.0066	-0.46499	0.0066	-1.20944
	9.0068	-0.01197	8.0068	0.08793	7.0068	0.00736	6.0068	0.4521	5.0068	-0.07965	4.0068	0.46177	3.0068	-0.09898	2.0068	0.27807	1.0068	-0.49399	0.0068	-1.22233
	9.007	0.01381	8.007	0.06215	7.007	0.00414	6.007	0.44888	5.007	-0.07965	4.007	0.45532	3.007	-0.1151	2.007	0.29419	1.007	-0.54234	0.007	-1.23844
	9.0072	-0.00553	8.0072	0.05248	7.0072	0.01703	6.0072	0.46499	5.0072	-0.08287	4.0072	0.47788	3.0072	-0.1151	2.0072	0.29741	1.0072	-0.51655	0.0072	-1.22555
	9.0074	0.0009193	8.0074	0.03637	7.0074	0.0009193	6.0074	0.45854	5.0074	-0.08609	4.0074	0.46821	3.0074	-0.12799	2.0074	0.2684	1.0074	-0.51011	0.0074	-1.24489
	9.0076	-0.00875	8.0076	0.04281	7.0076	0.00736	6.0076	0.4521	5.0076	-0.10543	4.0076	0.46821	3.0076	-0.11832	2.0076	0.26518	1.0076	-0.52944	0.0076	-1.25455
	9.0078	-0.00875	8.0078	0.03959	7.0078	0.00414	6.0078	0.47144	5.0078	-0.09576	4.0078	0.45854	3.0078	-0.12799	2.0078	0.2813	1.0078	-0.50044	0.0078	-1.10309
	9.008	0.00736	8.008	0.03315	7.008	0.01381	6.008	0.45854	5.008	-0.08609	4.008	0.4811	3.008	-0.14088	2.008	0.29419	1.008	-0.58101	0.008	-1.15143
	9.0082	-0.00875	8.0082	0.01703	7.0082	0.0009193	6.0082	0.4521	5.0082	-0.0732	4.0082	0.47144	3.0082	-0.1441	2.0082	0.28452	1.0082	-0.56812	0.0082	-1.12565
	9.0084	-0.02486	8.0084	0.02992	7.0084	-0.0023	6.0084	0.45532	5.0084	-0.05709	4.0084	0.48433	3.0084	-0.16022	2.0084	0.29419	1.0084	-0.60034	0.0084	-1.21266
	9.0086	0.0009193	8.0086	0.01381	7.0086	-0.00875	6.0086	0.46499	5.0086	-0.07965	4.0086	0.43276	3.0086	-0.15699	2.0086	0.2813	1.0086	-0.64546	0.0086	-1.29
	9.0088	-0.00875	8.0088	0.02026	7.0088	-0.00553	6.0088	0.44565	5.0088	-0.0732	4.0088	0.46821	3.0088	-0.17633	2.0088	0.28774	1.0088	-0.64868	0.0088	-1.33834
	9.009	0.01703	8.009	0.00736	7.009	-0.01519	6.009	0.46499	5.009	-0.06998	4.009	0.47466	3.009	-0.16988	2.009	0.2813	1.009	-0.57456	0.009	-1.17721
	9.0092	0.01381	8.0092	0.00736	7.0092	0.00414	6.0092	0.4811	5.0092	-0.0732	4.0092	0.4811	3.0092	-0.18278	2.0092	0.3103	1.0092	-0.60034	0.0092	-1.35768
	9.0094	-0.02486	8.0094	0.01703	7.0094	-0.00553	6.0094	0.4521	5.0094	-0.05387	4.0094	0.4811	3.0094	-0.17311	2.0094	0.27485	1.0094	-0.54556	0.0094	-1.35124
	9.0096	0.00736	8.0096	-0.00553	7.0096	-0.01519	6.0096	0.46177	5.0096	-0.06031	4.0096	0.49399	3.0096	-0.16988	2.0096	0.27485	1.0096	-0.51655	0.0096	-1.36413
	9.0098	0.01703	8.0098	0.00414	7.0098	-0.00553	6.0098	0.47144	5.0098	-0.05387	4.0098	0.51655	3.0098	-0.21178	2.0098	0.28774	1.0098	-0.65835	0.0098	-1.38991
	9.01	0.01703	8.01	-0.02809	7.01	-0.01519	6.01	0.46177	5.01	-0.06354	4.01	0.51011	3.01	-0.21178	2.01	0.27807	1.01	-0.5939	0.01	-1.40924
	9.0102	0.0009193	8.0102	-0.02486	7.0102	-0.0023	6.0102	0.46177	5.0102	-0.0732	4.0102	0.523	3.0102	-0.22789	2.0102	0.29741	1.0102	-0.62613	0.0102	-1.39958
	9.0104	0.01059	8.0104	-0.05064	7.0104	-0.01197	6.0104	0.4811	5.0104	-0.06031	4.0104	0.51655	3.0104	-0.22145	2.0104	0.28452	1.0104	-0.59068	0.0104	-1.39313
	9.0106	0.01059	8.0106	-0.0023	7.0106	-0.00875	6.0106	0.49077	5.0106	-0.06354	4.0106	0.55523	3.0106	-0.28268	2.0106	0.27485	1.0106	-0.56812	0.0106	-1.42536
	9.0108	0.02348	8.0108	0.00736	7.0108	-0.03131	6.0108	0.47466	5.0108	-0.05387	4.0108	0.52944	3.0108	-0.26979	2.0108	0.25874	1.0108	-0.44243	0.0108	-1.42858
	9.011	0.01381	8.011	0.03959	7.011	0.00736	6.011	0.49399	5.011	-0.0732	4.011	0.54878	3.011	-0.31168	2.011	0.29096	1.011	-0.44243	0.011	-1.34479
	9.0112	0.01381	8.0112	0.0009193	7.0112	0.00414	6.0112	0.49399	5.0112	-0.06354	4.0112	0.54878	3.0112	-0.29235	2.0112	0.27485	1.0112	-0.46499	0.0112	-1.29323
	9.0114	0.00414	8.0114	0.01703	7.0114	-0.00875	6.0114	0.50689	5.0114	-0.07965	4.0114	0.53589	3.0114	-0.28268	2.0114	0.2394	1.0114	-0.33286	0.0114	-1.39635
	9.0116	0.02026	8.0116	0.03315	7.0116	-0.01842	6.0116	0.51655	5.0116	-0.08287	4.0116	0.54556	3.0116	-0.29879	2.0116	0.23618	1.0116	-0.32964	0.0116	-1.48014
	9.0118	0.00736	8.0118	0.03315	7.0118	-0.0023	6.0118	0.523	5.0118	-0.09898	4.0118	0.57456	3.0118	-0.28268	2.0118	0.25229	1.0118	-0.32319	0.0118	-1.41569
	9.012	-0.01842	8.012	0.00414	7.012	-0.0023	6.012	0.53267	5.012	-0.08932	4.012	0.60034	3.012	-0.31491	2.012	0.22651	1.012	-0.33608	0.012	-1.42858
	9.0122	0.00736	8.0122	0.00414	7.0122	-0.00553	6.0122	0.53911	5.0122	-0.11188	4.0122	0.5939	3.0122	-0.33424	2.0122	0.26518	1.0122	-0.31997	0.0122	-1.46081
	9.0124	0.0009193	8.0124	0.01703	7.0124	-0.0023	6.0124	0.53911	5.0124	-0.10221	4.0124	0.60034	3.0124	-0.36647	2.0124	0.23295	1.0124	-0.31352	0.0124	-1.45759
	9.0126	0.00414	8.0126	0.02348	7.0126	-0.00875	6.0126	0.53589	5.0126	-0.11832	4.0126	0.60034	3.0126	-0.40192	2.0126	0.2394	1.0126	-0.33286	0.0126	-1.49948
	9.0128	0.00414	8.0128	0.0267	7.0128	-0.02164	6.0128	0.54556	5.0128	-0.10543	4.0128	0.59712	3.0128	-0.38903	2.0128	0.2394	1.0128	-0.34897	0.0128	-1.55104
	9.013	-0.01842	8.013	0.01703	7.013	0.00736	6.013	0.54556	5.013	-0.10221	4.013	0.59712	3.013	-0.40837	2.013	0.24585	1.013	-0.32964	0.013	-1.56716
	9.0132	-0.01842	8.0132	-0.0023	7.0132	-0.00553	6.0132	0.54234	5.0132	-0.1151	4.0132	0.63902	3.0132	-0.41481	2.0132	0.2394	1.0132	-0.34897	0.0132	-1.56071
	9.0134	-0.01197	8.0134	0.00414	7.0134	-0.00553	6.0134	0.55523	5.0134	-0.11188	4.0134	0.62613	3.0134	-0.41159	2.0134	0.25229	1.0134	-0.31675	0.0134	-1.60583
	9.0136	-0.00875	8.0136	0.00736	7.0136	-0.02486	6.0136	0.55845	5.0136	-0.12477	4.0136	0.6648	3.0136	-0.42126	2.0136	0.23618	1.0136	-0.32641	0.0136	-1.60261
	9.0138	-0.01519	8.0138	0.0009193	7.0138	-0.00875	6.0138	0.57134	5.0138	-0.12154	4.0138	0.65835	3.0138	-0.43092	2.0138	0.2684	1.0138	-0.32641	0.0138	-1.68962
	9.014	-0.02809	8.014	0.00736	7.014	-0.00553	6.014	0.58745	5.014	-0.12154	4.014	0.67769	3.014	-0.4277	2.014	0.28452	1.014	-0.31675	0.014	-1.64128
	9.0142	-0.02809	8.0142	-0.01842	7.0142	-0.00553	6.0142	0.58423	5.0142	-0.11188	4.0142	0.67769	3.0142	-0.50182	2.0142	0.2684	1.0142	-0.33608	0.0142	-1.67351
	9.0144	-0.03453	8.0144	0.01381	7.0144	-0.01197	6.0144	0.61001	5.0144	-0.11188	4.0144	0.6938	3.0144	-0.43092	2.0144	0.24585	1.0144	-0.31675	0.0144	-1.69284
	9.0146	-0.04098	8.0146	0.02026	7.0146	-0.0023	6.0146	0.58101	5.0146	-0.14733	4.0146	0.70025	3.0146	-0.41803	2.0146	0.2813	1.0146	-0.31352	0.0146	-1.69284
	9.0148	-0.03775	8.0148	0.01381	7.0148	-0.01197	6.0148	0.6229	5.0148	-0.13766	4.0148	0.70347	3.0148	-0.44382	2.0148	0.24262	1.0148	-0.3103	0.0148	-1.69929
	9.015	-0.03775	8.015	-0.0023	7.015	0.0009193	6.015	0.6229	5.015	-0.12477	4.015	0.72603	3.015	-0.43737	2.015	0.30708	1.015	-0.30063	0.015	-1.70573
	9.0152	-0.03453	8.0152	-0.01197	7.0152	-0.01197	6.0152	0.64224	5.0152	-0.13443	4.0152	0.74214	3.0152	-0.42126	2.0152	0.27485	1.0152	-0.30063	0.0152	-1.73796
	9.0154	-0.03131	8.0154	-0.00875	7.0154	-0.0023	6.0154	0.6229	5.0154	-0.13443	4.0154	0.72603	3.0154	-0.42448	2.0154	0.24907	1.0154	-0.27807	0.0154	-1.73152
	9.0156	-0.04098	8.0156	-0.00875	7.0156	-0.0023	6.0156	0.64224	5.0156	-0.13121	4.0156	0.73892	3.0156	-0.42126	2.0156	0.29096	1.0156	-0.27163	0.0156	-1.73796
	9.0158	-0.02486	8.0158	-0.01842	7.0158	0.0009193	6.0158	0.63257	5.0158	-0.13766	4.0158	0.76148	3.0158	-0.44704	2.0158	0.2813	1.0158	-0.25551	0.0158	-1.76374
	9.016	-0.03775	8.016	-0.00875	7.016	0.01381	6.016	0.63579	5.016	-0.14088	4.016	0.7647	3.016	-0.45026	2.016	0.30385	1.016	-0.29741	0.016	-1.7573
	9.0162	-0.02809	8.0162	-0.01842	7.0162	-0.00875	6.0162	0.63902	5.0162	-0.13766	4.0162	0.77437	3.0162	-0.4696	2.0162	0.31675	1.0162	-0.29096	0.0162	-1.77019
	9.0164	-0.03775	8.0164	-0.02164	7.0164	-0.00553	6.0164	0.65191	5.0164	-0.13766	4.0164	0.78404	3.0164	-0.4696	2.0164	0.27485	1.0164	-0.31997	0.0164	-1.78308
	9.0166	-0.02486	8.0166	-0.01842	7.0166	-0.00553	6.0166	0.65191	5.0166	-0.1441	4.0166	0.8066	3.0166	-0.47282	2.0166	0.29741	1.0166	-0.31352	0.0166	-1.80564
	9.0168	-0.03131	8.0168	-0.00553	7.0168	0.0009193	6.0168	0.65513	5.0168	-0.1441	4.0168	0.82916	3.0168	-0.45993	2.0168	0.3103	1.0168	-0.4102	0.0168	-1.80564
	9.017	-0.02486	8.017	-0.02486	7.017	0.0009193	6.017	0.6648	5.017	-0.13766	4.017	0.83238	3.017	-0.48249	2.017	0.30708	1.017	-0.45854	0.017	-1.82497
	9.0172	-0.02486	8.0172	-0.01197	7.0172	0.0009193	6.0172	0.67769	5.0172	-0.14088	4.0172	0.83882	3.0172	-0.46315	2.0172	0.3103	1.0172	-0.39731	0.0172	-1.83464
	9.0174	-0.02486	8.0174	-0.02164	7.0174	0.01703	6.0174	0.68091	5.0174	-0.13766	4.0174	0.86138	3.0174	-0.49216	2.0174	0.33286	1.0174	-0.35864	0.0174	-1.84431
	9.0176	-0.02486	8.0176	-0.03131	7.0176	-0.00875	6.0176	0.67124	5.0176	-0.12477	4.0176	0.84527	3.0176	-0.53083	2.0176	0.31675	1.0176	-0.30385	0.0176	-1.8572
	9.0178	-0.02809	8.0178	-0.02809	7.0178	0.00736	6.0178	0.6938	5.0178	-0.12799	4.0178	0.85172	3.0178	-0.55339	2.0178	0.31675	1.0178	-0.27163	0.0178	-1.70896
	9.018	-0.01842	8.018	-0.00875	7.018	0.00736	6.018	0.70025	5.018	-0.12154	4.018	0.8775	3.018	-0.55339	2.018	0.32641	1.018	-0.29096	0.018	-1.6445
	9.0182	-0.04098	8.0182	-0.00553	7.0182	0.00414	6.0182	0.70992	5.0182	-0.12477	4.0182	0.89683	3.0182	-0.55016	2.0182	0.3103	1.0182	-0.2813	0.0182	-1.90232
	9.0184	-0.00553	8.0184	-0.01519	7.0184	-0.00875	6.0184	0.69703	5.0184	-0.11832	4.0184	0.89039	3.0184	-0.55983	2.0184	0.3103	1.0184	-0.28774	0.0184	-1.90877
	9.0186	-0.00553	8.0186	-0.02486	7.0186	0.0009193	6.0186	0.71314	5.0186	-0.11832	4.0186	0.91295	3.0186	-0.53405	2.0186	0.32964	1.0186	-0.41665	0.0186	-1.93132
	9.0188	-0.00875	8.0188	-0.01519	7.0188	-0.0023	6.0188	0.72603	5.0188	-0.12477	4.0188	0.91295	3.0188	-0.5695	2.0188	0.31675	1.0188	-0.31675	0.0188	-1.93455
	9.019	-0.02486	8.019	0.0009193	7.019	0.0009193	6.019	0.75826	5.019	-0.10543	4.019	0.93873	3.019	-0.56306	2.019	0.31675	1.019	-0.27807	0.019	-1.89265
	9.0192	-0.00553	8.0192	0.00736	7.0192	0.01059	6.0192	0.79048	5.0192	-0.10221	4.0192	0.92906	3.0192	-0.55339	2.0192	0.3103	1.0192	-0.33286	0.0192	-1.96677
	9.0194	-0.01519	8.0194	-0.00553	7.0194	0.03959	6.0194	0.77115	5.0194	-0.08609	4.0194	0.95484	3.0194	-0.58884	2.0194	0.33286	1.0194	-0.31997	0.0194	-1.97322
	9.0196	-0.0023	8.0196	0.01059	7.0196	0.01703	6.0196	0.79371	5.0196	-0.05064	4.0196	0.96451	3.0196	-0.60173	2.0196	0.34575	1.0196	-0.34575	0.0196	-1.99256
	9.0198	0.00414	8.0198	0.0009193	7.0198	0.01059	6.0198	0.79048	5.0198	-0.0442	4.0198	0.98707	3.0198	-0.62429	2.0198	0.33608	1.0198	-0.33608	0.0198	-1.93455
	9.02	-0.0023	8.02	0.00736	7.02	0.0009193	6.02	0.78404	5.02	-0.03775	4.02	0.99674	3.02	-0.60495	2.02	0.3103	1.02	-0.26196	0.02	-1.95066
	9.0202	0.00736	8.0202	0.02992	7.0202	0.01381	6.0202	0.8066	5.0202	-0.03453	4.0202	1.00641	3.0202	-0.6694	2.0202	0.33608	1.0202	-0.29419	0.0202	-1.98611
	9.0204	0.00414	8.0204	0.02992	7.0204	0.00414	6.0204	0.80982	5.0204	-0.02809	4.0204	1.00641	3.0204	-0.6404	2.0204	0.32964	1.0204	-0.23618	0.0204	-1.88943
	9.0206	0.01381	8.0206	0.0267	7.0206	0.01703	6.0206	0.81627	5.0206	-0.02809	4.0206	1.03541	3.0206	-0.6694	2.0206	0.34253	1.0206	-0.30708	0.0206	-2.05056
	9.0208	0.01059	8.0208	0.05571	7.0208	0.00736	6.0208	0.82593	5.0208	-0.02809	4.0208	1.03541	3.0208	-0.70163	2.0208	0.31675	1.0208	-0.22973	0.0208	-2.01834
	9.021	0.01703	8.021	0.06537	7.021	0.01381	6.021	0.84205	5.021	-0.02164	4.021	1.0483	3.021	-0.65974	2.021	0.29096	1.021	-0.1975	0.021	-1.9281
	9.0212	0.01381	8.0212	0.05893	7.0212	0.02348	6.0212	0.84527	5.0212	-0.01519	4.0212	1.07731	3.0212	-0.70163	2.0212	0.27163	1.0212	-0.18461	0.0212	-1.98611
	9.0214	0.01703	8.0214	0.0686	7.0214	0.01703	6.0214	0.85816	5.0214	-0.01197	4.0214	1.0902	3.0214	-0.67263	2.0214	0.27807	1.0214	-0.15239	0.0214	-2.01511
	9.0216	0.01381	8.0216	0.0686	7.0216	0.01381	6.0216	0.86138	5.0216	-0.01197	4.0216	1.10309	3.0216	-0.71452	2.0216	0.29096	1.0216	-0.13305	0.0216	-2.13758
	9.0218	0.01703	8.0218	0.05893	7.0218	0.00736	6.0218	0.88072	5.0218	-0.02164	4.0218	1.09664	3.0218	-0.71775	2.0218	0.2813	1.0218	-0.11694	0.0218	-2.12146
	9.022	0.0267	8.022	0.0686	7.022	0.0267	6.022	0.90328	5.022	-0.00553	4.022	1.13854	3.022	-0.70485	2.022	0.2684	1.022	-0.11049	0.022	-2.06668
	9.0222	0.02992	8.0222	0.06215	7.0222	0.01381	6.0222	0.92584	5.0222	-0.0023	4.0222	1.12887	3.0222	-0.70485	2.0222	0.26518	1.0222	-0.10727	0.0222	-2.02801
	9.0224	0.02992	8.0224	0.07826	7.0224	-0.00875	6.0224	0.9065	5.0224	-0.0023	4.0224	1.16432	3.0224	-0.70163	2.0224	0.27485	1.0224	-0.09438	0.0224	-2.12146
	9.0226	0.02348	8.0226	0.07182	7.0226	0.01703	6.0226	0.92584	5.0226	-0.0023	4.0226	1.17399	3.0226	-0.70808	2.0226	0.27485	1.0226	-0.08149	0.0226	-2.16981
	9.0228	0.0267	8.0228	0.07182	7.0228	0.01059	6.0228	0.93551	5.0228	0.01381	4.0228	1.17721	3.0228	-0.72419	2.0228	0.29096	1.0228	-0.08149	0.0228	-2.23104
	9.023	0.02992	8.023	0.06537	7.023	0.02348	6.023	0.95806	5.023	0.00736	4.023	1.19977	3.023	-0.73386	2.023	0.28452	1.023	-0.07504	0.023	-2.26326
	9.0232	0.0267	8.0232	0.09116	7.0232	0.01381	6.0232	0.95162	5.0232	0.01381	4.0232	1.21588	3.0232	-0.71452	2.0232	0.29741	1.0232	-0.07826	0.0232	-2.28582
	9.0234	0.01381	8.0234	0.08149	7.0234	0.01381	6.0234	0.96773	5.0234	0.02992	4.0234	1.24489	3.0234	-0.73064	2.0234	0.29096	1.0234	-0.08149	0.0234	-2.29549
	9.0236	0.02026	8.0236	0.08793	7.0236	0.01703	6.0236	0.95484	5.0236	-0.01519	4.0236	1.25133	3.0236	-0.73708	2.0236	0.29096	1.0236	-0.07826	0.0236	-2.31805
	9.0238	0.01703	8.0238	0.11371	7.0238	0.02348	6.0238	0.97096	5.0238	-0.01519	4.0238	1.28034	3.0238	-0.70808	2.0238	0.29741	1.0238	-0.09116	0.0238	-2.31805
	9.024	0.00414	8.024	0.08471	7.024	0.01381	6.024	0.97418	5.024	-0.02486	4.024	1.29	3.024	-0.72419	2.024	0.2813	1.024	-0.09438	0.024	-2.34061
	9.0242	0.00736	8.0242	0.07826	7.0242	0.01059	6.0242	0.99029	5.0242	-0.03453	4.0242	1.31579	3.0242	-0.74675	2.0242	0.3103	1.0242	-0.10082	0.0242	-2.35672
	9.0244	0.00736	8.0244	0.08149	7.0244	0.01381	6.0244	1.00318	5.0244	-0.01519	4.0244	1.31901	3.0244	-0.73386	2.0244	0.31997	1.0244	-0.09116	0.0244	-2.37284
	9.0246	0.0267	8.0246	0.08793	7.0246	0.0009193	6.0246	1.03863	5.0246	-0.02164	4.0246	1.3319	3.0246	-0.67585	2.0246	0.29741	1.0246	-0.07182	0.0246	-2.39862
	9.0248	0.01703	8.0248	0.05248	7.0248	0.01381	6.0248	1.03219	5.0248	-0.01197	4.0248	1.33834	3.0248	-0.70808	2.0248	0.32641	1.0248	-0.10082	0.0248	-2.39539
	9.025	0.02026	8.025	0.06537	7.025	-0.00875	6.025	1.03863	5.025	-0.01197	4.025	1.3609	3.025	-0.70485	2.025	0.3103	1.025	-0.07504	0.025	-2.41151
	9.0252	0.02348	8.0252	0.05893	7.0252	0.01381	6.0252	1.06119	5.0252	-0.00875	4.0252	1.36413	3.0252	-0.66296	2.0252	0.33286	1.0252	-0.10727	0.0252	-2.42762
	9.0254	0.02026	8.0254	0.06215	7.0254	0.01059	6.0254	1.07086	5.0254	0.02026	4.0254	1.39958	3.0254	-0.6404	2.0254	0.35542	1.0254	-0.06215	0.0254	-2.43084
	9.0256	0.02348	8.0256	0.04604	7.0256	0.00736	6.0256	1.07408	5.0256	0.01703	4.0256	1.39958	3.0256	-0.63396	2.0256	0.37153	1.0256	-0.07826	0.0256	-2.46307
	9.0258	0.01381	8.0258	0.07182	7.0258	0.0267	6.0258	1.0902	5.0258	0.01059	4.0258	1.42536	3.0258	-0.63718	2.0258	0.38442	1.0258	-0.07826	0.0258	-2.43084
	9.026	0.01703	8.026	0.07826	7.026	0.02026	6.026	1.09342	5.026	0.00414	4.026	1.44792	3.026	-0.62106	2.026	0.40698	1.026	-0.10405	0.026	-2.46952
	9.0262	0.03315	8.0262	0.08471	7.0262	0.0009193	6.0262	1.09986	5.0262	0.02348	4.0262	1.46081	3.0262	-0.60495	2.0262	0.39409	1.0262	-0.11049	0.0262	-2.48563
	9.0264	0.02992	8.0264	0.06215	7.0264	0.00736	6.0264	1.11276	5.0264	0.02992	4.0264	1.48337	3.0264	-0.61462	2.0264	0.38764	1.0264	-0.11049	0.0264	-2.50174
	9.0266	0.03637	8.0266	0.0976	7.0266	-0.00875	6.0266	1.13854	5.0266	0.01059	4.0266	1.50593	3.0266	-0.6114	2.0266	0.38442	1.0266	-0.13305	0.0266	-2.51141
	9.0268	0.04604	8.0268	0.10727	7.0268	0.01059	6.0268	1.12565	5.0268	0.03959	4.0268	1.53171	3.0268	-0.62106	2.0268	0.37798	1.0268	-0.12983	0.0268	-2.50819
	9.027	0.04926	8.027	0.12983	7.027	0.01703	6.027	1.14176	5.027	0.06215	4.027	1.53171	3.027	-0.6114	2.027	0.40054	1.027	-0.1395	0.027	-2.55653
	9.0272	0.0267	8.0272	0.09116	7.0272	0.02348	6.0272	1.1482	5.0272	0.04926	4.0272	1.54138	3.0272	-0.61784	2.0272	0.39409	1.0272	-0.16205	0.0272	-2.47274
	9.0274	0.03959	8.0274	0.11049	7.0274	0.00414	6.0274	1.16432	5.0274	0.05248	4.0274	1.58005	3.0274	-0.60173	2.0274	0.3812	1.0274	-0.12338	0.0274	-2.37284
	9.0276	0.05893	8.0276	0.12016	7.0276	-0.01197	6.0276	1.17399	5.0276	0.05248	4.0276	1.58972	3.0276	-0.61784	2.0276	0.40376	1.0276	-0.13627	0.0276	-2.4244
	9.0278	0.07182	8.0278	0.12016	7.0278	0.00414	6.0278	1.19977	5.0278	0.0686	4.0278	1.58972	3.0278	-0.60817	2.0278	0.37475	1.0278	-0.14594	0.0278	-2.4534
	9.028	0.0686	8.028	0.12661	7.028	0.01381	6.028	1.19655	5.028	0.09116	4.028	1.61872	3.028	-0.59528	2.028	0.37798	1.028	-0.0686	0.028	-2.40506
	9.0282	0.06537	8.0282	0.15561	7.0282	0.0009193	6.0282	1.21588	5.0282	0.08793	4.0282	1.64773	3.0282	-0.60173	2.0282	0.40376	1.0282	-0.14594	0.0282	-2.57264
	9.0284	0.08149	8.0284	0.1395	7.0284	0.01703	6.0284	1.22233	5.0284	0.0976	4.0284	1.65417	3.0284	-0.60817	2.0284	0.36831	1.0284	-0.08471	0.0284	-2.56942
	9.0286	0.09438	8.0286	0.12016	7.0286	-0.0023	6.0286	1.24166	5.0286	0.11371	4.0286	1.68962	3.0286	-0.60817	2.0286	0.40054	1.0286	-0.0976	0.0286	-2.46307
	9.0288	0.08471	8.0288	0.12016	7.0288	0.00736	6.0288	1.26422	5.0288	0.12983	4.0288	1.66062	3.0288	-0.62429	2.0288	0.38764	1.0288	-0.08471	0.0288	-2.53719
	9.029	0.08471	8.029	0.12661	7.029	-0.0023	6.029	1.28678	5.029	0.12661	4.029	1.74118	3.029	-0.62106	2.029	0.37798	1.029	-0.07826	0.029	-2.57264
	9.0292	0.10082	8.0292	0.11049	7.0292	-0.02164	6.0292	1.28034	5.0292	0.14916	4.0292	1.75085	3.0292	-0.61462	2.0292	0.37798	1.0292	-0.10082	0.0292	-2.68222
	9.0294	0.11371	8.0294	0.14272	7.0294	-0.01842	6.0294	1.31901	5.0294	0.15883	4.0294	1.77341	3.0294	-0.59206	2.0294	0.3812	1.0294	-0.12338	0.0294	-2.57909
	9.0296	0.12338	8.0296	0.12016	7.0296	0.0009193	6.0296	1.31901	5.0296	0.1975	4.0296	1.77986	3.0296	-0.53727	2.0296	0.36831	1.0296	-0.08471	0.0296	-2.61776
	9.0298	0.13305	8.0298	0.14916	7.0298	-0.03775	6.0298	1.34479	5.0298	0.15239	4.0298	1.80564	3.0298	-0.45026	2.0298	0.36831	1.0298	-0.08793	0.0298	-2.52108
	9.03	0.14594	8.03	0.12338	7.03	-0.01842	6.03	1.35768	5.03	0.19428	4.03	1.84109	3.03	-0.36002	2.03	0.37153	1.03	-0.08149	0.03	-2.72411
	9.0302	0.13627	8.0302	0.13305	7.0302	0.02026	6.0302	1.37057	5.0302	0.18784	4.0302	1.86042	3.0302	-0.26657	2.0302	0.38442	1.0302	-0.07182	0.0302	-2.52753
	9.0304	0.13627	8.0304	0.14916	7.0304	-0.00553	6.0304	1.39313	5.0304	0.19428	4.0304	1.87654	3.0304	-0.20211	2.0304	0.3393	1.0304	-0.05893	0.0304	-2.62421
	9.0306	0.14272	8.0306	0.17495	7.0306	-0.00553	6.0306	1.4028	5.0306	0.19428	4.0306	1.90232	3.0306	-0.1151	2.0306	0.37153	1.0306	0.00553	0.0306	-2.65643
	9.0308	0.13627	8.0308	0.18784	7.0308	-0.00875	6.0308	1.42214	5.0308	0.20717	4.0308	1.9281	3.0308	-0.0732	2.0308	0.33286	1.0308	0.01519	0.0308	-2.79501
	9.031	0.14594	8.031	0.15883	7.031	0.01059	6.031	1.43503	5.031	0.21362	4.031	1.94744	3.031	-0.03453	2.031	0.33286	1.031	0.04098	0.031	-2.81435
	9.0312	0.15239	8.0312	0.17817	7.0312	0.03637	6.0312	1.46403	5.0312	0.21684	4.0312	1.97644	3.0312	-0.01842	2.0312	0.3103	1.0312	0.04742	0.0312	-2.66933
	9.0314	0.16528	8.0314	0.18784	7.0314	0.01703	6.0314	1.50915	5.0314	0.22651	4.0314	1.99578	3.0314	-0.03453	2.0314	0.31352	1.0314	0.06031	0.0314	-2.49852
	9.0316	0.15561	8.0316	0.17817	7.0316	0.00414	6.0316	1.50915	5.0316	0.21362	4.0316	2.03767	3.0316	-0.02164	2.0316	0.33608	1.0316	0.08609	0.0316	-2.57587
	9.0318	0.17172	8.0318	0.1975	7.0318	0.00414	6.0318	1.53171	5.0318	0.21684	4.0318	2.04734	3.0318	-0.02809	2.0318	0.30063	1.0318	0.05387	0.0318	-2.83691
	9.032	0.1685	8.032	0.1975	7.032	0.01381	6.032	1.55749	5.032	0.21362	4.032	2.08924	3.032	-0.03775	2.032	0.30063	1.032	0.05064	0.032	-2.87236
	9.0322	0.16528	8.0322	0.18784	7.0322	0.02348	6.0322	1.58649	5.0322	0.22651	4.0322	2.13436	3.0322	-0.0732	2.0322	0.3103	1.0322	0.04098	0.0322	-2.88847
	9.0324	0.1685	8.0324	0.2104	7.0324	-0.01197	6.0324	1.59294	5.0324	0.22651	4.0324	2.10857	3.0324	-0.06998	2.0324	0.32641	1.0324	0.02486	0.0324	-2.89492
	9.0326	0.17172	8.0326	0.20073	7.0326	0.01059	6.0326	1.60905	5.0326	0.24585	4.0326	2.15047	3.0326	-0.09898	2.0326	0.3103	1.0326	-0.00414	0.0326	-2.82079
	9.0328	0.1685	8.0328	0.20395	7.0328	0.00414	6.0328	1.62517	5.0328	0.25229	4.0328	2.1827	3.0328	-0.09576	2.0328	0.31352	1.0328	-0.02348	0.0328	-2.97226
	9.033	0.16205	8.033	0.19428	7.033	0.01703	6.033	1.62517	5.033	0.23295	4.033	2.22781	3.033	-0.05709	2.033	0.31997	1.033	-0.04926	0.033	-2.99482
	9.0332	0.14916	8.0332	0.1975	7.0332	0.01703	6.0332	1.66062	5.0332	0.24262	4.0332	2.2407	3.0332	-0.06998	2.0332	0.32964	1.0332	-0.05571	0.0332	-3.03027
	9.0334	0.16205	8.0334	0.20717	7.0334	0.02348	6.0334	1.67673	5.0334	0.25229	4.0334	2.27938	3.0334	-0.08609	2.0334	0.32641	1.0334	-0.07826	0.0334	-3.05605
	9.0336	0.15883	8.0336	0.21684	7.0336	0.01381	6.0336	1.70251	5.0336	0.22973	4.0336	2.30194	3.0336	-0.05064	2.0336	0.33608	1.0336	-0.09116	0.0336	-3.08183
	9.0338	0.16528	8.0338	0.20073	7.0338	0.01059	6.0338	1.72507	5.0338	0.26518	4.0338	2.33739	3.0338	-0.03131	2.0338	0.35219	1.0338	-0.10727	0.0338	-3.10117
	9.034	0.15883	8.034	0.2104	7.034	0.00736	6.034	1.75085	5.034	0.20717	4.034	2.36317	3.034	-0.01842	2.034	0.34253	1.034	-0.12338	0.034	-3.09472
	9.0342	0.15561	8.0342	0.21362	7.0342	0.0267	6.0342	1.77019	5.0342	0.24262	4.0342	2.39539	3.0342	-0.03775	2.0342	0.32964	1.0342	-0.13305	0.0342	-3.11084
	9.0344	0.17172	8.0344	0.20073	7.0344	0.00414	6.0344	1.81208	5.0344	0.24585	4.0344	2.43407	3.0344	0.01381	2.0344	0.35542	1.0344	-0.14916	0.0344	-3.14951
	9.0346	0.16528	8.0346	0.20717	7.0346	0.02026	6.0346	1.83787	5.0346	0.21362	4.0346	2.4534	3.0346	0.01059	2.0346	0.36186	1.0346	-0.16528	0.0346	-3.14951
	9.0348	0.17817	8.0348	0.18139	7.0348	0.02026	6.0348	1.85076	5.0348	0.2394	4.0348	2.48885	3.0348	0.02348	2.0348	0.34575	1.0348	-0.17172	0.0348	-3.13984
	9.035	0.16205	8.035	0.18461	7.035	0.0267	6.035	1.88943	5.035	0.24907	4.035	2.52108	3.035	0.05248	2.035	0.34253	1.035	-0.18139	0.035	-3.17851
	9.0352	0.17172	8.0352	0.14916	7.0352	0.0267	6.0352	1.91521	5.0352	0.24907	4.0352	2.55975	3.0352	0.06215	2.0352	0.35864	1.0352	-0.1975	0.0352	-3.18496
	9.0354	0.1975	8.0354	0.14272	7.0354	0.01703	6.0354	1.9281	5.0354	0.2394	4.0354	2.61776	3.0354	0.11371	2.0354	0.35219	1.0354	-0.1975	0.0354	-3.16885
	9.0356	0.21362	8.0356	0.12016	7.0356	0.02992	6.0356	1.97644	5.0356	0.2394	4.0356	2.62421	3.0356	0.12016	2.0356	0.37153	1.0356	-0.22006	0.0356	-3.20107
	9.0358	0.18784	8.0358	0.13305	7.0358	0.03315	6.0358	1.98289	5.0358	0.26518	4.0358	2.6661	3.0358	0.14594	2.0358	0.36831	1.0358	-0.23295	0.0358	-3.21719
	9.036	0.19106	8.036	0.13627	7.036	0.04604	6.036	1.99578	5.036	0.25551	4.036	2.69188	3.036	0.11049	2.036	0.37798	1.036	-0.26196	0.036	-3.24297
	9.0362	0.1975	8.0362	0.11694	7.0362	0.04281	6.0362	2.02801	5.0362	0.25229	4.0362	2.73378	3.0362	0.09116	2.0362	0.42632	1.0362	-0.25874	0.0362	-3.23975
	9.0364	0.20717	8.0364	0.15239	7.0364	0.01703	6.0364	2.05379	5.0364	0.24262	4.0364	2.76278	3.0364	0.10082	2.0364	0.39409	1.0364	-0.29741	0.0364	-3.27197
	9.0366	0.2104	8.0366	0.16528	7.0366	0.03315	6.0366	2.06346	5.0366	0.24262	4.0366	2.8079	3.0366	0.09116	2.0366	0.36509	1.0366	-0.36831	0.0366	-3.28486
	9.0368	0.20073	8.0368	0.15561	7.0368	0.03637	6.0368	2.09246	5.0368	0.26518	4.0368	2.85947	3.0368	0.07182	2.0368	0.40054	1.0368	-0.29096	0.0368	-3.28164
	9.037	0.23295	8.037	0.15239	7.037	0.03959	6.037	2.1118	5.037	0.25874	4.037	2.85947	3.037	0.05571	2.037	0.3812	1.037	-0.35864	0.037	-3.31065
	9.0372	0.20717	8.0372	0.17817	7.0372	0.03959	6.0372	2.14725	5.0372	0.27163	4.0372	2.9207	3.0372	0.05248	2.0372	0.40054	1.0372	-0.30708	0.0372	-3.31709
	9.0374	0.21684	8.0374	0.15883	7.0374	0.0267	6.0374	2.13758	5.0374	0.26196	4.0374	2.95615	3.0374	0.01059	2.0374	0.38764	1.0374	-0.36831	0.0374	-3.28164
	9.0376	0.21684	8.0376	0.1685	7.0376	0.05893	6.0376	2.19881	5.0376	0.27485	4.0376	2.98515	3.0376	-0.02809	2.0376	0.40054	1.0376	-0.36186	0.0376	-3.3461
	9.0378	0.22651	8.0378	0.16205	7.0378	0.04926	6.0378	2.22137	5.0378	0.2813	4.0378	3.0206	3.0378	-0.04742	2.0378	0.39409	1.0378	-0.34575	0.0378	-3.36865
	9.038	0.22973	8.038	0.19106	7.038	0.03315	6.038	2.25037	5.038	0.26518	4.038	3.0625	3.038	-0.05709	2.038	0.37798	1.038	-0.36509	0.038	-3.36543
	9.0382	0.24907	8.0382	0.20717	7.0382	0.04926	6.0382	2.28905	5.0382	0.28452	4.0382	3.10117	3.0382	-0.06676	2.0382	0.40054	1.0382	-0.36509	0.0382	-3.3042
	9.0384	0.2394	8.0384	0.20395	7.0384	0.06537	6.0384	2.29549	5.0384	0.29096	4.0384	3.15273	3.0384	-0.06998	2.0384	0.40054	1.0384	-0.3393	0.0384	-3.13017
	9.0386	0.25229	8.0386	0.1975	7.0386	0.04604	6.0386	2.33416	5.0386	0.26518	4.0386	3.18174	3.0386	-0.08287	2.0386	0.40698	1.0386	-0.46177	0.0386	-3.26553
	9.0388	0.26518	8.0388	0.2104	7.0388	0.05248	6.0388	2.36639	5.0388	0.28774	4.0388	3.21074	3.0388	-0.08932	2.0388	0.39087	1.0388	-0.45854	0.0388	-3.10117
	9.039	0.27163	8.039	0.18784	7.039	0.05248	6.039	2.40829	5.039	0.30385	4.039	3.26875	3.039	-0.08932	2.039	0.39731	1.039	-0.37153	0.039	-3.22686
	9.0392	0.29096	8.0392	0.20717	7.0392	0.07182	6.0392	2.4534	5.0392	0.32641	4.0392	3.29775	3.0392	-0.05387	2.0392	0.4102	1.0392	-0.4102	0.0392	-3.2043
	9.0394	0.28452	8.0394	0.20073	7.0394	0.05248	6.0394	2.48241	5.0394	0.35542	4.0394	3.33965	3.0394	-0.0732	2.0394	0.38442	1.0394	-0.45854	0.0394	-3.31709
	9.0396	0.2813	8.0396	0.20073	7.0396	0.0686	6.0396	2.54042	5.0396	0.37153	4.0396	3.39444	3.0396	-0.06998	2.0396	0.4102	1.0396	-0.34897	0.0396	-3.32354
	9.0398	0.29096	8.0398	0.20717	7.0398	0.07182	6.0398	2.55331	5.0398	0.3812	4.0398	3.42666	3.0398	-0.06998	2.0398	0.41665	1.0398	-0.44243	0.0398	-3.35576
	9.04	0.28774	8.04	0.18139	7.04	0.06537	6.04	2.59198	5.04	0.38442	4.04	3.46211	3.04	-0.0442	2.04	0.39409	1.04	-0.31352	0.04	-3.35899
	9.0402	0.29741	8.0402	0.17817	7.0402	0.06215	6.0402	2.62421	5.0402	0.40054	4.0402	3.51368	3.0402	-0.01519	2.0402	0.38764	1.0402	-0.3103	0.0402	-3.17529
	9.0404	0.30385	8.0404	0.2104	7.0404	0.0686	6.0404	2.68222	5.0404	0.39731	4.0404	3.56524	3.0404	-0.01842	2.0404	0.41343	1.0404	-0.34253	0.0404	-3.52979
	9.0406	0.30385	8.0406	0.20073	7.0406	0.0686	6.0406	2.71122	5.0406	0.41343	4.0406	3.62003	3.0406	-0.0023	2.0406	0.38442	1.0406	-0.30063	0.0406	-3.32998
	9.0408	0.29419	8.0408	0.2104	7.0408	0.07826	6.0408	2.73056	5.0408	0.40054	4.0408	3.65548	3.0408	0.01059	2.0408	0.3812	1.0408	-0.3103	0.0408	-3.52012
	9.041	0.31352	8.041	0.19428	7.041	0.08793	6.041	2.7789	5.041	0.40376	4.041	3.70382	3.041	0.00736	2.041	0.34897	1.041	-0.33286	0.041	-3.38799
	9.0412	0.3103	8.0412	0.21362	7.0412	0.10405	6.0412	2.84335	5.0412	0.39087	4.0412	3.7586	3.0412	0.00736	2.0412	0.33608	1.0412	-0.27807	0.0412	-3.38155
	9.0414	0.31997	8.0414	0.21684	7.0414	0.08471	6.0414	2.86591	5.0414	0.40698	4.0414	3.81017	3.0414	-0.0023	2.0414	0.33286	1.0414	-0.22973	0.0414	-3.29453
	9.0416	0.32319	8.0416	0.19428	7.0416	0.07826	6.0416	2.90458	5.0416	0.41987	4.0416	3.86818	3.0416	-0.00875	2.0416	0.33286	1.0416	-0.22651	0.0416	-3.2043
	9.0418	0.31997	8.0418	0.19106	7.0418	0.09438	6.0418	2.94326	5.0418	0.4102	4.0418	3.9423	3.0418	-0.00553	2.0418	0.32964	1.0418	-0.22006	0.0418	-3.26875
	9.042	0.31675	8.042	0.20073	7.042	0.09116	6.042	2.99482	5.042	0.42632	4.042	3.97452	3.042	-0.01519	2.042	0.32964	1.042	-0.22651	0.042	-3.49112
	9.0422	0.33286	8.0422	0.18461	7.0422	0.08793	6.0422	3.03994	5.0422	0.42632	4.0422	4.06476	3.0422	-0.01519	2.0422	0.32319	1.0422	-0.22651	0.0422	-3.43955
	9.0424	0.32319	8.0424	0.18461	7.0424	0.10405	6.0424	3.05927	5.0424	0.41665	4.0424	4.10343	3.0424	-0.01842	2.0424	0.31997	1.0424	-0.22329	0.0424	-3.63614
	9.0426	0.31352	8.0426	0.16205	7.0426	0.0976	6.0426	3.11728	5.0426	0.41665	4.0426	4.14211	3.0426	-0.02809	2.0426	0.32641	1.0426	-0.22651	0.0426	-3.65548
	9.0428	0.33286	8.0428	0.1685	7.0428	0.12016	6.0428	3.13017	5.0428	0.42954	4.0428	4.184	3.0428	-0.04742	2.0428	0.32319	1.0428	-0.22651	0.0428	-3.67803
	9.043	0.32641	8.043	0.17817	7.043	0.10727	6.043	3.18818	5.043	0.41987	4.043	4.25812	3.043	-0.06354	2.043	0.34575	1.043	-0.22329	0.043	-3.70382
	9.0432	0.32964	8.0432	0.18461	7.0432	0.10727	6.0432	3.23652	5.0432	0.43276	4.0432	4.31291	3.0432	-0.06676	2.0432	0.3103	1.0432	-0.21362	0.0432	-3.72638
	9.0434	0.33608	8.0434	0.17172	7.0434	0.10727	6.0434	3.26553	5.0434	0.42954	4.0434	4.36447	3.0434	-0.06354	2.0434	0.34253	1.0434	-0.22651	0.0434	-3.73927
	9.0436	0.32319	8.0436	0.17817	7.0436	0.11049	6.0436	3.31065	5.0436	0.37475	4.0436	4.42893	3.0436	-0.09254	2.0436	0.32964	1.0436	-0.2394	0.0436	-3.7586
	9.0438	0.32319	8.0438	0.17495	7.0438	0.11049	6.0438	3.33965	5.0438	0.4102	4.0438	4.48049	3.0438	-0.08932	2.0438	0.31997	1.0438	-0.22973	0.0438	-3.77472
	9.044	0.31352	8.044	0.17495	7.044	0.11694	6.044	3.38155	5.044	0.39409	4.044	4.55461	3.044	-0.06998	2.044	0.30708	1.044	-0.26196	0.044	-3.78116
	9.0442	0.33608	8.0442	0.17495	7.0442	0.11371	6.0442	3.43311	5.0442	0.38442	4.0442	4.61584	3.0442	-0.05709	2.0442	0.32319	1.0442	-0.2394	0.0442	-3.79405
	9.0444	0.32964	8.0444	0.16205	7.0444	0.11371	6.0444	3.475	5.0444	0.40054	4.0444	4.64807	3.0444	-0.0732	2.0444	0.33286	1.0444	-0.22651	0.0444	-3.8005
	9.0446	0.33286	8.0446	0.15883	7.0446	0.12016	6.0446	3.52657	5.0446	0.39409	4.0446	4.71575	3.0446	-0.05064	2.0446	0.32641	1.0446	-0.24585	0.0446	-3.79728
	9.0448	0.34897	8.0448	0.13305	7.0448	0.12016	6.0448	3.61036	5.0448	0.39409	4.0448	4.76409	3.0448	-0.06676	2.0448	0.31997	1.0448	-0.21684	0.0448	-3.81661
	9.045	0.34575	8.045	0.15239	7.045	0.11694	6.045	3.62325	5.045	0.40054	4.045	4.81888	3.045	-0.06354	2.045	0.33608	1.045	-0.22006	0.045	-3.82306
	9.0452	0.35864	8.0452	0.14272	7.0452	0.10405	6.0452	3.72315	5.0452	0.40698	4.0452	4.87688	3.0452	-0.04098	2.0452	0.3393	1.0452	-0.22006	0.0452	-3.86173
	9.0454	0.33608	8.0454	0.13627	7.0454	0.11049	6.0454	3.73604	5.0454	0.39731	4.0454	4.95101	3.0454	-0.00553	2.0454	0.39087	1.0454	-0.20717	0.0454	-3.86173
	9.0456	0.36831	8.0456	0.09438	7.0456	0.10727	6.0456	3.76505	5.0456	0.41343	4.0456	5.02191	3.0456	-0.00553	2.0456	0.38764	1.0456	-0.20717	0.0456	-3.85206
	9.0458	0.36186	8.0458	0.12016	7.0458	0.11694	6.0458	3.82628	5.0458	0.4102	4.0458	5.07992	3.0458	-0.0023	2.0458	0.40054	1.0458	-0.20717	0.0458	-3.9004
	9.046	0.37798	8.046	0.11049	7.046	0.13305	6.046	3.84562	5.046	0.42954	4.046	5.13792	3.046	0.02348	2.046	0.41343	1.046	-0.36509	0.046	-3.88751
	9.0462	0.38764	8.0462	0.08149	7.0462	0.12016	6.0462	3.91329	5.0462	0.42309	4.0462	5.2056	3.0462	-0.00875	2.0462	0.40698	1.0462	-0.27485	0.0462	-3.88429
	9.0464	0.38764	8.0464	0.08793	7.0464	0.13305	6.0464	3.94874	5.0464	0.44243	4.0464	5.26039	3.0464	-0.00875	2.0464	0.42632	1.0464	-0.26518	0.0464	-3.93263
	9.0466	0.39409	8.0466	0.0976	7.0466	0.12338	6.0466	4.02287	5.0466	0.4521	4.0466	5.32806	3.0466	0.00736	2.0466	0.42632	1.0466	-0.25874	0.0466	-3.92296
	9.0468	0.40054	8.0468	0.10082	7.0468	0.1395	6.0468	4.07765	5.0468	0.43921	4.0468	5.36996	3.0468	-0.01197	2.0468	0.41987	1.0468	-0.25229	0.0468	-3.93585
	9.047	0.40054	8.047	0.07826	7.047	0.12661	6.047	4.12277	5.047	0.4521	4.047	5.45697	3.047	-0.01519	2.047	0.44565	1.047	-0.26518	0.047	-3.94552
	9.0472	0.40054	8.0472	0.07504	7.0472	0.12661	6.0472	4.19045	5.0472	0.44243	4.0472	5.52787	3.0472	-0.01519	2.0472	0.42632	1.0472	-0.31997	0.0472	-3.94874
	9.0474	0.4102	8.0474	0.03637	7.0474	0.1395	6.0474	4.23879	5.0474	0.44565	4.0474	5.59877	3.0474	-0.02164	2.0474	0.43276	1.0474	-0.50689	0.0474	-3.96163
	9.0476	0.40376	8.0476	0.05571	7.0476	0.12661	6.0476	4.28391	5.0476	0.42954	4.0476	5.64711	3.0476	-0.01842	2.0476	0.42954	1.0476	-0.22006	0.0476	-3.96486
	9.0478	0.41665	8.0478	0.03315	7.0478	0.12983	6.0478	4.33869	5.0478	0.4811	4.0478	5.74057	3.0478	-0.02809	2.0478	0.42954	1.0478	-0.31675	0.0478	-3.98097
	9.048	0.41343	8.048	0.04281	7.048	0.13305	6.048	4.39025	5.048	0.44243	4.048	5.82114	3.048	-0.01842	2.048	0.40054	1.048	-0.2104	0.048	-3.85851
	9.0482	0.43276	8.0482	0.02026	7.0482	0.12661	6.0482	4.45471	5.0482	0.47466	4.0482	5.88559	3.0482	-0.00875	2.0482	0.42632	1.0482	-0.24262	0.0482	-3.92296
	9.0484	0.42954	8.0484	0.0267	7.0484	0.13305	6.0484	4.51916	5.0484	0.48433	4.0484	5.9436	3.0484	-0.02486	2.0484	0.44243	1.0484	-0.28774	0.0484	-3.9423
	9.0486	0.44565	8.0486	0.03959	7.0486	0.13627	6.0486	4.58039	5.0486	0.48755	4.0486	6.00806	3.0486	-0.01519	2.0486	0.43276	1.0486	-0.2394	0.0486	-3.79405
	9.0488	0.45532	8.0488	0.0686	7.0488	0.15239	6.0488	4.63196	5.0488	0.48755	4.0488	6.0564	3.0488	-0.0442	2.0488	0.44565	1.0488	-0.26518	0.0488	-3.89396
	9.049	0.46821	8.049	0.03315	7.049	0.14594	6.049	4.69964	5.049	0.50366	4.049	6.13052	3.049	-0.03453	2.049	0.42954	1.049	-0.22973	0.049	-3.8714
	9.0492	0.48433	8.0492	0.06537	7.0492	0.14916	6.0492	4.77053	5.0492	0.51655	4.0492	6.19498	3.0492	-0.03775	2.0492	0.45532	1.0492	-0.20717	0.0492	-4.10343
	9.0494	0.49399	8.0494	0.02348	7.0494	0.15883	6.0494	4.81888	5.0494	0.53911	4.0494	6.26587	3.0494	-0.04098	2.0494	0.43599	1.0494	-0.22651	0.0494	-3.97775
	9.0496	0.51655	8.0496	0.01703	7.0496	0.13305	6.0496	4.88978	5.0496	0.54556	4.0496	6.34644	3.0496	-0.06998	2.0496	0.45532	1.0496	-0.30708	0.0496	-4.05187
	9.0498	0.51333	8.0498	0.0267	7.0498	0.14916	6.0498	4.94456	5.0498	0.53911	4.0498	6.40445	3.0498	-0.08287	2.0498	0.4521	1.0498	-0.27807	0.0498	-3.9423
	9.05	0.51333	8.05	0.01059	7.05	0.14272	6.05	5.00579	5.05	0.55523	4.05	6.47857	3.05	-0.09254	2.05	0.41987	1.05	-0.24262	0.05	-4.1131
	9.0502	0.53589	8.0502	0.02992	7.0502	0.13305	6.0502	5.07669	5.0502	0.56812	4.0502	6.55914	3.0502	-0.08609	2.0502	0.43276	1.0502	-0.19428	0.0502	-4.06798
	9.0504	0.54556	8.0504	0.04604	7.0504	0.1395	6.0504	5.14115	5.0504	0.53589	4.0504	6.63326	3.0504	-0.07965	2.0504	0.4521	1.0504	-0.22006	0.0504	-3.89396
	9.0506	0.53911	8.0506	0.05571	7.0506	0.15883	6.0506	5.21527	5.0506	0.55523	4.0506	6.7235	3.0506	-0.0732	2.0506	0.42309	1.0506	-0.20073	0.0506	-4.1131
	9.0508	0.56489	8.0508	0.0686	7.0508	0.14916	6.0508	5.29906	5.0508	0.57778	4.0508	6.7944	3.0508	-0.07643	2.0508	0.44243	1.0508	-0.2104	0.0508	-4.10988
	9.051	0.56167	8.051	0.05893	7.051	0.15239	6.051	5.35385	5.051	0.57778	4.051	6.87175	3.051	-0.06031	2.051	0.37475	1.051	-0.22006	0.051	-4.16466
	9.0512	0.56167	8.0512	0.08149	7.0512	0.17817	6.0512	5.44408	5.0512	0.57456	4.0512	6.95876	3.0512	-0.0732	2.0512	0.3812	1.0512	-0.24262	0.0512	-4.19045
	9.0514	0.56167	8.0514	0.06537	7.0514	0.1395	6.0514	5.52787	5.0514	0.57456	4.0514	7.06189	3.0514	-0.05064	2.0514	0.38764	1.0514	-0.12338	0.0514	-3.93263
	9.0516	0.57134	8.0516	0.08793	7.0516	0.14916	6.0516	5.56332	5.0516	0.57134	4.0516	7.11667	3.0516	-0.08287	2.0516	0.36509	1.0516	-0.11049	0.0516	-3.9423
	9.0518	0.56167	8.0518	0.07182	7.0518	0.14272	6.0518	5.66	5.0518	0.57778	4.0518	7.20691	3.0518	-0.08932	2.0518	0.35219	1.0518	-0.14594	0.0518	-4.11955
	9.052	0.59068	8.052	0.08149	7.052	0.15883	6.052	5.74379	5.052	0.56812	4.052	7.30359	3.052	-0.08932	2.052	0.36509	1.052	-0.07182	0.052	-4.16789
	9.0522	0.61001	8.0522	0.09116	7.0522	0.12983	6.0522	5.83081	5.0522	0.57778	4.0522	7.38738	3.0522	-0.07965	2.0522	0.36186	1.0522	-0.07826	0.0522	-4.14211
	9.0524	0.60034	8.0524	0.07504	7.0524	0.14594	6.0524	5.87915	5.0524	0.58745	4.0524	7.4615	3.0524	-0.09898	2.0524	0.36831	1.0524	-0.10405	0.0524	-4.15177
	9.0526	0.61001	8.0526	0.05893	7.0526	0.16205	6.0526	5.97261	5.0526	0.59068	4.0526	7.57752	3.0526	-0.08932	2.0526	0.36831	1.0526	-0.07826	0.0526	-4.10343
	9.0528	0.61323	8.0528	0.07504	7.0528	0.14594	6.0528	6.05318	5.0528	0.5939	4.0528	7.64842	3.0528	-0.08609	2.0528	0.38442	1.0528	-0.0686	0.0528	-4.21301
	9.053	0.60034	8.053	0.0686	7.053	0.17172	6.053	6.14019	5.053	0.59712	4.053	7.74832	3.053	-0.10865	2.053	0.36186	1.053	-0.10727	0.053	-4.27424
	9.0532	0.62613	8.0532	0.05893	7.0532	0.15561	6.0532	6.20142	5.0532	0.60679	4.0532	7.83534	3.0532	-0.09576	2.0532	0.36186	1.0532	-0.0686	0.0532	-4.30002
	9.0534	0.6229	8.0534	0.07826	7.0534	0.16205	6.0534	6.28199	5.0534	0.60034	4.0534	7.90946	3.0534	-0.17955	2.0534	0.3812	1.0534	-0.07182	0.0534	-4.30646
	9.0536	0.6229	8.0536	0.07182	7.0536	0.1395	6.0536	6.39478	5.0536	0.61001	4.0536	7.9997	3.0536	-0.09254	2.0536	0.41343	1.0536	-0.0686	0.0536	-4.33225
	9.0538	0.63579	8.0538	0.06537	7.0538	0.1685	6.0538	6.44635	5.0538	0.63257	4.0538	8.09638	3.0538	-0.10543	2.0538	0.40054	1.0538	-0.08149	0.0538	-4.31613
	9.054	0.64224	8.054	0.07504	7.054	0.15883	6.054	6.53658	5.054	0.61001	4.054	8.18984	3.054	-0.10543	2.054	0.4102	1.054	-0.09438	0.054	-4.35158
	9.0542	0.64546	8.0542	0.09116	7.0542	0.17172	6.0542	6.61715	5.0542	0.61646	4.0542	8.2414	3.0542	-0.11188	2.0542	0.42309	1.0542	-0.06215	0.0542	-4.3258
	9.0544	0.64868	8.0544	0.07826	7.0544	0.17172	6.0544	6.69127	5.0544	0.6229	4.0544	8.3413	3.0544	-0.10543	2.0544	0.42632	1.0544	-0.07182	0.0544	-4.37092
	9.0546	0.63902	8.0546	0.07504	7.0546	0.18784	6.0546	6.78473	5.0546	0.61646	4.0546	8.42832	3.0546	-0.13121	2.0546	0.41343	1.0546	-0.06215	0.0546	-4.33869
	9.0548	0.67447	8.0548	0.07826	7.0548	0.16205	6.0548	6.87819	5.0548	0.64224	4.0548	8.51855	3.0548	-0.08932	2.0548	0.41665	1.0548	-0.04926	0.0548	-4.37092
	9.055	0.67124	8.055	0.07826	7.055	0.1975	6.055	6.94264	5.055	0.62613	4.055	8.64102	3.055	-0.0732	2.055	0.40376	1.055	-0.04604	0.055	-4.36125
	9.0552	0.68736	8.0552	0.08471	7.0552	0.20395	6.0552	7.04255	5.0552	0.64868	4.0552	8.71836	3.0552	-0.04098	2.0552	0.43276	1.0552	-0.06215	0.0552	-4.38703
	9.0554	0.69703	8.0554	0.05893	7.0554	0.20395	6.0554	7.12634	5.0554	0.64224	4.0554	8.83116	3.0554	-0.03453	2.0554	0.45854	1.0554	-0.05893	0.0554	-4.37092
	9.0556	0.71314	8.0556	0.07182	7.0556	0.22329	6.0556	7.20691	5.0556	0.64224	4.0556	8.91817	3.0556	-0.01197	2.0556	0.47466	1.0556	-0.05248	0.0556	-4.38381
	9.0558	0.71958	8.0558	0.08149	7.0558	0.21362	6.0558	7.30681	5.0558	0.65191	4.0558	8.99874	3.0558	0.01703	2.0558	0.49399	1.0558	-0.06537	0.0558	-4.36447
	9.056	0.72603	8.056	0.08471	7.056	0.21362	6.056	7.38093	5.056	0.66158	4.056	9.07931	3.056	0.01703	2.056	0.47788	1.056	-0.08149	0.056	-4.3677
	9.0562	0.7357	8.0562	0.07504	7.0562	0.21684	6.0562	7.46472	5.0562	0.6648	4.0562	9.18566	3.0562	0.01703	2.0562	0.49722	1.0562	-0.20073	0.0562	-4.36447
	9.0564	0.74214	8.0564	0.09116	7.0564	0.23618	6.0564	7.49051	5.0564	0.65835	4.0564	9.26945	3.0564	0.02026	2.0564	0.50044	1.0564	-0.13627	0.0564	-4.41926
	9.0566	0.75826	8.0566	0.07826	7.0566	0.22651	6.0566	7.64197	5.0566	0.65513	4.0566	9.38224	3.0566	0.03959	2.0566	0.51655	1.0566	-0.1975	0.0566	-4.41281
	9.0568	0.7647	8.0568	0.13305	7.0568	0.24585	6.0568	7.72576	5.0568	0.66802	4.0568	9.48215	3.0568	0.0267	2.0568	0.52622	1.0568	-0.22006	0.0568	-4.4257
	9.057	0.77437	8.057	0.09116	7.057	0.2104	6.057	7.81278	5.057	0.67447	4.057	9.5756	3.057	0.03959	2.057	0.52944	1.057	-0.18784	0.057	-4.40637
	9.0572	0.78726	8.0572	0.10727	7.0572	0.22973	6.0572	7.92557	5.0572	0.68736	4.0572	9.69484	3.0572	0.03315	2.0572	0.51655	1.0572	-0.10405	0.0572	-4.40637
	9.0574	0.79693	8.0574	0.09116	7.0574	0.2394	6.0574	8.02548	5.0574	0.71314	4.0574	9.7883	3.0574	0.02992	2.0574	0.51978	1.0574	-0.12338	0.0574	-4.38059
	9.0576	0.82916	8.0576	0.09438	7.0576	0.24585	6.0576	8.11894	5.0576	0.71636	4.0576	9.9011	3.0576	0.0009193	2.0576	0.54234	1.0576	-0.0686	0.0576	-4.35158
	9.0578	0.82916	8.0578	0.11049	7.0578	0.24262	6.0578	8.20273	5.0578	0.71958	4.0578	9.97844	3.0578	0.0009193	2.0578	0.51655	1.0578	-0.08471	0.0578	-4.20978
	9.058	0.84849	8.058	0.11371	7.058	0.24907	6.058	8.29619	5.058	0.74214	4.058	10.0719	3.058	-0.0023	2.058	0.523	1.058	-0.08793	0.058	-4.3548
	9.0582	0.85172	8.0582	0.12016	7.0582	0.26196	6.0582	8.40254	5.0582	0.75181	4.0582	10.1815	3.0582	0.00414	2.0582	0.52622	1.0582	-0.07182	0.0582	-4.38703
	9.0584	0.89361	8.0584	0.13627	7.0584	0.24907	6.0584	8.50888	5.0584	0.76148	4.0584	10.2427	3.0584	0.00736	2.0584	0.52944	1.0584	-0.16528	0.0584	-4.4257
	9.0586	0.88717	8.0586	0.13627	7.0586	0.24907	6.0586	8.60557	5.0586	0.77437	4.0586	10.3491	3.0586	0.02348	2.0586	0.53911	1.0586	-0.18139	0.0586	-4.43537
	9.0588	0.91939	8.0588	0.15239	7.0588	0.25229	6.0588	8.70225	5.0588	0.77437	4.0588	10.4683	3.0588	0.02026	2.0588	0.51333	1.0588	-0.15561	0.0588	-4.40959
	9.059	0.92906	8.059	0.13305	7.059	0.26196	6.059	8.78926	5.059	0.79371	4.059	10.5295	3.059	0.0267	2.059	0.53911	1.059	-0.10405	0.059	-4.24846
	9.0592	0.95162	8.0592	0.17172	7.0592	0.28774	6.0592	8.92462	5.0592	0.8066	4.0592	10.6391	3.0592	0.02348	2.0592	0.53589	1.0592	-0.12338	0.0592	-4.2968
	9.0594	0.95806	8.0594	0.17817	7.0594	0.28452	6.0594	9.00518	5.0594	0.85172	4.0594	10.7261	3.0594	0.00736	2.0594	0.54556	1.0594	-0.15239	0.0594	-4.23879
	9.0596	1.00318	8.0596	0.1685	7.0596	0.2813	6.0596	9.13731	5.0596	0.8775	4.0596	10.8196	3.0596	-0.02486	2.0596	0.53911	1.0596	-0.07826	0.0596	-4.38381
	9.0598	0.99996	8.0598	0.17817	7.0598	0.28774	6.0598	9.22755	5.0598	0.89683	4.0598	10.9485	3.0598	-0.01519	2.0598	0.52622	1.0598	-0.44565	0.0598	-4.4257
	9.06	0.99029	8.06	0.17817	7.06	0.28452	6.06	9.29523	5.06	0.90006	4.06	11.0194	3.06	0.01381	2.06	0.52622	1.06	-0.2813	0.06	-4.3548
	9.0602	1.02574	8.0602	0.16528	7.0602	0.29419	6.0602	9.45314	5.0602	0.89683	4.0602	11.1386	3.0602	-0.00553	2.0602	0.52622	1.0602	-0.38764	0.0602	-4.43537
	9.0604	1.0483	8.0604	0.19428	7.0604	0.30385	6.0604	9.53049	5.0604	0.92262	4.0604	11.2031	3.0604	-0.03453	2.0604	0.53589	1.0604	-0.25874	0.0604	-4.48371
	9.0606	1.06764	8.0606	0.20717	7.0606	0.29419	6.0606	9.63361	5.0606	0.93228	4.0606	11.3384	3.0606	-0.04098	2.0606	0.53267	1.0606	-0.20717	0.0606	-4.42893
	9.0608	1.06764	8.0608	0.22651	7.0608	0.30708	6.0608	9.73996	5.0608	0.9484	4.0608	11.4383	3.0608	-0.01519	2.0608	0.523	1.0608	-0.07504	0.0608	-4.36125
	9.061	1.0902	8.061	0.23618	7.061	0.31352	6.061	9.84631	5.061	0.9774	4.061	11.5125	3.061	-0.01842	2.061	0.50366	1.061	-0.05571	0.061	-4.43537
	9.0612	1.10631	8.0612	0.25874	7.0612	0.34253	6.0612	9.93333	5.0612	0.96773	4.0612	11.622	3.0612	-0.02486	2.0612	0.47788	1.0612	-0.05571	0.0612	-4.31291
	9.0614	1.12887	8.0614	0.26196	7.0614	0.32641	6.0614	10.0912	5.0614	0.99996	4.0614	11.7348	3.0614	-0.02809	2.0614	0.49399	1.0614	-0.01381	0.0614	-4.41926
	9.0616	1.14176	8.0616	0.27485	7.0616	0.32641	6.0616	10.2008	5.0616	1.0193	4.0616	11.896	3.0616	-0.02486	2.0616	0.48433	1.0616	0.0023	0.0616	-4.47405
	9.0618	1.17076	8.0618	0.2684	7.0618	0.34575	6.0618	10.2685	5.0618	1.0193	4.0618	11.9604	3.0618	-0.02486	2.0618	0.48433	1.0618	0.0023	0.0618	-4.47405
	9.062	1.18043	8.062	0.29741	7.062	0.34575	6.062	10.4006	5.062	1.02252	4.062	12.0571	3.062	-0.02809	2.062	0.49077	1.062	-0.00736	0.062	-4.45793
	9.0622	1.20299	8.0622	0.2813	7.0622	0.34253	6.0622	10.5166	5.0622	1.04186	4.0622	12.1667	3.0622	-0.02486	2.0622	0.4811	1.0622	0.00553	0.0622	-4.39025
	9.0624	1.20944	8.0624	0.30385	7.0624	0.34575	6.0624	10.623	5.0624	1.06119	4.0624	12.2698	3.0624	-0.02164	2.0624	0.50689	1.0624	0.00875	0.0624	-4.49338
	9.0626	1.22233	8.0626	0.31352	7.0626	0.36831	6.0626	10.7358	5.0626	1.06764	4.0626	12.3762	3.0626	-0.02809	2.0626	0.50689	1.0626	0.01842	0.0626	-4.42893
	9.0628	1.24489	8.0628	0.32319	7.0628	0.36831	6.0628	10.8518	5.0628	1.07731	4.0628	12.4471	3.0628	-0.03775	2.0628	0.50044	1.0628	0.01842	0.0628	-4.49338
	9.063	1.27711	8.063	0.33286	7.063	0.37798	6.063	10.9581	5.063	1.09342	4.063	12.5856	3.063	-0.02164	2.063	0.49722	1.063	0.01197	0.063	-4.52239
	9.0632	1.261	8.0632	0.33286	7.0632	0.3812	6.0632	11.0645	5.0632	1.1192	4.0632	12.6888	3.0632	-0.03131	2.0632	0.50366	1.0632	0.02809	0.0632	-4.54172
	9.0634	1.29	8.0634	0.34253	7.0634	0.40054	6.0634	11.187	5.0634	1.11598	4.0634	12.808	3.0634	-0.02809	2.0634	0.51011	1.0634	0.02164	0.0634	-4.52883
	9.0636	1.30612	8.0636	0.3393	7.0636	0.40054	6.0636	11.2869	5.0636	1.09986	4.0636	12.8853	3.0636	-0.04098	2.0636	0.51655	1.0636	0.01519	0.0636	-4.54495
	9.0638	1.32868	8.0638	0.36186	7.0638	0.40698	6.0638	11.3932	5.0638	1.10953	4.0638	12.9852	3.0638	-0.03453	2.0638	0.53267	1.0638	-0.00414	0.0638	-4.54495
	9.064	1.34157	8.064	0.36831	7.064	0.41343	6.064	11.5092	5.064	1.09986	4.064	13.0787	3.064	-0.01519	2.064	0.52944	1.064	-0.0267	0.064	-4.54495
	9.0642	1.35446	8.0642	0.38764	7.0642	0.4102	6.0642	11.6124	5.0642	1.12565	4.0642	13.2076	3.0642	-0.03453	2.0642	0.53589	1.0642	-0.00414	0.0642	-4.55139
	9.0644	1.38669	8.0644	0.38442	7.0644	0.42309	6.0644	11.7348	5.0644	1.13854	4.0644	13.2882	3.0644	-0.03453	2.0644	0.53589	1.0644	0.0023	0.0644	-4.55461
	9.0646	1.39635	8.0646	0.37475	7.0646	0.42954	6.0646	11.8573	5.0646	1.13854	4.0646	13.3945	3.0646	-0.01197	2.0646	0.53267	1.0646	-0.01703	0.0646	-4.55461
	9.0648	1.41569	8.0648	0.39409	7.0648	0.45854	6.0648	11.9443	5.0648	1.17399	4.0648	13.4977	3.0648	-0.01519	2.0648	0.53589	1.0648	-0.01059	0.0648	-4.59973
	9.065	1.44469	8.065	0.38442	7.065	0.44243	6.065	12.0506	5.065	1.1901	4.065	13.6105	3.065	-0.00875	2.065	0.55523	1.065	-0.0009193	0.065	-4.56428
	9.0652	1.4737	8.0652	0.41343	7.0652	0.4521	6.0652	12.1441	5.0652	1.1901	4.0652	13.7104	3.0652	0.01703	2.0652	0.54556	1.0652	-0.02992	0.0652	-4.58039
	9.0654	1.49626	8.0654	0.42632	7.0654	0.4521	6.0654	12.2472	5.0654	1.20299	4.0654	13.8167	3.0654	0.02992	2.0654	0.58423	1.0654	-0.01703	0.0654	-4.56428
	9.0656	1.52204	8.0656	0.41987	7.0656	0.45854	6.0656	12.3568	5.0656	1.24166	4.0656	13.9263	3.0656	0.03315	2.0656	0.5939	1.0656	-0.00414	0.0656	-4.55139
	9.0658	1.54138	8.0658	0.43276	7.0658	0.46821	6.0658	12.4535	5.0658	1.24489	4.0658	14.0262	3.0658	0.03637	2.0658	0.60679	1.0658	-0.02026	0.0658	-4.56428
	9.066	1.57038	8.066	0.45854	7.066	0.47144	6.066	12.5437	5.066	1.28034	4.066	14.1164	3.066	0.02026	2.066	0.61323	1.066	-0.03959	0.066	-4.54495
	9.0662	1.58972	8.0662	0.44565	7.0662	0.48755	6.0662	12.6307	5.0662	1.29967	4.0662	14.226	3.0662	0.0267	2.0662	0.61646	1.0662	-0.23295	0.0662	-4.58362
	9.0664	1.62517	8.0664	0.46821	7.0664	0.50044	6.0664	12.7597	5.0664	1.30612	4.0664	14.3388	3.0664	0.0267	2.0664	0.58745	1.0664	-0.04926	0.0664	-4.57073
	9.0666	1.6445	8.0666	0.45854	7.0666	0.48755	6.0666	12.9079	5.0666	1.3319	4.0666	14.4419	3.0666	0.03959	2.0666	0.63902	1.0666	-0.10405	0.0666	-4.58362
	9.0668	1.67351	8.0668	0.49399	7.0668	0.51011	6.0668	13.0046	5.0668	1.35446	4.0668	14.5579	3.0668	0.02992	2.0668	0.63579	1.0668	-0.07182	0.0668	-4.55461
	9.067	1.69284	8.067	0.49722	7.067	0.49722	6.067	13.0755	5.067	1.37702	4.067	14.6546	3.067	0.04604	2.067	0.64546	1.067	-0.05248	0.067	-4.56428
	9.0672	1.7154	8.0672	0.51011	7.0672	0.51011	6.0672	13.2205	5.0672	1.38991	4.0672	14.7674	3.0672	0.05571	2.0672	0.65835	1.0672	-0.08149	0.0672	-4.56428
	9.0674	1.75408	8.0674	0.51333	7.0674	0.523	6.0674	13.3333	5.0674	1.39958	4.0674	14.8673	3.0674	0.02992	2.0674	0.65191	1.0674	-0.0686	0.0674	-4.56428
	9.0676	1.76697	8.0676	0.53911	7.0676	0.53267	6.0676	13.4429	5.0676	1.40924	4.0676	14.9704	3.0676	0.03637	2.0676	0.65191	1.0676	-0.11049	0.0676	-4.4966
	9.0678	1.81208	8.0678	0.57134	7.0678	0.53911	6.0678	13.5686	5.0678	1.48337	4.0678	15.0671	3.0678	0.03315	2.0678	0.65513	1.0678	-0.11694	0.0678	-4.5385
	9.068	1.83142	8.068	0.55523	7.068	0.55845	6.068	13.6878	5.068	1.47048	4.068	15.1316	3.068	0.03959	2.068	0.6648	1.068	-0.09116	0.068	-4.4966
	9.0682	1.86365	8.0682	0.58101	7.0682	0.552	6.0682	13.7909	5.0682	1.51559	4.0682	15.2508	3.0682	0.04604	2.0682	0.67124	1.0682	-0.10082	0.0682	-4.54495
	9.0684	1.8991	8.0684	0.58745	7.0684	0.55845	6.0684	13.9166	5.0684	1.54138	4.0684	15.3668	3.0684	0.04281	2.0684	0.67124	1.0684	-0.08471	0.0684	-4.5095
	9.0686	1.94099	8.0686	0.57134	7.0686	0.56812	6.0686	14.0455	5.0686	1.56393	4.0686	15.47	3.0686	0.03315	2.0686	0.66158	1.0686	-0.09438	0.0686	-4.44504
	9.0688	1.97	8.0688	0.58423	7.0688	0.56167	6.0688	14.1583	5.0688	1.58972	4.0688	15.557	3.0688	0.03315	2.0688	0.67769	1.0688	-0.08793	0.0688	-4.36447
	9.069	2.01511	8.069	0.5939	7.069	0.57134	6.069	14.2614	5.069	1.61872	4.069	15.6504	3.069	0.02992	2.069	0.66802	1.069	-0.09116	0.069	-4.44504
	9.0692	2.05379	8.0692	0.59068	7.0692	0.58745	6.0692	14.3742	5.0692	1.64773	4.0692	15.7826	3.0692	0.03315	2.0692	0.68091	1.0692	-0.08149	0.0692	-4.54495
	9.0694	2.07312	8.0694	0.60034	7.0694	0.58745	6.0694	14.4838	5.0694	1.69929	4.0694	15.8631	3.0694	0.01059	2.0694	0.66158	1.0694	-0.08149	0.0694	-4.49016
	9.0696	2.09246	8.0696	0.62613	7.0696	0.60679	6.0696	14.6224	5.0696	1.70573	4.0696	15.9566	3.0696	-0.02164	2.0696	0.64868	1.0696	-0.09438	0.0696	-4.53205
	9.0698	2.15047	8.0698	0.62613	7.0698	0.64546	6.0698	14.7513	5.0698	1.75408	4.0698	16.05	3.0698	-0.01519	2.0698	0.67447	1.0698	-0.35542	0.0698	-4.53205
	9.07	2.19559	8.07	0.63902	7.07	0.64224	6.07	14.8737	5.07	1.76697	4.07	16.1628	3.07	-0.01519	2.07	0.61646	1.07	-0.50044	0.07	-4.52883
	9.0702	2.22137	8.0702	0.67124	7.0702	0.65191	6.0702	14.9608	5.0702	1.79919	4.0702	16.2466	3.0702	-0.01519	2.0702	0.65191	1.0702	-0.09438	0.0702	-4.51916
	9.0704	2.26004	8.0704	0.66158	7.0704	0.65835	6.0704	15.0864	5.0704	1.81531	4.0704	16.3755	3.0704	-0.00875	2.0704	0.66802	1.0704	-0.09116	0.0704	-4.4966
	9.0706	2.29871	8.0706	0.68736	7.0706	0.67124	6.0706	15.2218	5.0706	1.84753	4.0706	16.4561	3.0706	-0.05064	2.0706	0.67124	1.0706	-0.05571	0.0706	-4.51916
	9.0708	2.35672	8.0708	0.70025	7.0708	0.67447	6.0708	15.3346	5.0708	1.86687	4.0708	16.556	3.0708	-0.02164	2.0708	0.66802	1.0708	-0.07182	0.0708	-4.51916
	9.071	2.36317	8.071	0.71314	7.071	0.71314	6.071	15.4538	5.071	1.90877	4.071	16.6301	3.071	0.00414	2.071	0.63902	1.071	-0.06215	0.071	-4.52239
	9.0712	2.42762	8.0712	0.74214	7.0712	0.70992	6.0712	15.5731	5.0712	1.9281	4.0712	16.7365	3.0712	-0.01842	2.0712	0.63579	1.0712	-0.13305	0.0712	-4.4966
	9.0714	2.45663	8.0714	0.74537	7.0714	0.73247	6.0714	15.6859	5.0714	1.95388	4.0714	16.7623	3.0714	-0.02164	2.0714	0.63902	1.0714	-0.02992	0.0714	-4.43215
	9.0716	2.49852	8.0716	0.75181	7.0716	0.71314	6.0716	15.8051	5.0716	1.97644	4.0716	16.9943	3.0716	-0.03453	2.0716	0.63579	1.0716	-0.02992	0.0716	-4.4257
	9.0718	2.52108	8.0718	0.76792	7.0718	0.7357	6.0718	15.9437	5.0718	1.98933	4.0718	17.0459	3.0718	-0.02486	2.0718	0.64868	1.0718	-0.01381	0.0718	-4.52883
	9.072	2.5662	8.072	0.78082	7.072	0.7357	6.072	16.0662	5.072	2.00867	4.072	17.1361	3.072	-0.06354	2.072	0.64224	1.072	-0.01703	0.072	-4.39025
	9.0722	2.62743	8.0722	0.77115	7.0722	0.75503	6.0722	16.1661	5.0722	2.0409	4.0722	17.3101	3.0722	-0.05709	2.0722	0.64868	1.0722	-0.01703	0.0722	-4.45149
	9.0724	2.64999	8.0724	0.81304	7.0724	0.74537	6.0724	16.295	5.0724	2.07312	4.0724	16.8396	3.0724	-0.05064	2.0724	0.65191	1.0724	-0.0267	0.0724	-4.4386
	9.0726	2.65643	8.0726	0.82271	7.0726	0.77759	6.0726	16.4271	5.0726	2.09891	4.0726	17.4261	3.0726	-0.0442	2.0726	0.65513	1.0726	-0.01059	0.0726	-4.5095
	9.0728	2.71122	8.0728	0.82916	7.0728	0.8066	6.0728	16.5431	5.0728	2.12146	4.0728	17.5261	3.0728	-0.05387	2.0728	0.65513	1.0728	-0.01381	0.0728	-4.49983
	9.073	2.73056	8.073	0.83882	7.073	0.8066	6.073	16.6656	5.073	2.14725	4.073	17.6356	3.073	-0.05064	2.073	0.64868	1.073	-0.02348	0.073	-4.50305
	9.0732	2.79179	8.0732	0.84527	7.0732	0.81304	6.0732	16.7816	5.0732	2.17947	4.0732	17.6969	3.0732	-0.02486	2.0732	0.64868	1.0732	-0.02992	0.0732	-4.51916
	9.0734	2.79179	8.0734	0.85816	7.0734	0.84527	6.0734	16.888	5.0734	2.20848	4.0734	17.7613	3.0734	-0.03775	2.0734	0.6648	1.0734	-0.0267	0.0734	-4.51916
	9.0736	2.86913	8.0736	0.8775	7.0736	0.84527	6.0736	17.004	5.0736	2.22137	4.0736	17.8387	3.0736	-0.03131	2.0736	0.68091	1.0736	-0.02992	0.0736	-4.50305
	9.0738	2.90458	8.0738	0.89039	7.0738	0.87105	6.0738	17.1103	5.0738	2.25037	4.0738	17.9321	3.0738	-0.0442	2.0738	0.67769	1.0738	-0.03315	0.0738	-4.49983
	9.074	2.94003	8.074	0.90328	7.074	0.86461	6.074	17.2425	5.074	2.27938	4.074	17.9966	3.074	-0.04098	2.074	0.69703	1.074	-0.02348	0.074	-4.50627
	9.0742	2.98515	8.0742	0.89683	7.0742	0.89361	6.0742	17.3488	5.0742	2.30838	4.0742	18.0675	3.0742	-0.0442	2.0742	0.68413	1.0742	-0.02992	0.0742	-4.50627
	9.0744	3.04638	8.0744	0.91939	7.0744	0.89361	6.0744	17.4681	5.0744	2.33739	4.0744	18.1448	3.0744	-0.04098	2.0744	0.68413	1.0744	-0.04281	0.0744	-4.51916
	9.0746	3.07539	8.0746	0.93551	7.0746	0.90328	6.0746	17.5841	5.0746	2.36639	4.0746	18.2061	3.0746	-0.0023	2.0746	0.67769	1.0746	-0.05248	0.0746	-4.50627
	9.0748	3.12695	8.0748	0.95484	7.0748	0.93228	6.0748	17.6743	5.0748	2.40184	4.0748	18.2737	3.0748	-0.02809	2.0748	0.67769	1.0748	-0.04926	0.0748	-4.5095
	9.075	3.18174	8.075	0.93228	7.075	0.92906	6.075	17.8	5.075	2.43084	4.075	18.3511	3.075	-0.02809	2.075	0.70347	1.075	-0.03959	0.075	-4.5095
	9.0752	3.23008	8.0752	0.96129	7.0752	0.95162	6.0752	17.8805	5.0752	2.46629	4.0752	18.3994	3.0752	-0.00875	2.0752	0.68091	1.0752	-0.04926	0.0752	-4.48694
	9.0754	3.27197	8.0754	0.97418	7.0754	0.97096	6.0754	17.9579	5.0754	2.48563	4.0754	18.4703	3.0754	0.0267	2.0754	0.68736	1.0754	-0.03315	0.0754	-4.49983
	9.0756	3.30742	8.0756	0.99674	7.0756	0.98707	6.0756	18.0675	5.0756	2.52753	4.0756	18.5154	3.0756	0.01381	2.0756	0.7357	1.0756	-0.05248	0.0756	-4.46438
	9.0758	3.35899	8.0758	1.00963	7.0758	0.99996	6.0758	18.1867	5.0758	2.55975	4.0758	18.567	3.0758	0.05571	2.0758	0.73892	1.0758	-0.0976	0.0758	-4.46438
	9.076	3.42022	8.076	1.02574	7.076	1.00641	6.076	18.2931	5.076	2.55975	4.076	18.6282	3.076	0.02348	2.076	0.74859	1.076	-0.07182	0.076	-4.44826
	9.0762	3.475	8.0762	1.02252	7.0762	1.02896	6.0762	18.3897	5.0762	2.62098	4.0762	18.6766	3.0762	0.02992	2.0762	0.74537	1.0762	-0.09438	0.0762	-4.4676
	9.0764	3.52657	8.0764	1.05475	7.0764	1.02574	6.0764	18.4832	5.0764	2.67577	4.0764	18.7313	3.0764	0.02348	2.0764	0.74537	1.0764	-0.0976	0.0764	-4.47082
	9.0766	3.57491	8.0766	1.06441	7.0766	1.05152	6.0766	18.596	5.0766	2.70155	4.0766	18.77	3.0766	0.02992	2.0766	0.72925	1.0766	-0.14916	0.0766	-4.44504
	9.0768	3.62969	8.0768	1.07408	7.0768	1.07408	6.0768	18.6927	5.0768	2.708	4.0768	18.8377	3.0768	0.02992	2.0768	0.76792	1.0768	-0.14594	0.0768	-4.46115
	9.077	3.67803	8.077	1.08375	7.077	1.08375	6.077	18.7636	5.077	2.75312	4.077	18.8635	3.077	0.04281	2.077	0.74537	1.077	-0.10082	0.077	-4.47082
	9.0772	3.76505	8.0772	1.11598	7.0772	1.09986	6.0772	18.8796	5.0772	2.80146	4.0772	18.9151	3.0772	0.04926	2.0772	0.80982	1.0772	-0.11694	0.0772	-4.45471
	9.0774	3.80694	8.0774	1.11598	7.0774	1.10953	6.0774	18.9763	5.0774	2.83368	4.0774	18.9569	3.0774	0.02026	2.0774	0.7647	1.0774	-0.22973	0.0774	-4.46438
	9.0776	3.85851	8.0776	1.12887	7.0776	1.13209	6.0776	19.0601	5.0776	2.86269	4.0776	18.9924	3.0776	0.01381	2.0776	0.7647	1.0776	-0.15883	0.0776	-4.45471
	9.0778	3.92618	8.0778	1.15465	7.0778	1.15465	6.0778	19.1632	5.0778	2.90781	4.0778	19.0375	3.0778	-0.00553	2.0778	0.77437	1.0778	-0.13627	0.0778	-4.44182
	9.078	3.98742	8.078	1.18043	7.078	1.15787	6.078	19.247	5.078	2.95292	4.078	19.0472	3.078	-0.00875	2.078	0.78404	1.078	-0.14272	0.078	-4.43537
	9.0782	4.0422	8.0782	1.17076	7.0782	1.17399	6.0782	19.3179	5.0782	2.9916	4.0782	19.1084	3.0782	-0.01519	2.0782	0.77759	1.0782	-0.14594	0.0782	-4.30646
	9.0784	4.1131	8.0784	1.20299	7.0784	1.18365	6.0784	19.4339	5.0784	3.03027	4.0784	19.1149	3.0784	-0.00875	2.0784	0.78082	1.0784	-0.14916	0.0784	-4.24201
	9.0786	4.17111	8.0786	1.22233	7.0786	1.2191	6.0786	19.4984	5.0786	3.07539	4.0786	19.16	3.0786	-0.0023	2.0786	0.77437	1.0786	-0.12338	0.0786	-4.25168
	9.0788	4.22912	8.0788	1.23522	7.0788	1.25455	6.0788	19.5983	5.0788	3.14629	4.0788	19.131	3.0788	-0.00553	2.0788	0.80337	1.0788	-0.1685	0.0788	-4.35803
	9.079	4.30646	8.079	1.25778	7.079	1.26745	6.079	19.6595	5.079	3.16885	4.079	19.1858	3.079	0.00736	2.079	0.78726	1.079	-0.20717	0.079	-4.31613
	9.0792	4.37414	8.0792	1.28678	7.0792	1.28356	6.0792	19.7594	5.0792	3.21074	4.0792	19.2244	3.0792	0.01059	2.0792	0.78726	1.0792	-0.13305	0.0792	-4.37736
	9.0794	4.43537	8.0794	1.29645	7.0794	1.3319	6.0794	19.811	5.0794	3.27842	4.0794	19.2341	3.0794	-0.01519	2.0794	0.80015	1.0794	-0.14594	0.0794	-4.42893
	9.0796	4.4966	8.0796	1.3319	7.0796	1.32223	6.0796	19.8851	5.0796	3.31709	4.0796	19.2502	3.0796	-0.01842	2.0796	0.79371	1.0796	-0.15561	0.0796	-4.39992
	9.0798	4.58362	8.0798	1.35124	7.0798	1.36735	6.0798	19.9657	5.0798	3.36865	4.0798	19.2985	3.0798	-0.0442	2.0798	0.78726	1.0798	-0.32319	0.0798	-4.42248
	9.08	4.59651	8.08	1.36413	7.08	1.37702	6.08	20.0269	5.08	3.40088	4.08	19.2857	3.08	-0.00553	2.08	0.79048	1.08	-0.2394	0.08	-4.3967
	9.0802	4.72542	8.0802	1.39958	7.0802	1.38024	6.0802	20.1107	5.0802	3.45245	4.0802	19.305	3.0802	-0.04098	2.0802	0.79371	1.0802	-0.25229	0.0802	-4.40315
	9.0804	4.79632	8.0804	1.39313	7.0804	1.4028	6.0804	20.1784	5.0804	3.50079	4.0804	19.2985	3.0804	-0.05064	2.0804	0.80337	1.0804	-0.34575	0.0804	-4.39348
	9.0806	4.86077	8.0806	1.42536	7.0806	1.42858	6.0806	20.2267	5.0806	3.55235	4.0806	19.3082	3.0806	-0.04098	2.0806	0.79371	1.0806	-0.22651	0.0806	-4.38059
	9.0808	4.93812	8.0808	1.44147	7.0808	1.48659	6.0808	20.2911	5.0808	3.59102	4.0808	19.3276	3.0808	-0.06354	2.0808	0.7647	1.0808	-0.39087	0.0808	-4.3548
	9.081	5.01546	8.081	1.45114	7.081	1.47048	6.081	20.3459	5.081	3.63292	4.081	19.3276	3.081	-0.08609	2.081	0.7647	1.081	-0.10405	0.081	-4.33869
	9.0812	5.05413	8.0812	1.48014	7.0812	1.51882	6.0812	20.4233	5.0812	3.67803	4.0812	19.3372	3.0812	-0.07643	2.0812	0.74537	1.0812	-0.10082	0.0812	-4.3548
	9.0814	5.16693	8.0814	1.49948	7.0814	1.53815	6.0814	20.4587	5.0814	3.72315	4.0814	19.3566	3.0814	-0.04098	2.0814	0.77437	1.0814	-0.09116	0.0814	-4.34514
	9.0816	5.24105	8.0816	1.49626	7.0816	1.56071	6.0816	20.5361	5.0816	3.79083	4.0816	19.3598	3.0816	-0.04742	2.0816	0.75826	1.0816	-0.08471	0.0816	-4.33225
	9.0818	5.34418	8.0818	1.54138	7.0818	1.58327	6.0818	20.5748	5.0818	3.82306	4.0818	19.3405	3.0818	-0.06676	2.0818	0.77759	1.0818	-0.08149	0.0818	-4.32258
	9.082	5.38285	8.082	1.56071	7.082	1.6155	6.082	20.6328	5.082	3.86818	4.082	19.3533	3.082	-0.05387	2.082	0.75503	1.082	-0.08471	0.082	-4.27424
	9.0822	5.4892	8.0822	1.5736	7.0822	1.62839	6.0822	20.694	5.0822	3.92941	4.0822	19.3469	3.0822	-0.05387	2.0822	0.76792	1.0822	-0.09116	0.0822	-4.2549
	9.0824	5.54721	8.0824	1.59938	7.0824	1.65739	6.0824	20.7101	5.0824	3.96486	4.0824	19.3243	3.0824	-0.04098	2.0824	0.77115	1.0824	-0.0976	0.0824	-4.27101
	9.0826	5.64067	8.0826	1.6445	7.0826	1.69284	6.0826	20.81	5.0826	4.00675	4.0826	19.2953	3.0826	-0.03131	2.0826	0.79048	1.0826	-0.11049	0.0826	-4.24846
	9.0828	5.69868	8.0828	1.65417	7.0828	1.70573	6.0828	20.7971	5.0828	4.10021	4.0828	19.2985	3.0828	-0.04098	2.0828	0.78726	1.0828	-0.0976	0.0828	-4.28391
	9.083	5.77924	8.083	1.66706	7.083	1.74441	6.083	20.8455	5.083	4.14855	4.083	19.3114	3.083	-0.03131	2.083	0.81304	1.083	-0.10405	0.083	-4.28391
	9.0832	5.84692	8.0832	1.7154	7.0832	1.76374	6.0832	20.8745	5.0832	4.19689	4.0832	19.2631	3.0832	-0.03775	2.0832	0.78726	1.0832	-0.10405	0.0832	-4.27424
	9.0834	5.94683	8.0834	1.74118	7.0834	1.7863	6.0834	20.9196	5.0834	4.24523	4.0834	19.2857	3.0834	-0.05064	2.0834	0.77437	1.0834	-0.09438	0.0834	-4.28068
	9.0836	6.00161	8.0836	1.76374	7.0836	1.83142	6.0836	20.9357	5.0836	4.29035	4.0836	19.2567	3.0836	-0.05709	2.0836	0.80015	1.0836	-0.10727	0.0836	-4.26457
	9.0838	6.10474	8.0838	1.78308	7.0838	1.8572	6.0838	20.9647	5.0838	4.34514	4.0838	19.2502	3.0838	-0.03775	2.0838	0.8066	1.0838	-0.09438	0.0838	-4.2549
	9.084	6.20464	8.084	1.80886	7.084	1.89265	6.084	20.9615	5.084	4.39348	4.084	19.2148	3.084	-0.04742	2.084	0.80015	1.084	-0.12016	0.084	-4.25168
	9.0842	6.2981	8.0842	1.84753	7.0842	1.90554	6.0842	21.0034	5.0842	4.44504	4.0842	19.1922	3.0842	-0.01197	2.0842	0.79371	1.0842	-0.11049	0.0842	-4.25168
	9.0844	6.38512	8.0844	1.86042	7.0844	1.97	6.0844	21.013	5.0844	4.5095	4.0844	19.1729	3.0844	-0.02164	2.0844	0.79371	1.0844	-0.09116	0.0844	-4.24846
	9.0846	6.46246	8.0846	1.8991	7.0846	1.96033	6.0846	21.0259	5.0846	4.57395	4.0846	19.1406	3.0846	-0.00875	2.0846	0.81304	1.0846	-0.10727	0.0846	-4.23556
	9.0848	6.5817	8.0848	1.91521	7.0848	2.01834	6.0848	21.0227	5.0848	4.63196	4.0848	19.1116	3.0848	-0.0023	2.0848	0.8066	1.0848	-0.11049	0.0848	-4.2259
	9.085	6.6526	8.085	1.96355	7.085	2.06668	6.085	21.042	5.085	4.65129	4.085	19.0826	3.085	0.02026	2.085	0.81627	1.085	-0.10727	0.085	-4.23234
	9.0852	6.7525	8.0852	1.96033	7.0852	2.09246	6.0852	21.0066	5.0852	4.74153	4.0852	19.0504	3.0852	0.03959	2.0852	0.83238	1.0852	-0.10727	0.0852	-4.20978
	9.0854	6.83307	8.0854	1.98611	7.0854	2.10535	6.0854	21.042	5.0854	4.80598	4.0854	19.0246	3.0854	0.07826	2.0854	0.83882	1.0854	-0.11371	0.0854	-4.20334
	9.0856	6.96198	8.0856	2.03445	7.0856	2.16658	6.0856	21.0292	5.0856	4.85755	4.0856	18.9892	3.0856	0.07826	2.0856	0.84849	1.0856	-0.09438	0.0856	-4.20334
	9.0858	7.07478	8.0858	2.06023	7.0858	2.18914	6.0858	20.9969	5.0858	4.91878	4.0858	18.0546	3.0858	0.08793	2.0858	0.85816	1.0858	-0.12983	0.0858	-4.184
	9.086	7.15534	8.086	2.07635	7.086	2.23104	6.086	21.0195	5.086	4.99613	4.086	18.9022	3.086	0.08149	2.086	0.86783	1.086	-0.14916	0.086	-4.19045
	9.0862	7.26492	8.0862	2.12146	7.0862	2.24393	6.0862	21.0227	5.0862	5.05413	4.0862	18.8828	3.0862	0.07504	2.0862	0.8775	1.0862	-0.15561	0.0862	-4.18078
	9.0864	7.35193	8.0864	2.15691	7.0864	2.29549	6.0864	21.0002	5.0864	5.14115	4.0864	18.8377	3.0864	0.08471	2.0864	0.91617	1.0864	-0.14272	0.0864	-4.17756
	9.0866	7.44217	8.0866	2.18914	7.0866	2.32127	6.0866	20.9905	5.0866	5.18627	4.0866	18.7861	3.0866	0.08471	2.0866	0.89683	1.0866	-0.15239	0.0866	-4.17111
	9.0868	7.56141	8.0868	2.22137	7.0868	2.3535	6.0868	20.9679	5.0868	5.28617	4.0868	18.7442	3.0868	0.08149	2.0868	0.88717	1.0868	-0.22651	0.0868	-4.16466
	9.087	7.64842	8.087	2.26326	7.087	2.41151	6.087	20.9583	5.087	5.3474	4.087	18.7152	3.087	0.10082	2.087	0.9065	1.087	-0.13627	0.087	-4.16466
	9.0872	7.78055	8.0872	2.27938	7.0872	2.45985	6.0872	20.9454	5.0872	5.41186	4.0872	18.6701	3.0872	0.08793	2.0872	0.90006	1.0872	-0.16528	0.0872	-4.13244
	9.0874	7.86756	8.0874	2.3116	7.0874	2.47919	6.0874	20.926	5.0874	5.45697	4.0874	18.6186	3.0874	0.09116	2.0874	0.90006	1.0874	-0.35864	0.0874	-4.10988
	9.0876	7.9868	8.0876	2.3535	7.0876	2.51464	6.0876	20.897	5.0876	5.56977	4.0876	18.5638	3.0876	0.08149	2.0876	0.90328	1.0876	-0.18784	0.0876	-4.0841
	9.0878	8.10282	8.0878	2.39539	7.0878	2.53719	6.0878	20.8809	5.0878	5.65678	4.0878	18.4961	3.0878	0.09116	2.0878	0.9065	1.0878	-0.40054	0.0878	-4.06476
	9.088	8.19628	8.088	2.42762	7.088	2.59198	6.088	20.8584	5.088	5.74057	4.088	18.4671	3.088	0.09438	2.088	0.91939	1.088	-0.36831	0.088	-4.01642
	9.0882	8.30585	8.0882	2.47919	7.0882	2.64032	6.0882	20.839	5.0882	5.81147	4.0882	18.3801	3.0882	0.10727	2.0882	0.91617	1.0882	-0.1975	0.0882	-3.97775
	9.0884	8.44121	8.0884	2.50819	7.0884	2.68866	6.0884	20.781	5.0884	5.90493	4.0884	18.2737	3.0884	0.10082	2.0884	0.93228	1.0884	-0.27163	0.0884	-3.9713
	9.0886	8.53789	8.0886	2.54364	7.0886	2.72089	6.0886	20.7874	5.0886	5.95972	4.0886	18.2673	3.0886	0.08471	2.0886	0.92584	1.0886	-0.18784	0.0886	-4.00675
	9.0888	8.68613	8.0888	2.58554	7.0888	2.75956	6.0888	20.7552	5.0888	6.04673	4.0888	18.1803	3.0888	0.10727	2.0888	0.92584	1.0888	-0.25551	0.0888	-4.03253
	9.089	8.78282	8.089	2.64677	7.089	2.79823	6.089	20.7198	5.089	6.13374	4.089	18.1126	3.089	0.11371	2.089	0.92262	1.089	-0.1975	0.089	-3.99064
	9.0892	8.87627	8.0892	2.69833	7.0892	2.8788	6.0892	20.6779	5.0892	6.22398	4.0892	18.1223	3.0892	0.12338	2.0892	0.9065	1.0892	-0.21362	0.0892	-4.0132
	9.0894	9.0213	8.0894	2.73378	7.0894	2.89492	6.0894	20.6521	5.0894	6.2981	4.0894	17.9933	3.0894	0.08471	2.0894	0.93873	1.0894	-0.22651	0.0894	-4.04542
	9.0896	9.15343	8.0896	2.7789	7.0896	2.93037	6.0896	20.6102	5.0896	6.37222	4.0896	17.945	3.0896	0.0686	2.0896	0.91939	1.0896	-0.2394	0.0896	-4.00031
	9.0898	9.30167	8.0898	2.79823	7.0898	2.96904	6.0898	20.5619	5.0898	6.46246	4.0898	17.8838	3.0898	0.03959	2.0898	0.89361	1.0898	-0.17817	0.0898	-3.91652
	9.09	9.39513	8.09	2.86591	7.09	3.0206	6.09	20.52	5.09	6.53981	4.09	17.8225	3.09	0.05893	2.09	0.95484	1.09	-0.21362	0.09	-4.03898
	9.0902	9.52082	8.0902	2.91747	7.0902	3.08506	6.0902	20.4748	5.0902	6.6236	4.0902	17.7323	3.0902	0.09438	2.0902	0.94517	1.0902	-0.2104	0.0902	-3.99386
	9.0904	9.63684	8.0904	2.96259	7.0904	3.12695	6.0904	20.4136	5.0904	6.70739	4.0904	17.6614	3.0904	0.0686	2.0904	0.94195	1.0904	-0.18461	0.0904	-3.92618
	9.0906	9.7593	8.0906	3.03671	7.0906	3.16562	6.0906	20.3911	5.0906	6.80407	4.0906	17.6131	3.0906	0.07182	2.0906	0.89683	1.0906	-0.17817	0.0906	-3.95197
	9.0908	9.87209	8.0908	3.06572	7.0908	3.19785	6.0908	20.3363	5.0908	6.87175	4.0908	17.5454	3.0908	0.06215	2.0908	0.92906	1.0908	-0.18139	0.0908	-3.89718
	9.091	10.0042	8.091	3.13984	7.091	3.27842	6.091	20.275	5.091	6.97487	4.091	17.4552	3.091	0.0976	2.091	0.90972	1.091	-0.17495	0.091	-3.99064
	9.0912	10.1202	8.0912	3.17529	7.0912	3.31387	6.0912	20.2299	5.0912	7.04255	4.0912	17.3843	3.0912	0.06215	2.0912	0.9065	1.0912	-0.1685	0.0912	-3.92618
	9.0914	10.2427	8.0914	3.24941	7.0914	3.35254	6.0914	20.188	5.0914	7.12634	4.0914	17.2779	3.0914	0.06537	2.0914	0.92584	1.0914	-0.16528	0.0914	-3.94552
	9.0916	10.3748	8.0916	3.28486	7.0916	3.41055	6.0916	20.1203	5.0916	7.2198	4.0916	17.2425	3.0916	0.02026	2.0916	0.91939	1.0916	-0.12016	0.0916	-3.91652
	9.0918	10.4876	8.0918	3.31709	7.0918	3.47178	6.0918	20.101	5.0918	7.30037	4.0918	17.236	3.0918	0.06215	2.0918	0.91295	1.0918	-0.12983	0.0918	-3.95197
	9.092	10.6069	8.092	3.3751	7.092	3.51368	6.092	20.0237	5.092	7.40027	4.092	17.1812	3.092	0.03959	2.092	0.93551	1.092	-0.11694	0.092	-3.85528
	9.0922	10.7358	8.0922	3.43633	7.0922	3.58135	6.0922	19.9592	5.0922	7.47439	4.0922	17.1103	3.0922	0.05571	2.0922	0.95162	1.0922	-0.14594	0.0922	-3.81983
	9.0924	10.8421	8.0924	3.47823	7.0924	3.60714	6.0924	19.9109	5.0924	7.57107	4.0924	17.062	3.0924	0.0686	2.0924	0.92584	1.0924	-0.1395	0.0924	-3.69415
	9.0926	10.971	8.0926	3.54913	7.0926	3.68126	6.0926	19.8464	5.0926	7.66453	4.0926	16.9621	3.0926	0.06537	2.0926	0.93228	1.0926	-0.15561	0.0926	-3.9004
	9.0928	11.0838	8.0928	3.5878	7.0928	3.72638	6.0928	19.7884	5.0928	7.75155	4.0928	16.9879	3.0928	0.07504	2.0928	0.90972	1.0928	-0.15561	0.0928	-3.89718
	9.093	11.2095	8.093	3.63936	7.093	3.79728	6.093	19.7078	5.093	7.85467	4.093	16.9363	3.093	0.07826	2.093	0.95162	1.093	-0.14594	0.093	-3.91652
	9.0932	11.3223	8.0932	3.67159	7.0932	3.84884	6.0932	19.6531	5.0932	7.94169	4.0932	16.7913	3.0932	0.10405	2.0932	0.9484	1.0932	-0.17172	0.0932	-3.91007
	9.0934	11.4222	8.0934	3.74249	7.0934	3.91329	6.0934	19.5886	5.0934	8.03192	4.0934	16.6044	3.0934	0.08793	2.0934	0.98385	1.0934	-0.13305	0.0934	-3.89396
	9.0936	11.5543	8.0936	3.81339	7.0936	3.97452	6.0936	19.4887	5.0936	8.11571	4.0936	16.5077	3.0936	0.08471	2.0936	0.94195	1.0936	-0.14916	0.0936	-3.9004
	9.0938	11.6704	8.0938	3.85528	7.0938	4.01642	6.0938	19.4307	5.0938	8.21562	4.0938	16.4142	3.0938	0.08793	2.0938	0.96451	1.0938	-0.1685	0.0938	-3.9004
	9.094	11.8122	8.094	3.91007	7.094	4.09699	6.094	19.3566	5.094	8.29941	4.094	16.3143	3.094	0.10082	2.094	0.95806	1.094	-0.15561	0.094	-3.87784
	9.0942	11.9346	8.0942	3.96163	7.0942	4.16144	6.0942	19.2631	5.0942	8.39931	4.0942	16.2531	3.0942	0.10082	2.0942	0.9484	1.0942	-0.14916	0.0942	-3.88751
	9.0944	12.0571	8.0944	4.02609	7.0944	4.2259	6.0944	19.1825	5.0944	8.52178	4.0944	16.1693	3.0944	0.11694	2.0944	0.9774	1.0944	-0.15883	0.0944	-3.88429
	9.0946	12.1763	8.0946	4.1131	7.0946	4.28713	6.0946	19.1084	5.0946	8.61523	4.0946	16.0758	3.0946	0.09438	2.0946	0.97418	1.0946	-0.18139	0.0946	-3.88751
	9.0948	12.302	8.0948	4.16789	7.0948	4.35158	6.0948	19.0149	5.0948	8.72158	4.0948	15.9953	3.0948	0.11694	2.0948	0.96451	1.0948	-0.1685	0.0948	-3.8714
	9.095	12.4245	8.095	4.24201	7.095	4.41281	6.095	18.9279	5.095	8.81182	4.095	15.9179	3.095	0.12983	2.095	0.9774	1.095	-0.16528	0.095	-3.85528
	9.0952	12.5405	8.0952	4.28391	7.0952	4.49338	6.0952	18.8151	5.0952	8.87305	4.0952	15.8341	3.0952	0.14272	2.0952	0.96451	1.0952	-0.1685	0.0952	-3.85851
	9.0954	12.663	8.0954	4.34836	7.0954	4.56106	6.0954	18.7313	5.0954	8.99874	4.0954	15.7052	3.0954	0.15561	2.0954	0.98062	1.0954	-0.17495	0.0954	-3.81661
	9.0956	12.7983	8.0956	4.44826	7.0956	4.6384	6.0956	18.6476	5.0956	9.09542	4.0956	15.6472	3.0956	0.13305	2.0956	1.00318	1.0956	-0.15239	0.0956	-3.81017
	9.0958	12.924	8.0958	4.50627	7.0958	4.71575	6.0958	18.596	5.0958	9.20821	4.0958	15.5666	3.0958	0.15883	2.0958	0.99351	1.0958	-0.19428	0.0958	-3.81661
	9.096	13.0239	8.096	4.58039	7.096	4.78343	6.096	18.5219	5.096	9.28878	4.096	15.4764	3.096	0.19106	2.096	0.99674	1.096	-0.21684	0.096	-3.8005
	9.0962	13.1657	8.0962	4.65452	7.0962	4.84788	6.0962	18.48	5.0962	9.4048	4.0962	15.3733	3.0962	0.18139	2.0962	1.04186	1.0962	-0.22973	0.0962	-3.77472
	9.0964	13.2817	8.0964	4.7093	7.0964	4.93167	6.0964	18.4284	5.0964	9.49826	4.0964	15.2701	3.0964	0.15561	2.0964	1.02252	1.0964	-0.31675	0.0964	-3.78116
	9.0966	13.4268	8.0966	4.7802	7.0966	4.99613	6.0966	18.3769	5.0966	9.62072	4.0966	15.1767	3.0966	0.17495	2.0966	1.03541	1.0966	-0.27163	0.0966	-3.78761
	9.0968	13.5686	8.0968	4.86722	7.0968	5.07992	6.0968	18.3059	5.0968	9.73996	4.0968	15.0703	3.0968	0.17495	2.0968	1.04508	1.0968	-0.26196	0.0968	-3.76183
	9.097	13.7071	8.097	4.93167	7.097	5.12503	6.097	18.0771	5.097	9.82375	4.097	14.9833	3.097	0.16205	2.097	0.99996	1.097	-0.26196	0.097	-3.77149
	9.0972	13.8167	8.0972	5.01868	7.0972	5.23461	6.0972	17.9611	5.0972	9.92366	4.0972	14.8641	3.0972	0.18784	2.0972	1.01607	1.0972	-0.23295	0.0972	-3.75538
	9.0974	13.9392	8.0974	5.09925	7.0974	5.31517	6.0974	17.8644	5.0974	10.0461	4.0974	14.7577	3.0974	0.16205	2.0974	1.04186	1.0974	-0.2104	0.0974	-3.7296
	9.0976	14.0906	8.0976	5.17015	7.0976	5.39574	6.0976	17.771	5.0976	10.175	4.0976	14.6482	3.0976	0.15883	2.0976	1.06441	1.0976	-0.25229	0.0976	-3.7296
	9.0978	14.2163	8.0978	5.23783	7.0978	5.46664	6.0978	17.6872	5.0978	10.2556	4.0978	14.545	3.0978	0.14594	2.0978	1.08375	1.0978	-0.23618	0.0978	-3.70704
	9.098	14.3323	8.098	5.31517	7.098	5.56332	6.098	17.5712	5.098	10.3942	4.098	14.4322	3.098	0.17172	2.098	1.07086	1.098	-0.25874	0.098	-3.65548
	9.0982	14.4677	8.0982	5.42152	7.0982	5.65034	6.0982	17.4745	5.0982	10.5102	4.0982	14.3388	3.0982	0.14916	2.0982	1.07086	1.0982	-0.25551	0.0982	-3.58458
	9.0984	14.6224	8.0984	5.48276	7.0984	5.70512	6.0984	17.3746	5.0984	10.6133	4.0984	14.1744	3.0984	0.14916	2.0984	1.08053	1.0984	-0.27807	0.0984	-3.6168
	9.0986	14.7577	8.0986	5.56977	7.0986	5.81469	6.0986	17.2779	5.0986	10.739	4.0986	14.1196	3.0986	0.1395	2.0986	1.08697	1.0986	-0.2684	0.0986	-3.61358
	9.0988	14.8995	8.0988	5.64389	7.0988	5.89526	6.0988	17.178	5.0988	10.8454	4.0988	14.0068	3.0988	0.14272	2.0988	1.08053	1.0988	-0.26196	0.0988	-3.64259
	9.099	15.0446	8.099	5.75669	7.099	5.96294	6.099	17.0555	5.099	10.9581	4.099	13.9037	3.099	0.14594	2.099	1.06441	1.099	-0.2684	0.099	-3.58458
	9.0992	15.1702	8.0992	5.87593	7.0992	6.08218	6.0992	16.975	5.0992	11.0645	4.0992	13.7974	3.0992	0.14594	2.0992	1.09664	1.0992	-0.26196	0.0992	-3.61036
	9.0994	15.3378	8.0994	5.93071	7.0994	6.17242	6.0994	16.859	5.0994	11.1644	4.0994	13.6523	3.0994	0.14916	2.0994	1.08697	1.0994	-0.23618	0.0994	-3.62647
	9.0996	15.441	8.0996	6.04673	7.0996	6.24009	6.0996	16.7558	5.0996	11.2836	4.0996	13.5879	3.0996	0.1395	2.0996	1.10631	1.0996	-0.26518	0.0996	-3.58135
	9.0998	15.6053	8.0998	6.14341	7.0998	6.32711	6.0998	16.6527	5.0998	11.4093	4.0998	13.4848	3.0998	0.12661	2.0998	1.10631	1.0998	-0.29741	0.0998	-3.59424
	9.1	15.7568	8.1	6.20142	7.1	6.43668	6.1	16.5399	5.1	11.5157	4.1	13.3849	3.1	0.14594	2.1	1.10309	1.1	-0.3103	0.1	-3.5878
	9.1002	15.8696	8.1002	6.38512	7.1002	6.52691	6.1002	16.4207	5.1002	11.6285	4.1002	13.2656	3.1002	0.15561	2.1002	1.09986	1.1002	-0.39409	0.1002	-3.59424
	9.1004	16.05	8.1004	6.4109	7.1004	6.62037	6.1004	16.3046	5.1004	11.7316	4.1004	13.1528	3.1004	0.11371	2.1004	1.09664	1.1004	-0.21684	0.1004	-3.5878
	9.1006	16.1757	8.1006	6.46568	7.1006	6.71061	6.1006	16.179	5.1006	11.8444	4.1006	13.0658	3.1006	0.14594	2.1006	1.10631	1.1006	-0.26518	0.1006	-3.57491
	9.1008	16.3143	8.1008	6.59781	7.1008	6.81051	6.1008	16.0758	5.1008	11.9443	4.1008	12.9498	3.1008	0.14594	2.1008	1.09342	1.1008	-0.2104	0.1008	-3.54268
	9.101	16.4271	8.101	6.70416	7.101	6.91364	6.101	15.934	5.101	12.0635	4.101	12.8563	3.101	0.12661	2.101	1.07731	1.101	-0.22006	0.101	-3.56524
	9.1012	16.5882	8.1012	6.80407	7.1012	7.01354	6.1012	15.8148	5.1012	12.1699	4.1012	12.7887	3.1012	0.13305	2.1012	1.07408	1.1012	-0.21362	0.1012	-3.45567
	9.1014	16.7268	8.1014	6.90397	7.1014	7.11023	6.1014	15.7278	5.1014	12.2859	4.1014	12.6275	3.1014	0.13305	2.1014	1.07731	1.1014	-0.20395	0.1014	-3.41055
	9.1016	16.8751	8.1016	7.01677	7.1016	7.21013	6.1016	15.6085	5.1016	12.4116	4.1016	12.5437	3.1016	0.13305	2.1016	1.08053	1.1016	-0.1975	0.1016	-3.42022
	9.1018	16.9943	8.1018	7.11345	7.1018	7.31326	6.1018	15.4828	5.1018	12.4954	4.1018	12.4148	3.1018	0.1395	2.1018	1.09664	1.1018	-0.16528	0.1018	-3.45245
	9.102	17.1329	8.102	7.20691	7.102	7.41316	6.102	15.3862	5.102	12.6307	4.102	12.331	3.102	0.15239	2.102	1.09342	1.102	-0.18461	0.102	-3.35899
	9.1022	17.2843	8.1022	7.2907	7.1022	7.52273	6.1022	15.2444	5.1022	12.7113	4.1022	12.2021	3.1022	0.14916	2.1022	1.09986	1.1022	-0.19428	0.1022	-3.41055
	9.1024	17.3746	8.1024	7.42927	7.1024	7.63231	6.1024	15.1638	5.1024	12.8402	4.1024	12.0474	3.1024	0.1395	2.1024	1.09986	1.1024	-0.19428	0.1024	-3.48467
	9.1026	17.5228	8.1026	7.49051	7.1026	7.72254	6.1026	15.0123	5.1026	12.9337	4.1026	11.9346	3.1026	0.15883	2.1026	1.12242	1.1026	-0.18139	0.1026	-3.48467
	9.1028	17.6195	8.1028	7.61942	7.1028	7.84178	6.1028	14.8995	5.1028	13.0465	4.1028	11.8122	3.1028	0.14272	2.1028	1.11276	1.1028	-0.20073	0.1028	-3.46856
	9.103	17.7291	8.103	7.75477	7.103	7.94169	6.103	14.7706	5.103	13.1657	4.103	11.6446	3.103	0.16205	2.103	1.12887	1.103	-0.20073	0.103	-3.5169
	9.1032	17.8773	8.1032	7.82245	7.1032	8.07382	6.1032	14.6353	5.1032	13.2785	4.1032	11.5382	3.1032	0.16205	2.1032	1.14176	1.1032	-0.20395	0.1032	-3.48467
	9.1034	18.0449	8.1034	7.95136	7.1034	8.16728	6.1034	14.4838	5.1034	13.3978	4.1034	11.4416	3.1034	0.1395	2.1034	1.14498	1.1034	-0.20073	0.1034	-3.45889
	9.1036	18.1706	8.1036	8.06093	7.1036	8.28329	6.1036	14.3903	5.1036	13.5073	4.1036	11.3191	3.1036	0.14272	2.1036	1.14176	1.1036	-0.20073	0.1036	-3.46534
	9.1038	18.3092	8.1038	8.17372	7.1038	8.37675	6.1038	14.2324	5.1038	13.6459	4.1038	11.1676	3.1038	0.17172	2.1038	1.14176	1.1038	-0.19106	0.1038	-3.45245
	9.104	18.4316	8.104	8.28007	7.104	8.49922	6.104	14.1196	5.104	13.6749	4.104	11.029	3.104	0.15561	2.104	1.1611	1.104	-0.22006	0.104	-3.43633
	9.1042	18.5799	8.1042	8.38642	7.1042	8.60234	6.1042	13.9778	5.1042	13.8941	4.1042	10.8969	3.1042	0.1685	2.1042	1.1611	1.1042	-0.20395	0.1042	-3.42989
	9.1044	18.683	8.1044	8.49599	7.1044	8.6958	6.1044	13.8296	5.1044	13.9714	4.1044	10.7712	3.1044	0.18784	2.1044	1.16754	1.1044	-0.21362	0.1044	-3.42022
	9.1046	18.8119	8.1046	8.60557	7.1046	8.83116	6.1046	13.7039	5.1046	14.1003	4.1046	10.623	3.1046	0.17495	2.1046	1.17076	1.1046	-0.21684	0.1046	-3.417
	9.1048	18.9312	8.1048	8.70547	7.1048	8.94717	6.1048	13.575	5.1048	14.2453	4.1048	10.4973	3.1048	0.17817	2.1048	1.18365	1.1048	-0.21362	0.1048	-3.39444
	9.105	19.0665	8.105	8.81827	7.105	9.07286	6.105	13.4332	5.105	14.3484	4.105	10.362	3.105	0.21684	2.105	1.18688	1.105	-0.20395	0.105	-3.38155
	9.1052	19.1825	8.1052	8.97618	7.1052	9.18566	6.1052	13.2624	5.1052	14.4548	4.1052	10.233	3.1052	0.24585	2.1052	1.19655	1.1052	-0.20717	0.1052	-3.36865
	9.1054	19.276	8.1054	9.05352	7.1054	9.29845	6.1054	13.1883	5.1054	14.5321	4.1054	10.0751	3.1054	0.27807	2.1054	1.23522	1.1054	-0.2104	0.1054	-3.3751
	9.1056	19.4146	8.1056	9.17599	7.1056	9.41769	6.1056	12.9176	5.1056	14.6546	4.1056	9.97522	3.1056	0.27163	2.1056	1.25133	1.1056	-0.21362	0.1056	-3.36221
	9.1058	19.5338	8.1058	9.27589	7.1058	9.54338	6.1058	12.7854	5.1058	14.761	4.1058	9.8592	3.1058	0.29741	2.1058	1.27711	1.1058	-0.23295	0.1058	-3.35576
	9.106	19.6788	8.106	9.42414	7.106	9.66262	6.106	12.6952	5.106	14.8834	4.106	9.7174	3.106	0.29741	2.106	1.27067	1.106	-0.22973	0.106	-3.33965
	9.1062	19.7562	8.1062	9.51437	7.1062	9.77219	6.1062	12.5083	5.1062	15.0027	4.1062	9.61428	3.1062	0.31675	2.1062	1.25133	1.1062	-0.23295	0.1062	-3.3332
	9.1064	19.9012	8.1064	9.62717	7.1064	9.91077	6.1064	12.3633	5.1064	15.1348	4.1064	9.45314	3.1064	0.29419	2.1064	1.3029	1.1064	-0.24907	0.1064	-3.32031
	9.1066	19.985	8.1066	9.77864	7.1066	10.0236	6.1066	12.2021	5.1066	15.2444	4.1066	9.30812	3.1066	0.30063	2.1066	1.29645	1.1066	-0.25551	0.1066	-3.30742
	9.1068	20.101	8.1068	9.9011	7.1068	10.1428	6.1068	12.0571	5.1068	15.3668	4.1068	9.19532	3.1068	0.3103	2.1068	1.32223	1.1068	-0.25551	0.1068	-3.29453
	9.107	20.2203	8.107	9.99778	7.107	10.2749	6.107	11.9088	5.107	15.4796	4.107	9.05352	3.107	0.31675	2.107	1.35768	1.107	-0.25551	0.107	-3.27197
	9.1072	20.3169	8.1072	10.1138	7.1072	10.4071	6.1072	11.7574	5.1072	15.586	4.1072	8.94717	3.1072	0.33286	2.1072	1.3319	1.1072	-0.31675	0.1072	-3.28164
	9.1074	20.4072	8.1074	10.2459	7.1074	10.5231	6.1074	11.5962	5.1074	15.7052	4.1074	8.82793	3.1074	0.32964	2.1074	1.34801	1.1074	-0.27163	0.1074	-3.2752
	9.1076	20.52	8.1076	10.3394	7.1076	10.6681	6.1076	11.4383	5.1076	15.876	4.1076	8.7377	3.1076	0.32319	2.1076	1.35768	1.1076	-0.28774	0.1076	-3.2333
	9.1078	20.6199	8.1078	10.4747	7.1078	10.7777	6.1078	11.2869	5.1078	15.9759	4.1078	8.62813	3.1078	0.32641	2.1078	1.37702	1.1078	-0.27485	0.1078	-3.21396
	9.108	20.7262	8.108	10.5972	7.108	10.8937	6.108	11.1257	5.108	16.0919	4.108	8.53467	3.108	0.32641	2.108	1.37379	1.108	-0.27807	0.108	-3.17851
	9.1082	20.8068	8.1082	10.7229	7.1082	11.0162	6.1082	10.9549	5.1082	16.2402	4.1082	8.39287	3.1082	0.32319	2.1082	1.38991	1.1082	-0.28774	0.1082	-3.13984
	9.1084	20.9067	8.1084	10.8518	7.1084	11.1451	6.1084	10.7938	5.1084	16.3788	4.1084	8.35742	3.1084	0.32319	2.1084	1.39313	1.1084	-0.27163	0.1084	-2.98837
	9.1086	20.9808	8.1086	10.9614	7.1086	11.2869	6.1086	10.6165	5.1086	16.5238	4.1086	8.22851	3.1086	0.33286	2.1086	1.40924	1.1086	-0.30708	0.1086	-3.08828
	9.1088	21.0614	8.1088	11.0903	7.1088	11.4125	6.1088	10.4683	5.1088	16.5818	4.1088	8.13827	3.1088	0.33608	2.1088	1.42214	1.1088	-0.32319	0.1088	-3.04638
	9.109	21.142	8.109	11.216	7.109	11.4996	6.109	10.2911	5.109	16.7075	4.109	8.03837	3.109	0.33608	2.109	1.42858	1.109	-0.30063	0.109	-3.03994
	9.1092	21.2193	8.1092	11.3416	7.1092	11.6285	6.1092	10.1267	5.1092	16.8042	4.1092	7.93846	3.1092	0.32319	2.1092	1.42858	1.1092	-0.30385	0.1092	-3.07539
	9.1094	21.2515	8.1094	11.4867	7.1094	11.7703	6.1094	9.94944	5.1094	16.9234	4.1094	7.83534	3.1094	0.30385	2.1094	1.39958	1.1094	-0.3103	0.1094	-2.83368
	9.1096	21.3708	8.1096	11.6059	7.1096	11.9024	6.1096	9.78186	5.1096	17.0459	4.1096	7.74832	3.1096	0.27807	2.1096	1.40602	1.1096	-0.30708	0.1096	-2.86269
	9.1098	21.432	8.1098	11.7445	7.1098	12.012	6.1098	9.59494	5.1098	17.1554	4.1098	7.63231	3.1098	0.25229	2.1098	1.46403	1.1098	-0.2813	0.1098	-3.05283
	9.11	21.5351	8.11	11.8412	7.11	12.1312	6.11	9.42736	5.11	17.2779	4.11	7.50662	3.11	0.26196	2.11	1.45759	1.11	-0.29096	0.11	-3.04638
	9.1102	21.5738	8.1102	12.012	7.1102	12.2762	6.1102	9.25333	5.1102	17.4068	4.1102	7.36804	3.1102	0.25874	2.1102	1.44147	1.1102	-0.2813	0.1102	-3.04638
	9.1104	21.664	8.1104	12.1215	7.1104	12.4052	6.1104	9.08253	5.1104	17.5261	4.1104	7.22624	3.1104	0.24262	2.1104	1.44469	1.1104	-0.28452	0.1104	-2.89492
	9.1106	21.722	8.1106	12.2182	7.1106	12.5341	6.1106	8.8795	5.1106	17.5937	4.1106	7.05222	3.1106	0.25551	2.1106	1.46081	1.1106	-0.27807	0.1106	-3.02382
	9.1108	21.7897	8.1108	12.3697	7.1108	12.634	6.1108	8.72803	5.1108	17.6969	4.1108	6.87175	3.1108	0.25229	2.1108	1.45114	1.1108	-0.2684	0.1108	-3.0915
	9.111	21.8477	8.111	12.5083	7.111	12.7597	6.111	8.54433	5.111	17.829	4.111	6.70094	3.111	0.22973	2.111	1.45114	1.111	-0.34575	0.111	-2.88847
	9.1112	21.9154	8.1112	12.6243	7.1112	12.9047	6.1112	8.37353	5.1112	17.9353	4.1112	6.48502	3.1112	0.25229	2.1112	1.44147	1.1112	-0.27163	0.1112	-2.89814
	9.1114	21.9444	8.1114	12.7468	7.1114	13.0207	6.1114	8.18017	5.1114	18.0546	4.1114	6.27232	3.1114	0.25551	2.1114	1.43825	1.1114	-0.24907	0.1114	-2.89492
	9.1116	21.9895	8.1116	12.8531	7.1116	13.1464	6.1116	8.03192	5.1116	18.1513	4.1116	6.10152	3.1116	0.29096	2.1116	1.44792	1.1116	-0.2394	0.1116	-2.8498
	9.1118	22.0508	8.1118	12.9852	7.1118	13.2592	6.1118	7.84823	5.1118	18.2544	4.1118	5.93394	3.1118	0.25874	2.1118	1.46725	1.1118	-0.25229	0.1118	-2.97226
	9.112	22.0733	8.112	13.0884	7.112	13.4042	6.112	7.6742	5.112	18.3575	4.112	5.74057	3.112	0.25874	2.112	1.47692	1.112	-0.24907	0.112	-2.97548
	9.1122	22.1249	8.1122	13.2302	7.1122	13.4074	6.1122	7.5034	5.1122	18.4413	4.1122	5.51498	3.1122	0.26518	2.1122	1.49948	1.1122	-0.24907	0.1122	-3.01738
	9.1124	22.1378	8.1124	13.343	7.1124	13.6717	6.1124	7.3197	5.1124	18.5541	4.1124	5.39896	3.1124	0.28452	2.1124	1.52204	1.1124	-0.2394	0.1124	-2.98193
	9.1126	22.1764	8.1126	13.4751	7.1126	13.8038	6.1126	7.16501	5.1126	18.6315	4.1126	5.15082	3.1126	0.2684	2.1126	1.51559	1.1126	-0.25229	0.1126	-3.01093
	9.1128	22.1732	8.1128	13.6072	7.1128	13.9521	6.1128	6.98132	5.1128	18.7442	4.1128	5.01224	3.1128	0.27485	2.1128	1.54138	1.1128	-0.2394	0.1128	-2.94648
	9.113	22.2151	8.113	13.7523	7.113	14.081	6.113	6.80085	5.113	18.8538	4.113	4.80276	3.113	0.25229	2.113	1.54782	1.113	-0.25229	0.113	-2.97226
	9.1132	22.2409	8.1132	13.8425	7.1132	14.2195	6.1132	6.62037	5.1132	18.9408	4.1132	4.66741	3.1132	0.28452	2.1132	1.55749	1.1132	-0.24907	0.1132	-3.0206
	9.1134	22.2538	8.1134	14.0068	7.1134	14.3517	6.1134	6.42056	5.1134	19.0601	4.1134	4.49338	3.1134	0.26196	2.1134	1.58972	1.1134	-0.24262	0.1134	-3.00127
	9.1136	22.2796	8.1136	14.1422	7.1136	14.4419	6.1136	6.25943	5.1136	19.1213	4.1136	4.32258	3.1136	0.27163	2.1136	1.63161	1.1136	-0.25229	0.1136	-2.99804
	9.1138	22.3086	8.1138	14.2228	7.1138	14.6288	6.1138	6.05962	5.1138	19.2244	4.1138	4.15822	3.1138	0.2813	2.1138	1.63483	1.1138	-0.23618	0.1138	-2.98515
	9.114	22.3376	8.114	14.4097	7.114	14.7577	6.114	5.88559	5.114	19.3276	4.114	3.97775	3.114	0.28452	2.114	1.67351	1.114	-0.23295	0.114	-2.98515
	9.1142	22.3601	8.1142	14.5837	7.1142	14.877	6.1142	5.66967	5.1142	19.4017	4.1142	3.8295	3.1142	0.30063	2.1142	1.67673	1.1142	-0.25551	0.1142	-2.98837
	9.1144	22.3666	8.1144	14.6417	7.1144	15.0123	6.1144	5.48598	5.1144	19.4984	4.1144	3.66837	3.1144	0.30385	2.1144	1.69284	1.1144	-0.24585	0.1144	-2.96582
	9.1146	22.3795	8.1146	14.8093	7.1146	15.1283	6.1146	5.27972	5.1146	19.5596	4.1146	3.5169	3.1146	0.30385	2.1146	1.69284	1.1146	-0.2394	0.1146	-2.97548
	9.1148	22.3827	8.1148	14.8995	7.1148	15.2863	6.1148	5.05736	5.1148	19.6692	4.1148	3.34932	3.1148	0.3103	2.1148	1.70573	1.1148	-0.24262	0.1148	-2.96259
	9.115	22.3859	8.115	15.0897	7.115	15.4216	6.115	4.85755	5.115	19.7111	4.115	3.19463	3.115	0.32319	2.115	1.71863	1.115	-0.25551	0.115	-2.96582
	9.1152	22.3892	8.1152	15.2347	7.1152	15.5795	6.1152	4.62551	5.1152	19.7626	4.1152	3.04316	3.1152	0.36509	2.1152	1.76374	1.1152	-0.24585	0.1152	-2.94003
	9.1154	22.3988	8.1154	15.3249	7.1154	15.7052	6.1154	4.4257	5.1154	19.8464	4.1154	2.8788	3.1154	0.36509	2.1154	1.77986	1.1154	-0.24907	0.1154	-2.95937
	9.1156	22.373	8.1156	15.4796	7.1156	15.8406	6.1156	4.23234	5.1156	19.9012	4.1156	2.71444	3.1156	0.3812	2.1156	1.79275	1.1156	-0.24585	0.1156	-2.94003
	9.1158	22.3827	8.1158	15.138	7.1158	15.9856	6.1158	4.09054	5.1158	19.9657	4.1158	2.55331	3.1158	0.39731	2.1158	1.80886	1.1158	-0.27807	0.1158	-2.93681
	9.116	22.3924	8.116	15.7826	7.116	16.1435	6.116	3.9423	5.116	20.0301	4.116	2.39217	3.116	0.39409	2.116	1.86687	1.116	-0.27807	0.116	-2.91425
	9.1162	22.3601	8.1162	15.9244	7.1162	16.2756	6.1162	3.88751	5.1162	20.0881	4.1162	2.22137	3.1162	0.40054	2.1162	1.87009	1.1162	-0.32641	0.1162	-2.90136
	9.1164	22.3472	8.1164	16.0468	7.1164	16.3981	6.1164	3.80372	5.1164	20.1558	4.1164	2.06346	3.1164	0.40054	2.1164	1.89587	1.1164	-0.39087	0.1164	-2.91425
	9.1166	22.3376	8.1166	16.1983	7.1166	16.5335	6.1166	3.74893	5.1166	20.2041	4.1166	1.90877	3.1166	0.41665	2.1166	1.8991	1.1166	-0.30708	0.1166	-2.89169
	9.1168	22.3054	8.1168	16.2821	7.1168	16.6624	6.1168	3.73604	5.1168	20.246	4.1168	1.76052	3.1168	0.4102	2.1168	1.89587	1.1168	-0.30708	0.1168	-2.89169
	9.117	22.3021	8.117	16.4336	7.117	16.8364	6.117	3.70704	5.117	20.3073	4.117	1.63483	3.117	0.41987	2.117	1.95711	1.117	-0.33286	0.117	-2.8788
	9.1172	22.2635	8.1172	16.5754	7.1172	16.9589	6.1172	3.67803	5.1172	20.362	4.1172	1.49948	3.1172	0.38764	2.1172	1.97322	1.1172	-0.36186	0.1172	-2.88525
	9.1174	22.2441	8.1174	16.7139	7.1174	17.1103	6.1174	3.62647	5.1174	20.2428	4.1174	1.3609	3.1174	0.40376	2.1174	1.98289	1.1174	-0.36831	0.1174	-2.82402
	9.1176	22.2087	8.1176	16.8203	7.1176	17.2425	6.1176	3.52979	5.1176	20.5103	4.1176	1.25455	3.1176	0.37798	2.1176	2.0409	1.1176	-0.39409	0.1176	-2.83691
	9.1178	22.1926	8.1178	16.9621	7.1178	17.3778	6.1178	3.42022	5.1178	20.5329	4.1178	1.16432	3.1178	0.38442	2.1178	2.03767	1.1178	-0.34897	0.1178	-2.76278
	9.118	22.1442	8.118	17.0942	7.118	17.5099	6.118	3.25586	5.118	20.5941	4.118	1.01607	3.118	0.38764	2.118	2.04734	1.118	-0.36831	0.118	-2.79501
	9.1182	22.1152	8.1182	17.2392	7.1182	17.655	6.1182	3.06894	5.1182	20.636	4.1182	0.89039	3.1182	0.40054	2.1182	2.08601	1.1182	-0.35542	0.1182	-2.75634
	9.1184	22.0798	8.1184	17.3907	7.1184	17.7935	6.1184	2.84657	5.1184	20.723	4.1184	0.74537	3.1184	0.39731	2.1184	2.08601	1.1184	-0.37798	0.1184	-2.77568
	9.1186	22.025	8.1186	17.5067	7.1186	17.9321	6.1186	2.708	5.1186	20.7101	4.1186	0.56812	3.1186	0.39409	2.1186	2.1118	1.1186	-0.37475	0.1186	-2.737
	9.1188	21.9992	8.1188	17.6517	7.1188	18.0643	6.1188	2.64354	5.1188	20.7391	4.1188	0.39731	3.1188	0.41665	2.1188	2.10857	1.1188	-0.37798	0.1188	-2.61776
	9.119	21.9444	8.119	17.8064	7.119	18.1867	6.119	2.67577	5.119	20.781	4.119	0.2394	3.119	0.38442	2.119	2.14402	1.119	-0.36186	0.119	-2.69511
	9.1192	21.8928	8.1192	17.9386	7.1192	18.3285	6.1192	2.83368	5.1192	20.8003	4.1192	0.06537	3.1192	0.4102	2.1192	2.14725	1.1192	-0.36509	0.1192	-2.76601
	9.1194	21.8381	8.1194	18.0449	7.1194	18.4574	6.1194	3.02705	5.1194	20.8003	4.1194	-0.1151	3.1194	0.40054	2.1194	2.19236	1.1194	-0.37153	0.1194	-2.75634
	9.1196	21.7962	8.1196	18.2028	7.1196	18.5605	6.1196	3.2333	5.1196	20.8294	4.1196	-0.35358	3.1196	0.38764	2.1196	2.20203	1.1196	-0.33608	0.1196	-2.737
	9.1198	21.751	8.1198	18.3543	7.1198	18.6766	6.1198	3.3751	5.1198	20.8584	4.1198	-0.54694	3.1198	0.39731	2.1198	2.20525	1.1198	-0.42309	0.1198	-2.74667
	9.12	21.7156	8.12	18.4607	7.12	18.8345	6.12	3.40088	5.12	20.897	4.12	-0.7403	3.12	0.40054	2.12	2.23104	1.12	-0.36831	0.12	-2.74667
	9.1202	21.6479	8.1202	18.5831	7.1202	18.9731	6.1202	3.32998	5.1202	20.9035	4.1202	-0.95945	3.1202	0.39087	2.1202	2.21815	1.1202	-0.35219	0.1202	-2.72411
	9.1204	21.5996	8.1204	18.6927	7.1204	19.0665	6.1204	3.1624	5.1204	20.926	4.1204	-1.11414	3.1204	0.38442	2.1204	2.25037	1.1204	-0.35542	0.1204	-2.72411
	9.1206	21.5674	8.1206	18.8087	7.1206	19.1793	6.1206	2.89814	5.1206	20.9325	4.1206	-1.28817	3.1206	0.39409	2.1206	2.26004	1.1206	-0.37798	0.1206	-2.70478
	9.1208	21.4997	8.1208	18.9827	7.1208	19.3372	6.1208	2.63388	5.1208	20.9421	4.1208	-1.46219	3.1208	0.38442	2.1208	2.27293	1.1208	-0.37475	0.1208	-2.64032
	9.121	21.432	8.121	19.0407	7.121	19.4436	6.121	2.2826	5.121	20.9486	4.121	-1.6201	3.121	0.37798	2.121	2.30838	1.121	-0.37475	0.121	-2.69188
	9.1212	21.3675	8.1212	19.2115	7.1212	19.5886	6.1212	1.94422	5.1212	20.9647	4.1212	-1.82636	3.1212	0.40698	2.1212	2.30516	1.1212	-0.3393	0.1212	-2.64677
	9.1214	21.287	8.1214	19.334	7.1214	19.7014	6.1214	1.56071	5.1214	20.9421	4.1214	-2.00361	3.1214	0.38764	2.1214	2.33739	1.1214	-0.31997	0.1214	-2.60809
	9.1216	21.2096	8.1216	19.4532	7.1216	19.8174	6.1216	1.14498	5.1216	20.9615	4.1216	-2.12929	3.1216	0.36509	2.1216	2.3535	1.1216	-0.32319	0.1216	-2.61454
	9.1218	21.113	8.1218	19.5596	7.1218	19.9399	6.1218	0.84205	5.1218	20.955	4.1218	-2.26787	3.1218	0.39731	2.1218	2.36639	1.1218	-0.30708	0.1218	-2.56942
	9.122	21.0324	8.122	19.6756	7.122	20.0495	6.122	0.52944	5.122	20.9486	4.122	-2.45801	3.122	0.41343	2.122	2.39539	1.122	-0.29741	0.122	-2.57264
	9.1222	20.926	8.1222	19.7755	7.1222	20.1429	6.1222	0.23295	5.1222	20.926	4.1222	-2.63848	3.1222	0.4102	2.1222	2.42118	1.1222	-0.29419	0.1222	-2.57264
	9.1224	20.8519	8.1224	19.9077	7.1224	20.2589	6.1224	0.01381	5.1224	20.9164	4.1224	-2.80284	3.1224	0.39731	2.1224	2.43084	1.1224	-0.29419	0.1224	-2.59198
	9.1226	20.7133	8.1226	20.014	7.1226	20.3202	6.1226	-0.19889	5.1226	20.9035	4.1226	-2.94142	3.1226	0.39409	2.1226	2.46629	1.1226	-0.30063	0.1226	-2.5952
	9.1228	20.6489	8.1228	20.1171	7.1228	20.4684	6.1228	-0.42126	5.1228	20.8938	4.1228	-3.24113	3.1228	0.39731	2.1228	2.47596	1.1228	-0.29096	0.1228	-2.60165
	9.123	20.5586	8.123	20.2106	7.123	20.5619	6.123	-0.64685	5.123	20.8712	4.123	-3.38615	3.123	0.39409	2.123	2.51464	1.123	-0.3103	0.123	-2.64032
	9.1232	20.4652	8.1232	20.2976	7.1232	20.6618	6.1232	-0.8241	5.1232	20.8422	4.1232	-3.59885	3.1232	0.4102	2.1232	2.53719	1.1232	-0.30708	0.1232	-2.60165
	9.1234	20.3814	8.1234	20.4072	7.1234	20.752	6.1234	-1.01101	5.1234	20.8197	4.1234	-3.7761	3.1234	0.4102	2.1234	2.56942	1.1234	-0.31352	0.1234	-2.57264
	9.1236	20.2783	8.1236	20.52	7.1236	20.8487	6.1236	-1.22693	5.1236	20.7746	4.1236	-3.95657	3.1236	0.41665	2.1236	2.57909	1.1236	-0.3103	0.1236	-2.57587
	9.1238	20.1751	8.1238	20.6102	7.1238	20.9389	6.1238	-1.44608	5.1238	20.781	4.1238	-4.19827	3.1238	0.41987	2.1238	2.61454	1.1238	-0.33286	0.1238	-2.55653
	9.124	20.0623	8.124	20.7101	7.124	21.0227	6.124	-1.65878	5.124	20.7456	4.124	-4.34974	3.124	0.42632	2.124	2.64354	1.124	-0.34575	0.124	-2.56298
	9.1242	19.9721	8.1242	20.8165	7.1242	21.0968	6.1242	-1.86503	5.1242	20.723	4.1242	-4.58178	3.1242	0.41665	2.1242	2.66288	1.1242	-0.35219	0.1242	-2.54364
	9.1244	19.8593	8.1244	20.8906	7.1244	21.1677	6.1244	-2.08095	5.1244	20.7069	4.1244	-4.70424	3.1244	0.42954	2.1244	2.68544	1.1244	-0.34897	0.1244	-2.54364
	9.1246	19.7401	8.1246	20.9808	7.1246	21.2451	6.1246	-2.3291	5.1246	20.6779	4.1246	-4.91694	3.1246	0.42954	2.1246	2.737	1.1246	-0.34253	0.1246	-2.55009
	9.1248	19.6369	8.1248	21.0324	7.1248	21.3385	6.1248	-2.52569	5.1248	20.636	4.1248	-5.1103	3.1248	0.42632	2.1248	2.737	1.1248	-0.3393	0.1248	-2.51464
	9.125	19.5177	8.125	21.1097	7.125	21.3901	6.125	-2.77706	5.125	20.5812	4.125	-5.27466	3.125	0.45854	2.125	2.76278	1.125	-0.34897	0.125	-2.51786
	9.1252	19.4049	8.1252	21.2064	7.1252	21.4771	6.1252	-3.02521	5.1252	20.549	4.1252	-5.4229	3.1252	0.47466	2.1252	2.81112	1.1252	-0.36509	0.1252	-2.49852
	9.1254	19.2921	8.1254	21.287	7.1254	21.5255	6.1254	-3.24435	5.1254	20.5006	4.1254	-5.61304	3.1254	0.49399	2.1254	2.82724	1.1254	-0.33286	0.1254	-2.49208
	9.1256	19.1632	8.1256	21.3289	7.1256	21.0549	6.1256	-3.43449	5.1256	20.4426	4.1256	-5.79352	3.1256	0.49722	2.1256	2.8498	1.1256	-0.34253	0.1256	-2.48241
	9.1258	19.0536	8.1258	21.3933	7.1258	21.6576	6.1258	-3.65686	5.1258	20.4233	4.1258	-5.9901	3.1258	0.49722	2.1258	2.88202	1.1258	-0.36186	0.1258	-2.47274
	9.126	18.9408	8.126	21.519	7.126	21.722	6.126	-3.83733	5.126	20.3685	4.126	-6.14479	3.126	0.52622	2.126	2.89169	1.126	-0.3812	0.126	-2.46952
	9.1262	18.8248	8.1262	21.5061	7.1262	21.7833	6.1262	-4.08548	5.1262	20.2911	4.1262	-6.35427	3.1262	0.51978	2.1262	2.94648	1.1262	-0.4102	0.1262	-2.45985
	9.1264	18.7475	8.1264	21.5964	7.1264	21.8316	6.1264	-4.32718	5.1264	20.2493	4.1264	-6.52829	3.1264	0.523	2.1264	2.9497	1.1264	-0.53589	0.1264	-2.46307
	9.1266	18.6927	8.1266	21.6415	7.1266	21.8832	6.1266	-4.57211	5.1266	20.2074	4.1266	-6.71843	3.1266	0.51978	2.1266	3.02705	1.1266	-0.43276	0.1266	-2.4244
	9.1268	18.5219	8.1268	21.7382	7.1268	21.9541	6.1268	-4.84282	5.1268	20.1397	4.1268	-6.89568	3.1268	0.523	2.1268	3.03671	1.1268	-0.42954	0.1268	-2.43084
	9.127	18.3833	8.127	21.7672	7.127	21.9895	6.127	-5.12641	5.127	20.0946	4.127	-7.12127	3.127	0.523	2.127	3.08506	1.127	-0.43921	0.127	-2.40829
	9.1272	18.2673	8.1272	21.8091	7.1272	22.0604	6.1272	-5.4358	5.1272	20.0301	4.1272	-7.31464	3.1272	0.53267	2.1272	3.09795	1.1272	-0.71636	0.1272	-2.41151
	9.1274	18.1577	8.1274	21.8574	7.1274	22.1056	6.1274	-5.76451	5.1274	19.9785	4.1274	-7.51444	3.1274	0.523	2.1274	3.15918	1.1274	-0.45532	0.1274	-2.40829
	9.1276	18.0417	8.1276	21.9186	7.1276	22.1442	6.1276	-6.09001	5.1276	19.9495	4.1276	-7.7207	3.1276	0.53911	2.1276	3.19785	1.1276	-0.43276	0.1276	-2.37928
	9.1278	17.9321	8.1278	21.967	7.1278	22.17	6.1278	-6.44773	5.1278	19.9141	4.1278	-7.94629	3.1278	0.53589	2.1278	3.22041	1.1278	-0.45532	0.1278	-2.3535
	9.128	17.8161	8.128	22.0282	7.128	22.2151	6.128	-6.78933	5.128	19.8754	4.128	-8.16865	3.128	0.54234	2.128	3.22686	1.128	-0.46177	0.128	-2.33416
	9.1282	17.713	8.1282	22.0733	7.1282	22.2441	6.1282	-7.11483	5.1282	19.7916	4.1282	-8.40069	3.1282	0.54234	2.1282	3.26553	1.1282	-0.54234	0.1282	-2.21492
	9.1284	17.5873	8.1284	22.0894	7.1284	22.3054	6.1284	-7.42098	5.1284	19.7046	4.1284	-8.56505	3.1284	0.53589	2.1284	3.3042	1.1284	-0.47788	0.1284	-2.25037
	9.1286	17.4519	8.1286	22.1023	7.1286	22.3054	6.1286	-7.7207	5.1286	19.6531	4.1286	-8.8712	3.1286	0.55523	2.1286	3.34287	1.1286	-0.46499	0.1286	-2.26004
	9.1288	17.3327	8.1288	22.1636	7.1288	22.3505	6.1288	-8.0043	5.1288	19.5693	4.1288	-9.1258	3.1288	0.54878	2.1288	3.37188	1.1288	-0.52944	0.1288	-2.27615
	9.129	17.1748	8.129	22.2054	7.129	22.3569	6.129	-8.25567	5.129	19.4984	4.129	-9.33528	3.129	0.56812	2.129	3.39444	1.129	-0.46821	0.129	-2.19881
	9.1292	17.033	8.1292	22.2054	7.1292	22.3763	6.1292	-8.49737	5.1292	19.4178	4.1292	-9.52864	3.1292	0.552	2.1292	3.43633	1.1292	-0.48755	0.1292	-2.30516
	9.1294	16.9105	8.1294	22.2441	7.1294	22.3988	6.1294	-8.73263	5.1294	19.334	4.1294	-9.73489	3.1294	0.54556	2.1294	3.46211	1.1294	-0.48755	0.1294	-2.29227
	9.1296	16.7719	8.1296	22.257	7.1296	22.4053	6.1296	-8.96789	5.1296	19.2599	4.1296	-9.90569	3.1296	0.53589	2.1296	3.49756	1.1296	-0.55523	0.1296	-2.28582
	9.1298	16.6172	8.1298	22.3118	7.1298	22.4278	6.1298	-9.18703	5.1298	19.1696	4.1298	-10.0443	3.1298	0.49722	2.1298	3.53301	1.1298	-0.6229	0.1298	-2.26649
	9.13	16.498	8.13	22.3311	7.13	22.4407	6.13	-9.39973	5.13	19.0762	4.13	-10.2312	3.13	0.49077	2.13	3.6168	1.13	-0.552	0.13	-2.28905
	9.1302	16.3401	8.1302	22.3118	7.1302	22.4504	6.1302	-9.59954	5.1302	19.0246	4.1302	-10.3762	3.1302	0.50044	2.1302	3.60069	1.1302	-0.79693	0.1302	-2.24715
	9.1304	16.1983	8.1304	22.3021	7.1304	22.4407	6.1304	-9.71878	5.1304	18.9441	4.1304	-10.518	3.1304	0.51655	2.1304	3.59424	1.1304	-0.6938	0.1304	-2.23748
	9.1306	16.0694	8.1306	22.3601	7.1306	22.4246	6.1306	-10.0088	5.1306	18.8441	4.1306	-10.6501	3.1306	0.49399	2.1306	3.62325	1.1306	-0.50044	0.1306	-2.21492
	9.1308	15.8986	8.1308	22.3505	7.1308	22.431	6.1308	-10.2441	5.1308	17.2972	4.1308	-10.7565	3.1308	0.48755	2.1308	3.67481	1.1308	-0.48755	0.1308	-2.2117
	9.131	15.7632	8.131	22.373	7.131	22.4472	6.131	-10.4665	5.131	18.6733	4.131	-10.8983	3.131	0.50366	2.131	3.71993	1.131	-0.48755	0.131	-2.20848
	9.1312	15.6118	8.1312	22.3956	7.1312	22.4472	6.1312	-10.6824	5.1312	18.5928	4.1312	-11.0498	3.1312	0.523	2.1312	3.7586	1.1312	-0.44243	0.1312	-2.15047
	9.1314	15.4571	8.1314	22.3859	7.1314	22.4375	6.1314	-10.8951	5.1314	18.5025	4.1314	-11.1787	3.1314	0.48433	2.1314	3.77794	1.1314	-0.45854	0.1314	-2.10857
	9.1316	15.2863	8.1316	22.3924	7.1316	22.4343	6.1316	-11.1368	5.1316	18.422	4.1316	-11.2721	3.1316	0.51333	2.1316	3.82628	1.1316	-0.43921	0.1316	-2.15691
	9.1318	15.1702	8.1318	22.373	7.1318	22.4117	6.1318	-11.3205	5.1318	18.393	4.1318	-11.3398	3.1318	0.50044	2.1318	3.85206	1.1318	-0.41343	0.1318	-2.08924
	9.132	15.0252	8.132	22.3892	7.132	22.402	6.132	-11.5428	5.132	18.3285	4.132	-11.5106	3.132	0.50044	2.132	3.91007	1.132	-0.42309	0.132	-2.10857
	9.1322	14.8415	8.1322	22.3344	7.1322	22.3892	6.1322	-11.7652	5.1322	18.2673	4.1322	-11.6331	3.1322	0.50689	2.1322	3.9423	1.1322	-0.41665	0.1322	-2.09891
	9.1324	14.6772	8.1324	22.3054	7.1324	22.3601	6.1324	-11.9618	5.1324	18.2318	4.1324	-11.733	3.1324	0.51333	2.1324	3.97775	1.1324	-0.42954	0.1324	-2.14402
	9.1326	14.5321	8.1326	22.3215	7.1326	22.3311	6.1326	-12.1713	5.1326	18.1609	4.1326	-11.8393	3.1326	0.51333	2.1326	4.0132	1.1326	-0.42954	0.1326	-2.09246
	9.1328	14.3678	8.1328	22.3054	7.1328	22.3054	6.1328	-12.384	5.1328	18.0481	4.1328	-11.9489	3.1328	0.50689	2.1328	4.04865	1.1328	-0.42309	0.1328	-2.13113
	9.133	14.2066	8.133	22.2699	7.133	22.3021	6.133	-12.6289	5.133	17.8548	4.133	-12.0939	3.133	0.51333	2.133	4.08732	1.133	-0.42954	0.133	-2.1118
	9.1332	14.0423	8.1332	22.2409	7.1332	22.2667	6.1332	-12.848	5.1332	17.7452	4.1332	-12.1938	3.1332	0.51333	2.1332	4.13566	1.1332	-0.42954	0.1332	-2.10535
	9.1334	13.8876	8.1334	22.1861	7.1334	22.2377	6.1334	-13.0962	5.1334	17.6614	4.1334	-12.3517	3.1334	0.51655	2.1334	4.12599	1.1334	-0.4521	0.1334	-2.10213
	9.1336	13.7361	8.1336	22.1636	7.1336	22.2022	6.1336	-13.3153	5.1336	17.5518	4.1336	-12.4806	3.1336	0.52622	2.1336	4.20978	1.1336	-0.44888	0.1336	-2.10213
	9.1338	13.5782	8.1338	22.0894	7.1338	22.1539	6.1338	-13.528	5.1338	17.4584	4.1338	-12.6321	3.1338	0.552	2.1338	4.21623	1.1338	-0.45532	0.1338	-2.08601
	9.134	13.4171	8.134	22.1056	7.134	22.112	6.134	-13.7246	5.134	17.352	4.134	-12.7159	3.134	0.55523	2.134	4.2259	1.134	-0.46821	0.134	-2.0699
	9.1342	13.2592	8.1342	22.0475	7.1342	22.0765	6.1342	-14.0082	5.1342	17.2682	4.1342	-12.8835	3.1342	0.552	2.1342	4.2968	1.1342	-0.44243	0.1342	-2.06023
	9.1344	13.0851	8.1344	22.025	7.1344	22.0508	6.1344	-14.1951	5.1344	17.1716	4.1344	-13.035	3.1344	0.58101	2.1344	4.3548	1.1344	-0.48433	0.1344	-2.05379
	9.1346	12.9015	8.1346	21.9863	7.1346	21.9605	6.1346	-14.3595	5.1346	17.0555	4.1346	-13.151	3.1346	0.57456	2.1346	4.40315	1.1346	-0.47466	0.1346	-2.05056
	9.1348	12.7468	8.1348	21.9251	7.1348	21.9315	6.1348	-14.5915	5.1348	16.9589	4.1348	-13.2863	3.1348	0.5939	2.1348	4.44504	1.1348	-0.45854	0.1348	-2.04412
	9.135	12.5598	8.135	21.8896	7.135	21.8832	6.135	-14.83	5.135	16.859	4.135	-13.3959	3.135	0.6229	2.135	4.49016	1.135	-0.47144	0.135	-2.02478
	9.1352	12.3568	8.1352	21.8058	7.1352	21.8316	6.1352	-15.0524	5.1352	16.759	4.1352	-13.5635	3.1352	0.65191	2.1352	4.49338	1.1352	-0.47466	0.1352	-2.01834
	9.1354	12.1763	8.1354	21.7768	7.1354	21.7607	6.1354	-15.2425	5.1354	16.6301	4.1354	-13.6666	3.1354	0.67769	2.1354	4.57073	1.1354	-0.48755	0.1354	-2.03445
	9.1356	11.9765	8.1356	21.7092	7.1356	21.7156	6.1356	-15.51	5.1356	16.5431	4.1356	-13.7762	3.1356	0.64868	2.1356	4.61262	1.1356	-0.49722	0.1356	-1.99256
	9.1358	11.7832	8.1358	21.6963	7.1358	21.6415	6.1358	-15.6357	5.1358	16.3755	4.1358	-13.8471	3.1358	0.69703	2.1358	4.73509	1.1358	-0.53589	0.1358	-2.04734
	9.136	11.5769	8.136	21.6254	7.136	21.5706	6.136	-15.8033	5.136	16.2885	4.136	-13.9856	3.136	0.6938	2.136	4.76087	1.136	-0.54556	0.136	-2.00222
	9.1362	11.3964	8.1362	21.548	7.1362	21.5029	6.1362	-15.9676	5.1362	16.1532	4.1362	-14.0727	3.1362	0.69058	2.1362	4.77053	1.1362	-0.58423	0.1362	-2.04734
	9.1364	11.1934	8.1364	21.5255	7.1364	21.4384	6.1364	-16.0643	5.1364	16.0339	4.1364	-14.1564	3.1364	0.6938	2.1364	4.82854	1.1364	-0.58101	0.1364	-1.99256
	9.1366	11.0097	8.1366	21.461	7.1366	21.3546	6.1366	-16.3028	5.1366	15.9018	4.1366	-14.2177	3.1366	0.69058	2.1366	4.87366	1.1366	-0.57778	0.1366	-1.97966
	9.1368	10.8035	8.1368	21.3643	7.1368	21.3031	6.1368	-16.4317	5.1368	15.7922	4.1368	-14.2725	3.1368	0.70992	2.1368	4.92523	1.1368	-0.61001	0.1368	-1.96355
	9.137	10.6004	8.137	21.2773	7.137	21.2257	6.137	-16.5928	5.137	15.6794	4.137	-14.3498	3.137	0.73247	2.137	5.00579	1.137	-0.61323	0.137	-1.94099
	9.1372	10.4167	8.1372	21.2096	7.1372	21.1484	6.1372	-16.7378	5.1372	15.5602	4.1372	-14.3756	3.1372	0.72281	2.1372	5.08636	1.1372	-0.61323	0.1372	-1.93132
	9.1374	10.2169	8.1374	21.1194	7.1374	21.0678	6.1374	-16.87	5.1374	15.4345	4.1374	-14.44	3.1374	0.73892	2.1374	5.10892	1.1374	-0.63257	0.1374	-1.90554
	9.1376	10.0203	8.1376	21.0485	7.1376	20.9712	6.1376	-16.9795	5.1376	15.3346	4.1376	-14.4658	3.1376	0.7647	2.1376	5.1766	1.1376	-0.65835	0.1376	-1.83142
	9.1378	9.84631	8.1378	20.9583	7.1378	20.8906	6.1378	-17.1375	5.1378	15.2025	4.1378	-14.5174	3.1378	0.70347	2.1378	5.17337	1.1378	-0.6938	0.1378	-1.88298
	9.138	9.65295	8.138	20.8809	7.138	20.81	6.138	-17.2728	5.138	15.1026	4.138	-14.5045	3.138	0.74859	2.138	5.29261	1.138	-0.6648	0.138	-1.8991
	9.1382	9.47892	8.1382	20.8003	7.1382	20.7133	6.1382	-17.4049	5.1382	14.9737	4.1382	-14.6173	3.1382	0.71314	2.1382	5.31195	1.1382	-0.64546	0.1382	-1.86365
	9.1384	9.30167	8.1384	20.694	7.1384	20.636	6.1384	-17.5339	5.1384	14.8544	4.1384	-14.656	3.1384	0.74537	2.1384	5.34418	1.1384	-0.68736	0.1384	-1.86687
	9.1386	9.11476	8.1386	20.6392	7.1386	20.5232	6.1386	-17.6434	5.1386	14.7223	4.1386	-14.6882	3.1386	0.76148	2.1386	5.42797	1.1386	-0.69058	0.1386	-1.71863
	9.1388	8.93106	8.1388	20.5264	7.1388	20.4136	6.1388	-17.7788	5.1388	14.5869	4.1388	-14.7784	3.1388	0.73247	2.1388	5.46342	1.1388	-0.70347	0.1388	-1.80242
	9.139	8.75059	8.139	20.4555	7.139	20.3169	6.139	-17.8658	5.139	14.4355	4.139	-14.8268	3.139	0.75826	2.139	5.53432	1.139	-0.68091	0.139	-1.8282
	9.1392	8.57334	8.1392	20.4168	7.1392	20.2203	6.1392	-17.9721	5.1392	14.3033	4.1392	-14.888	3.1392	0.80015	2.1392	5.5601	1.1392	-0.71636	0.1392	-1.81853
	9.1394	8.39609	8.1394	20.2847	7.1394	20.1042	6.1394	-18.0946	5.1394	14.1615	4.1394	-14.9235	3.1394	0.75181	2.1394	5.61166	1.1394	-0.6938	0.1394	-1.80564
	9.1396	8.2124	8.1396	20.2009	7.1396	19.9914	6.1396	-18.1977	5.1396	14.0326	4.1396	-15.0137	3.1396	0.77437	2.1396	5.62455	1.1396	-0.71314	0.1396	-1.54138
	9.1398	8.00936	8.1398	20.072	7.1398	19.8786	6.1398	-18.2783	5.1398	13.8876	4.1398	-15.0685	3.1398	0.77115	2.1398	5.71479	1.1398	-0.72925	0.1398	-1.79597
	9.14	7.83856	8.14	19.9818	7.14	19.7755	6.14	-18.3782	5.14	13.7458	4.14	-15.1136	3.14	0.76148	2.14	5.80503	1.14	-0.70347	0.14	-1.79919
	9.1402	7.65487	8.1402	19.8786	7.1402	19.6434	6.1402	-18.462	5.1402	13.6105	4.1402	-15.149	3.1402	0.82271	2.1402	5.78569	1.1402	-0.69058	0.1402	-1.76052
	9.1404	7.47439	8.1404	19.753	7.1404	19.5403	6.1404	-18.5329	5.1404	13.4912	4.1404	-15.2135	3.1404	0.75503	2.1404	5.86948	1.1404	-0.76792	0.1404	-1.77019
	9.1406	7.2907	8.1406	19.6434	7.1406	19.4275	6.1406	-18.6457	5.1406	13.3687	4.1406	-15.2457	3.1406	0.76792	2.1406	5.93071	1.1406	-0.68736	0.1406	-1.75408
	9.1408	7.12634	8.1408	19.537	7.1408	19.3082	6.1408	-18.7198	5.1408	13.2141	4.1408	-15.2941	3.1408	0.75181	2.1408	5.94038	1.1408	-0.78726	0.1408	-1.72507
	9.141	6.96198	8.141	19.4565	7.141	19.2051	6.141	-18.7649	5.141	13.0916	4.141	-15.3134	3.141	0.75181	2.141	6.04673	1.141	-0.7357	0.141	-1.71863
	9.1412	6.77506	8.1412	19.3243	7.1412	19.0955	6.1412	-18.8713	5.1412	12.9627	4.1412	-15.3811	3.1412	0.81627	2.1412	6.07251	1.1412	-0.7357	0.1412	-1.69607
	9.1414	6.56236	8.1414	19.2083	7.1414	18.9859	6.1414	-18.9196	5.1414	12.8241	4.1414	-15.4036	3.1414	0.77437	2.1414	6.18531	1.1414	-0.67769	0.1414	-1.66706
	9.1416	6.39156	8.1416	19.1116	7.1416	18.8635	6.1416	-18.9454	5.1416	12.6791	4.1416	-15.4133	3.1416	0.78726	2.1416	6.24332	1.1416	-0.6648	0.1416	-1.49304
	9.1418	6.1982	8.1418	18.9892	7.1418	18.7475	6.1418	-19.0131	5.1418	12.5437	4.1418	-15.4262	3.1418	0.75503	2.1418	6.29166	1.1418	-0.6648	0.1418	-1.6445
	9.142	6.03062	8.142	18.8667	7.142	18.6282	6.142	-19.0485	5.142	12.3923	4.142	-15.4455	3.142	0.78404	2.142	6.35289	1.142	-0.68736	0.142	-1.67351
	9.1422	5.85014	8.1422	18.741	7.1422	18.5058	6.1422	-19.084	5.1422	12.2408	4.1422	-15.4713	3.1422	0.81627	2.1422	6.39478	1.1422	-0.68736	0.1422	-1.60583
	9.1424	5.61811	8.1424	18.6218	7.1424	18.422	6.1424	-19.084	5.1424	12.0797	4.1424	-15.4778	3.1424	0.80337	2.1424	6.45279	1.1424	-0.67447	0.1424	-1.66384
	9.1426	5.35385	8.1426	18.5767	7.1426	18.2737	6.1426	-19.1065	5.1426	11.9185	4.1426	-15.4681	3.1426	0.82593	2.1426	6.53014	1.1426	-0.68736	0.1426	-1.68962
	9.1428	5.13792	8.1428	18.509	7.1428	18.1964	6.1428	-19.1388	5.1428	11.7574	4.1428	-15.481	3.1428	0.83882	2.1428	6.59137	1.1428	-0.68413	0.1428	-1.65739
	9.143	4.88333	8.143	18.3382	7.143	18.0675	6.143	-19.1484	5.143	11.5995	4.143	-15.4939	3.143	0.81949	2.143	6.64938	1.143	-0.69703	0.143	-1.66384
	9.1432	4.65129	8.1432	18.1803	7.1432	17.974	6.1432	-19.1613	5.1432	11.4416	4.1432	-15.4971	3.1432	0.83882	2.1432	6.70416	1.1432	-0.70025	0.1432	-1.66062
	9.1434	4.4257	8.1434	18.0578	7.1434	17.8644	6.1434	-19.1259	5.1434	11.2611	4.1434	-15.4745	3.1434	0.84849	2.1434	6.77184	1.1434	-0.70025	0.1434	-1.67673
	9.1436	4.184	8.1436	17.9482	7.1436	17.7678	6.1436	-19.1517	5.1436	11.0967	4.1436	-15.4778	3.1436	0.82593	2.1436	6.82985	1.1436	-0.72281	0.1436	-1.67995
	9.1438	3.95841	8.1438	17.8354	7.1438	17.6356	6.1438	-19.1098	5.1438	10.9388	4.1438	-15.4488	3.1438	0.85172	2.1438	6.91042	1.1438	-0.7357	0.1438	-1.67673
	9.144	3.71348	8.144	17.7291	7.144	17.5261	6.144	-19.0582	5.144	10.7938	4.144	-15.4488	3.144	0.86461	2.144	6.94587	1.144	-0.71958	0.144	-1.67995
	9.1442	3.49434	8.1442	17.597	7.1442	17.4036	6.1442	-19.0711	5.1442	10.6294	4.1442	-15.4359	3.1442	0.87427	2.1442	7.05544	1.1442	-0.7357	0.1442	-1.65739
	9.1444	3.26875	8.1444	17.4874	7.1444	17.2843	6.1444	-18.9841	5.1444	10.4747	4.1444	-15.4198	3.1444	0.88394	2.1444	7.09734	1.1444	-0.73247	0.1444	-1.64128
	9.1446	3.04316	8.1446	17.3391	7.1446	17.1587	6.1446	-18.9776	5.1446	10.3168	4.1446	-15.3779	3.1446	0.87105	2.1446	7.14568	1.1446	-0.76148	0.1446	-1.65095
	9.1448	2.87236	8.1448	17.1909	7.1448	17.0104	6.1448	-19.0517	5.1448	10.1686	4.1448	-15.394	3.1448	0.88717	2.1448	7.22302	1.1448	-0.71958	0.1448	-1.63161
	9.145	2.79823	8.145	17.0684	7.145	16.8751	6.145	-18.968	5.145	9.98167	4.145	-15.3682	3.145	0.90972	2.145	7.26492	1.145	-0.7357	0.145	-1.62517
	9.1452	2.83368	8.1452	16.9427	7.1452	16.7365	6.1452	-19.0711	5.1452	9.82698	4.1452	-15.3553	3.1452	0.9484	2.1452	7.35193	1.1452	-0.78082	0.1452	-1.61228
	9.1454	2.98837	8.1454	16.788	7.1454	16.6076	6.1454	-18.9776	5.1454	9.63684	4.1454	-15.3199	3.1454	0.98062	2.1454	7.38093	1.1454	-0.76792	0.1454	-1.60905
	9.1456	3.20752	8.1456	16.6656	7.1456	16.4271	6.1456	-19.0485	5.1456	9.43703	4.1456	-15.3037	3.1456	0.97418	2.1456	7.45506	1.1456	-0.78404	0.1456	-1.60261
	9.1458	3.446	8.1458	16.527	7.1458	16.2918	6.1458	-19.0195	5.1458	9.24689	4.1458	-15.2941	3.1458	0.98707	2.1458	7.51629	1.1458	-0.76792	0.1458	-1.59616
	9.146	3.67159	8.146	16.3562	7.146	16.1242	6.146	-18.9937	5.146	9.06964	4.146	-15.2812	3.146	0.99674	2.146	7.55174	1.146	-0.79371	0.146	-1.58649
	9.1462	3.81661	8.1462	16.1918	7.1462	15.9888	6.1462	-19.0389	5.1462	8.89239	4.1462	-15.2651	3.1462	1.00318	2.1462	7.62264	1.1462	-0.8356	0.1462	-1.56071
	9.1464	3.86173	8.1464	16.0726	7.1464	15.8374	6.1464	-18.9873	5.1464	8.70869	4.1464	-15.249	3.1464	0.99674	2.1464	7.69032	1.1464	-0.87105	0.1464	-1.58649
	9.1466	3.80372	8.1466	15.9147	7.1466	15.6891	6.1466	-18.9809	5.1466	8.53789	4.1466	-15.2328	3.1466	1.01607	2.1466	7.7451	1.1466	-0.84205	0.1466	-1.56071
	9.1468	3.64581	8.1468	15.7374	7.1468	15.5344	6.1468	-18.9196	5.1468	8.34453	4.1468	-15.2071	3.1468	1.0193	2.1468	7.74188	1.1468	-0.84527	0.1468	-1.52849
	9.147	3.38799	8.147	15.586	7.147	15.3829	6.147	-18.8584	5.147	8.19306	4.147	-15.1942	3.147	1.04186	2.147	7.86434	1.147	-0.85816	0.147	-1.56071
	9.1472	3.08506	8.1472	15.4377	7.1472	15.2379	6.1472	-18.8068	5.1472	8.00292	4.1472	-15.1619	3.1472	1.05475	2.1472	8.00936	1.1472	-0.86461	0.1472	-1.54138
	9.1474	2.73378	8.1474	15.2701	7.1474	15.0639	6.1474	-18.7391	5.1474	7.84501	4.1474	-15.1587	3.1474	1.06441	2.1474	7.99003	1.1474	-0.89039	0.1474	-1.51882
	9.1476	2.35672	8.1476	15.1187	7.1476	14.8995	6.1476	-18.665	5.1476	7.65164	4.1476	-15.1297	3.1476	1.06764	2.1476	8.1286	1.1476	-0.8775	0.1476	-1.49948
	9.1478	1.95066	8.1478	14.993	7.1478	14.7481	6.1478	-18.607	5.1478	7.48084	4.1478	-15.1136	3.1478	1.10631	2.1478	8.19306	1.1478	-0.88717	0.1478	-1.40924
	9.148	1.55427	8.148	14.8286	7.148	14.5934	6.148	-18.5168	5.148	7.30359	4.148	-15.12	3.148	1.08375	2.148	8.23818	1.148	-0.89683	0.148	-1.48659
	9.1482	1.18688	8.1482	14.6675	7.1482	14.4258	6.1482	-18.3847	5.1482	7.1489	4.1482	-15.1136	3.1482	1.08697	2.1482	8.29619	1.1482	-0.89039	0.1482	-1.45114
	9.1484	0.79693	8.1484	14.5257	7.1484	14.2647	6.1484	-18.346	5.1484	6.95554	4.1484	-15.0427	3.1484	1.09342	2.1484	8.39287	1.1484	-0.9065	0.1484	-1.40602
	9.1486	0.46177	8.1486	14.371	7.1486	14.1261	6.1486	-18.2622	5.1486	6.75573	4.1486	-15.033	3.1486	1.10631	2.1486	8.47344	1.1486	-0.90972	0.1486	-1.24166
	9.1488	0.11049	8.1488	14.2131	7.1488	13.9521	6.1488	-18.1752	5.1488	6.56559	4.1488	-15.0266	3.1488	1.11276	2.1488	8.54756	1.1488	-0.90006	0.1488	-1.33834
	9.149	-0.18278	8.149	14.0777	7.149	13.778	6.149	-18.0978	5.149	6.36578	4.149	-15.0008	3.149	1.12565	2.149	8.62168	1.149	-0.91939	0.149	-1.31579
	9.1492	-0.45671	8.1492	13.9198	7.1492	13.6395	6.1492	-18.0463	5.1492	6.17564	4.1492	-14.9847	3.1492	1.13854	2.1492	8.68613	1.1492	-0.93873	0.1492	-1.29323
	9.1494	-0.70485	8.1494	13.7651	7.1494	13.4815	6.1494	-17.9657	5.1494	5.98228	4.1494	-14.8687	3.1494	1.09664	2.1494	8.73448	1.1494	-0.93551	0.1494	-1.3319
	9.1496	-0.93044	8.1496	13.6072	7.1496	13.3269	6.1496	-17.8593	5.1496	5.8018	4.1496	-14.917	3.1496	1.09664	2.1496	8.8086	1.1496	-0.91617	0.1496	-1.32545
	9.1498	-1.12703	8.1498	13.4429	7.1498	13.1593	6.1498	-17.7917	5.1498	5.60522	4.1498	-14.8783	3.1498	1.08375	2.1498	8.8376	1.1498	-0.96451	0.1498	-1.41891
	9.15	-1.32362	8.15	13.2656	7.15	12.982	6.15	-17.7079	5.15	5.40219	4.15	-14.8493	3.15	1.07731	2.15	8.94395	1.15	-0.91617	0.15	-1.33512
	9.1502	-1.52342	8.1502	13.0884	7.1502	12.8144	6.1502	-17.6434	5.1502	5.19593	4.1502	-14.8171	3.1502	1.08375	2.1502	8.99552	1.1502	-0.92262	0.1502	-1.37057
	9.1504	-1.74257	8.1504	12.9434	7.1504	12.6307	6.1504	-17.5435	5.1504	5.00902	4.1504	-14.7688	3.1504	1.07086	2.1504	9.10509	1.1504	-0.93228	0.1504	-1.32223
	9.1506	-1.96171	8.1506	12.7597	7.1506	12.4503	6.1506	-17.5081	5.1506	4.79954	4.1506	-14.7559	3.1506	1.10631	2.1506	9.1921	1.1506	-0.90972	0.1506	-1.28678
	9.1508	-2.20664	8.1508	12.5695	7.1508	12.2537	6.1508	-17.4114	5.1508	4.57717	4.1508	-14.6946	3.1508	1.09664	2.1508	9.27267	1.1508	-0.93551	0.1508	-1.33512
	9.151	-2.45156	8.151	12.4084	7.151	12.0668	6.151	-17.3244	5.151	4.37414	4.151	-14.627	3.151	1.09342	2.151	9.35646	1.151	-0.93228	0.151	-1.29645
	9.1512	-2.66426	8.1512	12.2118	7.1512	11.8798	6.1512	-17.2728	5.1512	4.16466	4.1512	-14.6076	3.1512	1.11276	2.1512	9.44347	1.1512	-0.91295	0.1512	-1.26422
	9.1514	-2.8963	8.1514	12.0152	7.1514	11.7026	6.1514	-17.1793	5.1514	3.96808	4.1514	-14.5722	3.1514	1.11598	2.1514	9.48859	1.1514	-0.90972	0.1514	-1.24811
	9.1516	-3.11222	8.1516	11.8379	7.1516	11.5028	6.1516	-17.0279	5.1516	3.77149	4.1516	-14.4562	3.1516	1.11598	2.1516	9.53049	1.1516	-0.88394	0.1516	-1.16432
	9.1518	-3.30558	8.1518	11.6639	7.1518	11.3223	6.1518	-16.9312	5.1518	3.59102	4.1518	-14.3885	3.1518	1.13531	2.1518	9.62072	1.1518	-0.89039	0.1518	-1.14176
	9.152	-3.50539	8.152	11.4963	7.152	11.1257	6.152	-16.7024	5.152	3.44278	4.152	-14.353	3.152	1.12565	2.152	9.66584	1.152	-0.90328	0.152	-1.28034
	9.1522	-3.72454	8.1522	11.3062	7.1522	10.9291	6.1522	-16.5123	5.1522	3.3461	4.1522	-14.266	3.1522	1.13209	2.1522	9.80442	1.1522	-0.90972	0.1522	-1.26745
	9.1524	-3.91468	8.1524	11.1289	7.1524	10.739	6.1524	-16.4381	5.1524	3.25908	4.1524	-14.3337	3.1524	1.13531	2.1524	9.84954	1.1524	-0.91295	0.1524	-1.25133
	9.1526	-4.14349	8.1526	10.9936	7.1526	10.5456	6.1526	-16.2383	5.1526	3.23975	4.1526	-14.1951	3.1526	1.12565	2.1526	9.92043	1.1526	-0.90006	0.1526	-1.28034
	9.1528	-4.38519	8.1528	10.8421	7.1528	10.3555	6.1528	-16.1996	5.1528	3.20752	4.1528	-14.1597	3.1528	1.15787	2.1528	10.0042	1.1528	-0.90972	0.1528	-1.26422
	9.153	-4.66557	8.153	10.6649	7.153	10.1589	6.153	-16.1062	5.153	3.17851	4.153	-14.1017	3.153	1.1611	2.153	10.0751	1.153	-0.91939	0.153	-1.27067
	9.1532	-4.97172	8.1532	10.4747	7.1532	9.972	6.1532	-15.9934	5.1532	3.15596	4.1532	-14.0533	3.1532	1.16754	2.1532	10.1364	1.1532	-0.9065	0.1532	-1.23844
	9.1534	-5.29077	8.1534	10.2975	7.1534	9.76897	6.1534	-15.9805	5.1534	3.06894	4.1534	-14.0114	3.1534	1.18043	2.1534	10.2298	1.1534	-0.92584	0.1534	-1.25455
	9.1536	-5.65172	8.1536	10.117	7.1536	9.56594	6.1536	-15.8355	5.1536	2.97548	4.1536	-13.9631	3.1536	1.20299	2.1536	10.2943	1.1536	-0.92584	0.1536	-1.25455
	9.1538	-6.03844	8.1538	9.93977	7.1538	9.39513	6.1538	-15.771	5.1538	2.84335	4.1538	-13.9019	3.1538	1.19655	2.1538	10.362	1.1538	-0.9484	0.1538	-1.24166
	9.154	-6.42839	8.154	9.76897	7.154	9.18566	6.154	-15.6776	5.154	2.74989	4.154	-13.8567	3.154	1.2191	2.154	10.4522	1.154	-0.94517	0.154	-1.24811
	9.1542	-6.82801	8.1542	9.58205	7.1542	8.99229	6.1542	-15.6163	5.1542	2.76278	4.1542	-13.8084	3.1542	1.23844	2.1542	10.5038	1.1542	-0.9484	0.1542	-1.22555
	9.1544	-7.21151	8.1544	9.4048	7.1544	8.80215	6.1544	-15.5583	5.1544	2.90136	4.1544	-13.7439	3.1544	1.24811	2.1544	10.6069	1.1544	-0.96129	0.1544	-1.22233
	9.1546	-7.6079	8.1546	9.21788	7.1546	8.60234	6.1546	-15.4617	5.1546	3.11406	4.1546	-13.7246	3.1546	1.261	2.1546	10.6842	1.1546	-0.96773	0.1546	-1.22555
	9.1548	-7.9624	8.1548	9.03741	7.1548	8.41865	6.1548	-15.4552	5.1548	3.35576	4.1548	-13.6408	3.1548	1.26745	2.1548	10.7422	1.1548	-0.96451	0.1548	-1.19977
	9.155	-8.31368	8.155	8.84405	7.155	8.2414	6.155	-15.0427	5.155	3.57813	4.155	-13.5538	3.155	1.29967	2.155	10.8454	1.155	-0.97418	0.155	-1.19977
	9.1552	-8.64562	8.1552	8.67969	7.1552	8.08993	6.1552	-14.9621	5.1552	3.75538	4.1552	-13.4088	3.1552	1.3319	2.1552	10.9066	1.1552	-0.99351	0.1552	-1.19977
	9.1554	-8.94533	8.1554	8.47666	7.1554	7.9288	6.1554	-14.9363	5.1554	3.82306	4.1554	-13.3379	3.1554	1.34801	2.1554	11.0097	1.1554	-0.99351	0.1554	-1.17721
	9.1556	-9.23859	8.1556	8.32841	7.1556	7.77088	6.1556	-14.8429	5.1556	3.82628	4.1556	-13.2315	3.1556	1.36413	2.1556	11.0548	1.1556	-0.99351	0.1556	-1.15465
	9.1558	-9.53186	8.1558	8.16083	7.1558	7.61297	6.1558	-14.7236	5.1558	3.68126	4.1558	-13.1574	3.1558	1.38346	2.1558	11.1128	1.1558	-0.99674	0.1558	-1.15143
	9.156	-9.78001	8.156	7.98036	7.156	7.44861	6.156	-14.6141	5.156	3.47178	4.156	-13.0478	3.156	1.41247	2.156	11.2127	1.156	-1.00641	0.156	-1.13531
	9.1562	-10.0475	8.1562	7.80311	7.1562	7.31648	6.1562	-14.4884	5.1562	3.16885	4.1562	-12.9479	3.1562	1.39958	2.1562	11.274	1.1562	-1.03219	0.1562	-1.12887
	9.1564	-10.2666	8.1564	7.58719	7.1564	7.16501	6.1564	-14.3627	5.1564	2.82079	4.1564	-12.8255	3.1564	1.40602	2.1564	11.3803	1.1564	-1.02896	0.1564	-1.13531
	9.1566	-10.5051	8.1566	7.38738	7.1566	7.01354	6.1566	-14.1726	5.1566	2.41795	4.1566	-12.7707	3.1566	1.41247	2.1566	11.4319	1.1566	-1.0483	0.1566	-1.11276
	9.1568	-10.7436	8.1568	7.18435	7.1568	6.87497	6.1568	-14.0823	5.1568	2.01189	4.1568	-12.7062	3.1568	1.41569	2.1568	11.477	1.1568	-1.05797	0.1568	-1.12887
	9.157	-10.9563	8.157	6.95554	7.157	6.71061	6.157	-13.9856	5.157	1.59938	4.157	-12.7417	3.157	1.40924	2.157	11.5834	1.157	-1.05797	0.157	-1.11598
	9.1572	-11.1948	8.1572	6.72672	7.1572	6.54947	6.1572	-13.8535	5.1572	1.18043	4.1572	-12.6418	3.1572	1.4318	2.1572	11.6994	1.1572	-1.07731	0.1572	-1.09986
	9.1574	-11.4204	8.1574	6.51725	7.1574	6.36578	6.1574	-13.7665	5.1574	0.78404	4.1574	-12.529	3.1574	1.45114	2.1574	11.7413	1.1574	-1.09342	0.1574	-1.09986
	9.1576	-11.6556	8.1576	6.27554	7.1576	6.16275	6.1576	-13.6956	5.1576	0.40054	4.1576	-12.5387	3.1576	1.44147	2.1576	11.8122	1.1576	-1.10953	0.1576	-1.09342
	9.1578	-11.9167	8.1578	6.01773	7.1578	5.96294	6.1578	-13.6376	5.1578	0.08471	4.1578	-12.7771	3.1578	1.42536	2.1578	11.8412	1.1578	-1.12887	0.1578	-1.06764
	9.158	-12.1713	8.158	5.79214	7.158	5.75346	6.158	-13.5345	5.158	-0.21823	4.158	-12.7223	3.158	1.44469	2.158	11.9765	1.158	-1.13854	0.158	-1.03863
	9.1582	-12.4226	8.1582	5.58588	7.1582	5.52143	6.1582	-13.4636	5.1582	-0.50505	4.1582	-12.6998	3.1582	1.44792	2.1582	12.0378	1.1582	-1.13209	0.1582	-1.02896
	9.1584	-12.6901	8.1584	5.36029	7.1584	5.30873	6.1584	-13.4152	5.1584	-0.78542	4.1584	-12.6901	3.1584	1.45114	2.1584	12.0442	1.1584	-1.14176	0.1584	-1.00641
	9.1586	-12.9898	8.1586	5.16371	7.1586	5.07669	6.1586	-13.354	5.1586	-0.97879	4.1586	-12.5741	3.1586	1.47048	2.1586	12.1377	1.1586	-1.14498	0.1586	-0.92906
	9.1588	-13.2477	8.1588	4.98001	7.1588	4.84466	6.1588	-13.3443	5.1588	-1.19148	4.1588	-12.5741	3.1588	1.4737	2.1588	12.2247	1.1588	-1.17399	0.1588	-0.96451
	9.159	-13.5345	8.159	4.76731	7.159	4.59651	6.159	-13.2638	5.159	-1.37518	4.159	-12.5161	3.159	1.48014	2.159	12.2827	1.159	-1.16754	0.159	-0.92584
	9.1592	-13.8277	8.1592	4.54495	7.1592	4.3677	6.1592	-13.2348	5.1592	-1.57499	4.1592	-12.5064	3.1592	1.49304	2.1592	12.3794	1.1592	-1.17399	0.1592	-0.99029
	9.1594	-14.0984	8.1594	4.33225	7.1594	4.11632	6.1594	-13.1929	5.1594	-1.71356	4.1594	-12.4549	3.1594	1.48337	2.1594	12.4277	1.1594	-1.1901	0.1594	-1.02574
	9.1596	-14.3305	8.1596	4.13888	7.1596	3.86495	6.1596	-13.151	5.1596	-1.86825	4.1596	-12.3743	3.1596	1.5027	2.1596	12.4406	1.1596	-1.1901	0.1596	-0.79693
	9.1598	-14.6173	8.1598	3.90362	7.1598	3.59102	6.1598	-13.122	5.1598	-2.02294	4.1598	-12.3421	3.1598	1.4737	2.1598	12.5663	1.1598	-1.16432	0.1598	-0.92906
	9.16	-14.8622	8.16	3.6587	7.16	3.33965	6.16	-13.1026	5.16	-2.16152	4.16	-12.3034	3.16	1.47048	2.16	12.5824	1.16	-1.15465	0.16	-0.94195
	9.1602	-15.1136	8.1602	3.41377	7.1602	3.08183	6.1602	-13.0446	5.1602	-2.30977	4.1602	-12.2937	3.1602	1.48659	2.1602	12.6372	1.1602	-1.33834	0.1602	-0.93551
	9.1604	-15.3682	8.1604	3.18818	7.1604	2.81435	6.1604	-12.9995	5.1604	-2.43223	4.1604	-12.2776	3.1604	1.48981	2.1604	12.7145	1.1604	-1.42536	0.1604	-0.89683
	9.1606	-15.6163	8.1606	2.98515	7.1606	2.62743	6.1606	-12.9286	5.1606	-2.58047	4.1606	-12.1842	3.1606	1.47692	2.1606	12.7339	1.1606	-1.20944	0.1606	-0.92906
	9.1608	-15.8645	8.1608	2.85302	7.1608	2.54364	6.1608	-12.8674	5.1608	-2.71583	4.1608	-12.1519	3.1608	1.51237	2.1608	12.7822	1.1608	-1.19977	0.1608	-0.95484
	9.161	-16.1062	8.161	2.83368	7.161	2.64032	6.161	-12.7965	5.161	-2.88019	4.161	-12.0778	3.161	1.48659	2.161	12.866	1.161	-1.19332	0.161	-0.71314
	9.1612	-16.3608	8.1612	2.93037	7.1612	2.86269	6.1612	-12.6901	5.1612	-3.04454	4.1612	-12.0617	3.1612	1.5027	2.1612	12.9143	1.1612	-1.16754	0.1612	-0.85172
	9.1614	-16.596	8.1614	3.12695	7.1614	3.1624	6.1614	-12.587	5.1614	-3.22179	4.1614	-11.9876	3.1614	1.49304	2.1614	12.9756	1.1614	-1.16754	0.1614	-0.89683
	9.1616	-16.8377	8.1616	3.33643	7.1616	3.47178	6.1616	-12.5097	5.1616	-3.42805	4.1616	-11.9424	3.1616	1.51882	2.1616	13.011	1.1616	-1.15465	0.1616	-0.85816
	9.1618	-17.0827	8.1618	3.5459	7.1618	3.72315	6.1618	-12.413	5.1618	-3.6633	4.1618	-11.8909	3.1618	1.51237	2.1618	13.0723	1.1618	-1.17076	0.1618	-0.88394
	9.162	-17.2986	8.162	3.71026	7.162	3.91007	6.162	-12.297	5.162	-3.93723	4.162	-11.8168	3.162	1.54782	2.162	13.1335	1.162	-1.16432	0.162	-0.84205
	9.1622	-17.5145	8.1622	3.78438	7.1622	3.96486	6.1622	-12.2132	5.1622	-4.21761	4.1622	-11.7813	3.1622	1.52526	2.1622	13.1754	1.1622	-1.15465	0.1622	-0.86138
	9.1624	-17.7465	8.1624	3.72315	7.1624	3.92618	6.1624	-12.1455	5.1624	-4.53988	4.1624	-11.7233	3.1624	1.55104	2.1624	13.2044	1.1624	-1.18688	0.1624	-0.92262
	9.1626	-17.9786	8.1626	3.56202	7.1626	3.74249	6.1626	-11.9618	5.1626	-4.88149	4.1626	-11.6975	3.1626	1.58005	2.1626	13.2656	1.1626	-1.17076	0.1626	-0.93873
	9.1628	-18.1816	8.1628	3.31387	7.1628	3.48789	6.1628	-11.9006	5.1628	-5.24888	4.1628	-11.6492	3.1628	1.55427	2.1628	13.2946	1.1628	-1.1901	0.1628	-0.91295
	9.163	-18.3685	8.163	3.00449	7.163	3.14629	6.163	-11.7813	5.163	-5.62916	4.163	-11.6685	3.163	1.58005	2.163	13.3462	1.163	-1.19332	0.163	-0.94517
	9.1632	-18.5361	8.1632	2.61776	7.1632	2.78857	6.1632	-11.7072	5.1632	-6.032	4.1632	-11.5912	3.1632	1.56716	2.1632	13.4106	1.1632	-1.21588	0.1632	-0.95484
	9.1634	-18.6973	8.1634	2.20848	7.1634	2.36961	6.1634	-11.6041	5.1634	-6.39939	4.1634	-11.5428	3.1634	1.58005	2.1634	13.4461	1.1634	-1.21266	0.1634	-0.93551
	9.1636	-18.8358	8.1636	1.76697	7.1636	1.91521	6.1636	-11.5235	5.1636	-6.77644	4.1636	-11.4977	3.1636	1.58649	2.1636	13.5105	1.1636	-1.20944	0.1636	-0.95806
	9.1638	-18.9841	8.1638	1.32223	7.1638	1.46403	6.1638	-11.4397	5.1638	-7.11805	4.1638	-11.4558	3.1638	1.62517	2.1638	13.5299	1.1638	-1.232	0.1638	-0.96451
	9.164	-19.1194	8.164	0.90328	7.164	1.00641	6.164	-11.4075	5.164	-7.4371	4.164	-11.4397	3.164	1.62194	2.164	13.5686	1.164	-1.26422	0.164	-0.90972
	9.1642	-19.2451	8.1642	0.51333	7.1642	0.53911	6.1642	-11.3301	5.1642	-7.73037	4.1642	-11.3785	3.1642	1.61872	2.1642	13.6072	1.1642	-1.25133	0.1642	-0.94195
	9.1644	-19.374	8.1644	0.18784	7.1644	0.0976	6.1644	-11.285	5.1644	-8.02363	4.1644	-11.3817	3.1644	1.66384	2.1644	13.6814	1.1644	-1.25778	0.1644	-0.91617
	9.1646	-19.4772	8.1646	-0.06998	7.1646	-0.31491	6.1646	-11.2592	5.1646	-8.25889	4.1646	-11.3398	3.1646	1.66706	2.1646	13.6749	1.1646	-1.261	0.1646	-0.93873
	9.1648	-19.6093	8.1648	-0.28912	7.1648	-0.68552	6.1648	-11.1368	5.1648	-8.49092	4.1648	-11.3205	3.1648	1.69607	2.1648	13.7071	1.1648	-1.28034	0.1648	-0.93228
	9.165	-19.7253	8.165	-0.43415	7.165	-1.00779	6.165	-11.1271	5.165	-8.71651	4.165	-11.2625	3.165	1.7154	2.165	13.7684	1.165	-1.28356	0.165	-0.93228
	9.1652	-19.8349	8.1652	-0.58561	7.1652	-1.2785	6.1652	-11.0755	5.1652	-8.91632	4.1652	-11.2367	3.1652	1.75408	2.1652	13.7361	1.1652	-1.29	0.1652	-0.9484
	9.1654	-19.938	8.1654	-0.72097	7.1654	-1.4912	6.1654	-11.0304	5.1654	-9.10002	4.1654	-11.1948	3.1654	1.78308	2.1654	13.8135	1.1654	-1.29645	0.1654	-0.9065
	9.1656	-20.0476	8.1656	-0.88533	7.1656	-1.65878	6.1656	-10.9756	5.1656	-9.29016	4.1656	-11.169	3.1656	1.80564	2.1656	13.836	1.1656	-1.29323	0.1656	-0.92584
	9.1658	-20.1571	8.1658	-1.05291	7.1658	-1.81347	6.1658	-10.9563	5.1658	-9.49641	4.1658	-11.1497	3.1658	1.82497	2.1658	13.8973	1.1658	-1.31901	0.1658	-0.91617
	9.166	-20.2538	8.166	-1.26238	7.166	-1.91015	6.166	-10.8951	5.166	-9.67366	4.166	-11.1045	3.166	1.81853	2.166	13.9037	1.166	-1.32868	0.166	-0.90328
	9.1662	-20.357	8.1662	-1.51053	7.1662	-2.03906	6.1662	-10.8467	5.1662	-9.85735	4.1662	-11.0562	3.1662	1.8572	2.1662	13.9263	1.1662	-1.31901	0.1662	-0.90328
	9.1664	-20.473	8.1664	-1.76835	7.1664	-2.17441	6.1664	-10.7984	5.1664	-10.0507	4.1664	-11.024	3.1664	1.84431	2.1664	13.9553	1.1664	-1.3609	0.1664	-0.88394
	9.1666	-20.5825	8.1666	-2.04873	7.1666	-2.33555	6.1666	-10.7339	5.1666	-10.2505	4.1666	-11.0207	3.1666	1.87009	2.1666	14.0262	1.1666	-1.49304	0.1666	-0.89361
	9.1668	-20.6792	8.1668	-2.35488	7.1668	-2.49668	6.1668	-10.6856	5.1668	-10.4632	4.1668	-10.9692	3.1668	1.90554	2.1668	14.0552	1.1668	-1.53171	0.1668	-0.89361
	9.167	-20.7662	8.167	-2.66426	7.167	-2.68038	6.167	-10.6211	5.167	-10.6759	4.167	-10.9176	3.167	1.89265	2.167	14.0358	1.167	-1.39958	0.167	-0.9065
	9.1672	-20.8661	8.1672	-2.96075	7.1672	-2.86085	6.1672	-10.576	5.1672	-10.8886	4.1672	-10.8725	3.1672	1.91199	2.1672	14.0036	1.1672	-1.41247	0.1672	-0.91295
	9.1674	-20.937	8.1674	-3.26047	7.1674	-3.05421	6.1674	-10.5051	5.1674	-11.1239	4.1674	-10.8209	3.1674	1.91843	2.1674	14.0326	1.1674	-1.40602	0.1674	-0.86461
	9.1676	-21.0112	8.1676	-3.53762	7.1676	-3.22824	6.1676	-10.4665	5.1676	-11.3301	4.1676	-10.7855	3.1676	1.93777	2.1676	14.1196	1.1676	-1.43503	0.1676	-0.84849
	9.1678	-21.0853	8.1678	-3.79866	7.1678	-3.43771	6.1678	-10.402	5.1678	-11.6395	4.1678	-10.808	3.1678	1.93777	2.1678	14.2002	1.1678	-1.41569	0.1678	-0.83238
	9.168	-21.1465	8.168	-4.03069	7.168	-3.61174	6.168	-10.3569	5.168	-11.8361	4.168	-10.7243	3.168	1.96677	2.168	14.1744	1.168	-1.42858	0.168	-0.83882
	9.1682	-21.2013	8.1682	-4.26595	7.1682	-3.82766	6.1682	-10.3182	5.1682	-12.0681	4.1682	-10.692	3.1682	1.97966	2.1682	14.2292	1.1682	-1.43503	0.1682	-0.80337
	9.1684	-21.2593	8.1684	-4.47865	7.1684	-4.04358	6.1684	-10.2731	5.1684	-12.3421	4.1684	-10.6405	3.1684	1.99256	2.1684	14.2485	1.1684	-1.44147	0.1684	-0.75181
	9.1686	-21.3141	8.1686	-4.7268	7.1686	-4.30462	6.1686	-10.2183	5.1686	-12.5709	4.1686	-10.5953	3.1686	2.00867	2.1686	14.2389	1.1686	-1.42536	0.1686	-0.69058
	9.1688	-21.3657	8.1688	-4.9685	7.1688	-4.57855	6.1688	-10.1925	5.1688	-12.8319	4.1688	-10.6534	3.1688	2.0409	2.1688	14.2518	1.1688	-1.45436	0.1688	-0.68413
	9.169	-21.4269	8.169	-5.24566	7.169	-4.90083	6.169	-10.1345	5.169	-13.1155	4.169	-10.5953	3.169	2.02801	2.169	14.3259	1.169	-1.44792	0.169	-0.74859
	9.1692	-21.4494	8.1692	-5.54859	7.1692	-5.2521	6.1692	-10.0829	5.1692	-13.3476	4.1692	-10.5792	3.1692	2.05379	2.1692	14.3388	1.1692	-1.46081	0.1692	-0.7357
	9.1694	-21.4623	8.1694	-5.87086	7.1694	-5.64205	6.1694	-10.0411	5.1694	-13.6021	4.1694	-10.5889	3.1694	2.06668	2.1694	14.3581	1.1694	-1.45759	0.1694	-0.79048
	9.1696	-21.5171	8.1696	-6.22858	7.1696	-6.03522	6.1696	-9.99593	5.1696	-13.7955	4.1696	-10.5663	3.1696	2.05379	2.1696	14.3356	1.1696	-1.4737	0.1696	-0.75826
	9.1698	-21.5332	8.1698	-6.58308	7.1698	-6.45095	6.1698	-9.95726	5.1698	-14.0179	4.1698	-10.4987	3.1698	2.0699	2.1698	14.3484	1.1698	-1.47692	0.1698	-0.74214
	9.17	-21.5332	8.17	-6.99236	7.17	-6.8699	6.17	-9.92181	5.17	-14.2209	4.17	-10.4858	3.17	2.16336	2.17	14.2808	1.17	-1.46403	0.17	-0.70669
	9.1702	-21.5268	8.1702	-7.36942	7.1702	-7.2953	6.1702	-9.85735	5.1702	-14.4143	4.1702	-10.4826	3.1702	2.08279	2.1702	14.3452	1.1702	-1.45759	0.1702	-0.7647
	9.1704	-21.5139	8.1704	-7.76259	7.1704	-7.67558	6.1704	-9.83157	5.1704	-14.598	4.1704	-10.4568	3.1704	2.1118	2.1704	14.3678	1.1704	-1.45436	0.1704	-0.79371
	9.1706	-21.4849	8.1706	-8.12031	7.1706	-8.08164	6.1706	-9.76712	5.1706	-14.7978	4.1706	-10.4213	3.1706	2.11824	2.1706	14.3678	1.1706	-1.4737	0.1706	-0.71636
	9.1708	-21.4462	8.1708	-8.47803	7.1708	-8.45548	6.1708	-9.722	5.1708	-14.9847	4.1708	-10.3762	3.1708	2.1408	2.1708	14.3678	1.1708	-1.43503	0.1708	-0.75826
	9.171	-21.414	8.171	-8.79064	7.171	-8.79064	6.171	-9.68333	5.171	-15.1652	4.171	-10.3569	3.171	2.15369	2.171	14.3646	1.171	-1.46403	0.171	-0.73247
	9.1712	-21.3721	8.1712	-9.09357	7.1712	-9.10002	6.1712	-9.59309	5.1712	-15.3392	4.1712	-10.3472	3.1712	2.17303	2.1712	14.3936	1.1712	-1.47692	0.1712	-0.66802
	9.1714	-21.327	8.1714	-9.36428	7.1714	-9.39651	6.1714	-9.52219	5.1714	-15.5164	4.1714	-10.344	3.1714	2.17947	2.1714	14.4065	1.1714	-1.44147	0.1714	-0.49077
	9.1716	-21.2754	8.1716	-9.61887	7.1716	-9.66721	6.1716	-9.51252	5.1716	-15.7034	4.1716	-10.2828	3.1716	2.21815	2.1716	14.3968	1.1716	-1.45114	0.1716	-0.64224
	9.1718	-21.2432	8.1718	-9.8348	7.1718	-9.90569	6.1718	-9.39651	5.1718	-15.8742	4.1718	-10.1796	3.1718	2.23748	2.1718	14.3968	1.1718	-1.44469	0.1718	-0.56489
	9.172	-21.1948	8.172	-10.0604	7.172	-10.1571	6.172	-9.35139	5.172	-16.0546	4.172	-10.17	3.172	2.23104	2.172	14.3968	1.172	-1.43825	0.172	-0.46499
	9.1722	-21.1658	8.1722	-10.2795	7.1722	-10.3504	6.1722	-9.29338	5.1722	-16.2093	4.1722	-10.1248	3.1722	2.26649	2.1722	14.3871	1.1722	-1.45114	0.1722	-0.54878
	9.1724	-21.1175	8.1724	-10.4826	7.1724	-10.5631	6.1724	-9.21603	5.1724	-16.3769	4.1724	-10.1087	3.1724	2.27938	2.1724	14.3871	1.1724	-1.46081	0.1724	-0.45532
	9.1726	-21.0659	8.1726	-10.6791	7.1726	-10.7694	6.1726	-9.15158	5.1726	-16.5155	4.1726	-10.0636	3.1726	2.30194	2.1726	14.3807	1.1726	-1.46081	0.1726	-0.73247
	9.1728	-21.0595	8.1728	-10.908	7.1728	-10.9627	6.1728	-9.10324	5.1728	-16.6734	4.1728	-10.0604	3.1728	2.33739	2.1728	14.3839	1.1728	-1.45759	0.1728	-0.75181
	9.173	-21.0112	8.173	-11.1335	7.173	-11.169	6.173	-9.04845	5.173	-16.8184	4.173	-10.0475	3.173	2.31483	2.173	14.3839	1.173	-1.48981	0.173	-0.75181
	9.1732	-20.9499	8.1732	-11.3785	7.1732	-11.3881	6.1732	-9.02267	5.1732	-16.9731	4.1732	-10.0056	3.1732	2.35672	2.1732	14.3678	1.1732	-1.48659	0.1732	-0.74537
	9.1734	-20.8951	8.1734	-11.6234	7.1734	-11.6169	6.1734	-8.97755	5.1734	-17.1052	4.1734	-9.99593	3.1734	2.3825	2.1734	14.3517	1.1734	-1.49304	0.1734	-0.78082
	9.1736	-20.8242	8.1736	-11.8877	7.1736	-11.849	6.1736	-8.9421	5.1736	-17.2148	4.1736	-9.98304	3.1736	2.43084	2.1736	14.342	1.1736	-1.50593	0.1736	-0.72925
	9.1738	-20.763	8.1738	-12.1487	7.1738	-12.0778	6.1738	-8.87765	5.1738	-17.3502	4.1738	-9.92181	3.1738	2.43407	2.1738	14.3452	1.1738	-1.50593	0.1738	-0.76792
	9.174	-20.6663	8.174	-12.4226	7.174	-12.3421	6.174	-8.85187	5.174	-17.4565	4.174	-9.90569	3.174	2.47596	2.174	14.3259	1.174	-1.52204	0.174	-0.78726
	9.1742	-20.5858	8.1742	-12.6998	7.1742	-12.6063	6.1742	-8.83576	5.1742	-17.5693	4.1742	-9.89603	3.1742	2.47919	2.1742	14.3033	1.1742	-1.52849	0.1742	-0.72603
	9.1744	-20.4891	8.1744	-12.9931	7.1744	-12.8899	6.1744	-8.79064	5.1744	-17.6853	4.1744	-9.87991	3.1744	2.52753	2.1744	14.3033	1.1744	-1.51882	0.1744	-0.74537
	9.1746	-20.4053	8.1746	-13.2928	7.1746	-13.1703	6.1746	-8.75841	5.1746	-17.7723	4.1746	-9.84124	3.1746	2.53397	2.1746	14.2872	1.1746	-1.52204	0.1746	-0.77115
	9.1748	-20.3344	8.1748	-13.5828	7.1748	-13.4474	6.1748	-8.73907	5.1748	-17.9077	4.1748	-9.82835	3.1748	2.55653	2.1748	14.2453	1.1748	-1.54138	0.1748	-0.78082
	9.175	-20.2764	8.175	-13.8535	7.175	-13.7375	6.175	-8.71651	5.175	-17.9947	4.175	-9.81868	3.175	2.60809	2.175	14.2292	1.175	-1.55427	0.175	-0.75503
	9.1752	-20.2248	8.1752	-14.1468	7.1752	-14.0243	6.1752	-8.70685	5.1752	-18.1107	4.1752	-9.79935	3.1752	2.6371	2.1752	14.2389	1.1752	-1.56071	0.1752	-0.75826
	9.1754	-20.0282	8.1754	-14.3691	7.1754	-14.3047	6.1754	-8.71329	5.1754	-18.2009	4.1754	-9.78645	3.1754	2.64032	2.1754	14.1905	1.1754	-1.57038	0.1754	-0.76792
	9.1756	-19.938	8.1756	-14.656	7.1756	-14.5786	6.1756	-8.68429	5.1756	-18.2815	4.1756	-9.77679	3.1756	2.66288	2.1756	14.1873	1.1756	-1.57038	0.1756	-0.77437
	9.1758	-19.8316	8.1758	-14.9009	7.1758	-14.8558	6.1758	-8.6714	5.1758	-18.3718	4.1758	-9.74456	3.1758	2.69833	2.1758	14.1809	1.1758	-1.58649	0.1758	-0.70669
	9.176	-19.6898	8.176	-15.1587	7.176	-15.1265	6.176	-8.64239	5.176	-18.4781	4.176	-9.72845	3.176	2.72733	2.176	14.1519	1.176	-1.60583	0.176	-0.76148
	9.1762	-19.5964	8.1762	-15.4133	7.1762	-15.394	6.1762	-8.63272	5.1762	-18.5555	4.1762	-9.70589	3.1762	2.74023	2.1762	14.0874	1.1762	-1.61872	0.1762	-0.79371
	9.1764	-19.4352	8.1764	-15.6518	7.1764	-15.6325	6.1764	-8.61339	5.1764	-18.6199	4.1764	-9.693	3.1764	2.76601	2.1764	14.081	1.1764	-1.62517	0.1764	-0.7647
	9.1766	-19.0389	8.1766	-15.8903	7.1766	-15.9064	6.1766	-8.59727	5.1766	-18.6876	4.1766	-9.66077	3.1766	2.79179	2.1766	14.0777	1.1766	-1.66706	0.1766	-0.75503
	9.1768	-19.316	8.1768	-16.1288	7.1768	-16.1223	6.1768	-8.56505	5.1768	-18.7778	4.1768	-9.63499	3.1768	2.82079	2.1768	14.0036	1.1768	-1.70896	0.1768	-0.79048
	9.177	-19.258	8.177	-16.3286	7.177	-16.3511	6.177	-8.51671	5.177	-18.8326	4.177	-9.61243	3.177	2.83368	2.177	13.9585	1.177	-1.72507	0.177	-0.78404
	9.1772	-19.1935	8.1772	-16.5606	7.1772	-16.5606	6.1772	-8.50059	5.1772	-18.9261	4.1772	-9.6221	3.1772	2.85624	2.1772	13.9521	1.1772	-1.70573	0.1772	-0.85816
	9.1774	-19.1291	8.1774	-16.7669	7.1774	-16.7604	6.1774	-8.43614	5.1774	-18.9841	4.1774	-9.57053	3.1774	2.87558	2.1774	13.9295	1.1774	-1.7154	0.1774	-0.80015
	9.1776	-19.0614	8.1776	-16.9538	7.1776	-16.9473	6.1776	-8.42647	5.1776	-19.0131	4.1776	-9.57053	3.1776	2.91747	2.1776	13.8521	1.1776	-1.70573	0.1776	-0.79693
	9.1778	-19.0034	8.1778	-17.1568	7.1778	-17.131	6.1778	-8.39424	5.1778	-19.0743	4.1778	-9.5512	3.1778	2.92392	2.1778	13.8167	1.1778	-1.73474	0.1778	-0.80982
	9.178	-18.9325	8.178	-17.3276	7.178	-17.305	6.178	-8.35879	5.178	-19.1291	4.178	-9.47063	3.178	2.94326	2.178	13.8489	1.178	-1.73796	0.178	-0.76792
	9.1782	-18.8616	8.1782	-17.5145	7.1782	-17.4597	6.1782	-8.30401	5.1782	-19.1678	4.1782	-9.50286	3.1782	2.97548	2.1782	13.7136	1.1782	-1.73152	0.1782	-0.74859
	9.1784	-18.8036	8.1784	-17.6821	7.1784	-17.6241	6.1784	-8.28789	5.1784	-19.2032	4.1784	-9.47707	3.1784	3.00127	2.1784	13.7232	1.1784	-1.74763	0.1784	-0.78082
	9.1786	-18.7359	8.1786	-17.8368	7.1786	-17.7755	6.1786	-8.246	5.1786	-19.2548	4.1786	-9.45774	3.1786	3.02382	2.1786	13.5621	1.1786	-1.73796	0.1786	-0.67447
	9.1788	-18.6489	8.1788	-17.9915	7.1788	-17.9367	6.1788	-8.22666	5.1788	-19.3096	4.1788	-9.47063	3.1788	3.05605	2.1788	13.662	1.1788	-1.77019	0.1788	-0.80015
	9.179	-18.5877	8.179	-18.1526	7.179	-18.0849	6.179	-8.19121	5.179	-19.3257	4.179	-9.47063	3.179	3.07861	2.179	13.6137	1.179	-1.74763	0.179	-0.81304
	9.1792	-18.5458	8.1792	-18.2976	7.1792	-18.2461	6.1792	-8.15899	5.1792	-19.345	4.1792	-9.47063	3.1792	3.08506	2.1792	13.5589	1.1792	-1.75085	0.1792	-0.81304
	9.1794	-18.4717	8.1794	-18.4652	7.1794	-18.4104	6.1794	-8.12676	5.1794	-19.3644	4.1794	-9.44162	3.1794	3.12373	2.1794	13.4977	1.1794	-1.76052	0.1794	-0.82593
	9.1796	-18.1333	8.1796	-18.6328	7.1796	-18.5877	6.1796	-8.06553	5.1796	-19.3418	4.1796	-9.43196	3.1796	3.13662	2.1796	13.4719	1.1796	-1.75408	0.1796	-0.85172
	9.1798	-17.6144	8.1798	-18.7907	7.1798	-18.7327	6.1798	-8.06553	5.1798	-19.3386	4.1798	-9.4384	3.1798	3.17207	2.1798	13.4268	1.1798	-1.77341	0.1798	-0.86783
	9.18	-17.3921	8.18	-18.9712	7.18	-18.9003	6.18	-8.03975	5.18	-19.3289	4.18	-9.37717	3.18	3.18174	2.18	13.3591	1.18	-1.7863	0.18	-0.88394
	9.1802	-17.1922	8.1802	-19.1517	7.1802	-19.0517	6.1802	-8.0043	5.1802	-19.3031	4.1802	-9.40295	3.1802	3.24619	2.1802	13.2882	1.1802	-1.79275	0.1802	-0.88717
	9.1804	-16.9763	8.1804	-19.3128	7.1804	-19.1935	6.1804	-7.98818	5.1804	-19.2677	4.1804	-9.3675	3.1804	3.23008	2.1804	13.2495	1.1804	-1.81208	0.1804	-0.87427
	9.1806	-16.7572	8.1806	-19.4739	7.1806	-19.345	6.1806	-7.94951	5.1806	-19.2193	4.1806	-9.36106	3.1806	3.2752	2.1806	13.2302	1.1806	-1.78308	0.1806	-0.93228
	9.1808	-16.567	8.1808	-19.606	7.1808	-19.4804	6.1808	-7.93017	5.1808	-19.1581	4.1808	-9.38362	3.1808	3.28164	2.1808	13.1625	1.1808	-1.8282	0.1808	-0.92906
	9.181	-16.3866	8.181	-19.7414	7.181	-19.606	6.181	-7.92373	5.181	-19.0969	4.181	-9.33205	3.181	3.30098	2.181	13.0787	1.181	-1.80564	0.181	-0.88717
	9.1812	-16.2319	8.1812	-19.8768	7.1812	-19.7317	6.1812	-7.87539	5.1812	-19.0227	4.1812	-9.29983	3.1812	3.30098	2.1812	12.9885	1.1812	-1.78308	0.1812	-0.9484
	9.1814	-16.0643	8.1814	-20.0024	7.1814	-19.851	6.1814	-7.85605	5.1814	-18.968	4.1814	-9.28371	3.1814	3.34932	2.1814	12.9724	1.1814	-1.77663	0.1814	-0.9065
	9.1816	-15.9289	8.1816	-20.1152	7.1816	-19.9638	6.1816	-7.83027	5.1816	-19.0485	4.1816	-9.24504	3.1816	3.39121	2.1816	12.924	1.1816	-1.77663	0.1816	-0.92584
	9.1818	-15.7904	8.1818	-20.2313	7.1818	-20.0766	6.1818	-7.81738	5.1818	-18.968	4.1818	-9.21603	3.1818	3.40733	2.1818	12.866	1.1818	-1.75408	0.1818	-0.9065
	9.182	-15.6744	8.182	-20.3441	7.182	-20.1732	6.182	-7.78837	5.182	-18.9776	4.182	-9.19992	3.182	3.42666	2.182	12.8144	1.182	-1.7573	0.182	-0.96773
	9.1822	-15.5358	8.1822	-20.4568	7.1822	-20.2635	6.1822	-7.74003	5.1822	-18.9583	4.1822	-9.16447	3.1822	3.475	2.1822	12.7725	1.1822	-1.76052	0.1822	-0.9774
	9.1824	-15.4294	8.1824	-20.5471	7.1824	-20.3634	6.1824	-7.71425	5.1824	-18.9164	4.1824	-9.16447	3.1824	3.48789	2.1824	12.6952	1.1824	-1.78952	0.1824	-0.92262
	9.1826	-15.3231	8.1826	-20.6341	7.1826	-20.444	6.1826	-7.64335	5.1826	-18.8648	4.1826	-9.17092	3.1826	3.52012	2.1826	12.6275	1.1826	-1.77663	0.1826	-1.00641
	9.1828	-15.2425	8.1828	-20.7114	7.1828	-20.5181	6.1828	-7.61757	5.1828	-18.8165	4.1828	-9.16769	3.1828	3.56202	2.1828	12.5921	1.1828	-1.77986	0.1828	-1.04186
	9.183	-15.1329	8.183	-20.3988	7.183	-20.5922	6.183	-7.59501	5.183	-18.7681	4.183	-9.14836	3.183	3.59102	2.183	12.5276	1.183	-1.78952	0.183	-1.06764
	9.1832	-15.062	8.1832	-20.85	7.1832	-20.6438	6.1832	-7.54667	5.1832	-18.7134	4.1832	-9.14836	3.1832	3.64581	2.1832	12.4632	1.1832	-1.79919	0.1832	-1.07408
	9.1834	-14.9847	8.1834	-20.908	7.1834	-20.7018	6.1834	-7.52089	5.1834	-18.6521	4.1834	-9.14836	3.1834	3.66192	2.1834	12.3955	1.1834	-1.80564	0.1834	-1.09342
	9.1836	-14.9202	8.1836	-20.9564	7.1836	-20.7437	6.1836	-7.47577	5.1836	-18.607	4.1836	-9.1258	3.1836	3.6877	2.1836	12.3343	1.1836	-1.82175	0.1836	-1.10631
	9.1838	-14.8139	8.1838	-21.0047	7.1838	-20.7759	6.1838	-7.44999	5.1838	-18.549	4.1838	-9.13869	3.1838	3.74893	2.1838	12.2698	1.1838	-1.83142	0.1838	-1.0902
	9.184	-14.7462	8.184	-21.0434	7.184	-20.821	6.184	-7.41454	5.184	-18.4427	4.184	-9.10002	3.184	3.80694	2.184	12.2021	1.184	-1.83464	0.184	-1.12565
	9.1842	-14.656	8.1842	-21.0079	7.1842	-20.8436	6.1842	-7.38231	5.1842	-18.3685	4.1842	-9.09679	3.1842	3.80372	2.1842	12.1248	1.1842	-1.86365	0.1842	-1.14176
	9.1844	-14.5722	8.1844	-21.1336	7.1844	-20.8726	6.1844	-7.38231	5.1844	-18.2783	4.1844	-9.06779	3.1844	3.86173	2.1844	12.0829	1.1844	-1.86687	0.1844	-1.13209
	9.1846	-14.4884	8.1846	-21.182	7.1846	-20.8984	6.1846	-7.3662	5.1846	-17.811	4.1846	-9.0549	3.1846	3.87462	2.1846	11.9862	1.1846	-1.86365	0.1846	-1.15787
	9.1848	-14.3949	8.1848	-21.2142	7.1848	-20.9048	6.1848	-7.40809	5.1848	-18.0882	4.1848	-9.05168	3.1848	3.93263	2.1848	11.8476	1.1848	-1.88621	0.1848	-1.18365
	9.185	-14.295	8.185	-21.2496	7.185	-20.9177	6.185	-7.39198	5.185	-18.0398	4.185	-9.04201	3.185	3.97452	2.185	11.8251	1.185	-1.88943	0.185	-1.18688
	9.1852	-14.1854	8.1852	-21.2432	7.1852	-20.8629	6.1852	-7.39198	5.1852	-17.9367	4.1852	-9.04523	3.1852	4.01642	2.1852	11.7348	1.1852	-1.89265	0.1852	-1.20299
	9.1854	-14.0662	8.1854	-21.2819	7.1854	-20.8114	6.1854	-7.42743	5.1854	-17.8819	4.1854	-8.99689	3.1854	4.05187	2.1854	11.6897	1.1854	-1.89265	0.1854	-1.19977
	9.1856	-13.9566	8.1856	-21.2786	7.1856	-20.9016	6.1856	-7.3952	5.1856	-17.7788	4.1856	-8.99367	3.1856	4.09699	2.1856	11.6285	1.1856	-1.93777	0.1856	-1.24811
	9.1858	-13.831	8.1858	-21.2625	7.1858	-20.85	6.1858	-7.41454	5.1858	-17.7208	4.1858	-8.99689	3.1858	4.13566	2.1858	11.5286	1.1858	-1.94099	0.1858	-1.22555
	9.186	-13.7117	8.186	-21.2948	7.186	-20.8371	6.186	-7.39843	5.186	-17.6176	4.186	-8.95822	3.186	4.17433	2.186	11.5028	1.186	-2.02801	0.186	-1.23522
	9.1862	-13.5925	8.1862	-21.2786	7.1862	-20.7952	6.1862	-7.37264	5.1862	-17.5371	4.1862	-8.93566	3.1862	4.20011	2.1862	11.4222	1.1862	-1.95711	0.1862	-1.27067
	9.1864	-13.4765	8.1864	-21.2786	7.1864	-20.7372	6.1864	-7.36942	5.1864	-17.4791	4.1864	-8.95177	3.1864	4.25168	2.1864	11.3868	1.1864	-1.97322	0.1864	-1.28034
	9.1866	-13.3508	8.1866	-21.2851	7.1866	-20.8339	6.1866	-7.33719	5.1866	-17.4146	4.1866	-8.92277	3.1866	4.31613	2.1866	11.3126	1.1866	-1.98933	0.1866	-1.29323
	9.1868	-13.2605	8.1868	-21.2786	7.1868	-20.7856	6.1868	-7.32753	5.1868	-17.3244	4.1868	-8.92599	3.1868	4.34191	2.1868	11.2579	1.1868	-2.00545	0.1868	-1.31579
	9.187	-13.1413	8.187	-21.2625	7.187	-20.7276	6.187	-7.31786	5.187	-17.2599	4.187	-8.89376	3.187	4.39025	2.187	11.1096	1.187	-2.02156	0.187	-1.3319
	9.1872	-13.0511	8.1872	-21.2754	7.1872	-20.6953	6.1872	-7.30497	5.1872	-17.2019	4.1872	-8.88732	3.1872	4.41281	2.1872	11.0677	1.1872	-2.03767	0.1872	-1.33512
	9.1874	-12.9383	8.1874	-21.2335	7.1874	-20.6309	6.1874	-7.29208	5.1874	-17.1149	4.1874	-8.8841	3.1874	4.4676	2.1874	11.0097	1.1874	-2.09246	0.1874	-1.35446
	9.1876	-12.8416	8.1876	-21.2174	7.1876	-20.6857	6.1876	-7.28241	5.1876	-17.0343	4.1876	-8.86476	3.1876	4.51272	2.1876	10.9066	1.1876	-2.23426	0.1876	-1.35768
	9.1878	-12.7449	8.1878	-21.2013	7.1878	-20.6244	6.1878	-7.26307	5.1878	-16.986	4.1878	-8.86476	3.1878	4.54495	2.1878	10.8582	1.1878	-2.07957	0.1878	-1.34801
	9.188	-12.6418	8.188	-21.1401	7.188	-20.5729	6.188	-7.23085	5.188	-16.8861	4.188	-8.83898	3.188	4.59651	2.188	10.7454	1.188	-2.19559	0.188	-1.31579
	9.1882	-12.558	8.1882	-21.0788	7.1882	-20.6341	6.1882	-7.19862	5.1882	-16.7056	4.1882	-8.82609	3.1882	4.62874	2.1882	10.6907	1.1882	-2.07957	0.1882	-1.3029
	9.1884	-12.4806	8.1884	-21.024	7.1884	-20.6148	6.1884	-7.18573	5.1884	-16.6541	4.1884	-8.80031	3.1884	4.6803	2.1884	10.6133	1.1884	-2.05701	0.1884	-1.39958
	9.1886	-12.3969	8.1886	-20.9789	7.1886	-20.5793	6.1886	-7.15995	5.1886	-16.6089	4.1886	-8.82609	3.1886	4.73186	2.1886	10.5231	1.1886	-2.11502	0.1886	-1.38346
	9.1888	-12.3195	8.1888	-20.9241	7.1888	-20.531	6.1888	-7.14383	5.1888	-16.5284	4.1888	-8.80675	3.1888	4.78665	2.1888	10.4715	1.1888	-2.09246	0.1888	-1.3029
	9.189	-12.2228	8.189	-20.8726	7.189	-20.4955	6.189	-7.13739	5.189	-16.4671	4.189	-8.80675	3.189	4.81243	2.189	10.3877	1.189	-2.07635	0.189	-1.34157
	9.1892	-12.1809	8.1892	-20.8146	7.1892	-20.4375	6.1892	-7.12772	5.1892	-16.4156	4.1892	-8.80997	3.1892	4.88011	2.1892	10.3523	1.1892	-2.10857	0.1892	-1.4028
	9.1894	-12.0843	8.1894	-20.7791	7.1894	-20.3537	6.1894	-7.10516	5.1894	-16.335	4.1894	-8.78741	3.1894	4.91233	2.1894	10.1976	1.1894	-2.1827	0.1894	-1.32545
	9.1896	-11.9972	8.1896	-20.734	7.1896	-20.2764	6.1896	-7.0826	5.1896	-16.2673	4.1896	-8.79064	3.1896	5.04769	2.1896	10.2459	1.1896	-2.26971	0.1896	-1.31256
	9.1898	-11.9134	8.1898	-20.6857	7.1898	-20.2087	6.1898	-7.06004	5.1898	-16.1706	4.1898	-8.78097	3.1898	5.01546	2.1898	10.1525	1.1898	-2.26004	0.1898	-1.55104
	9.19	-11.8425	8.19	-20.647	7.19	-20.1185	6.19	-7.03748	5.19	-16.1062	4.19	-8.7423	3.19	5.05413	2.19	10.0816	1.19	-2.43407	0.19	-1.55749
	9.1902	-11.7555	8.1902	-20.4472	7.1902	-20.0605	6.1902	-7.04393	5.1902	-16.0288	4.1902	-8.76163	3.1902	5.08958	2.1902	9.94622	1.1902	-2.10213	0.1902	-1.45759
	9.1904	-11.6685	8.1904	-20.3731	7.1904	-19.9734	6.1904	-7.03748	5.1904	-15.9612	4.1904	-8.70362	3.1904	5.14759	2.1904	9.89143	1.1904	-2.09568	0.1904	-1.47048
	9.1906	-11.5976	8.1906	-20.2989	7.1906	-19.9477	6.1906	-7.00203	5.1906	-15.8935	4.1906	-8.77452	3.1906	5.20238	2.1906	9.77541	1.1906	-2.09246	0.1906	-1.55104
	9.1908	-11.5203	8.1908	-20.1926	7.1908	-19.8639	6.1908	-7.00848	5.1908	-15.8258	4.1908	-8.75841	3.1908	5.2475	2.1908	9.73352	1.1908	-2.09568	0.1908	-1.56716
	9.191	-11.4526	8.191	-20.141	7.191	-19.8091	6.191	-6.98914	5.191	-15.7356	4.191	-8.70685	3.191	5.29261	2.191	9.64006	1.191	-2.10213	0.191	-1.6155
	9.1912	-11.372	8.1912	-19.9928	7.1912	-19.7478	6.1912	-6.98592	5.1912	-15.1555	4.1912	-8.68751	3.1912	5.32162	2.1912	9.56271	1.1912	-2.10535	0.1912	-1.66384
	9.1914	-11.3108	8.1914	-19.8864	7.1914	-19.548	6.1914	-6.95047	5.1914	-14.9815	4.1914	-8.68106	3.1914	5.38607	2.1914	9.5047	1.1914	-2.0699	0.1914	-1.59938
	9.1916	-11.2302	8.1916	-19.7736	7.1916	-19.4481	6.1916	-6.90535	5.1916	-14.8783	4.1916	-8.64239	3.1916	5.42797	2.1916	9.41125	1.1916	-2.05379	0.1916	-1.65095
	9.1918	-11.1722	8.1918	-19.6641	7.1918	-19.3805	6.1918	-6.91824	5.1918	-14.7365	4.1918	-8.59405	3.1918	5.44731	2.1918	9.32423	1.1918	-2.05701	0.1918	-1.57683
	9.192	-11.111	8.192	-19.5448	7.192	-19.2645	6.192	-6.87957	5.192	-14.6044	4.192	-8.58761	3.192	5.50209	2.192	9.25978	1.192	-2.04412	0.192	-1.69607
	9.1922	-11.053	8.1922	-19.3998	7.1922	-19.1484	6.1922	-6.86346	5.1922	-14.4497	4.1922	-8.57472	3.1922	5.57299	2.1922	9.1921	1.1922	-2.04734	0.1922	-1.67673
	9.1924	-10.9917	8.1924	-19.2902	7.1924	-19.0485	6.1924	-6.82156	5.1924	-14.2982	4.1924	-8.51026	3.1924	5.62133	2.1924	9.12442	1.1924	-2.05379	0.1924	-1.70251
	9.1926	-10.9563	8.1926	-19.1807	7.1926	-18.9293	6.1926	-6.79578	5.1926	-14.1371	4.1926	-8.53927	3.1926	5.66645	2.1926	9.04708	1.1926	-2.07312	0.1926	-1.77986
	9.1928	-10.8983	8.1928	-19.0485	7.1928	-18.7101	6.1928	-6.77644	5.1928	-13.9889	4.1928	-8.53927	3.1928	5.72446	2.1928	8.96973	1.1928	-2.0699	0.1928	-1.84431
	9.193	-10.8564	8.193	-18.9454	7.193	-18.7069	6.193	-6.74744	5.193	-13.8374	4.193	-8.51993	3.193	5.7728	2.193	8.9085	1.193	-2.07312	0.193	-1.87009
	9.1932	-10.808	8.1932	-18.8294	7.1932	-18.5909	6.1932	-6.76677	5.1932	-13.7246	4.1932	-8.50704	3.1932	5.8018	2.1932	8.81182	1.1932	-2.07635	0.1932	-1.88621
	9.1934	-10.7339	8.1934	-18.7198	7.1934	-18.462	6.1934	-6.74744	5.1934	-13.644	4.1934	-8.51026	3.1934	5.87915	2.1934	8.72481	1.1934	-2.09246	0.1934	-1.88943
	9.1936	-10.663	8.1936	-18.665	7.1936	-18.3492	6.1936	-6.70554	5.1936	-13.5216	4.1936	-8.49737	3.1936	5.92104	2.1936	8.64746	1.1936	-2.09246	0.1936	-1.9281
	9.1938	-10.6115	8.1938	-18.6102	7.1938	-18.2235	6.1938	-6.72166	5.1938	-13.4668	4.1938	-8.46837	3.1938	5.98228	2.1938	8.57012	1.1938	-2.10535	0.1938	-1.93777
	9.194	-10.5406	8.194	-18.5297	7.194	-18.1365	6.194	-6.70877	5.194	-13.4088	4.194	-8.4587	3.194	6.03384	2.194	8.49277	1.194	-2.11502	0.194	-1.97
	9.1942	-10.4793	8.1942	-18.462	7.1942	-18.0366	6.1942	-6.68943	5.1942	-13.3218	4.1942	-8.42969	3.1942	6.09507	2.1942	8.41865	1.1942	-2.10857	0.1942	-1.99578
	9.1944	-10.4117	8.1944	-18.4072	7.1944	-17.9367	6.1944	-6.6991	5.1944	-13.2541	4.1944	-8.42325	3.1944	6.14986	2.1944	8.3413	1.1944	-2.11502	0.1944	-2.02478
	9.1946	-10.3569	8.1946	-18.3202	7.1946	-17.8271	6.1946	-6.69265	5.1946	-13.1929	4.1946	-8.40391	3.1946	6.2272	2.1946	8.28652	1.1946	-2.1408	0.1946	-2.06023
	9.1948	-10.286	8.1948	-18.2622	7.1948	-17.7304	6.1948	-6.67009	5.1948	-13.1445	4.1948	-8.38135	3.1948	6.28199	2.1948	8.21562	1.1948	-2.12469	0.1948	-2.07957
	9.195	-10.2376	8.195	-17.927	7.195	-17.6047	6.195	-6.6572	5.195	-13.1155	4.195	-8.35879	3.195	6.32388	2.195	8.14794	1.195	-2.15691	0.195	-2.11502
	9.1952	-10.1732	8.1952	-17.6563	7.1952	-17.492	6.1952	-6.65076	5.1952	-13.0865	4.1952	-8.33946	3.1952	6.40445	2.1952	8.04804	1.1952	-2.14725	0.1952	-2.13113
	9.1954	-10.1055	8.1954	-17.4501	7.1954	-17.3598	6.1954	-6.6282	5.1954	-13.0607	4.1954	-8.32334	3.1954	6.45924	2.1954	7.9997	1.1954	-2.15369	0.1954	-2.15691
	9.1956	-10.0378	8.1956	-17.2567	7.1956	-17.2503	6.1956	-6.63464	5.1956	-13.0575	4.1956	-8.29756	3.1956	6.50436	2.1956	7.97714	1.1956	-2.17303	0.1956	-2.18914
	9.1958	-9.97015	8.1958	-17.0537	7.1958	-17.131	6.1958	-6.6282	5.1958	-13.0253	4.1958	-8.28467	3.1958	6.55914	2.1958	7.90624	1.1958	-2.20525	0.1958	-2.23426
	9.196	-9.91536	8.196	-16.8893	7.196	-17.0085	6.196	-6.62175	5.196	-13.0221	4.196	-8.25889	3.196	6.6236	2.196	7.787	1.196	-2.2407	0.196	-2.26004
	9.1962	-9.85413	8.1962	-16.7024	7.1962	-16.899	6.1962	-6.6282	5.1962	-13.0059	4.1962	-8.24278	3.1962	6.68161	2.1962	7.76444	1.1962	-2.25682	0.1962	-2.29871
	9.1964	-9.78323	8.1964	-16.4865	7.1964	-16.2834	6.1964	-6.58953	5.1964	-12.9673	4.1964	-8.22666	3.1964	6.72672	2.1964	7.73221	1.1964	-2.2826	0.1964	-2.35028
	9.1966	-9.71556	8.1966	-16.3479	7.1966	-16.0127	6.1966	-6.60242	5.1966	-12.9222	4.1966	-8.2041	3.1966	6.79762	2.1966	7.65809	1.1966	-2.29227	0.1966	-2.36317
	9.1968	-9.65755	8.1968	-16.2158	7.1968	-15.7614	6.1968	-6.58308	5.1968	-12.8545	4.1968	-8.17188	3.1968	6.84596	2.1968	7.52918	1.1968	-2.36317	0.1968	-2.39539
	9.197	-9.59309	8.197	-16.0385	7.197	-15.5003	6.197	-6.5863	5.197	-12.7965	4.197	-8.12998	3.197	6.91042	2.197	7.40994	1.197	-2.31805	0.197	-2.42118
	9.1972	-9.54475	8.1972	-15.9289	7.1972	-15.2393	6.1972	-6.54763	5.1972	-12.7159	4.1972	-8.12676	3.1972	6.95876	2.1972	7.35515	1.1972	-2.3825	0.1972	-2.46629
	9.1974	-9.47063	8.1974	-15.8258	7.1974	-15.0201	6.1974	-6.50896	5.1974	-12.6386	4.1974	-8.11387	3.1974	7.01999	2.1974	7.23269	1.1974	-2.36961	0.1974	-2.48563
	9.1976	-9.41262	8.1976	-15.7162	7.1976	-14.7913	6.1976	-6.51863	5.1976	-12.5677	4.1976	-8.09775	3.1976	7.07155	2.1976	7.16824	1.1976	-2.36961	0.1976	-2.50819
	9.1978	-9.35783	8.1978	-15.6099	7.1978	-14.5947	6.1978	-6.51863	5.1978	-12.4581	4.1978	-8.07842	3.1978	7.12634	2.1978	7.07478	1.1978	-2.3825	0.1978	-2.47596
	9.198	-9.30305	8.198	-15.5132	7.198	-14.4433	6.198	-6.49284	5.198	-12.3485	4.198	-8.01719	3.198	7.21658	2.198	6.97487	1.198	-2.40184	0.198	-2.46952
	9.1982	-9.24182	8.1982	-15.4101	7.1982	-14.3111	6.1982	-6.47673	5.1982	-12.2583	4.1982	-8.0333	3.1982	7.2488	2.1982	6.86852	1.1982	-2.40506	0.1982	-2.53719
	9.1984	-9.1967	8.1984	-15.3134	7.1984	-14.1983	6.1984	-6.46706	5.1984	-12.1713	4.1984	-7.98174	3.1984	7.30359	2.1984	6.77184	1.1984	-2.40506	0.1984	-2.55975
	9.1986	-9.15158	8.1986	-15.2103	7.1986	-14.1242	6.1986	-6.45417	5.1986	-12.0714	4.1986	-7.92695	3.1986	7.37127	2.1986	6.66227	1.1986	-2.38895	0.1986	-2.57587
	9.1988	-9.11935	8.1988	-15.1362	7.1988	-14.0469	6.1988	-6.42839	5.1988	-11.9908	4.1988	-7.95918	3.1988	7.43572	2.1988	6.59137	1.1988	-2.54042	0.1988	-2.64354
	9.199	-9.08068	8.199	-15.0491	7.199	-13.9824	6.199	-6.38972	5.199	-11.9167	4.199	-7.94629	3.199	7.47762	2.199	6.49146	1.199	-2.43084	0.199	-2.57587
	9.1992	-9.03234	8.1992	-14.9718	7.1992	-13.9405	6.1992	-6.38649	5.1992	-11.8458	4.1992	-7.92695	3.1992	7.59686	2.1992	6.41734	1.1992	-2.43407	0.1992	-2.69833
	9.1994	-8.99045	8.1994	-14.9138	7.1994	-13.9051	6.1994	-6.33815	5.1994	-11.7491	4.1994	-7.90117	3.1994	7.63553	2.1994	6.31422	1.1994	-2.43729	0.1994	-2.69188
	9.1996	-8.94533	8.1996	-14.8397	7.1996	-13.8825	6.1996	-6.38649	5.1996	-11.6588	4.1996	-7.86894	3.1996	7.67098	2.1996	6.20142	1.1996	-2.44051	0.1996	-2.76923
	9.1998	-8.90343	8.1998	-14.7559	7.1998	-13.8696	6.1998	-6.32849	5.1998	-11.6008	4.1998	-7.84638	3.1998	7.71287	2.1998	6.13374	1.1998	-2.58876	0.1998	-2.81112
	9.2	-8.85509	8.2	-14.6882	7.2	-13.8535	6.2	-6.3027	5.2	-11.5106	4.2	-7.80126	3.2	7.83856	2.2	6.02095	1.2	-2.45985	0.2	-2.84335
	9.2002	-8.83576	8.2002	-14.6012	7.2002	-13.8374	6.2002	-6.27692	5.2002	-11.4526	4.2002	-7.78515	3.2002	7.87079	2.2002	5.93071	1.2002	-2.4534	0.2002	-2.89169
	9.2004	-8.79386	8.2004	-14.5238	7.2004	-13.8438	6.2004	-6.2737	5.2004	-11.3849	4.2004	-7.77871	3.2004	7.92235	2.2004	5.8437	1.2004	-2.45663	0.2004	-2.90458
	9.2006	-8.73585	8.2006	-14.4078	7.2006	-13.8148	6.2006	-6.2447	5.2006	-11.3334	4.2006	-7.75292	3.2006	7.9868	2.2006	5.68901	1.2006	-2.44374	0.2006	-2.95937
	9.2008	-8.71651	8.2008	-14.3079	7.2008	-13.7923	6.2008	-6.25114	5.2008	-11.2753	4.2008	-7.72392	3.2008	8.0577	2.2008	5.62455	1.2008	-2.50174	0.2008	-2.96904
	9.201	-8.65851	8.201	-14.1854	7.201	-13.7472	6.201	-6.23825	5.201	-11.2173	4.201	-7.6788	3.201	8.12538	2.201	5.47631	1.201	-2.47274	0.201	-2.98837
	9.2012	-8.62306	8.2012	-14.0694	7.2012	-13.6988	6.2012	-6.2318	5.2012	-11.169	4.2012	-7.67558	3.2012	8.15761	2.2012	5.42797	1.2012	-2.46629	0.2012	-3.01738
	9.2014	-8.58116	8.2014	-13.947	7.2014	-13.6344	6.2014	-6.17057	5.2014	-11.111	4.2014	-7.65302	3.2014	8.22529	2.2014	5.32806	1.2014	-2.44051	0.2014	-2.97871
	9.2016	-8.54893	8.2016	-13.7987	7.2016	-13.5377	6.2016	-6.16735	5.2016	-11.0594	4.2016	-7.63368	3.2016	8.28329	2.2016	5.25072	1.2016	-2.43729	0.2016	-3.07539
	9.2018	-8.50382	8.2018	-13.6698	7.2018	-13.4313	6.2018	-6.12868	5.2018	-10.995	4.2018	-7.61112	3.2018	8.35419	2.2018	5.18949	1.2018	-2.42118	0.2018	-3.00771
	9.202	-8.43614	8.202	-13.5538	7.202	-13.3572	6.202	-6.09967	5.202	-10.9337	4.202	-7.54989	3.202	8.42187	2.202	5.14437	1.202	-2.41795	0.202	-3.10761
	9.2022	-8.40391	8.2022	-13.4539	7.2022	-13.2412	6.2022	-6.09967	5.2022	-10.8822	4.2022	-7.52089	3.2022	8.47021	2.2022	5.0348	1.2022	-2.44051	0.2022	-3.08828
	9.2024	-8.38458	8.2024	-13.3379	7.2024	-13.1284	6.2024	-6.07067	5.2024	-10.8113	4.2024	-7.51122	3.2024	8.554	2.2024	4.94134	1.2024	-2.44051	0.2024	-3.1334
	9.2026	-8.36524	8.2026	-13.2251	7.2026	-13.0221	6.2026	-6.04166	5.2026	-10.7629	4.2026	-7.45321	3.2026	8.60234	2.2026	4.88333	1.2026	-2.45018	0.2026	-3.21396
	9.2028	-8.31045	8.2028	-13.1187	7.2028	-12.8996	6.2028	-6.04166	5.2028	-10.6953	4.2028	-7.42421	3.2028	8.67969	2.2028	4.77376	1.2028	-2.4534	0.2028	-3.31065
	9.203	-8.29112	8.203	-13.0124	7.203	-12.7804	6.203	-6.00944	5.203	-10.6437	4.203	-7.42743	3.203	8.74737	2.203	4.68997	1.203	-2.45018	0.203	-3.3332
	9.2032	-8.23311	8.2032	-12.9254	7.2032	-12.6772	6.2032	-6.032	5.2032	-10.6018	4.2032	-7.36298	3.2032	8.80537	2.2032	4.61262	1.2032	-2.47596	0.2032	-3.3461
	9.2034	-8.15899	8.2034	-12.8158	7.2034	-12.5644	6.2034	-6.00299	5.2034	-10.547	4.2034	-7.35009	3.2034	8.88594	2.2034	4.50305	1.2034	-2.47274	0.2034	-3.34932
	9.2036	-8.12676	8.2036	-12.7223	7.2036	-12.4484	6.2036	-5.98043	5.2036	-10.5083	4.2036	-7.31464	3.2036	8.95362	2.2036	4.4257	1.2036	-2.4953	0.2036	-3.36543
	9.2038	-8.08486	8.2038	-12.6257	7.2038	-12.3356	6.2038	-5.95143	5.2038	-10.4858	4.2038	-7.28563	3.2038	9.02452	2.2038	4.37736	1.2038	-2.51464	0.2038	-3.42666
	9.204	-8.0333	8.204	-12.5419	7.204	-12.2325	6.204	-5.93532	5.204	-10.431	4.204	-7.24051	3.204	9.0922	2.204	4.2549	1.204	-2.53075	0.204	-3.44922
	9.2042	-7.98818	8.2042	-12.4516	7.2042	-12.1294	6.2042	-5.90631	5.2042	-10.3891	4.2042	-7.22118	3.2042	9.16632	2.2042	4.184	1.2042	-2.56298	0.2042	-3.47178
	9.2044	-7.95918	8.2044	-12.384	7.2044	-12.0488	6.2044	-5.90309	5.2044	-10.3343	4.2044	-7.17928	3.2044	9.24044	2.2044	4.0841	1.2044	-2.53397	0.2044	-3.50723
	9.2046	-7.92051	8.2046	-12.3195	7.2046	-11.9489	6.2046	-5.88375	5.2046	-10.2956	4.2046	-7.15028	3.2046	9.35001	2.2046	3.98419	1.2046	-2.57909	0.2046	-3.53301
	9.2048	-7.88506	8.2048	-12.2583	7.2048	-11.8619	6.2048	-5.87408	5.2048	-10.257	4.2048	-7.11483	3.2048	9.35646	2.2048	3.88429	1.2048	-2.58231	0.2048	-3.57169
	9.205	-7.85283	8.205	-12.168	7.205	-11.7652	6.205	-5.8483	5.205	-10.2119	4.205	-7.07938	3.205	9.43703	2.205	3.83273	1.205	-2.5952	0.205	-3.59424
	9.2052	-7.80771	8.2052	-12.0939	7.2052	-11.6943	6.2052	-5.79996	5.2052	-10.1796	4.2052	-7.04393	3.2052	9.48537	2.2052	3.69093	1.2052	-2.61776	0.2052	-3.6168
	9.2054	-7.77871	8.2054	-12.0005	7.2054	-11.5944	6.2054	-5.79352	5.2054	-10.1313	4.2054	-7.0117	3.2054	9.59816	2.2054	3.62969	1.2054	-2.61132	0.2054	-3.64581
	9.2056	-7.74648	8.2056	-11.8941	7.2056	-11.5203	6.2056	-5.76451	5.2056	-10.1055	4.2056	-6.9827	3.2056	9.65617	2.2056	3.58458	1.2056	-2.61776	0.2056	-3.6877
	9.2058	-7.71747	8.2058	-11.8135	7.2058	-11.4333	6.2058	-5.73228	5.2058	-10.0733	4.2058	-6.93113	3.2058	9.73352	2.2058	3.46856	1.2058	-2.62743	0.2058	-3.70382
	9.206	-7.6788	8.206	-11.7265	7.206	-11.3462	6.206	-5.74195	5.206	-10.0088	4.206	-6.88279	3.206	9.81086	2.206	3.41377	1.206	-2.65966	0.206	-3.74571
	9.2062	-7.65624	8.2062	-11.6588	7.2062	-11.2592	6.2062	-5.71295	5.2062	-9.95404	4.2062	-6.84412	3.2062	9.87854	2.2062	3.3042	1.2062	-2.67255	0.2062	-3.78116
	9.2064	-7.62724	8.2064	-11.5815	7.2064	-11.1787	6.2064	-5.68394	5.2064	-9.92181	4.2064	-6.81189	3.2064	9.972	2.2064	3.19141	1.2064	-2.708	0.2064	-3.8295
	9.2066	-7.59823	8.2066	-11.5074	7.2066	-11.1045	6.2066	-5.70973	5.2066	-9.87669	4.2066	-6.78289	3.2066	10.0268	2.2066	3.0915	1.2066	-2.708	0.2066	-3.83917
	9.2068	-7.56601	8.2068	-11.4365	7.2068	-11.0401	6.2068	-5.67428	5.2068	-9.8219	4.2068	-6.75711	3.2068	10.0977	2.2068	3.02382	1.2068	-2.72411	0.2068	-3.87784
	9.207	-7.53378	8.207	-11.3914	7.207	-10.966	6.207	-5.64849	5.207	-9.7639	4.207	-6.70877	3.207	10.1396	2.207	2.88847	1.207	-2.74345	0.207	-3.92296
	9.2072	-7.50478	8.2072	-11.2979	7.2072	-10.8854	6.2072	-5.62916	5.2072	-9.722	4.2072	-6.67654	3.2072	10.2427	2.2072	2.76278	1.2072	-2.74667	0.2072	-3.9423
	9.2074	-7.47899	8.2074	-11.2721	7.2074	-10.8403	6.2074	-5.62594	5.2074	-9.66399	4.2074	-6.64109	3.2074	10.3201	2.2074	2.64677	1.2074	-2.82402	0.2074	-4.0132
	9.2076	-7.44999	8.2076	-11.1948	7.2076	-10.7919	6.2076	-5.57115	5.2076	-9.61243	4.2076	-6.58308	3.2076	10.3845	2.2076	2.58231	1.2076	-2.78212	0.2076	-4.02287
	9.2078	-7.42421	8.2078	-11.1529	7.2078	-10.7371	6.2078	-5.55181	5.2078	-9.56086	4.2078	-6.55408	3.2078	10.4393	2.2078	2.47596	1.2078	-2.76923	0.2078	-4.04542
	9.208	-7.38876	8.208	-11.0949	7.208	-10.7146	6.208	-5.54214	5.208	-9.47707	4.208	-6.51863	3.208	10.507	2.208	2.37606	1.208	-2.79823	0.208	-4.08087
	9.2082	-7.35975	8.2082	-11.0369	7.2082	-10.6566	6.2082	-5.53248	5.2082	-9.4384	4.2082	-6.46384	3.2082	10.5843	2.2082	2.27615	1.2082	-2.81112	0.2082	-4.04865
	9.2084	-7.33075	8.2084	-10.9853	7.2084	-10.6211	6.2084	-5.49703	5.2084	-9.38362	4.2084	-6.4155	3.2084	10.6294	2.2084	2.1827	1.2084	-2.82724	0.2084	-4.09054
	9.2086	-7.31464	8.2086	-10.937	7.2086	-10.5792	6.2086	-5.47447	5.2086	-9.34817	4.2086	-6.38649	3.2086	10.7422	2.2086	2.10535	1.2086	-2.81757	0.2086	-4.09377
	9.2088	-7.26629	8.2088	-10.8725	7.2088	-10.5567	6.2088	-5.45191	5.2088	-9.28693	4.2088	-6.33493	3.2088	10.7583	2.2088	2.00222	1.2088	-2.83046	0.2088	-4.09699
	9.209	-7.26629	8.209	-10.8209	7.209	-10.5019	6.209	-5.43257	5.209	-9.26115	4.209	-6.28337	3.209	10.8421	2.209	1.90554	1.209	-2.84657	0.209	-4.12277
	9.2092	-7.23729	8.2092	-10.7565	7.2092	-10.4697	6.2092	-5.40679	5.2092	-9.20959	4.2092	-6.24147	3.2092	10.9453	2.2092	1.82497	1.2092	-2.84013	0.2092	-4.23556
	9.2094	-7.1954	8.2094	-10.6824	7.2094	-10.4342	6.2094	-5.40035	5.2094	-9.17092	4.2094	-6.18346	3.2094	11.0162	2.2094	1.86365	1.2094	-2.85302	0.2094	-4.23879
	9.2096	-7.18895	8.2096	-10.6244	7.2096	-10.3891	6.2096	-5.38745	5.2096	-9.13224	4.2096	-6.13835	3.2096	11.1354	2.2096	1.76052	1.2096	-2.83691	0.2096	-4.26457
	9.2098	-7.15995	8.2098	-10.5535	7.2098	-10.3601	6.2098	-5.33911	5.2098	-9.10002	4.2098	-6.09001	3.2098	11.187	2.2098	1.59294	1.2098	-2.87236	0.2098	-4.31613
	9.21	-7.13094	8.21	-10.4987	7.21	-10.3182	6.21	-5.33589	5.21	-9.06134	4.21	-6.03522	3.21	11.2707	2.21	1.58327	1.21	-2.85624	0.21	-4.3548
	9.2102	-7.09871	8.2102	-10.4568	7.2102	-10.2666	6.2102	-5.30689	5.2102	-9.00656	4.2102	-5.99332	3.2102	11.3416	2.2102	1.48981	1.2102	-2.85624	0.2102	-4.39992
	9.2104	-7.06326	8.2104	-10.3891	7.2104	-10.2151	6.2104	-5.28111	5.2104	-8.98078	4.2104	-5.93532	3.2104	11.4029	2.2104	1.41891	1.2104	-2.85947	0.2104	-4.48049
	9.2106	-7.03104	8.2106	-10.3279	7.2106	-10.1571	6.2106	-5.2521	5.2106	-8.95177	4.2106	-5.88375	3.2106	11.4544	2.2106	1.34157	1.2106	-2.84657	0.2106	-4.41926
	9.2108	-7.00526	8.2108	-10.257	7.2108	-10.0958	6.2108	-5.25532	5.2108	-8.90988	4.2108	-5.83541	3.2108	11.4867	2.2108	1.24489	1.2108	-2.85302	0.2108	-4.49338
	9.211	-6.97625	8.211	-10.1957	7.211	-10.0346	6.211	-5.2231	5.211	-8.87443	4.211	-5.79996	3.211	11.5415	2.211	1.13209	1.211	-2.8498	0.211	-4.50305
	9.2112	-6.95369	8.2112	-10.1248	7.2112	-9.96693	6.2112	-5.20376	5.2112	-8.84865	4.2112	-5.73228	3.2112	11.68	2.2112	1.08697	1.2112	-2.81757	0.2112	-4.39992
	9.2114	-6.93436	8.2114	-10.0636	7.2114	-9.89603	6.2114	-5.15864	5.2114	-8.84542	4.2114	-5.6775	3.2114	11.709	2.2114	1.00641	1.2114	-2.82079	0.2114	-4.59973
	9.2116	-6.89891	8.2116	-9.99271	7.2116	-9.84124	6.2116	-5.11675	5.2116	-8.8132	4.2116	-5.60982	3.2116	11.7864	2.2116	0.92906	1.2116	-2.82079	0.2116	-4.5385
	9.2118	-6.8699	8.2118	-9.91859	7.2118	-9.77356	6.2118	-5.06196	5.2118	-8.80353	4.2118	-5.5647	3.2118	11.8605	2.2118	0.85816	1.2118	-2.81757	0.2118	-4.54495
	9.212	-6.85701	8.212	-9.87025	7.212	-9.70589	6.212	-5.05552	5.212	-8.76163	4.212	-5.51314	3.212	11.8895	2.212	0.7647	1.212	-2.83368	0.212	-4.64807
	9.2122	-6.83767	8.2122	-9.79612	7.2122	-9.63821	6.2122	-5.0104	5.2122	-8.7423	4.2122	-5.44869	3.2122	12.0506	2.2122	0.62935	1.2122	-2.83368	0.2122	-4.68997
	9.2124	-6.8409	8.2124	-9.751	7.2124	-9.57698	6.2124	-4.97817	5.2124	-8.71651	4.2124	-5.3939	3.2124	12.0797	2.2124	0.57778	1.2124	-2.84013	0.2124	-4.78665
	9.2126	-6.81512	8.2126	-9.68011	7.2126	-9.5093	6.2126	-4.94594	5.2126	-8.69073	4.2126	-5.33589	3.2126	12.1667	2.2126	0.47788	1.2126	-2.83691	0.2126	-4.84143
	9.2128	-6.77644	8.2128	-9.61887	7.2128	-9.44807	6.2128	-4.89438	5.2128	-8.65528	4.2128	-5.29722	3.2128	12.215	2.2128	0.39409	1.2128	-2.85302	0.2128	-4.84143
	9.213	-6.75066	8.213	-9.58987	7.213	-9.37395	6.213	-4.83959	5.213	-8.62306	4.213	-5.22954	3.213	12.2956	2.213	0.2684	1.213	-2.85624	0.213	-4.94134
	9.2132	-6.72488	8.2132	-9.53831	7.2132	-9.32238	6.2132	-4.77192	5.2132	-8.60372	4.2132	-5.17153	3.2132	12.3471	2.2132	0.13305	1.2132	-2.86591	0.2132	-4.97034
	9.2134	-6.72488	8.2134	-9.49319	7.2134	-9.26115	6.2134	-4.78803	5.2134	-8.55538	4.2134	-5.1103	3.2134	12.4374	2.2134	0.01381	1.2134	-2.8788	0.2134	-5.02191
	9.2136	-6.70232	8.2136	-9.43518	7.2136	-9.20314	6.2136	-4.7558	5.2136	-8.56182	4.2136	-5.06196	3.2136	12.4922	2.2136	-0.12799	1.2136	-2.85947	0.2136	-5.0348
	9.2138	-6.66043	8.2138	-9.39328	7.2138	-9.14191	6.2138	-4.72035	5.2138	-8.51671	4.2138	-5.00395	3.2138	12.5921	2.2138	-0.25045	1.2138	-2.88525	0.2138	-5.04769
	9.214	-6.65076	8.214	-9.31594	7.214	-9.10646	6.214	-4.69779	5.214	-8.46514	4.214	-4.95239	3.214	12.6211	2.214	-0.35358	1.214	-2.89169	0.214	-5.10247
	9.2142	-6.62175	8.2142	-9.25148	7.2142	-9.05812	6.2142	-4.68168	5.2142	-8.44258	4.2142	-4.87827	3.2142	12.7468	2.2142	-0.47282	1.2142	-2.91103	0.2142	-5.13792
	9.2144	-6.60564	8.2144	-9.22248	7.2144	-9.00656	6.2144	-4.614	5.2144	-8.42647	4.2144	-4.84604	3.2144	12.8048	2.2144	-0.59528	1.2144	-2.90136	0.2144	-5.17015
	9.2146	-6.58308	8.2146	-9.17736	7.2146	-8.96144	6.2146	-4.57855	5.2146	-8.38458	4.2146	-4.78481	3.2146	12.8434	2.2146	-0.69519	1.2146	-2.89814	0.2146	-5.20882
	9.2148	-6.56374	8.2148	-9.13547	7.2148	-8.9131	6.2148	-4.57211	5.2148	-8.35557	4.2148	-4.73002	3.2148	12.9305	2.2148	-0.7822	1.2148	-2.91747	0.2148	-5.25716
	9.215	-6.54441	8.215	-9.10002	7.215	-8.87765	6.215	-4.51088	5.215	-8.3169	4.215	-4.67201	3.215	13.04	2.215	-0.85632	1.215	-2.93037	0.215	-5.28295
	9.2152	-6.52829	8.2152	-9.04845	7.2152	-8.83898	6.2152	-4.49476	5.2152	-8.29112	4.2152	-4.61078	3.2152	13.0561	2.2152	-0.953	1.2152	-2.93037	0.2152	-5.32806
	9.2154	-6.50251	8.2154	-9.00656	7.2154	-8.79708	6.2154	-4.44965	5.2154	-8.23955	4.2154	-4.55277	3.2154	13.1657	2.2154	-1.05291	1.2154	-2.93037	0.2154	-5.36674
	9.2156	-6.49607	8.2156	-8.95177	7.2156	-8.75841	6.2156	-4.45287	5.2156	-8.246	4.2156	-4.49799	3.2156	13.2302	2.2156	-1.13025	1.2156	-2.93681	0.2156	-5.39574
	9.2158	-6.46384	8.2158	-8.89376	7.2158	-8.73585	6.2158	-4.43353	5.2158	-8.22666	4.2158	-4.43353	3.2158	13.3236	2.2158	-1.2076	1.2158	-2.96259	0.2158	-5.45697
	9.216	-6.45417	8.216	-8.84865	7.216	-8.69718	6.216	-4.36908	5.216	-8.20733	4.216	-4.39164	3.216	13.3849	2.216	-1.27205	1.216	-2.98515	0.216	-5.49565
	9.2162	-6.43161	8.2162	-8.79708	7.2162	-8.63917	6.2162	-4.35941	5.2162	-8.19121	4.2162	-4.32718	3.2162	13.4815	2.2162	-1.42352	1.2162	-2.99804	0.2162	-5.53754
	9.2164	-6.42194	8.2164	-8.77452	7.2164	-8.58761	6.2164	-4.33363	5.2164	-8.16543	4.2164	-4.29173	3.2164	13.5299	2.2164	-1.47186	1.2164	-3.03027	0.2164	-5.56977
	9.2166	-6.39939	8.2166	-8.73907	7.2166	-8.57149	6.2166	-4.31107	5.2166	-8.15254	4.2166	-4.22083	3.2166	13.5943	2.2166	-1.54276	1.2166	-3.03671	0.2166	-5.59233
	9.2168	-6.38327	8.2168	-8.7004	7.2168	-8.52315	6.2168	-4.25306	5.2168	-8.12676	4.2168	-4.17572	3.2168	13.6685	2.2168	-1.62977	1.2168	-3.03349	0.2168	-5.63422
	9.217	-6.35749	8.217	-8.65851	7.217	-8.49415	6.217	-4.22406	5.217	-8.09453	4.217	-4.13704	3.217	13.7297	2.217	-1.72645	1.217	-3.04316	0.217	-5.66967
	9.2172	-6.35427	8.2172	-8.61983	7.2172	-8.44903	6.2172	-4.16927	5.2172	-8.04619	4.2172	-4.06937	3.2172	13.7941	2.2172	-1.81669	1.2172	-3.16562	0.2172	-5.74057
	9.2174	-6.32204	8.2174	-8.60372	7.2174	-8.41358	6.2174	-4.11126	5.2174	-8.04619	4.2174	-4.03069	3.2174	13.8779	2.2174	-1.92626	1.2174	-3.06572	0.2174	-5.7309
	9.2176	-6.30593	8.2176	-8.57149	7.2176	-8.37491	6.2176	-4.09837	5.2176	-8.00107	4.2176	-3.97913	3.2176	13.9746	2.2176	-1.98427	1.2176	-3.08828	0.2176	-5.83725
	9.2178	-6.28659	8.2178	-8.53604	7.2178	-8.33946	6.2178	-4.08226	5.2178	-7.97851	4.2178	-3.92434	3.2178	14.0294	2.2178	-2.06162	1.2178	-3.0915	0.2178	-5.77924
	9.218	-6.28015	8.218	-8.49092	7.218	-8.30078	6.218	-4.0178	5.218	-7.94306	4.218	-3.89212	3.218	14.0745	2.218	-2.16152	1.218	-3.12051	0.218	-5.79858
	9.2182	-6.25436	8.2182	-8.44258	7.2182	-8.27178	6.2182	-3.98558	5.2182	-7.90761	4.2182	-3.82122	3.2182	14.11	2.2182	-2.23242	1.2182	-3.12373	0.2182	-5.69868
	9.2184	-6.2318	8.2184	-8.39747	7.2184	-8.22666	6.2184	-3.96302	5.2184	-7.89472	4.2184	-3.71487	3.2184	14.2389	2.2184	-2.34199	1.2184	-3.13017	0.2184	-5.8018
	9.2186	-6.21891	8.2186	-8.35879	7.2186	-8.19121	6.2186	-3.9179	5.2186	-7.86572	4.2186	-3.67942	3.2186	14.255	2.2186	-2.44834	1.2186	-3.12373	0.2186	-5.85659
	9.2188	-6.20602	8.2188	-8.30401	7.2188	-8.14932	6.2188	-3.87278	5.2188	-7.85283	4.2188	-3.67297	3.2188	14.3549	2.2188	-2.42901	1.2188	-3.12695	0.2188	-5.78569
	9.219	-6.18346	8.219	-8.25244	7.219	-8.11709	6.219	-3.83089	5.219	-7.84316	4.219	-3.63108	3.219	14.4516	2.219	-2.56114	1.219	-3.13984	0.219	-5.89204
	9.2192	-6.17057	8.2192	-8.20088	7.2192	-8.06553	6.2192	-3.78254	5.2192	-7.8206	4.2192	-3.5924	3.2192	14.4516	2.2192	-2.64815	1.2192	-3.14629	0.2192	-5.98872
	9.2194	-6.14479	8.2194	-8.13643	7.2194	-8.05264	6.2194	-3.75354	5.2194	-7.78837	4.2194	-3.52795	3.2194	14.5386	2.2194	-2.7835	1.2194	-3.11406	0.2194	-5.95649
	9.2196	-6.13512	8.2196	-8.09453	7.2196	-8.02685	6.2196	-3.72776	5.2196	-7.76582	4.2196	-3.48605	3.2196	14.6224	2.2196	-2.82862	1.2196	-3.13017	0.2196	-5.99839
	9.2198	-6.10612	8.2198	-8.06553	7.2198	-7.97529	6.2198	-3.65364	5.2198	-7.73681	4.2198	-3.41193	3.2198	14.6675	2.2198	-2.92853	1.2198	-3.1334	0.2198	-6.10152
	9.22	-6.1029	8.22	-8.03008	7.22	-7.94629	6.22	-3.63108	5.22	-7.71103	4.22	-3.37971	3.22	14.7158	2.22	-2.9962	1.22	-3.15273	0.22	-6.0854
	9.2202	-6.06745	8.2202	-8.02363	7.2202	-7.90439	6.2202	-3.5924	5.2202	-7.68525	4.2202	-3.30881	3.2202	14.7932	2.2202	-3.07999	1.2202	-3.1624	0.2202	-6.11763
	9.2204	-6.04166	8.2204	-7.98496	7.2204	-7.88183	6.2204	-3.55051	5.2204	-7.66591	4.2204	-3.24435	3.2204	14.8415	2.2204	-3.20246	1.2204	-3.12695	0.2204	-6.17886
	9.2206	-6.01911	8.2206	-7.94951	7.2206	-7.87216	6.2206	-3.50539	5.2206	-7.65624	4.2206	-2.91564	3.2206	14.9221	2.2206	-3.34748	1.2206	-3.10117	0.2206	-6.20142
	9.2208	-5.99655	8.2208	-7.90439	7.2208	-7.82382	6.2208	-3.47316	5.2208	-7.64013	4.2208	-2.28721	3.2208	14.964	2.2208	-3.40871	1.2208	-3.18818	0.2208	-6.25298
	9.221	-5.98366	8.221	-7.85927	7.221	-7.80449	6.221	-3.42805	5.221	-7.62724	4.221	-1.73612	3.221	15.0542	2.221	-3.50539	1.221	-3.12695	0.221	-6.24654
	9.2212	-5.96432	8.2212	-7.81738	7.2212	-7.75615	6.2212	-3.38937	5.2212	-7.6079	4.2212	-1.19148	3.2212	15.0993	2.2212	-3.59885	1.2212	-3.10439	0.2212	-6.29488
	9.2214	-5.93854	8.2214	-7.77548	7.2214	-7.73681	6.2214	-3.32492	5.2214	-7.59501	4.2214	-0.57272	3.2214	15.1541	2.2214	-3.63752	1.2214	-3.10117	0.2214	-6.33677
	9.2216	-5.90309	8.2216	-7.74648	7.2216	-7.70781	6.2216	-3.29914	5.2216	-7.58212	4.2216	-0.0442	3.2216	15.1992	2.2216	-3.69553	1.2216	-3.0915	0.2216	-6.29166
	9.2218	-5.90631	8.2218	-7.70458	7.2218	-7.68202	6.2218	-3.24113	5.2218	-7.56923	4.2218	0.25874	3.2218	15.3056	2.2218	-3.74709	1.2218	-3.11406	0.2218	-6.33677
	9.222	-5.88053	8.222	-7.67558	7.222	-7.6498	6.222	-3.19279	5.222	-7.55312	4.222	0.47144	3.222	15.3282	2.222	-3.80833	1.222	-3.11084	0.222	-6.49469
	9.2222	-5.87731	8.2222	-7.6498	7.2222	-7.62079	6.2222	-3.15412	5.2222	-7.54023	4.2222	0.63579	3.2222	15.4764	2.2222	-3.88889	1.2222	-3.11728	0.2222	-6.49469
	9.2224	-5.83863	8.2224	-7.62402	7.2224	-7.59823	6.2224	-3.10578	5.2224	-7.52411	4.2224	0.80337	3.2224	15.4248	2.2224	-3.98235	1.2224	-3.12373	0.2224	-6.54303
	9.2226	-5.85475	8.2226	-7.57568	7.2226	-7.56601	6.2226	-3.00909	5.2226	-7.50478	4.2226	0.98385	3.2226	15.499	2.2226	-4.02425	1.2226	-3.13662	0.2226	-6.62682
	9.2228	-5.82574	8.2228	-7.55312	7.2228	-7.537	6.2228	-3.01876	5.2228	-7.48544	4.2228	1.0483	3.2228	15.5505	2.2228	-4.08548	1.2228	-3.1334	0.2228	-6.6945
	9.223	-5.83863	8.223	-7.53056	7.223	-7.508	6.223	-2.80929	5.223	-7.47577	4.223	1.05797	3.223	15.6085	2.223	-4.14993	1.223	-3.12051	0.223	-6.70739
	9.2232	-5.80963	8.2232	-7.49833	7.2232	-7.48544	6.2232	-2.23242	5.2232	-7.46288	4.2232	1.09664	3.2232	15.6182	2.2232	-4.22728	1.2232	-3.13662	0.2232	-6.75895
	9.2234	-5.78707	8.2234	-7.4661	7.2234	-7.44999	6.2234	-1.54276	5.2234	-7.45321	4.2234	1.08053	3.2234	15.7052	2.2234	-4.32396	1.2234	-3.1334	0.2234	-6.82663
	9.2236	-5.75484	8.2236	-7.43388	7.2236	-7.42421	6.2236	-1.04002	5.2236	-7.44999	4.2236	0.98707	3.2236	15.7665	2.2236	-4.38519	1.2236	-3.15918	0.2236	-6.8363
	9.2238	-5.73551	8.2238	-7.42098	7.2238	-7.39198	6.2238	-0.31491	5.2238	-7.41776	4.2238	0.82916	3.2238	15.8309	2.2238	-4.45609	1.2238	-3.14306	0.2238	-6.87497
	9.224	-5.70006	8.224	-7.38554	7.224	-7.37587	6.224	0.18461	5.224	-7.42421	4.224	0.58745	3.224	15.876	2.224	-4.55277	1.224	-3.15918	0.224	-6.9072
	9.2242	-5.70006	8.2242	-7.35975	7.2242	-7.34686	6.2242	0.50366	5.2242	-7.40487	4.2242	0.32964	3.2242	15.9244	2.2242	-4.60756	1.2242	-3.15918	0.2242	-6.94587
	9.2244	-5.67105	8.2244	-7.33397	7.2244	-7.31786	6.2244	0.78082	5.2244	-7.39198	4.2244	0.14272	3.2244	15.9792	2.2244	-4.66879	1.2244	-3.16562	0.2244	-6.9652
	9.2246	-5.65494	8.2246	-7.31464	7.2246	-7.29852	6.2246	0.91939	5.2246	-7.37264	4.2246	-0.02486	3.2246	15.9888	2.2246	-4.78481	1.2246	-3.18818	0.2246	-7.01032
	9.2248	-5.63238	8.2248	-7.2953	7.2248	-7.26629	6.2248	1.01285	5.2248	-7.36298	4.2248	-0.13121	3.2248	16.021	2.2248	-4.86538	1.2248	-3.18818	0.2248	-7.0361
	9.225	-5.61304	8.225	-7.28885	7.225	-7.24696	6.225	1.13209	5.225	-7.35331	4.225	-0.20211	3.225	16.1081	2.225	-4.9395	1.225	-3.18818	0.225	-7.06511
	9.2252	-5.60015	8.2252	-7.26629	7.2252	-7.20506	6.2252	1.22233	5.2252	-7.34042	4.2252	-0.22789	3.2252	16.1048	2.2252	-5.02329	1.2252	-3.16885	0.2252	-7.07155
	9.2254	-5.57437	8.2254	-7.23085	7.2254	-7.19217	6.2254	1.39635	5.2254	-7.33075	4.2254	-0.25367	3.2254	16.1757	2.2254	-5.05552	1.2254	-3.18818	0.2254	-7.11667
	9.2256	-5.56148	8.2256	-7.19217	7.2256	-7.16639	6.2256	1.29323	5.2256	-7.31141	4.2256	-0.26657	3.2256	16.2208	2.2256	-5.13931	1.2256	-3.19141	0.2256	-7.14568
	9.2258	-5.52603	8.2258	-7.16961	7.2258	-7.14383	6.2258	1.26422	5.2258	-7.30174	4.2258	-0.28268	3.2258	16.2595	2.2258	-5.21987	1.2258	-3.19785	0.2258	-7.1779
	9.226	-5.51314	8.226	-7.14061	7.226	-7.11483	6.226	1.17721	5.226	-7.2953	4.226	-0.34713	3.226	16.2885	2.226	-5.27144	1.226	-3.19785	0.226	-7.20046
	9.2262	-5.49058	8.2262	-7.09549	7.2262	-7.09227	6.2262	0.98385	5.2262	-7.27919	4.2262	-0.34069	3.2262	16.3272	2.2262	-5.34234	1.2262	-3.21074	0.2262	-7.23591
	9.2264	-5.47769	8.2264	-7.07938	7.2264	-7.05682	6.2264	0.73247	5.2264	-7.26629	4.2264	-0.35358	3.2264	16.3433	2.2264	-5.4229	1.2264	-3.23008	0.2264	-7.2488
	9.2266	-5.48091	8.2266	-7.07293	7.2266	-7.02781	6.2266	0.4521	5.2266	-7.24051	4.2266	-0.37614	3.2266	16.3723	2.2266	-5.41968	1.2266	-3.22363	0.2266	-7.28748
	9.2268	-5.44224	8.2268	-7.03748	7.2268	-7.0117	6.2268	0.23618	5.2268	-7.24051	4.2268	-0.37292	3.2268	16.4078	2.2268	-5.54859	1.2268	-3.23652	0.2268	-7.26492
	9.227	-5.41324	8.227	-7.02781	7.227	-6.99236	6.227	0.09116	5.227	-7.23085	4.227	-0.36647	3.227	16.4464	2.227	-5.59693	1.227	-3.22686	0.227	-7.3197
	9.2272	-5.40357	8.2272	-6.99236	7.2272	-6.94725	6.2272	0.0009193	5.2272	-7.21795	4.2272	-0.34069	3.2272	16.4593	2.2272	-5.64205	1.2272	-3.28164	0.2272	-7.34548
	9.2274	-5.38423	8.2274	-6.97947	7.2274	-6.93436	6.2274	-0.03775	5.2274	-7.22118	4.2274	-0.31813	3.2274	16.4819	2.2274	-5.73551	1.2274	-3.25908	0.2274	-7.33582
	9.2276	-5.36167	8.2276	-6.97303	7.2276	-6.90857	6.2276	-0.05387	5.2276	-7.19862	4.2276	-0.29557	3.2276	16.4916	2.2276	-5.85152	1.2276	-3.27842	0.2276	-7.40672
	9.2278	-5.34234	8.2278	-6.96014	7.2278	-6.89568	6.2278	-0.0442	5.2278	-7.15672	4.2278	-0.24723	3.2278	16.5238	2.2278	-5.85475	1.2278	-3.25908	0.2278	-7.42605
	9.228	-5.31978	8.228	-6.92791	7.228	-6.86668	6.228	-0.03453	5.228	-7.14705	4.228	-0.24078	3.228	16.5302	2.228	-5.91598	1.228	-3.29775	0.228	-7.35515
	9.2282	-5.294	8.2282	-6.90857	7.2282	-6.85057	6.2282	-0.05387	5.2282	-7.1116	4.2282	-0.20856	3.2282	16.5689	2.2282	-5.94821	1.2282	-3.2623	0.2282	-7.35193
	9.2284	-5.27466	8.2284	-6.88279	7.2284	-6.82801	6.2284	-0.08287	5.2284	-7.11483	4.2284	-0.20533	3.2284	16.5592	2.2284	-6.03844	1.2284	-3.30742	0.2284	-7.38093
	9.2286	-5.24888	8.2286	-6.86023	7.2286	-6.81512	6.2286	-0.12477	5.2286	-7.09871	4.2286	-0.2569	3.2286	16.5657	2.2286	-6.07711	1.2286	-3.26875	0.2286	-7.3616
	9.2288	-5.23276	8.2288	-6.83767	7.2288	-6.79256	6.2288	-0.17311	5.2288	-7.09549	4.2288	-0.35036	3.2288	16.5979	2.2288	-6.17702	1.2288	-3.3042	0.2288	-7.26492
	9.229	-5.21343	8.229	-6.78611	7.229	-6.77967	6.229	-0.26012	5.229	-7.0536	4.229	-0.36969	3.229	16.5979	2.229	-6.18991	1.229	-3.29131	0.229	-7.29392
	9.2292	-5.19409	8.2292	-6.76677	7.2292	-6.74099	6.2292	-0.29235	5.2292	-7.05682	4.2292	-0.4277	3.2292	16.6108	2.2292	-6.28015	1.2292	-3.28486	0.2292	-7.39383
	9.2294	-5.16186	8.2294	-6.73132	7.2294	-6.74099	6.2294	-0.29879	5.2294	-7.03426	4.2294	-0.45348	3.2294	16.6301	2.2294	-6.26725	1.2294	-3.30098	0.2294	-7.33904
	9.2296	-5.1522	8.2296	-6.71199	7.2296	-6.72488	6.2296	-0.31491	5.2296	-7.00848	4.2296	-0.45026	3.2296	16.5947	2.2296	-6.36394	1.2296	-3.28164	0.2296	-7.33259
	9.2298	-5.11997	8.2298	-6.69265	7.2298	-6.71521	6.2298	-0.28268	5.2298	-6.98914	4.2298	-0.4277	3.2298	16.5882	2.2298	-6.40905	1.2298	-3.34287	0.2298	-7.33904
	9.23	-5.10063	8.23	-6.67976	7.23	-6.68298	6.23	-0.26012	5.23	-6.99236	4.23	-0.3987	3.23	16.6334	2.23	-6.43806	1.23	-3.47178	0.23	-7.34226
	9.2302	-5.06518	8.2302	-6.66365	7.2302	-6.67976	6.2302	-0.22789	5.2302	-6.96981	4.2302	-0.33424	3.2302	16.5657	2.2302	-6.49929	1.2302	-3.28486	0.2302	-7.37449
	9.2304	-5.04585	8.2304	-6.63787	7.2304	-6.6572	6.2304	-0.22145	5.2304	-6.95691	4.2304	-0.23756	3.2304	16.5721	2.2304	-6.56697	1.2304	-3.29131	0.2304	-7.35515
	9.2306	-5.02007	8.2306	-6.64109	7.2306	-6.63787	6.2306	-0.26012	5.2306	-6.95047	4.2306	-0.14733	3.2306	16.6172	2.2306	-6.58953	1.2306	-3.2752	0.2306	-7.40027
	9.2308	-5.00395	8.2308	-6.59597	7.2308	-6.63787	6.2308	-0.29557	5.2308	-6.93113	4.2308	-0.06031	3.2308	16.5496	2.2308	-6.60242	1.2308	-3.28809	0.2308	-7.3616
	9.231	-4.96528	8.231	-6.57986	7.231	-6.60564	6.231	-0.33424	5.231	-6.91824	4.231	0.01381	3.231	16.5882	2.231	-6.62175	1.231	-3.29453	0.231	-7.37771
	9.2312	-4.95561	8.2312	-6.54441	7.2312	-6.58953	6.2312	-0.38581	5.2312	-6.89568	4.2312	0.0686	3.2312	16.585	2.2312	-6.71521	1.2312	-3.29775	0.2312	-7.38416
	9.2314	-4.94272	8.2314	-6.54119	7.2314	-6.56697	6.2314	-0.42126	5.2314	-6.86346	4.2314	0.14916	3.2314	16.5786	2.2314	-6.74099	1.2314	-3.28164	0.2314	-7.46795
	9.2316	-4.91372	8.2316	-6.50251	7.2316	-6.55085	6.2316	-0.44059	5.2316	-6.86668	4.2316	0.18461	3.2316	16.5721	2.2316	-6.78611	1.2316	-3.30742	0.2316	-7.42283
	9.2318	-4.87827	8.2318	-6.48318	7.2318	-6.52829	6.2318	-0.39225	5.2318	-6.87312	4.2318	0.1975	3.2318	16.5367	2.2318	-6.80867	1.2318	-3.30742	0.2318	-7.42283
	9.232	-4.87827	8.232	-6.45739	7.232	-6.51863	6.232	-0.38903	5.232	-6.85057	4.232	0.22973	3.232	16.5754	2.232	-6.86668	1.232	-3.29775	0.232	-7.47762
	9.2322	-4.86538	8.2322	-6.45095	7.2322	-6.48962	6.2322	-0.3278	5.2322	-6.83445	4.2322	0.27807	3.2322	16.5464	2.2322	-6.90857	1.2322	-3.3332	0.2322	-7.44539
	9.2324	-4.84926	8.2324	-6.40905	7.2324	-6.47351	6.2324	-0.29879	5.2324	-6.81512	4.2324	0.24907	3.2324	16.5173	2.2324	-6.91824	1.2324	-3.32354	0.2324	-7.50017
	9.2326	-4.81703	8.2326	-6.39939	7.2326	-6.46384	6.2326	-0.24078	5.2326	-6.82801	4.2326	0.30063	3.2326	16.4851	2.2326	-6.96014	1.2326	-3.32998	0.2326	-7.52918
	9.2328	-4.81703	8.2328	-6.38649	7.2328	-6.44128	6.2328	-0.1441	5.2328	-6.78611	4.2328	0.28774	3.2328	16.4754	2.2328	-7.0117	1.2328	-3.35254	0.2328	-7.55818
	9.233	-4.79125	8.233	-6.38005	7.233	-6.43484	6.233	-0.06676	5.233	-6.78933	4.233	0.30063	3.233	16.4497	2.233	-7.06326	1.233	-3.33643	0.233	-7.55818
	9.2332	-4.76547	8.2332	-6.36071	7.2332	-6.39939	6.2332	0.0267	5.2332	-6.75711	4.2332	0.29419	3.2332	16.4207	2.2332	-7.11805	1.2332	-3.37188	0.2332	-7.55174
	9.2334	-4.73969	8.2334	-6.36716	7.2334	-6.39294	6.2334	0.11049	5.2334	-6.75388	4.2334	0.26196	3.2334	16.4174	2.2334	-7.1825	1.2334	-3.36543	0.2334	-7.55496
	9.2336	-4.72035	8.2336	-6.33815	7.2336	-6.38649	6.2336	0.17817	5.2336	-6.73132	4.2336	0.27163	3.2336	16.3498	2.2336	-7.2244	1.2336	-3.38477	0.2336	-7.5324
	9.2338	-4.70424	8.2338	-6.32204	7.2338	-6.36071	6.2338	0.25229	5.2338	-6.74099	4.2338	0.27485	3.2338	16.3659	2.2338	-7.25663	1.2338	-3.40088	0.2338	-7.53562
	9.234	-4.64945	8.234	-6.29304	7.234	-6.35427	6.234	0.27807	5.234	-6.70232	4.234	0.22973	3.234	16.3562	2.234	-7.31464	1.234	-3.3751	0.234	-7.53562
	9.2342	-4.66879	8.2342	-6.27692	7.2342	-6.32526	6.2342	0.32319	5.2342	-6.70877	4.2342	0.20073	3.2342	16.4046	2.2342	-7.36298	1.2342	-3.41055	0.2342	-7.54852
	9.2344	-4.62689	8.2344	-6.26081	7.2344	-6.3156	6.2344	0.35542	5.2344	-6.68621	4.2344	0.17495	3.2344	16.3369	2.2344	-7.4371	1.2344	-3.4041	0.2344	-7.56141
	9.2346	-4.614	8.2346	-6.2447	7.2346	-6.28981	6.2346	0.35219	5.2346	-6.66043	4.2346	0.14272	3.2346	16.2982	2.2346	-7.49833	1.2346	-3.42022	0.2346	-7.56141
	9.2348	-4.56566	8.2348	-6.22214	7.2348	-6.28337	6.2348	0.32964	5.2348	-6.64431	4.2348	0.10082	3.2348	16.2756	2.2348	-7.53378	1.2348	-3.44278	0.2348	-7.54529
	9.235	-4.556	8.235	-6.2028	7.235	-6.26403	6.235	0.36186	5.235	-6.63142	4.235	0.03959	3.235	16.2853	2.235	-7.5789	1.235	-3.446	0.235	-7.56463
	9.2352	-4.5141	8.2352	-6.18669	7.2352	-6.25759	6.2352	0.37153	5.2352	-6.61531	4.2352	-0.00875	3.2352	16.1532	2.2352	-7.64013	1.2352	-3.47823	0.2352	-7.57107
	9.2354	-4.49799	8.2354	-6.1738	7.2354	-6.23825	6.2354	0.33286	5.2354	-6.61531	4.2354	-0.0442	3.2354	16.2047	2.2354	-7.66913	1.2354	-3.48145	0.2354	-7.58719
	9.2356	-4.46576	8.2356	-6.13512	7.2356	-6.21247	6.2356	0.31675	5.2356	-6.58953	4.2356	-0.05387	3.2356	16.1274	2.2356	-7.70781	1.2356	-3.50723	0.2356	-7.59363
	9.2358	-4.43998	8.2358	-6.11256	7.2358	-6.20602	6.2358	0.29096	5.2358	-6.57986	4.2358	-0.08932	3.2358	16.1177	2.2358	-7.75937	1.2358	-3.49756	0.2358	-7.58719
	9.236	-4.41742	8.236	-6.09001	7.236	-6.18991	6.236	0.27807	5.236	-6.57341	4.236	-0.12154	3.236	16.0758	2.236	-7.80771	1.236	-3.46534	0.236	-7.61619
	9.2362	-4.39164	8.2362	-6.07711	7.2362	-6.16735	6.2362	0.24585	5.2362	-6.56374	4.2362	-0.11832	3.2362	16.0565	2.2362	-7.85283	1.2362	-3.54913	0.2362	-7.62264
	9.2364	-4.35296	8.2364	-6.06422	7.2364	-6.14801	6.2364	0.18461	5.2364	-6.52829	4.2364	-0.10221	3.2364	16.0082	2.2364	-7.86894	1.2364	-3.5459	0.2364	-7.63553
	9.2366	-4.32718	8.2366	-6.03522	7.2366	-6.13835	6.2366	0.15883	5.2366	-6.50251	4.2366	-0.08932	3.2366	15.9792	2.2366	-7.89795	1.2366	-3.5459	0.2366	-7.65164
	9.2368	-4.29818	8.2368	-6.03844	7.2368	-6.11901	6.2368	0.0976	5.2368	-6.49929	4.2368	-0.11188	3.2368	15.9244	2.2368	-7.94306	1.2368	-3.58135	0.2368	-7.63553
	9.237	-4.26273	8.237	-6.00944	7.237	-6.1029	6.237	0.05893	5.237	-6.47673	4.237	-0.08932	3.237	15.8986	2.237	-7.98496	1.237	-3.63614	0.237	-7.60652
	9.2372	-4.25306	8.2372	-5.99332	7.2372	-6.08034	6.2372	-0.01197	5.2372	-6.47673	4.2372	-0.08287	3.2372	15.8567	2.2372	-7.99463	1.2372	-3.72638	0.2372	-7.59041
	9.2374	-4.21761	8.2374	-5.99332	7.2374	-6.061	6.2374	-0.06998	5.2374	-6.4445	4.2374	-0.08932	3.2374	15.8341	2.2374	-8.08164	1.2374	-3.69415	0.2374	-7.57752
	9.2376	-4.18538	8.2376	-5.9901	7.2376	-6.04166	6.2376	-0.09898	5.2376	-6.42194	4.2376	-0.08609	3.2376	15.8019	2.2376	-8.0623	1.2376	-3.66514	0.2376	-7.54207
	9.2378	-4.16605	8.2378	-5.97399	7.2378	-6.03522	6.2378	-0.12799	5.2378	-6.38972	4.2378	-0.08932	3.2378	15.7246	2.2378	-8.15254	1.2378	-3.62969	0.2378	-7.46472
	9.238	-4.14027	8.238	-5.95143	7.238	-6.01266	6.238	-0.15699	5.238	-6.38327	4.238	-0.0732	3.238	15.7213	2.238	-8.22344	1.238	-3.68448	0.238	-7.47439
	9.2382	-4.11126	8.2382	-5.93209	7.2382	-6.00299	6.2382	-0.186	5.2382	-6.36071	4.2382	-0.0442	3.2382	15.6504	2.2382	-8.20733	1.2382	-3.70382	0.2382	-7.3616
	9.2384	-4.07259	8.2384	-5.90309	7.2384	-5.98366	6.2384	-0.20211	5.2384	-6.34138	4.2384	-0.02809	3.2384	15.6053	2.2384	-8.30078	1.2384	-3.69415	0.2384	-7.37449
	9.2386	-4.05325	8.2386	-5.8902	7.2386	-5.96754	6.2386	-0.215	5.2386	-6.3156	4.2386	-0.03131	3.2386	15.557	2.2386	-8.33301	1.2386	-3.71993	0.2386	-7.34548
	9.2388	-4.01136	8.2388	-5.86764	7.2388	-5.94821	6.2388	-0.21823	5.2388	-6.28981	4.2388	-0.00875	3.2388	15.5151	2.2388	-8.35235	1.2388	-3.73927	0.2388	-7.22624
	9.239	-3.97913	8.239	-5.83541	7.239	-5.94176	6.239	-0.215	5.239	-6.27048	4.239	-0.01842	3.239	15.4538	2.239	-8.37813	1.239	-3.70059	0.239	-7.23591
	9.2392	-3.94368	8.2392	-5.80318	7.2392	-5.94176	6.2392	-0.20533	5.2392	-6.24792	4.2392	-0.00875	3.2392	15.3668	2.2392	-8.3878	1.2392	-3.76183	0.2392	-7.16179
	9.2394	-3.90501	8.2394	-5.79029	7.2394	-5.90309	6.2394	-0.19889	5.2394	-6.25114	4.2394	0.0009193	3.2394	15.3217	2.2394	-8.43936	1.2394	-3.77794	0.2394	-7.18435
	9.2396	-3.876	8.2396	-5.75807	7.2396	-5.89987	6.2396	-0.215	5.2396	-6.22536	4.2396	-0.0023	3.2396	15.283	2.2396	-8.47481	1.2396	-3.76827	0.2396	-7.10378
	9.2398	-3.84055	8.2398	-5.7484	7.2398	-5.90309	6.2398	-0.22145	5.2398	-6.21569	4.2398	0.00736	3.2398	15.2089	2.2398	-8.51026	1.2398	-3.74571	0.2398	-7.14568
	9.24	-3.82122	8.24	-5.72906	7.24	-5.86764	6.24	-0.22145	5.24	-6.18991	4.24	-0.0023	3.24	15.1831	2.24	-8.6714	1.24	-3.91974	0.24	-7.19079
	9.2402	-3.78577	8.2402	-5.69039	7.2402	-5.8483	6.2402	-0.23756	5.2402	-6.17702	4.2402	0.00414	3.2402	15.1187	2.2402	-8.54893	1.2402	-3.92296	0.2402	-7.09734
	9.2404	-3.74387	8.2404	-5.70006	7.2404	-5.83541	6.2404	-0.21823	5.2404	-6.14479	4.2404	0.01059	3.2404	15.0768	2.2404	-8.64884	1.2404	-3.79083	0.2404	-7.16501
	9.2406	-3.72131	8.2406	-5.68717	7.2406	-5.81607	6.2406	-0.20856	5.2406	-6.1319	4.2406	0.00414	3.2406	15.0381	2.2406	-8.73585	1.2406	-3.81339	0.2406	-7.20691
	9.2408	-3.69231	8.2408	-5.66461	7.2408	-5.79029	6.2408	-0.215	5.2408	-6.10612	4.2408	0.02026	3.2408	14.9575	2.2408	-8.75841	1.2408	-3.83917	0.2408	-7.16501
	9.241	-3.65041	8.241	-5.62916	7.241	-5.77096	6.241	-0.186	5.241	-6.09323	4.241	0.01381	3.241	14.9221	2.241	-8.79064	1.241	-3.84562	0.241	-7.18113
	9.2412	-3.62785	8.2412	-5.60982	7.2412	-5.74195	6.2412	-0.19244	5.2412	-6.06422	4.2412	0.06215	3.2412	14.8673	2.2412	-8.80031	1.2412	-3.77794	0.2412	-7.1489
	9.2414	-3.58918	8.2414	-5.60015	7.2414	-5.71617	6.2414	-0.21178	5.2414	-6.04811	4.2414	0.04926	3.2414	14.8834	2.2414	-8.81964	1.2414	-3.7586	0.2414	-7.18113
	9.2416	-3.56662	8.2416	-5.58404	7.2416	-5.69683	6.2416	-0.21178	5.2416	-6.01266	4.2416	0.04604	3.2416	14.7867	2.2416	-8.86476	1.2416	-3.78761	0.2416	-7.14568
	9.2418	-3.54084	8.2418	-5.5647	7.2418	-5.66783	6.2418	-0.21823	5.2418	-6.00622	4.2418	0.04604	3.2418	14.7319	2.2418	-8.8841	1.2418	-3.78438	0.2418	-7.11989
	9.242	-3.48283	8.242	-5.55181	7.242	-5.65816	6.242	-0.20533	5.242	-5.97399	4.242	0.06537	3.242	14.6707	2.242	-8.90343	1.242	-3.81017	0.242	-7.16179
	9.2422	-3.45705	8.2422	-5.51636	7.2422	-5.65172	6.2422	-0.20211	5.2422	-5.93854	4.2422	0.06215	3.2422	14.5483	2.2422	-8.93244	1.2422	-3.82306	0.2422	-7.12956
	9.2424	-3.43127	8.2424	-5.51314	7.2424	-5.62271	6.2424	-0.20856	5.2424	-5.93209	4.2424	0.05893	3.2424	14.5193	2.2424	-8.96466	1.2424	-3.84239	0.2424	-7.15857
	9.2426	-3.41838	8.2426	-5.49058	7.2426	-5.61627	6.2426	-0.20211	5.2426	-5.90953	4.2426	0.03959	3.2426	14.3936	2.2426	-9.00978	1.2426	-3.86495	0.2426	-7.18435
	9.2428	-3.4216	8.2428	-5.4648	7.2428	-5.58726	6.2428	-0.20856	5.2428	-5.88053	4.2428	0.05571	3.2428	14.3291	2.2428	-9.02912	1.2428	-3.8714	0.2428	-7.20046
	9.243	-3.36681	8.243	-5.44869	7.243	-5.58404	6.243	-0.19567	5.243	-5.85475	4.243	0.07182	3.243	14.3484	2.243	-9.03879	1.243	-3.87462	0.243	-7.17468
	9.2432	-3.33459	8.2432	-5.42935	7.2432	-5.55826	6.2432	-0.19567	5.2432	-5.83863	4.2432	0.04604	3.2432	14.226	2.2432	-9.07424	1.2432	-3.89396	0.2432	-7.16501
	9.2434	-3.30558	8.2434	-5.41001	7.2434	-5.55181	6.2434	-0.20533	5.2434	-5.80318	4.2434	0.04281	3.2434	14.1648	2.2434	-9.10002	1.2434	-3.91974	0.2434	-7.13923
	9.2436	-3.28625	8.2436	-5.41001	7.2436	-5.52925	6.2436	-0.17311	5.2436	-5.75484	4.2436	0.06537	3.2436	14.1229	2.2436	-9.10969	1.2436	-3.91329	0.2436	-7.11345
	9.2438	-3.26047	8.2438	-5.37134	7.2438	-5.50669	6.2438	-0.16022	5.2438	-5.74518	4.2438	0.06215	3.2438	14.0423	2.2438	-9.14514	1.2438	-3.96486	0.2438	-7.12634
	9.244	-3.23468	8.244	-5.34556	7.244	-5.48736	6.244	-0.16022	5.244	-5.7065	4.244	0.05893	3.244	14.0455	2.244	-9.18703	1.244	-3.94874	0.244	-7.09411
	9.2442	-3.20246	8.2442	-5.31978	7.2442	-5.4648	6.2442	-0.13121	5.2442	-5.67428	4.2442	0.05571	3.2442	13.9392	2.2442	-9.16447	1.2442	-3.97452	0.2442	-7.06189
	9.2444	-3.15412	8.2444	-5.30044	7.2444	-5.44224	6.2444	-0.14088	5.2444	-5.66138	4.2444	0.04926	3.2444	13.8844	2.2444	-9.21281	1.2444	-4.00997	0.2444	-7.04577
	9.2446	-3.11222	8.2446	-5.28111	7.2446	-5.41968	6.2446	-0.11188	5.2446	-5.67105	4.2446	0.03637	3.2446	13.778	2.2446	-9.20637	1.2446	-3.98097	0.2446	-7.02321
	9.2448	-3.09288	8.2448	-5.24888	7.2448	-5.38745	6.2448	-0.10865	5.2448	-5.60338	4.2448	0.01059	3.2448	13.7555	2.2448	-9.23537	1.2448	-3.98419	0.2448	-7.0071
	9.245	-3.05421	8.245	-5.23599	7.245	-5.39712	6.245	-0.10221	5.245	-5.58082	4.245	0.02026	3.245	13.662	2.245	-9.27404	1.245	-4.07121	0.245	-6.99421
	9.2452	-3.04132	8.2452	-5.22954	7.2452	-5.37456	6.2452	-0.09254	5.2452	-5.58404	4.2452	0.02026	3.2452	13.6072	2.2452	-9.27727	1.2452	-4.05509	0.2452	-6.99099
	9.2454	-2.99943	8.2454	-5.20698	7.2454	-5.36167	6.2454	-0.07643	5.2454	-5.52925	4.2454	-0.00553	3.2454	13.5234	2.2454	-9.33528	1.2454	-4.10021	0.2454	-6.9652
	9.2456	-2.97042	8.2456	-5.18442	7.2456	-5.31978	6.2456	-0.05064	5.2456	-5.51314	4.2456	0.02348	3.2456	13.4622	2.2456	-9.37072	1.2456	-4.08732	0.2456	-6.94264
	9.2458	-2.93497	8.2458	-5.1522	7.2458	-5.33589	6.2458	-0.0732	5.2458	-5.48414	4.2458	-0.00553	3.2458	13.3978	2.2458	-9.38684	1.2458	-4.06154	0.2458	-6.90397
	9.246	-2.92208	8.246	-5.13931	7.246	-5.30366	6.246	-0.05709	5.246	-5.45835	4.246	-0.02164	3.246	13.2753	2.246	-9.46418	1.246	-4.11632	0.246	-6.88786
	9.2462	-2.86729	8.2462	-5.1103	7.2462	-5.29722	6.2462	-0.06354	5.2462	-5.43902	4.2462	0.01703	3.2462	13.2237	2.2462	-9.44485	1.2462	-4.13888	0.2462	-6.86208
	9.2464	-2.80606	8.2464	-5.09741	7.2464	-5.27788	6.2464	-0.03453	5.2464	-5.41324	4.2464	0.01059	3.2464	13.1432	2.2464	-9.51252	1.2464	-4.19689	0.2464	-6.83952
	9.2466	-2.49024	8.2466	-5.08452	7.2466	-5.24888	6.2466	-0.0732	5.2466	-5.36812	4.2466	-0.0023	3.2466	13.0465	2.2466	-9.4803	1.2466	-4.21301	0.2466	-6.8234
	9.2468	-1.88114	8.2468	-5.06518	7.2468	-5.22954	6.2468	-0.07965	5.2468	-5.33589	4.2468	0.02348	3.2468	12.9562	2.2468	-9.51252	1.2468	-4.24523	0.2468	-6.79118
	9.247	-1.31717	8.247	-5.04585	7.247	-5.21343	6.247	-0.07643	5.247	-5.31978	4.247	0.01381	3.247	12.866	2.247	-9.60276	1.247	-4.28713	0.247	-6.77506
	9.2472	-0.76931	8.2472	-5.02007	7.2472	-5.18765	6.2472	-0.0732	5.2472	-5.30366	4.2472	0.02992	3.2472	12.7854	2.2472	-9.59631	1.2472	-4.2968	0.2472	-6.74606
	9.2474	-0.13121	8.2474	-5.01362	7.2474	-5.1812	6.2474	-0.09254	5.2474	-5.26177	4.2474	0.00414	3.2474	12.7145	2.2474	-9.60598	1.2474	-4.32902	0.2474	-6.73317
	9.2476	0.36186	8.2476	-4.99751	7.2476	-5.15864	6.2476	-0.08609	5.2476	-5.22954	4.2476	0.02348	3.2476	12.634	2.2476	-9.59954	1.2476	-4.36125	0.2476	-6.68805
	9.2478	0.61001	8.2478	-4.95561	7.2478	-5.13608	6.2478	-0.07965	5.2478	-5.19731	4.2478	0.02026	3.2478	12.5276	2.2478	-9.64466	1.2478	-4.3677	0.2478	-6.63649
	9.248	0.76148	8.248	-4.91372	7.248	-5.10708	6.248	-0.09576	5.248	-5.14897	4.248	0.01703	3.248	12.4503	2.248	-9.63821	1.248	-4.40637	0.248	-6.57848
	9.2482	0.83882	8.2482	-4.92338	7.2482	-5.09097	6.2482	-0.08932	5.2482	-5.13931	4.2482	0.02026	3.2482	12.3762	2.2482	-9.66721	1.2482	-4.40959	0.2482	-6.46568
	9.2484	0.92262	8.2484	-4.88149	7.2484	-5.07807	6.2484	-0.09898	5.2484	-5.10063	4.2484	-0.01842	3.2484	12.273	2.2484	-9.68333	1.2484	-4.39992	0.2484	-6.46246
	9.2486	0.98385	8.2486	-4.87182	7.2486	-5.04585	6.2486	-0.06998	5.2486	-5.07807	4.2486	-0.00875	3.2486	12.1989	2.2486	-9.66721	1.2486	-4.46115	0.2486	-6.4109
	9.2488	1.00963	8.2488	-4.83959	7.2488	-5.02007	6.2488	-0.07643	5.2488	-5.05552	4.2488	0.0009193	3.2488	12.1119	2.2488	-9.62854	1.2488	-4.47405	0.2488	-6.30455
	9.249	1.01607	8.249	-4.81381	7.249	-5.0104	6.249	-0.07965	5.249	-5.00073	4.249	0.00414	3.249	12.0474	2.249	-9.66077	1.249	-4.51594	0.249	-6.17886
	9.2492	0.99029	8.2492	-4.7977	7.2492	-4.97817	6.2492	-0.07643	5.2492	-5.00073	4.2492	-0.03775	3.2492	11.9507	2.2492	-9.66721	1.2492	-4.51594	0.2492	-6.13052
	9.2494	0.94195	8.2494	-4.74291	7.2494	-4.95561	6.2494	-0.06676	5.2494	-4.95883	4.2494	-0.0442	3.2494	11.8541	2.2494	-9.722	1.2494	-4.5385	0.2494	-6.02095
	9.2496	0.83882	8.2496	-4.74291	7.2496	-4.93305	6.2496	-0.05064	5.2496	-4.92661	4.2496	-0.04098	3.2496	11.7348	2.2496	-9.70589	1.2496	-4.53528	0.2496	-6.07573
	9.2498	0.70992	8.2498	-4.72035	7.2498	-4.90727	6.2498	-0.0732	5.2498	-4.91694	4.2498	-0.06676	3.2498	11.6639	2.2498	-9.722	1.2498	-4.56428	0.2498	-5.98228
	9.25	0.50366	8.25	-4.69779	7.25	-4.89116	6.25	-0.04098	5.25	-4.87504	4.25	-0.04098	3.25	11.5801	2.25	-9.70266	1.25	-4.56106	0.25	-6.13374
	9.2502	0.34253	8.2502	-4.65912	7.2502	-4.86538	6.2502	-0.05387	5.2502	-4.83315	4.2502	-0.06676	3.2502	11.477	2.2502	-9.69622	1.2502	-4.57717	0.2502	-6.08863
	9.2504	0.1975	8.2504	-4.63012	7.2504	-4.84282	6.2504	-0.03453	5.2504	-4.81381	4.2504	-0.04742	3.2504	11.448	2.2504	-9.71878	1.2504	-4.55784	0.2504	-5.96938
	9.2506	0.0976	8.2506	-4.63334	7.2506	-4.78803	6.2506	-0.04098	5.2506	-4.78158	4.2506	-0.05064	3.2506	11.2772	2.2506	-9.74134	1.2506	-4.60295	0.2506	-5.91138
	9.2508	0.02992	8.2508	-4.60434	7.2508	-4.77836	6.2508	-0.03453	5.2508	-4.75903	4.2508	-0.05064	3.2508	11.1902	2.2508	-9.71556	1.2508	-4.62229	0.2508	-5.95005
	9.251	-0.01842	8.251	-4.55922	7.251	-4.73969	6.251	-0.02486	5.251	-4.71391	4.251	-0.05387	3.251	11.0677	2.251	-9.71556	1.251	-4.60618	0.251	-5.95649
	9.2512	-0.05064	8.2512	-4.5431	7.2512	-4.7268	6.2512	-0.02164	5.2512	-4.68168	4.2512	-0.09898	3.2512	11.0065	2.2512	-9.75745	1.2512	-4.64807	0.2512	-5.89849
	9.2514	-0.07965	8.2514	-4.53021	7.2514	-4.68813	6.2514	-0.01842	5.2514	-4.64301	4.2514	-0.06031	3.2514	10.9098	2.2514	-9.74134	1.2514	-4.6384	0.2514	-5.89526
	9.2516	-0.11188	8.2516	-4.50443	7.2516	-4.68813	6.2516	-0.01842	5.2516	-4.60434	4.2516	-0.0442	3.2516	10.7809	2.2516	-9.76067	1.2516	-4.66419	0.2516	-5.93716
	9.2518	-0.15377	8.2518	-4.46898	7.2518	-4.65268	6.2518	-0.01842	5.2518	-4.54633	4.2518	-0.00875	3.2518	10.681	2.2518	-9.78323	1.2518	-4.66741	0.2518	-5.93716
	9.252	-0.186	8.252	-4.44642	7.252	-4.59467	6.252	-0.01519	5.252	-4.5141	4.252	-0.04742	3.252	10.5811	2.252	-9.79935	1.252	-4.72219	0.252	-5.97261
	9.2522	-0.26334	8.2522	-4.42064	7.2522	-4.58178	6.2522	-0.05064	5.2522	-4.47865	4.2522	-0.04742	3.2522	10.4812	2.2522	-9.80257	1.2522	-4.72219	0.2522	-5.88882
	9.2524	-0.31491	8.2524	-4.38519	7.2524	-4.57211	6.2524	-0.04742	5.2524	-4.45609	4.2524	-0.03131	3.2524	10.3877	2.2524	-9.80901	1.2524	-4.72219	0.2524	-5.86626
	9.2526	-0.3278	8.2526	-4.3723	7.2526	-4.53344	6.2526	-0.03775	5.2526	-4.40453	4.2526	-0.0442	3.2526	10.2878	2.2526	-9.82835	1.2526	-4.76087	0.2526	-5.89849
	9.2528	-0.36969	8.2528	-4.33041	7.2528	-4.50121	6.2528	-0.03453	5.2528	-4.38197	4.2528	-0.05387	3.2528	10.2169	2.2528	-9.82513	1.2528	-4.77376	0.2528	-5.90493
	9.253	-0.31813	8.253	-4.29818	7.253	-4.47543	6.253	-0.03775	5.253	-4.33041	4.253	-0.01519	3.253	10.1202	2.253	-9.83157	1.253	-4.81243	0.253	-5.85981
	9.2532	-0.35036	8.2532	-4.27884	7.2532	-4.46254	6.2532	-0.03131	5.2532	-4.31107	4.2532	-0.00875	3.2532	9.98811	2.2532	-9.8638	1.2532	-4.84143	0.2532	-5.82114
	9.2534	-0.33102	8.2534	-4.24661	7.2534	-4.41742	6.2534	-0.01519	5.2534	-4.26595	4.2534	-0.03453	3.2534	9.86887	2.2534	-9.87025	1.2534	-4.86399	0.2534	-5.75991
	9.2536	-0.30846	8.2536	-4.22728	7.2536	-4.39808	6.2536	-0.01197	5.2536	-4.23695	4.2536	-0.02486	3.2536	9.79475	2.2536	-9.86702	1.2536	-4.87366	0.2536	-5.72446
	9.2538	-0.31168	8.2538	-4.18538	7.2538	-4.35941	6.2538	0.00414	5.2538	-4.19505	4.2538	0.0009193	3.2538	9.76252	2.2538	-9.88314	1.2538	-4.88333	0.2538	-5.69868
	9.254	-0.31813	8.254	-4.1596	7.254	-4.34652	6.254	0.01059	5.254	-4.16282	4.254	-0.01842	3.254	9.6175	2.254	-9.88958	1.254	-4.93812	0.254	-5.65356
	9.2542	-0.31813	8.2542	-4.11771	7.2542	-4.33041	6.2542	0.00414	5.2542	-4.13382	4.2542	-0.02164	3.2542	9.5176	2.2542	-9.91536	1.2542	-5.00579	0.2542	-5.64067
	9.2544	-0.32457	8.2544	-4.06937	7.2544	-4.30785	6.2544	0.01381	5.2544	-4.10804	4.2544	-0.01842	3.2544	9.42091	2.2544	-9.91536	1.2544	-5.04447	0.2544	-5.58588
	9.2546	-0.34069	8.2546	-4.06937	7.2546	-4.25951	6.2546	0.01703	5.2546	-4.02747	4.2546	-0.0442	3.2546	9.33712	2.2546	-9.92503	1.2546	-5.0348	0.2546	-5.53754
	9.2548	-0.33424	8.2548	-4.03392	7.2548	-4.2305	6.2548	0.00736	5.2548	-4.00813	4.2548	-0.01197	3.2548	9.20177	2.2548	-9.94437	1.2548	-5.07025	0.2548	-5.52787
	9.255	-0.33102	8.255	-3.98558	7.255	-4.19183	6.255	0.01703	5.255	-3.93723	4.255	-0.0023	3.255	9.13087	2.255	-9.93148	1.255	-5.12181	0.255	-5.46986
	9.2552	-0.26979	8.2552	-3.93401	7.2552	-4.17572	6.2552	0.01059	5.2552	-3.91468	4.2552	-0.01519	3.2552	9.00196	2.2552	-9.96048	1.2552	-5.09925	0.2552	-5.40541
	9.2554	-0.23112	8.2554	-3.92434	7.2554	-4.1306	6.2554	-0.00875	5.2554	-3.87923	4.2554	-0.02486	3.2554	8.89883	2.2554	-9.97659	1.2554	-5.13148	0.2554	-5.3893
	9.2556	-0.18278	8.2556	-3.87278	7.2556	-4.11448	6.2556	0.03637	5.2556	-3.84378	4.2556	-0.00553	3.2556	8.8086	2.2556	-9.97659	1.2556	-5.20238	0.2556	-5.36029
	9.2558	-0.09254	8.2558	-3.85989	7.2558	-4.07581	6.2558	0.01381	5.2558	-3.8051	4.2558	-0.02486	3.2558	8.6958	2.2558	-10.0217	1.2558	-5.21527	0.2558	-5.33129
	9.256	-0.03453	8.256	-3.82122	7.256	-4.06614	6.256	0.00414	5.256	-3.77288	4.256	-0.01197	3.256	8.61846	2.256	-10.0217	1.256	-5.23461	0.256	-5.32484
	9.2562	0.04926	8.2562	-3.81155	7.2562	-4.02747	6.2562	0.02026	5.2562	-3.7052	4.2562	-0.0023	3.2562	8.48955	2.2562	-10.0282	1.2562	-5.22494	0.2562	-5.23461
	9.2564	0.12983	8.2564	-3.76643	7.2564	-3.99524	6.2564	0.0267	5.2564	-3.69231	4.2564	-0.00553	3.2564	8.4122	2.2564	-10.012	1.2564	-5.3184	0.2564	-5.23461
	9.2566	0.1975	8.2566	-3.74709	7.2566	-3.96946	6.2566	0.02992	5.2566	-3.63752	4.2566	0.0009193	3.2566	8.29941	2.2566	-9.98949	1.2566	-5.35062	0.2566	-5.18949
	9.2568	0.23295	8.2568	-3.70842	7.2568	-3.94368	6.2568	0.02026	5.2568	-3.58918	4.2568	0.0009193	3.2568	8.21562	2.2568	-9.69944	1.2568	-5.36996	0.2568	-5.1057
	9.257	0.30063	8.257	-3.68909	7.257	-3.92757	6.257	0.02348	5.257	-3.55373	4.257	-0.00553	3.257	8.12538	2.257	-9.42229	1.257	-5.45375	0.257	-5.07669
	9.2572	0.34253	8.2572	-3.65686	7.2572	-3.89212	6.2572	0.02026	5.2572	-3.51506	4.2572	0.01381	3.2572	8.05126	2.2572	-9.25793	1.2572	-5.49887	0.2572	-5.01224
	9.2574	0.37798	8.2574	-3.61819	7.2574	-3.83411	6.2574	0.00414	5.2574	-3.4925	4.2574	0.00414	3.2574	7.96425	2.2574	-8.99689	1.2574	-5.51498	0.2574	-4.9639
	9.2576	0.41987	8.2576	-3.58274	7.2576	-3.82766	6.2576	0.00736	5.2576	-3.4216	4.2576	-0.00875	3.2576	7.87723	2.2576	-8.77775	1.2576	-5.56977	0.2576	-4.93489
	9.2578	0.41987	8.2578	-3.55373	7.2578	-3.7761	6.2578	0.01381	5.2578	-3.37648	4.2578	-0.00875	3.2578	7.77088	2.2578	-8.53927	1.2578	-5.55688	0.2578	-4.893
	9.258	0.46499	8.258	-3.53762	7.258	-3.76643	6.258	-0.01197	5.258	-3.36359	4.258	-0.01519	3.258	7.68709	2.258	-8.28145	1.258	-5.64389	0.258	-4.81565
	9.2582	0.45854	8.2582	-3.50217	7.2582	-3.73743	6.2582	0.0009193	5.2582	-3.29914	4.2582	-0.00875	3.2582	7.58719	2.2582	-8.06553	1.2582	-5.65678	0.2582	-4.7512
	9.2584	0.47466	8.2584	-3.4635	7.2584	-3.69553	6.2584	-0.03131	5.2584	-3.27658	4.2584	-0.02486	3.2584	7.47117	2.2584	-7.76582	1.2584	-5.6729	0.2584	-4.70286
	9.2586	0.47144	8.2586	-3.43771	7.2586	-3.66653	6.2586	-0.02164	5.2586	-3.24757	4.2586	-0.0023	3.2586	7.34871	2.2586	-7.60146	1.2586	-5.6729	0.2586	-4.62874
	9.2588	0.45532	8.2588	-3.40226	7.2588	-3.61819	6.2588	-0.05064	5.2588	-3.17345	4.2588	-0.0023	3.2588	7.22624	2.2588	-7.42421	1.2588	-5.78569	0.2588	-4.60295
	9.259	0.4521	8.259	-3.37004	7.259	-3.61496	6.259	-0.05064	5.259	-3.11867	4.259	-0.01842	3.259	7.10378	2.259	-7.20506	1.259	-5.80825	0.259	-4.50627
	9.2592	0.4102	8.2592	-3.32492	7.2592	-3.56662	6.2592	-0.06031	5.2592	-2.82862	4.2592	0.03315	3.2592	7.0071	2.2592	-7.08905	1.2592	-5.81147	0.2592	-4.48049
	9.2594	0.37798	8.2594	-3.29914	7.2594	-3.5215	6.2594	-0.06998	5.2594	-2.21308	4.2594	-0.0023	3.2594	6.86852	2.2594	-7.02137	1.2594	-5.81792	0.2594	-4.44826
	9.2596	0.32319	8.2596	-3.25724	7.2596	-3.51828	6.2596	-0.05064	5.2596	-1.6201	4.2596	0.0009193	3.2596	6.76217	2.2596	-6.77322	1.2596	-5.86304	0.2596	-4.37414
	9.2598	0.31352	8.2598	-3.22179	7.2598	-3.47639	6.2598	-0.05387	5.2598	-1.03679	4.2598	-0.01197	3.2598	6.57848	2.2598	-6.65076	1.2598	-5.87915	0.2598	-4.35158
	9.26	0.25229	8.26	-3.2089	7.26	-3.45705	6.26	-0.08287	5.26	-0.37614	4.26	0.0267	3.26	6.47535	2.26	-6.40905	1.26	-5.89849	0.26	-4.27424
	9.2602	0.21362	8.2602	-3.14767	7.2602	-3.4216	6.2602	-0.10221	5.2602	0.14916	4.2602	0.01703	3.2602	6.39156	2.2602	-7.64013	1.2602	-5.96938	0.2602	-4.21945
	9.2604	0.17172	8.2604	-3.13156	7.2604	-3.37971	6.2604	-0.13443	5.2604	0.43921	4.2604	0.0267	3.2604	6.32711	2.2604	-8.3169	1.2604	-6.01773	0.2604	-4.19045
	9.2606	0.11694	8.2606	-3.11867	7.2606	-3.34748	6.2606	-0.11188	5.2606	0.65191	4.2606	0.04604	3.2606	6.15308	2.2606	-8.90988	1.2606	-6.09507	0.2606	-4.16789
	9.2608	0.07826	8.2608	-3.10578	7.2608	-3.32492	6.2608	-0.09254	5.2608	0.80015	4.2608	0.02348	3.2608	6.00161	2.2608	-9.35139	1.2608	-6.03384	0.2608	-4.09054
	9.261	0.01381	8.261	-3.09933	7.261	-3.28947	6.261	-0.12477	5.261	0.93228	4.261	0.0267	3.261	5.92427	2.261	-9.61243	1.261	-6.09507	0.261	-4.14533
	9.2612	-0.01197	8.2612	-3.0671	7.2612	-3.24435	6.2612	-0.13121	5.2612	1.05475	4.2612	0.05893	3.2612	5.68579	2.2612	-9.8638	1.2612	-6.09185	0.2612	-4.09699
	9.2614	-0.05709	8.2614	-3.03165	7.2614	-3.2089	6.2614	-0.12154	5.2614	1.1611	4.2614	0.04281	3.2614	5.602	2.2614	-10.0056	1.2614	-6.08863	0.2614	-4.10666
	9.2616	-0.06031	8.2616	-3.01232	7.2616	-3.17023	6.2616	-0.09254	5.2616	1.20944	4.2616	0.06537	3.2616	5.40541	2.2616	-10.1248	1.2616	-6.16919	0.2616	-4.11632
	9.2618	-0.10221	8.2618	-2.93819	7.2618	-3.13156	6.2618	-0.12154	5.2618	1.20621	4.2618	0.0686	3.2618	5.3184	2.2618	-9.88958	1.2618	-6.18531	0.2618	-4.07443
	9.262	-0.13443	8.262	-2.59659	7.262	-3.11544	6.262	-0.12799	5.262	1.17076	4.262	0.07182	3.262	5.21849	2.262	-9.67688	1.262	-6.20464	0.262	-4.07443
	9.2622	-0.12799	8.2622	-1.98749	7.2622	-3.08322	6.2622	-0.09898	5.2622	1.05152	4.2622	0.03315	3.2622	5.04769	2.2622	-10.2538	1.2622	-6.23042	0.2622	-4.06154
	9.2624	-0.1441	8.2624	-1.4203	7.2624	-3.05743	6.2624	-0.13121	5.2624	0.85494	4.2624	0.09438	3.2624	4.88011	2.2624	-10.3311	1.2624	-6.24976	0.2624	-4.07121
	9.2626	-0.15699	8.2626	-0.87566	7.2626	-3.01232	6.2626	-0.09254	5.2626	0.61968	4.2626	0.0976	3.2626	4.74475	2.2626	-10.3633	1.2626	-6.30132	0.2626	-4.00353
	9.2628	-0.15699	8.2628	-0.21178	7.2628	-2.98331	6.2628	-0.12154	5.2628	0.35864	4.2628	0.07826	3.2628	4.58684	2.2628	-10.3956	1.2628	-6.32711	0.2628	-4.01642
	9.263	-0.15377	8.263	0.25874	7.263	-2.95431	6.263	-0.11188	5.263	0.15239	4.263	0.0976	3.263	4.4966	2.263	-10.4149	1.263	-6.36578	0.263	-3.95519
	9.2632	-0.15055	8.2632	0.49722	7.2632	-2.90597	6.2632	-0.12154	5.2632	-0.00875	4.2632	0.11694	3.2632	4.36447	2.2632	-10.431	1.2632	-6.39478	0.2632	-3.9004
	9.2634	-0.15055	8.2634	0.64868	7.2634	-2.81573	6.2634	-0.09576	5.2634	-0.09576	4.2634	0.12338	3.2634	4.19689	2.2634	-10.4374	1.2634	-6.4109	0.2634	-3.81339
	9.2636	-0.15055	8.2636	0.76148	7.2636	-2.44834	6.2636	-0.11188	5.2636	-0.13766	4.2636	0.12016	3.2636	4.06476	2.2636	-10.4407	1.2636	-6.45924	0.2636	-3.78438
	9.2638	-0.14733	8.2638	0.8356	7.2638	-1.84247	6.2638	-0.13766	5.2638	-0.1441	4.2638	0.10727	3.2638	3.92296	2.2638	-10.2151	1.2638	-6.48502	0.2638	-3.71671
	9.264	-0.15699	8.264	0.89039	7.264	-1.29461	6.264	-0.13121	5.264	-0.15055	4.264	0.12338	3.264	3.78438	2.264	-10.4181	1.264	-6.53658	0.264	-3.62003
	9.2642	-0.16022	8.2642	0.90972	7.2642	-0.69196	6.2642	-0.14088	5.2642	-0.13121	4.2642	0.13627	3.2642	3.6168	2.2642	-10.4665	1.2642	-6.57848	0.2642	-3.62003
	9.2644	-0.16022	8.2644	0.91295	7.2644	-0.0442	6.2644	-0.12799	5.2644	-0.1441	4.2644	0.14594	3.2644	3.49756	2.2644	-10.4665	1.2644	-6.61715	0.2644	-3.59747
	9.2646	-0.15377	8.2646	0.89361	7.2646	0.41343	6.2646	-0.13443	5.2646	-0.19567	4.2646	0.13627	3.2646	3.41055	2.2646	-10.4987	1.2646	-6.6526	0.2646	-3.53946
	9.2648	-0.16666	8.2648	0.84849	7.2648	0.63257	6.2648	-0.14733	5.2648	-0.25367	4.2648	0.14916	3.2648	3.32676	2.2648	-10.518	1.2648	-6.67516	0.2648	-3.48467
	9.265	-0.15377	8.265	0.79371	7.265	0.80015	6.265	-0.13121	5.265	-0.29557	4.265	0.14594	3.265	3.12695	2.265	-10.5212	1.265	-6.73639	0.265	-3.46211
	9.2652	-0.16344	8.2652	0.64546	7.2652	0.9065	6.2652	-0.13121	5.2652	-0.33424	4.2652	0.13305	3.2652	2.9916	2.2652	-10.5341	1.2652	-6.72672	0.2652	-3.4041
	9.2654	-0.17311	8.2654	0.46177	7.2654	1.02252	6.2654	-0.14088	5.2654	-0.38903	4.2654	0.15239	3.2654	2.8788	2.2654	-10.5728	1.2654	-6.80407	0.2654	-3.35899
	9.2656	-0.16022	8.2656	0.27485	7.2656	1.07408	6.2656	-0.18922	5.2656	-0.39547	4.2656	0.15239	3.2656	2.70478	2.2656	-10.6018	1.2656	-6.81374	0.2656	-3.2752
	9.2658	-0.16666	8.2658	0.12983	7.2658	1.12565	6.2658	-0.16344	5.2658	-0.38581	4.2658	0.15883	3.2658	2.57587	2.2658	-10.6211	1.2658	-6.91042	0.2658	-3.24619
	9.266	-0.19244	8.266	0.01381	7.266	1.10631	6.266	-0.16344	5.266	-0.35358	4.266	0.17817	3.266	2.40506	2.266	-10.634	1.266	-6.92653	0.266	-3.21396
	9.2662	-0.18278	8.2662	-0.0732	7.2662	1.09664	6.2662	-0.16666	5.2662	-0.33102	4.2662	0.17172	3.2662	2.25037	2.2662	-10.6308	1.2662	-6.94909	0.2662	-3.14306
	9.2664	-0.16022	8.2664	-0.13121	7.2664	1.06119	6.2664	-0.16666	5.2664	-0.29879	4.2664	0.1685	3.2664	2.07957	2.2664	-10.6985	1.2664	-7.02644	0.2664	-3.11406
	9.2666	-0.16666	8.2666	-0.16666	7.2666	0.90972	6.2666	-0.17955	5.2666	-0.2859	4.2666	0.14272	3.2666	1.96033	2.2666	-10.7275	1.2666	-7.08122	0.2666	-3.07861
	9.2668	-0.15699	8.2668	-0.18922	7.2668	0.75181	6.2668	-0.17633	5.2668	-0.31168	4.2668	0.15883	3.2668	1.81531	2.2668	-10.7404	1.2668	-7.08444	0.2668	-3.01738
	9.267	-0.13443	8.267	-0.22145	7.267	0.51655	6.267	-0.16022	5.267	-0.33424	4.267	0.16205	3.267	1.67673	2.267	-10.6953	1.267	-7.15212	0.267	-2.9916
	9.2672	-0.1441	8.2672	-0.25367	7.2672	0.30708	6.2672	-0.15377	5.2672	-0.38903	4.2672	0.15883	3.2672	1.5446	2.2672	-10.7081	1.2672	-7.17468	0.2672	-2.92714
	9.2674	-0.1151	8.2674	-0.30202	7.2674	0.16205	6.2674	-0.17311	5.2674	-0.44059	4.2674	0.17817	3.2674	1.42214	2.2674	-10.7081	1.2674	-7.27458	0.2674	-2.88847
	9.2676	-0.10543	8.2676	-0.33424	7.2676	0.03959	6.2676	-0.14733	5.2676	-0.4986	4.2676	0.17495	3.2676	1.28034	2.2676	-10.663	1.2676	-7.25525	0.2676	-2.90136
	9.2678	-0.08287	8.2678	-0.39547	7.2678	-0.05064	6.2678	-0.15377	5.2678	-0.49216	4.2678	0.15239	3.2678	1.13854	2.2678	-10.6791	1.2678	-7.2907	0.2678	-2.78857
	9.268	-0.06676	8.268	-0.44382	7.268	-0.09576	6.268	-0.15055	5.268	-0.49216	4.268	0.16205	3.268	0.99674	2.268	-10.7049	1.268	-7.32615	0.268	-2.67255
	9.2682	-0.04098	8.2682	-0.43415	7.2682	-0.1151	6.2682	-0.15055	5.2682	-0.44704	4.2682	0.12983	3.2682	0.86783	2.2682	-10.7468	1.2682	-7.38738	0.2682	-2.61454
	9.2684	-0.02486	8.2684	-0.4277	7.2684	-0.12477	6.2684	-0.13121	5.2684	-0.39547	4.2684	0.15239	3.2684	0.73892	2.2684	-10.7307	1.2684	-7.40349	0.2684	-2.5243
	9.2686	0.00736	8.2686	-0.42448	7.2686	-0.14733	6.2686	-0.13121	5.2686	-0.35036	4.2686	0.14594	3.2686	0.57778	2.2686	-10.7629	1.2686	-7.50984	0.2686	-2.41795
	9.2688	0.00736	8.2688	-0.38581	7.2688	-0.15699	6.2688	-0.14088	5.2688	-0.28268	4.2688	0.17817	3.2688	0.44565	2.2688	-10.7565	1.2688	-7.54852	0.2688	-2.42762
	9.269	0.02026	8.269	-0.34713	7.269	-0.19889	6.269	-0.11832	5.269	-0.19889	4.269	0.15239	3.269	0.32641	2.269	-10.7565	1.269	-7.55174	0.269	-2.21815
	9.2692	0.02348	8.2692	-0.32135	7.2692	-0.24401	6.2692	-0.11188	5.2692	-0.09254	4.2692	0.17817	3.2692	0.20717	2.2692	-10.7984	1.2692	-7.63231	0.2692	-2.15047
	9.2694	0.01703	8.2694	-0.33424	7.2694	-0.30202	6.2694	-0.12154	5.2694	-0.01842	4.2694	0.18139	3.2694	0.07826	2.2694	-10.808	1.2694	-7.67742	0.2694	-2.12791
	9.2696	0.02348	8.2696	-0.30202	7.2696	-0.34069	6.2696	-0.09898	5.2696	0.06537	4.2696	0.17495	3.2696	-0.01842	2.2696	-10.8757	1.2696	-7.65809	0.2696	-2.01834
	9.2698	0.02348	8.2698	-0.33424	7.2698	-0.35358	6.2698	-0.09254	5.2698	0.13305	4.2698	0.17495	3.2698	-0.20533	2.2698	-10.8983	1.2698	-7.65487	0.2698	-2.01189
	9.27	0.01381	8.27	-0.33747	7.27	-0.3568	6.27	-0.10221	5.27	0.1685	4.27	0.17817	3.27	-0.31491	2.27	-10.8306	1.27	-7.787	0.27	-1.91199
	9.2702	0.0009193	8.2702	-0.34713	7.2702	-0.34391	6.2702	-0.08287	5.2702	0.21684	4.2702	0.17495	3.2702	-0.43737	2.2702	-10.8693	1.2702	-7.75799	0.2702	-1.88621
	9.2704	0.0009193	8.2704	-0.37292	7.2704	-0.31168	6.2704	-0.08932	5.2704	0.24262	4.2704	0.17817	3.2704	-0.53405	2.2704	-10.8661	1.2704	-7.79344	0.2704	-1.80564
	9.2706	-0.00553	8.2706	-0.34391	7.2706	-0.29557	6.2706	-0.10865	5.2706	0.2684	4.2706	0.18461	3.2706	-0.68552	2.2706	-10.8854	1.2706	-7.87401	0.2706	-1.83787
	9.2708	-0.01519	8.2708	-0.32457	7.2708	-0.28912	6.2708	-0.06354	5.2708	0.27807	4.2708	0.18461	3.2708	-0.81443	2.2708	-10.9305	1.2708	-7.86112	0.2708	-1.69284
	9.271	-0.01842	8.271	-0.26979	7.271	-0.26979	6.271	-0.06998	5.271	0.27163	4.271	0.17817	3.271	-0.89499	2.271	-10.9112	1.271	-7.88368	0.271	-1.63483
	9.2712	-0.02486	8.2712	-0.215	7.2712	-0.27301	6.2712	-0.04742	5.2712	0.29741	4.2712	0.18461	3.2712	-1.15281	2.2712	-10.8822	1.2712	-7.96425	0.2712	-1.60583
	9.2714	-0.02164	8.2714	-0.13766	7.2714	-0.31813	6.2714	-0.05709	5.2714	0.27163	4.2714	0.20717	3.2714	-1.22371	2.2714	-10.9176	1.2714	-7.97714	0.2714	-1.59938
	9.2716	-0.01197	8.2716	-0.06676	7.2716	-0.31491	6.2716	-0.04742	5.2716	0.29741	4.2716	0.19106	3.2716	-1.35262	2.2716	-10.9273	1.2716	-7.97391	0.2716	-1.50915
	9.2718	-0.01842	8.2718	0.03315	7.2718	-0.34713	6.2718	-0.05709	5.2718	0.27807	4.2718	0.21362	3.2718	-1.50086	2.2718	-10.9627	1.2718	-8.00292	0.2718	-1.58972
	9.272	-0.02486	8.272	0.10405	7.272	-0.33747	6.272	-0.0442	5.272	0.26196	4.272	0.23295	3.272	-1.66522	2.272	-10.966	1.272	-8.0577	0.272	-1.44469
	9.2722	-0.01519	8.2722	0.13305	7.2722	-0.31168	6.2722	-0.05387	5.2722	0.22973	4.2722	0.22973	3.2722	-1.80702	2.2722	-10.9724	1.2722	-8.08671	0.2722	-1.47692
	9.2724	-0.01197	8.2724	0.21684	7.2724	-0.27623	6.2724	-0.04098	5.2724	0.1975	4.2724	0.2684	3.2724	-1.96171	2.2724	-10.9692	1.2724	-8.12216	0.2724	-1.46403
	9.2726	-0.02164	8.2726	0.24907	7.2726	-0.20856	6.2726	-0.02486	5.2726	0.18461	4.2726	0.19106	3.2726	-2.13574	2.2726	-10.9853	1.2726	-8.1705	0.2726	-1.47048
	9.2728	0.00414	8.2728	0.3103	7.2728	-0.14088	6.2728	-0.01197	5.2728	0.15239	4.2728	0.2394	3.2728	-2.30977	2.2728	-10.995	1.2728	-8.21562	0.2728	-1.46081
	9.273	-0.03453	8.273	0.32641	7.273	-0.05709	6.273	-0.00875	5.273	0.07826	4.273	0.23295	3.273	-2.46446	2.273	-11.0079	1.273	-8.24784	0.273	-1.42536
	9.2732	0.00414	8.2732	0.37798	7.2732	0.02992	6.2732	0.00736	5.2732	0.03959	4.2732	0.26196	3.2732	-2.66749	2.2732	-11.0304	1.2732	-8.28329	0.2732	-1.37057
	9.2734	0.01381	8.2734	0.39409	7.2734	0.11049	6.2734	0.0009193	5.2734	-0.02486	4.2734	0.25551	3.2734	-2.88019	2.2734	-11.0369	1.2734	-8.33486	0.2734	-1.32223
	9.2736	-0.0023	8.2736	0.40376	7.2736	0.18461	6.2736	0.02992	5.2736	-0.06031	4.2736	0.26196	3.2736	-2.9962	2.2736	-11.0626	1.2736	-8.39287	0.2736	-1.25133
	9.2738	-0.0023	8.2738	0.41987	7.2738	0.24907	6.2738	-0.00875	5.2738	-0.09898	4.2738	0.26518	3.2738	-3.21212	2.2738	-11.0788	1.2738	-8.41865	0.2738	-1.232
	9.274	0.0009193	8.274	0.41665	7.274	0.29096	6.274	0.01059	5.274	-0.15055	4.274	0.28774	3.274	-3.36681	2.274	-11.082	1.274	-8.47021	0.274	-1.15787
	9.2742	-0.00553	8.2742	0.3812	7.2742	0.33608	6.2742	0.01381	5.2742	-0.16344	4.2742	0.30385	3.2742	-3.59885	2.2742	-11.0884	1.2742	-8.52178	0.2742	-1.12242
	9.2744	0.00414	8.2744	0.37475	7.2744	0.37798	6.2744	0.02026	5.2744	-0.16988	4.2744	0.30708	3.2744	-3.70842	2.2744	-11.1078	1.2744	-8.56045	0.2744	-1.09664
	9.2746	0.00414	8.2746	0.34253	7.2746	0.40054	6.2746	0.02348	5.2746	-0.18278	4.2746	0.29096	3.2746	-3.86956	2.2746	-11.1271	1.2746	-8.60557	0.2746	-1.00963
	9.2748	0.00414	8.2748	0.31352	7.2748	0.43921	6.2748	0.01059	5.2748	-0.18278	4.2748	0.3103	3.2748	-4.0597	2.2748	-11.1142	1.2748	-8.67969	0.2748	-0.97096
	9.275	-0.0023	8.275	0.26196	7.275	0.45854	6.275	0.07182	5.275	-0.18922	4.275	0.32319	3.275	-4.12737	2.275	-11.1368	1.275	-8.68613	0.275	-0.9065
	9.2752	0.01059	8.2752	0.24907	7.2752	0.47466	6.2752	-0.0023	5.2752	-0.19889	4.2752	0.32641	3.2752	-4.28851	2.2752	-11.1432	1.2752	-8.7377	0.2752	-0.90006
	9.2754	0.0009193	8.2754	0.21684	7.2754	0.46177	6.2754	-0.01842	5.2754	-0.186	4.2754	0.35542	3.2754	-4.41097	2.2754	-11.1625	1.2754	-8.79248	0.2754	-0.81627
	9.2756	0.00414	8.2756	0.17817	7.2756	0.46821	6.2756	-0.05064	5.2756	-0.19244	4.2756	0.3393	3.2756	-4.61078	2.2756	-11.2399	1.2756	-8.79893	0.2756	-0.75503
	9.2758	0.0009193	8.2758	0.13305	7.2758	0.44565	6.2758	-0.00553	5.2758	-0.16666	4.2758	0.35219	3.2758	-4.74936	2.2758	-11.2173	1.2758	-8.90206	0.2758	-0.72925
	9.276	-0.00875	8.276	0.10405	7.276	0.42309	6.276	0.0009193	5.276	-0.18278	4.276	0.36186	3.276	-4.90405	2.276	-11.227	1.276	-8.91495	0.276	-0.6938
	9.2762	-0.00875	8.2762	0.04604	7.2762	0.39731	6.2762	0.01703	5.2762	-0.186	4.2762	0.36509	3.2762	-5.06196	2.2762	-11.3076	1.2762	-8.97618	0.2762	-0.63902
	9.2764	-0.00875	8.2764	0.00736	7.2764	0.36509	6.2764	0.02026	5.2764	-0.18922	4.2764	0.36831	3.2764	-5.21987	2.2764	-11.3043	1.2764	-9.0213	0.2764	-0.60679
	9.2766	-0.00553	8.2766	-0.02809	7.2766	0.31997	6.2766	0.02026	5.2766	-0.186	4.2766	0.41343	3.2766	-5.42613	2.2766	-11.2947	1.2766	-9.1212	0.2766	-0.51011
	9.2768	0.00414	8.2768	-0.09576	7.2768	0.27485	6.2768	0.01381	5.2768	-0.19567	4.2768	0.41987	3.2768	-5.5357	2.2768	-11.2689	1.2768	-9.11153	0.2768	-0.56489
	9.277	0.01059	8.277	-0.12154	7.277	0.22651	6.277	0.01381	5.277	-0.17311	4.277	0.41343	3.277	-5.68394	2.277	-11.2625	1.277	-9.21788	0.277	-0.49399
	9.2772	0.00414	8.2772	-0.12154	7.2772	0.17817	6.2772	0.02992	5.2772	-0.16988	4.2772	0.40698	3.2772	-5.85797	2.2772	-11.2302	1.2772	-9.25333	0.2772	-0.43276
	9.2774	0.01059	8.2774	-0.12799	7.2774	0.14594	6.2774	0.02348	5.2774	-0.186	4.2774	0.40698	3.2774	-5.94821	2.2774	-11.2463	1.2774	-9.31779	0.2774	-0.4102
	9.2776	0.02026	8.2776	-0.15699	7.2776	0.08793	6.2776	0.02348	5.2776	-0.20856	4.2776	0.44565	3.2776	-6.11256	2.2776	-11.2496	1.2776	-9.37257	0.2776	-0.37475
	9.2778	0.00414	8.2778	-0.1441	7.2778	0.05248	6.2778	0.00736	5.2778	-0.186	4.2778	0.41665	3.2778	-6.19635	2.2778	-11.2592	1.2778	-9.42414	0.2778	-0.31675
	9.278	-0.0023	8.278	-0.14733	7.278	0.0009193	6.278	0.00414	5.278	-0.17633	4.278	0.44243	3.278	-6.35427	2.278	-11.2206	1.278	-9.43058	0.278	-0.22329
	9.2782	0.01059	8.2782	-0.14733	7.2782	-0.04742	6.2782	0.02026	5.2782	-0.20856	4.2782	0.41987	3.2782	-6.47673	2.2782	-11.2496	1.2782	-9.50793	0.2782	-0.18461
	9.2784	0.00414	8.2784	-0.1441	7.2784	-0.08609	6.2784	0.01703	5.2784	-0.20211	4.2784	0.43921	3.2784	-6.67009	2.2784	-11.2496	1.2784	-9.49181	0.2784	0.0023
	9.2786	-0.00875	8.2786	-0.14733	7.2786	-0.1151	6.2786	0.03637	5.2786	-0.22467	4.2786	0.44243	3.2786	-6.80545	2.2786	-11.2496	1.2786	-9.54338	0.2786	-0.01381
	9.2788	0.01059	8.2788	-0.09576	7.2788	-0.14088	6.2788	0.02992	5.2788	-0.215	4.2788	0.41665	3.2788	-6.93436	2.2788	-11.2657	1.2788	-9.56594	0.2788	0.06354
	9.279	0.02026	8.279	-0.12799	7.279	-0.17955	6.279	0.0267	5.279	-0.17633	4.279	0.42309	3.279	-7.10516	2.279	-11.2431	1.279	-9.64006	0.279	0.08287
	9.2792	0.02348	8.2792	-0.10543	7.2792	-0.16988	6.2792	0.02992	5.2792	-0.16988	4.2792	0.43599	3.2792	-7.2244	2.2792	-11.2431	1.2792	-9.69484	0.2792	0.19244
	9.2794	0.02026	8.2794	-0.11188	7.2794	-0.17311	6.2794	0.03315	5.2794	-0.16666	4.2794	0.44565	3.2794	-7.3952	2.2794	-11.2592	1.2794	-9.71418	0.2794	0.24078
	9.2796	0.01059	8.2796	-0.08932	7.2796	-0.17633	6.2796	0.0267	5.2796	-0.186	4.2796	0.42954	3.2796	-7.46933	2.2796	-11.3334	1.2796	-9.82698	0.2796	0.31491
	9.2798	0.00736	8.2798	-0.09254	7.2798	-0.17955	6.2798	0.02992	5.2798	-0.16344	4.2798	0.43276	3.2798	-7.68202	2.2798	-11.2915	1.2798	-9.82053	0.2798	0.40837
	9.28	0.01703	8.28	-0.09898	7.28	-0.17633	6.28	0.03315	5.28	-0.14088	4.28	0.46821	3.28	-7.78837	2.28	-11.2657	1.28	-9.85598	0.28	0.40837
	9.2802	0.01059	8.2802	-0.07643	7.2802	-0.16988	6.2802	0.03637	5.2802	-0.13121	4.2802	0.46499	3.2802	-7.97529	2.2802	-11.3269	1.2802	-9.94944	0.2802	0.40192
	9.2804	0.00414	8.2804	-0.08609	7.2804	-0.16666	6.2804	0.02992	5.2804	-0.10865	4.2804	0.48755	3.2804	-8.10098	2.2804	-11.2528	1.2804	-9.93333	0.2804	0.45026
	9.2806	0.00736	8.2806	-0.09576	7.2806	-0.1441	6.2806	0.04604	5.2806	-0.08609	4.2806	0.46821	3.2806	-8.1332	2.2806	-11.2399	1.2806	-10.0075	0.2806	0.47282
	9.2808	0.00414	8.2808	-0.09576	7.2808	-0.15377	6.2808	0.03315	5.2808	-0.06354	4.2808	0.47144	3.2808	-8.35235	2.2808	-11.2206	1.2808	-10.0236	0.2808	0.53405
	9.281	-0.0023	8.281	-0.10865	7.281	-0.15699	6.281	0.05893	5.281	-0.03775	4.281	0.47788	3.281	-8.49092	2.281	-11.1948	1.281	-10.0107	0.281	0.53083
	9.2812	-0.01197	8.2812	-0.10865	7.2812	-0.16022	6.2812	0.04281	5.2812	-0.05387	4.2812	0.45854	3.2812	-8.62306	2.2812	-11.1916	1.2812	-10.0397	0.2812	0.61462
	9.2814	-0.01519	8.2814	-0.10543	7.2814	-0.16344	6.2814	0.08149	5.2814	-0.01842	4.2814	0.49722	3.2814	-8.72296	2.2814	-11.1787	1.2814	-10.0719	0.2814	0.67907
	9.2816	-0.00553	8.2816	-0.08932	7.2816	-0.15699	6.2816	0.0686	5.2816	-0.00875	4.2816	0.49399	3.2816	-8.9131	2.2816	-11.1593	1.2816	-10.1202	0.2816	0.64362
	9.2818	-0.00875	8.2818	-0.0732	7.2818	-0.16988	6.2818	0.09438	5.2818	0.00414	4.2818	0.50044	3.2818	-8.98722	2.2818	-11.1239	1.2818	-10.1235	0.2818	0.67585
	9.282	0.0009193	8.282	-0.06676	7.282	-0.15377	6.282	0.07826	5.282	-0.0023	4.282	0.51333	3.282	-9.07746	2.282	-11.1174	1.282	-10.2008	0.282	0.73708
	9.2822	0.02348	8.2822	-0.03453	7.2822	-0.16666	6.2822	0.06537	5.2822	-0.00553	4.2822	0.52622	3.2822	-9.23537	2.2822	-11.1045	1.2822	-10.2105	0.2822	0.75642
	9.2824	0.00414	8.2824	-0.02809	7.2824	-0.16344	6.2824	0.06537	5.2824	-0.01197	4.2824	0.53911	3.2824	-9.31916	2.2824	-11.0916	1.2824	-10.2459	0.2824	0.75642
	9.2826	-0.0023	8.2826	0.0009193	7.2826	-0.16666	6.2826	0.07504	5.2826	-0.02164	4.2826	0.51655	3.2826	-9.43518	2.2826	-11.0788	1.2826	-10.2911	0.2826	0.76286
	9.2828	-0.01197	8.2828	0.0267	7.2828	-0.17955	6.2828	0.10082	5.2828	-0.01197	4.2828	0.52944	3.2828	-9.60921	2.2828	-11.0723	1.2828	-10.3491	0.2828	0.77253
	9.283	0.01059	8.283	0.03315	7.283	-0.16988	6.283	0.09438	5.283	-0.02164	4.283	0.54234	3.283	-9.68011	2.283	-11.0401	1.283	-10.362	0.283	0.84343
	9.2832	-0.02164	8.2832	0.07826	7.2832	-0.18278	6.2832	0.08471	5.2832	-0.00875	4.2832	0.55523	3.2832	-9.81868	2.2832	-11.0336	1.2832	-10.3877	0.2832	0.89499
	9.2834	-0.01197	8.2834	0.07826	7.2834	-0.16344	6.2834	0.11694	5.2834	-0.02809	4.2834	0.56489	3.2834	-9.9637	2.2834	-11.0175	1.2834	-10.4296	0.2834	0.924
	9.2836	-0.00553	8.2836	0.10405	7.2836	-0.17311	6.2836	0.11694	5.2836	-0.05064	4.2836	0.56812	3.2836	-10.1216	2.2836	-11.0046	1.2836	-10.4973	0.2836	1.00779
	9.2838	-0.02486	8.2838	0.10727	7.2838	-0.15055	6.2838	0.12661	5.2838	-0.06031	4.2838	0.57134	3.2838	-10.1893	2.2838	-10.9627	1.2838	-10.507	0.2838	0.99168
	9.284	-0.03131	8.284	0.12016	7.284	-0.13121	6.284	0.14272	5.284	-0.04098	4.284	0.57778	3.284	-10.2795	2.284	-10.9434	1.284	-10.5199	0.284	1.10125
	9.2842	-0.01842	8.2842	0.1395	7.2842	-0.13443	6.2842	0.1395	5.2842	-0.04098	4.2842	0.58745	3.2842	-10.4374	2.2842	-10.9176	1.2842	-10.5747	0.2842	1.17215
	9.2844	-0.01519	8.2844	0.12016	7.2844	-0.12477	6.2844	0.15239	5.2844	-0.0442	4.2844	0.59712	3.2844	-10.5341	2.2844	-10.9015	1.2844	-10.6359	0.2844	1.19793
	9.2846	-0.02164	8.2846	0.14594	7.2846	-0.10221	6.2846	0.14594	5.2846	0.0009193	4.2846	0.59712	3.2846	-10.6308	2.2846	-10.8693	1.2846	-10.6713	0.2846	1.23016
	9.2848	-0.03131	8.2848	0.12016	7.2848	-0.08609	6.2848	0.15561	5.2848	-0.04098	4.2848	0.59068	3.2848	-10.7049	2.2848	-10.8532	1.2848	-10.6874	0.2848	1.28172
	9.285	-0.00875	8.285	0.15239	7.285	-0.05064	6.285	0.13627	5.285	-0.02164	4.285	0.62613	3.285	-10.8242	2.285	-10.8403	1.285	-10.7358	0.285	1.33006
	9.2852	-0.01842	8.2852	0.12661	7.2852	-0.04098	6.2852	0.16528	5.2852	-0.02164	4.2852	0.61323	3.2852	-10.9112	2.2852	-10.8274	1.2852	-10.7358	0.2852	1.38485
	9.2854	-0.01842	8.2854	0.14272	7.2854	-0.03131	6.2854	0.14594	5.2854	0.0009193	4.2854	0.6229	3.2854	-10.9434	2.2854	-10.8177	1.2854	-10.8035	0.2854	1.42674
	9.2856	0.00414	8.2856	0.16205	7.2856	0.0009193	6.2856	0.14272	5.2856	0.00414	4.2856	0.63257	3.2856	-11.0336	2.2856	-10.7662	1.2856	-10.8163	0.2856	1.48475
	9.2858	-0.02486	8.2858	0.17817	7.2858	-0.0023	6.2858	0.17172	5.2858	-0.00875	4.2858	0.64224	3.2858	-11.1239	2.2858	-10.7597	1.2858	-10.8421	0.2858	1.51053
	9.286	-0.01519	8.286	0.1685	7.286	0.00736	6.286	0.18139	5.286	0.01059	4.286	0.6648	3.286	-11.2689	2.286	-10.7307	1.286	-10.8454	0.286	1.56532
	9.2862	-0.01519	8.2862	0.18139	7.2862	0.00414	6.2862	0.20073	5.2862	0.00736	4.2862	0.64868	3.2862	-11.3269	2.2862	-10.8499	1.2862	-10.8744	0.2862	1.60721
	9.2864	-0.01842	8.2864	0.15561	7.2864	0.0009193	6.2864	0.18139	5.2864	0.01059	4.2864	0.65835	3.2864	-11.4075	2.2864	-10.7371	1.2864	-10.9227	0.2864	1.691
	9.2866	-0.01197	8.2866	0.15239	7.2866	-0.00875	6.2866	0.18461	5.2866	0.00736	4.2866	0.68736	3.2866	-11.5042	2.2866	-10.7662	1.2866	-10.8163	0.2866	1.68778
	9.2868	-0.01519	8.2868	0.1685	7.2868	-0.00553	6.2868	0.19428	5.2868	0.01703	4.2868	0.67124	3.2868	-11.5557	2.2868	-10.6566	1.2868	-11.0065	0.2868	1.74901
	9.287	-0.01197	8.287	0.18139	7.287	-0.01519	6.287	0.18461	5.287	0.0009193	4.287	0.69703	3.287	-11.6073	2.287	-10.634	1.287	-11.058	0.287	1.77802
	9.2872	-0.00875	8.2872	0.15561	7.2872	-0.06031	6.2872	0.20395	5.2872	0.02026	4.2872	0.71314	3.2872	-11.6846	2.2872	-10.5921	1.2872	-11.0967	0.2872	1.82636
	9.2874	-0.01197	8.2874	0.15561	7.2874	-0.0442	6.2874	0.2104	5.2874	-0.00553	4.2874	0.69703	3.2874	-11.733	2.2874	-10.5148	1.2874	-11.158	0.2874	1.83603
	9.2876	-0.0023	8.2876	0.17817	7.2876	-0.04742	6.2876	0.21362	5.2876	0.01059	4.2876	0.69058	3.2876	-11.8232	2.2876	-10.4954	1.2876	-11.1354	0.2876	1.91337
	9.2878	-0.00875	8.2878	0.17172	7.2878	-0.05709	6.2878	0.22329	5.2878	0.01381	4.2878	0.6938	3.2878	-11.8619	2.2878	-10.5116	1.2878	-11.1161	0.2878	1.97783
	9.288	-0.0023	8.288	0.18461	7.288	-0.05387	6.288	0.23618	5.288	0.02026	4.288	0.70669	3.288	-11.9038	2.288	-10.4729	1.288	-11.0806	0.288	2.05195
	9.2882	-0.0023	8.2882	0.1975	7.2882	-0.06354	6.2882	0.24585	5.2882	0.00414	4.2882	0.72925	3.2882	-11.9715	2.2882	-10.4117	1.2882	-11.0871	0.2882	2.14863
	9.2884	-0.00553	8.2884	0.18784	7.2884	-0.0732	6.2884	0.25551	5.2884	0.01381	4.2884	0.70992	3.2884	-12.0424	2.2884	-10.3762	1.2884	-11.1096	0.2884	2.2582
	9.2886	0.01381	8.2886	0.21362	7.2886	-0.06998	6.2886	0.25551	5.2886	-0.01519	4.2886	0.73892	3.2886	-12.0875	2.2886	-10.3698	1.2886	-11.1225	0.2886	2.26142
	9.2888	0.01381	8.2888	0.21362	7.2888	-0.0732	6.2888	0.25874	5.2888	0.00414	4.2888	0.73892	3.2888	-12.11	2.2888	-10.3504	1.2888	-11.1161	0.2888	2.36455
	9.289	0.01059	8.289	0.24262	7.289	-0.07965	6.289	0.27163	5.289	-0.0023	4.289	0.77759	3.289	-12.139	2.289	-10.3408	1.289	-11.1644	0.289	2.43867
	9.2892	0.02026	8.2892	0.22973	7.2892	-0.06031	6.2892	0.2813	5.2892	0.00736	4.2892	0.76148	3.2892	-12.1745	2.2892	-10.2956	1.2892	-11.1741	0.2892	2.48379
	9.2894	0.01381	8.2894	0.22329	7.2894	-0.06676	6.2894	0.29419	5.2894	-0.00553	4.2894	0.7647	3.2894	-12.2228	2.2894	-10.2731	1.2894	-11.1612	0.2894	2.5708
	9.2896	0.00736	8.2896	0.24262	7.2896	-0.05387	6.2896	0.25874	5.2896	-0.00875	4.2896	0.77437	3.2896	-12.3002	2.2896	-10.3182	1.2896	-11.1998	0.2896	2.5837
	9.2898	0.01703	8.2898	0.24907	7.2898	-0.05064	6.2898	0.29741	5.2898	0.0009193	4.2898	0.78726	3.2898	-12.3711	2.2898	-10.2505	1.2898	-11.1998	0.2898	2.63848
	9.29	0.03637	8.29	0.25874	7.29	-0.03453	6.29	0.31675	5.29	0.01059	4.29	0.78404	3.29	-12.4226	2.29	-10.199	1.29	-11.216	0.29	2.70294
	9.2902	0.01381	8.2902	0.2394	7.2902	-0.02164	6.2902	0.32964	5.2902	-0.0023	4.2902	0.76148	3.2902	-12.442	2.2902	-10.1796	1.2902	-11.2031	0.2902	2.76739
	9.2904	0.02348	8.2904	0.24262	7.2904	-0.01842	6.2904	0.32319	5.2904	0.01059	4.2904	0.79371	3.2904	-12.5354	2.2904	-10.141	1.2904	-11.2546	0.2904	2.77706
	9.2906	0.0009193	8.2906	0.2394	7.2906	-0.01842	6.2906	0.34897	5.2906	0.01059	4.2906	0.80015	3.2906	-12.5612	2.2906	-10.1635	1.2906	-11.2579	0.2906	2.91564
	9.2908	0.01703	8.2908	0.23295	7.2908	-0.01197	6.2908	0.3393	5.2908	-0.0023	4.2908	0.82271	3.2908	-12.6418	2.2908	-10.0733	1.2908	-11.2579	0.2908	2.97687
	9.291	0.0267	8.291	0.1975	7.291	-0.00553	6.291	0.36186	5.291	0.0009193	4.291	0.79693	3.291	-12.6998	2.291	-10.0507	1.291	-11.1966	0.291	3.0381
	9.2912	0.02026	8.2912	0.19428	7.2912	-0.01197	6.2912	0.3812	5.2912	0.0009193	4.2912	0.84849	3.2912	-12.7062	2.2912	-9.99593	1.2912	-11.2031	0.2912	3.10255
	9.2914	0.01703	8.2914	0.17817	7.2914	-0.00875	6.2914	0.40054	5.2914	0.00414	4.2914	0.85172	3.2914	-12.7481	2.2914	-9.95404	1.2914	-11.1741	0.2914	3.19923
	9.2916	0.02348	8.2916	0.18139	7.2916	-0.00875	6.2916	0.39409	5.2916	-0.00875	4.2916	0.88072	3.2916	-12.8126	2.2916	-9.93148	1.2916	-11.1773	0.2916	3.23468
	9.2918	0.00736	8.2918	0.17817	7.2918	-0.00553	6.2918	0.39731	5.2918	0.01059	4.2918	0.9065	3.2918	-12.8126	2.2918	-9.87025	1.2918	-11.1547	0.2918	3.2508
	9.292	0.02026	8.292	0.18784	7.292	-0.0023	6.292	0.39731	5.292	0.01703	4.292	0.90972	3.292	-12.8867	2.292	-9.84769	1.292	-11.1708	0.292	3.29914
	9.2922	0.01059	8.2922	0.17172	7.2922	-0.0023	6.2922	0.41343	5.2922	0.02348	4.2922	0.93228	3.2922	-12.8996	2.2922	-9.81868	1.2922	-11.1547	0.2922	3.37326
	9.2924	0.01703	8.2924	0.16205	7.2924	0.0009193	6.2924	0.40698	5.2924	0.02026	4.2924	0.90328	3.2924	-12.9157	2.2924	-9.75745	1.2924	-11.187	0.2924	3.27013
	9.2926	0.01703	8.2926	0.15883	7.2926	0.00736	6.2926	0.41987	5.2926	0.02026	4.2926	0.93551	3.2926	-12.9512	2.2926	-9.72845	1.2926	-11.1644	0.2926	3.31847
	9.2928	0.01703	8.2928	0.1685	7.2928	0.00414	6.2928	0.43921	5.2928	-0.0023	4.2928	0.95806	3.2928	-12.9641	2.2928	-9.67044	1.2928	-11.1612	0.2928	3.3217
	9.293	-0.0023	8.293	0.16528	7.293	-0.01197	6.293	0.43921	5.293	0.02026	4.293	0.97418	3.293	-13.0124	2.293	-9.64466	1.293	-11.1547	0.293	3.36037
	9.2932	0.01381	8.2932	0.18461	7.2932	-0.01842	6.2932	0.45854	5.2932	0.01381	4.2932	0.99351	3.2932	-13.0833	2.2932	-9.60921	1.2932	-11.158	0.2932	3.41838
	9.2934	0.01059	8.2934	0.18784	7.2934	-0.01519	6.2934	0.47466	5.2934	0.00414	4.2934	0.97096	3.2934	-13.1445	2.2934	-9.58665	1.2934	-11.1547	0.2934	3.50217
	9.2936	0.0009193	8.2936	0.17817	7.2936	-0.01519	6.2936	0.51011	5.2936	-0.00553	4.2936	0.99351	3.2936	-13.1284	2.2936	-9.54153	1.2936	-11.1612	0.2936	3.55051
	9.2938	0.0009193	8.2938	0.16205	7.2938	0.0009193	6.2938	0.49399	5.2938	0.02026	4.2938	0.98707	3.2938	-13.1929	2.2938	-9.49319	1.2938	-11.1612	0.2938	3.62141
	9.294	-0.0023	8.294	0.16205	7.294	-0.02486	6.294	0.51011	5.294	0.01703	4.294	1.02896	3.294	-13.1542	2.294	-9.45774	1.294	-11.1515	0.294	3.66008
	9.2942	0.0009193	8.2942	0.16205	7.2942	-0.00553	6.2942	0.51655	5.2942	0.00736	4.2942	1.01607	3.2942	-13.1864	2.2942	-9.40295	1.2942	-11.1741	0.2942	3.71164
	9.2944	0.00414	8.2944	0.16528	7.2944	-0.0023	6.2944	0.51655	5.2944	0.02992	4.2944	1.03541	3.2944	-13.2702	2.2944	-9.3675	1.2944	-11.1966	0.2944	3.78577
	9.2946	0.00736	8.2946	0.1685	7.2946	-0.0023	6.2946	0.53911	5.2946	0.03315	4.2946	1.05152	3.2946	-13.209	2.2946	-9.31272	1.2946	-11.1386	0.2946	3.85022
	9.2948	0.00414	8.2948	0.14916	7.2948	-0.01842	6.2948	0.54234	5.2948	0.01381	4.2948	1.06441	3.2948	-13.2283	2.2948	-9.2676	1.2948	-11.1708	0.2948	3.93401
	9.295	0.01703	8.295	0.16205	7.295	-0.01197	6.295	0.54556	5.295	0.02348	4.295	1.08375	3.295	-13.267	2.295	-9.23215	1.295	-11.1612	0.295	3.97268
	9.2952	-0.0023	8.2952	0.1685	7.2952	-0.01197	6.2952	0.52944	5.2952	0.00414	4.2952	1.08053	3.2952	-13.2638	2.2952	-9.1967	1.2952	-11.1515	0.2952	4.05325
	9.2954	0.00736	8.2954	0.18461	7.2954	-0.00553	6.2954	0.54878	5.2954	0.04281	4.2954	1.08697	3.2954	-13.2315	2.2954	-9.17092	1.2954	-11.1289	0.2954	4.09192
	9.2956	0.0009193	8.2956	0.1975	7.2956	-0.00875	6.2956	0.54234	5.2956	0.02348	4.2956	1.10953	3.2956	-13.2928	2.2956	-9.09357	1.2956	-11.1032	0.2956	4.14993
	9.2958	-0.0023	8.2958	0.19428	7.2958	-0.00553	6.2958	0.61001	5.2958	0.02992	4.2958	1.10631	3.2958	-13.3024	2.2958	-9.08713	1.2958	-11.1161	0.2958	4.16927
	9.296	-0.00553	8.296	0.1975	7.296	-0.00553	6.296	0.56167	5.296	0.03315	4.296	1.12887	3.296	-13.3218	2.296	-9.013	1.296	-11.1257	0.296	4.24339
	9.2962	-0.00553	8.2962	0.20395	7.2962	-0.00553	6.2962	0.57456	5.2962	0.03959	4.2962	1.13531	3.2962	-13.3411	2.2962	-8.93244	1.2962	-11.1096	0.2962	4.31751
	9.2964	0.00414	8.2964	0.20395	7.2964	-0.00553	6.2964	0.61646	5.2964	0.04281	4.2964	1.15465	3.2964	-13.3089	2.2964	-8.90988	1.2964	-11.1096	0.2964	4.40775
	9.2966	0.01059	8.2966	0.19106	7.2966	-0.01842	6.2966	0.60357	5.2966	0.03637	4.2966	1.15143	3.2966	-13.3862	2.2966	-8.88732	1.2966	-11.1161	0.2966	4.46576
	9.2968	0.00414	8.2968	0.1975	7.2968	-0.02486	6.2968	0.61968	5.2968	0.04926	4.2968	1.17076	3.2968	-13.4184	2.2968	-8.83898	1.2968	-11.1289	0.2968	4.55922
	9.297	0.0009193	8.297	0.20717	7.297	-0.02486	6.297	0.62613	5.297	0.03959	4.297	1.19332	3.297	-13.441	2.297	-8.74552	1.297	-11.1193	0.297	4.61723
	9.2972	0.00414	8.2972	0.19428	7.2972	-0.04742	6.2972	0.63257	5.2972	0.04281	4.2972	1.21588	3.2972	-13.4217	2.2972	-8.69396	1.2972	-11.2385	0.2972	4.70746
	9.2974	0.00736	8.2974	0.20073	7.2974	-0.02809	6.2974	0.62935	5.2974	0.04926	4.2974	1.22555	3.2974	-13.4217	2.2974	-8.64562	1.2974	-11.1483	0.2974	4.81703
	9.2976	0.0009193	8.2976	0.1975	7.2976	-0.02486	6.2976	0.64224	5.2976	0.06537	4.2976	1.2191	3.2976	-13.3991	2.2976	-8.59083	1.2976	-11.1676	0.2976	4.85248
	9.2978	-0.0023	8.2978	0.19106	7.2978	-0.02809	6.2978	0.65835	5.2978	0.04604	4.2978	1.21266	3.2978	-13.4023	2.2978	-8.53282	1.2978	-11.1354	0.2978	4.92338
	9.298	-0.00875	8.298	0.19106	7.298	-0.02486	6.298	0.65513	5.298	0.02026	4.298	1.22555	3.298	-13.4281	2.298	-8.49737	1.298	-11.0645	0.298	5.00395
	9.2982	0.0009193	8.2982	0.19428	7.2982	-0.03131	6.2982	0.65835	5.2982	0.04281	4.2982	1.23844	3.2982	-13.3765	2.2982	-8.43292	1.2982	-11.0355	0.2982	5.14575
	9.2984	0.0009193	8.2984	0.1975	7.2984	-0.02809	6.2984	0.65513	5.2984	0.02992	4.2984	1.25455	3.2984	-13.3927	2.2984	-8.36524	1.2984	-11.058	0.2984	5.1812
	9.2986	0.01381	8.2986	0.20073	7.2986	-0.03453	6.2986	0.63902	5.2986	0.05248	4.2986	1.26422	3.2986	-13.3959	2.2986	-8.35879	1.2986	-11.0355	0.2986	5.30044
	9.2988	0.01381	8.2988	0.20717	7.2988	-0.03131	6.2988	0.65191	5.2988	0.04604	4.2988	1.27711	3.2988	-13.3798	2.2988	-8.29756	1.2988	-10.9968	0.2988	5.41324
	9.299	0.0267	8.299	0.18784	7.299	-0.03775	6.299	0.6648	5.299	0.06537	4.299	1.27389	3.299	-13.3508	2.299	-8.27178	1.299	-11.0033	0.299	5.47447
	9.2992	0.02026	8.2992	0.20717	7.2992	-0.03453	6.2992	0.65513	5.2992	0.04604	4.2992	1.27711	3.2992	-13.3411	2.2992	-8.20088	1.2992	-10.9646	0.2992	5.50347
	9.2994	0.02348	8.2994	0.19106	7.2994	-0.01519	6.2994	0.67447	5.2994	0.02992	4.2994	1.29323	3.2994	-13.383	2.2994	-8.15576	1.2994	-10.9259	0.2994	5.6066
	9.2996	0.03315	8.2996	0.19428	7.2996	-0.03453	6.2996	0.67769	5.2996	0.01381	4.2996	1.29967	3.2996	-13.3959	2.2996	-8.11065	1.2996	-10.9485	0.2996	5.64205
	9.2998	0.02992	8.2998	0.18139	7.2998	-0.02486	6.2998	0.65513	5.2998	0.01059	4.2998	1.30612	3.2998	-13.3637	2.2998	-8.07197	1.2998	-10.9388	0.2998	5.72262
	9.3	0.00414	8.3	0.1685	7.3	-0.01197	6.3	0.62935	5.3	0.0009193	4.3	1.31256	3.3	-13.3508	2.3	-8.06553	1.3	-10.9195	0.3	5.75807
	9.3002	0.01703	8.3002	0.17817	7.3002	-0.02164	6.3002	0.64224	5.3002	0.00736	4.3002	1.33834	3.3002	-13.4023	2.3002	-7.97529	1.3002	-10.9614	0.3002	5.82897
	9.3004	0.02992	8.3004	0.16528	7.3004	-0.02486	6.3004	0.63579	5.3004	0.01381	4.3004	1.3319	3.3004	-13.325	2.3004	-7.92373	1.3004	-10.9066	0.3004	5.94821
	9.3006	0.02026	8.3006	0.1395	7.3006	-0.0023	6.3006	0.62935	5.3006	0.00736	4.3006	1.35124	3.3006	-13.3314	2.3006	-7.88828	1.3006	-10.9227	0.3006	6.00299
	9.3008	0.01059	8.3008	0.12983	7.3008	0.00736	6.3008	0.60034	5.3008	0.01381	4.3008	1.35768	3.3008	-13.2702	2.3008	-7.80449	1.3008	-10.9034	0.3008	6.14157
	9.301	0.0267	8.301	0.12016	7.301	-0.01197	6.301	0.65513	5.301	-0.0023	4.301	1.33834	3.301	-13.2638	2.301	-7.74648	1.301	-10.8615	0.301	6.16413
	9.3012	0.02992	8.3012	0.12338	7.3012	-0.00553	6.3012	0.6648	5.3012	0.0267	4.3012	1.35446	3.3012	-13.2251	2.3012	-7.68525	1.3012	-10.8131	0.3012	6.26403
	9.3014	0.01703	8.3014	0.11371	7.3014	-0.01197	6.3014	0.64868	5.3014	0.00736	4.3014	1.37702	3.3014	-13.209	2.3014	-7.63046	1.3014	-10.768	0.3014	6.28659
	9.3016	0.02026	8.3016	0.12016	7.3016	-0.01519	6.3016	0.65191	5.3016	0.0009193	4.3016	1.38346	3.3016	-13.151	2.3016	-7.57568	1.3016	-10.7583	0.3016	6.28981
	9.3018	0.03637	8.3018	0.11694	7.3018	-0.00875	6.3018	0.66802	5.3018	0.00414	4.3018	1.41569	3.3018	-13.1606	2.3018	-7.51444	1.3018	-10.71	0.3018	6.36071
	9.302	0.02026	8.302	0.12338	7.302	-0.03775	6.302	0.65191	5.302	0.00736	4.302	1.39635	3.302	-13.1187	2.302	-7.47255	1.302	-10.6681	0.302	6.52507
	9.3022	0.05571	8.3022	0.13305	7.3022	-0.01197	6.3022	0.65191	5.3022	0.01381	4.3022	1.40924	3.3022	-13.0543	2.3022	-7.41454	1.3022	-10.652	0.3022	6.61853
	9.3024	0.02992	8.3024	0.12016	7.3024	-0.00875	6.3024	0.67124	5.3024	0.0009193	4.3024	1.40602	3.3024	-13.093	2.3024	-7.35653	1.3024	-10.6294	0.3024	6.60564
	9.3026	0.02026	8.3026	0.10405	7.3026	-0.01197	6.3026	0.68413	5.3026	0.00414	4.3026	1.42858	3.3026	-12.9769	2.3026	-7.30497	1.3026	-10.5843	0.3026	6.64431
	9.3028	0.03637	8.3028	0.10405	7.3028	-0.01519	6.3028	0.69058	5.3028	0.0009193	4.3028	1.43503	3.3028	-12.9963	2.3028	-7.25018	1.3028	-10.5682	0.3028	6.76355
	9.303	0.00736	8.303	0.12338	7.303	-0.00553	6.303	0.70347	5.303	-0.00553	4.303	1.46081	3.303	-12.9479	2.303	-7.19217	1.303	-10.5489	0.303	6.76677
	9.3032	0.02026	8.3032	0.09116	7.3032	-0.00875	6.3032	0.72281	5.3032	0.01381	4.3032	1.46081	3.3032	-12.9512	2.3032	-7.14061	1.3032	-10.5231	0.3032	6.87312
	9.3034	0.02026	8.3034	0.10082	7.3034	0.0009193	6.3034	0.71314	5.3034	0.00414	4.3034	1.48014	3.3034	-12.9254	2.3034	-7.06326	1.3034	-10.4876	0.3034	6.96336
	9.3036	0.01381	8.3036	0.0976	7.3036	-0.01197	6.3036	0.74214	5.3036	0.02026	4.3036	1.48337	3.3036	-12.9512	2.3036	-7.01815	1.3036	-10.4329	0.3036	7.0536
	9.3038	0.02026	8.3038	0.0976	7.3038	-0.01842	6.3038	0.72925	5.3038	0.03315	4.3038	1.48981	3.3038	-12.9189	2.3038	-6.95047	1.3038	-10.4103	0.3038	7.14705
	9.304	0.01059	8.304	0.08793	7.304	-0.00553	6.304	0.73247	5.304	0.03315	4.304	1.5027	3.304	-12.9093	2.304	-6.91824	1.304	-10.3845	0.304	7.22762
	9.3042	0.00414	8.3042	0.09116	7.3042	-0.00553	6.3042	0.72281	5.3042	0.05571	4.3042	1.50593	3.3042	-12.8706	2.3042	-6.82156	1.3042	-10.3458	0.3042	7.25663
	9.3044	0.02026	8.3044	0.09438	7.3044	-0.01197	6.3044	0.73892	5.3044	0.02348	4.3044	1.52526	3.3044	-12.8255	2.3044	-6.78289	1.3044	-10.3297	0.3044	7.3662
	9.3046	0.00736	8.3046	0.10405	7.3046	-0.00875	6.3046	0.70669	5.3046	0.0267	4.3046	1.52526	3.3046	-12.8126	2.3046	-6.71843	1.3046	-10.3039	0.3046	7.40487
	9.3048	0.02026	8.3048	0.07504	7.3048	-0.02486	6.3048	0.75181	5.3048	0.03315	4.3048	1.57683	3.3048	-12.7707	2.3048	-6.67009	1.3048	-10.2685	0.3048	7.48222
	9.305	0.0009193	8.305	0.10082	7.305	-0.0023	6.305	0.75826	5.305	0.0267	4.305	1.55749	3.305	-12.7159	2.305	-6.62175	1.305	-10.2298	0.305	7.55312
	9.3052	0.01703	8.3052	0.10727	7.3052	-0.00553	6.3052	0.72925	5.3052	0.03315	4.3052	1.58327	3.3052	-12.645	2.3052	-6.5863	1.3052	-10.1944	0.3052	7.62724
	9.3054	0.01703	8.3054	0.1395	7.3054	-0.00875	6.3054	0.75181	5.3054	0.0267	4.3054	1.58972	3.3054	-12.6257	2.3054	-6.53796	1.3054	-10.1557	0.3054	7.67558
	9.3056	0.01703	8.3056	0.12983	7.3056	-0.00553	6.3056	0.72281	5.3056	0.05248	4.3056	1.58327	3.3056	-12.6128	2.3056	-6.47029	1.3056	-10.1718	0.3056	7.75937
	9.3058	0.02992	8.3058	0.13627	7.3058	0.00414	6.3058	0.7357	5.3058	0.04604	4.3058	1.61228	3.3058	-12.5612	2.3058	-6.4155	1.3058	-10.1331	0.3058	7.82382
	9.306	0.00736	8.306	0.14594	7.306	0.0009193	6.306	0.74859	5.306	0.04281	4.306	1.62194	3.306	-12.5387	2.306	-6.38972	1.306	-10.0493	0.306	7.90439
	9.3062	0.02992	8.3062	0.13627	7.3062	-0.0023	6.3062	0.76148	5.3062	0.03959	4.3062	1.62517	3.3062	-12.4581	2.3062	-6.29304	1.3062	-10.0622	0.3062	7.97851
	9.3064	0.02992	8.3064	0.14594	7.3064	0.00736	6.3064	0.77759	5.3064	0.05248	4.3064	1.65739	3.3064	-12.4645	2.3064	-6.23503	1.3064	-10.0171	0.3064	8.04941
	9.3066	0.0009193	8.3066	0.14272	7.3066	-0.0023	6.3066	0.75503	5.3066	0.03315	4.3066	1.65739	3.3066	-12.413	2.3066	-6.15124	1.3066	-9.99456	0.3066	8.12676
	9.3068	0.01703	8.3068	0.14916	7.3068	0.0009193	6.3068	0.75181	5.3068	0.03637	4.3068	1.67673	3.3068	-12.3936	2.3068	-6.09967	1.3068	-9.97522	0.3068	8.19766
	9.307	0.0267	8.307	0.13627	7.307	0.0009193	6.307	0.8066	5.307	0.04604	4.307	1.68962	3.307	-12.3807	2.307	-6.032	1.307	-9.96233	0.307	8.28467
	9.3072	0.02348	8.3072	0.12338	7.3072	0.00736	6.3072	0.81627	5.3072	0.03637	4.3072	1.70573	3.3072	-12.3292	2.3072	-6.00944	1.3072	-9.92688	0.3072	8.32334
	9.3074	0.0267	8.3074	0.15561	7.3074	-0.00875	6.3074	0.80982	5.3074	0.04281	4.3074	1.7154	3.3074	-12.3034	2.3074	-5.93532	1.3074	-9.9301	0.3074	8.41036
	9.3076	0.01381	8.3076	0.15239	7.3076	-0.0023	6.3076	0.84527	5.3076	0.0267	4.3076	1.70896	3.3076	-12.3066	2.3076	-5.86442	1.3076	-9.8302	0.3076	8.48448
	9.3078	0.01703	8.3078	0.14916	7.3078	-0.0023	6.3078	0.84205	5.3078	0.06537	4.3078	1.69929	3.3078	-12.2551	2.3078	-5.82574	1.3078	-9.81086	0.3078	8.51026
	9.308	0.02348	8.308	0.14594	7.308	-0.01197	6.308	0.85494	5.308	0.05893	4.308	1.72507	3.308	-12.1842	2.308	-5.7484	1.308	-9.76252	0.308	8.59083
	9.3082	0.02348	8.3082	0.14594	7.3082	-0.00553	6.3082	0.88072	5.3082	0.06537	4.3082	1.74118	3.3082	-12.0746	2.3082	-5.68717	1.3082	-9.69484	0.3082	8.69718
	9.3084	0.02026	8.3084	0.16528	7.3084	-0.00553	6.3084	0.8775	5.3084	0.04604	4.3084	1.74441	3.3084	-11.9424	2.3084	-5.61304	1.3084	-9.69484	0.3084	8.69396
	9.3086	0.02026	8.3086	0.15883	7.3086	0.00736	6.3086	0.91295	5.3086	0.06537	4.3086	1.77663	3.3086	-11.8103	2.3086	-5.60015	1.3086	-9.63684	0.3086	8.79386
	9.3088	0.02992	8.3088	0.14916	7.3088	-0.01197	6.3088	0.92262	5.3088	0.04926	4.3088	1.78308	3.3088	-11.6878	2.3088	-5.54214	1.3088	-9.61105	0.3088	8.90343
	9.309	0.04604	8.309	0.14272	7.309	-0.01842	6.309	0.91617	5.309	0.04926	4.309	1.79275	3.309	-11.5654	2.309	-5.47769	1.309	-9.58527	0.309	8.89376
	9.3092	0.02992	8.3092	0.15883	7.3092	0.02026	6.3092	0.92584	5.3092	0.05571	4.3092	1.84109	3.3092	-11.4816	2.3092	-5.43257	1.3092	-9.53693	0.3092	8.99367
	9.3094	0.04926	8.3094	0.12983	7.3094	-0.00875	6.3094	0.96451	5.3094	0.03637	4.3094	1.79597	3.3094	-11.3462	2.3094	-5.37134	1.3094	-9.4467	0.3094	9.06457
	9.3096	0.03315	8.3096	0.12661	7.3096	-0.00553	6.3096	0.97096	5.3096	0.04281	4.3096	1.83142	3.3096	-11.2206	2.3096	-5.32945	1.3096	-9.43058	0.3096	9.10324
	9.3098	0.04926	8.3098	0.13305	7.3098	-0.01519	6.3098	0.99029	5.3098	0.05248	4.3098	1.86042	3.3098	-11.0788	2.3098	-5.28111	1.3098	-9.44025	0.3098	9.14836
	9.31	0.05893	8.31	0.13305	7.31	0.01703	6.31	1.01285	5.31	0.03959	4.31	1.85398	3.31	-10.9595	2.31	-5.2231	1.31	-9.4757	0.31	9.22248
	9.3102	0.03637	8.3102	0.14272	7.3102	-0.01519	6.3102	1.02896	5.3102	0.04926	4.3102	1.8572	3.3102	-10.9112	2.3102	-5.16186	1.3102	-9.41447	0.3102	9.28049
	9.3104	0.04281	8.3104	0.11694	7.3104	0.00414	6.3104	1.03863	5.3104	0.05571	4.3104	1.87976	3.3104	-10.7533	2.3104	-5.12641	1.3104	-9.4467	0.3104	9.3385
	9.3106	0.04926	8.3106	0.12338	7.3106	-0.00553	6.3106	1.03219	5.3106	0.05248	4.3106	1.88298	3.3106	-10.7629	2.3106	-5.06518	1.3106	-9.29201	0.3106	9.42229
	9.3108	0.05248	8.3108	0.07826	7.3108	0.0009193	6.3108	1.07408	5.3108	0.06537	4.3108	1.88298	3.3108	-10.5792	2.3108	-5.01362	1.3108	-9.26622	0.3108	9.48352
	9.311	0.06215	8.311	0.07826	7.311	0.00414	6.311	1.10309	5.311	0.05571	4.311	1.91199	3.311	-11.2173	2.311	-4.92016	1.311	-9.21466	0.311	9.57053
	9.3112	0.06215	8.3112	0.04604	7.3112	0.01059	6.3112	1.12565	5.3112	0.0686	4.3112	1.92166	3.3112	-11.3269	2.3112	-4.87504	1.3112	-9.17276	0.3112	9.61887
	9.3114	0.06215	8.3114	0.03637	7.3114	0.00414	6.3114	1.11598	5.3114	0.07504	4.3114	1.91521	3.3114	-11.4043	2.3114	-4.80737	1.3114	-9.08897	0.3114	9.73811
	9.3116	0.05571	8.3116	0.04926	7.3116	0.00414	6.3116	1.12887	5.3116	0.0686	4.3116	1.93455	3.3116	-11.3334	2.3116	-4.75258	1.3116	-9.06964	0.3116	9.83157
	9.3118	0.05893	8.3118	0.04281	7.3118	-0.00553	6.3118	1.18043	5.3118	0.08149	4.3118	1.98289	3.3118	-11.2947	2.3118	-4.69457	1.3118	-8.98907	0.3118	9.85413
	9.312	0.06215	8.312	0.04604	7.312	-0.0023	6.312	1.1901	5.312	0.09438	4.312	1.96355	3.312	-11.2109	2.312	-4.63656	1.312	-8.92784	0.312	9.88958
	9.3122	0.06215	8.3122	0.04604	7.3122	0.02026	6.3122	1.21266	5.3122	0.0976	4.3122	1.99578	3.3122	-11.2334	2.3122	-4.59789	1.3122	-8.90528	0.3122	10.0314
	9.3124	0.06215	8.3124	0.03959	7.3124	0.01059	6.3124	1.24166	5.3124	0.09438	4.3124	1.99578	3.3124	-11.198	2.3124	-4.55277	1.3124	-8.88272	0.3124	10.0894
	9.3126	0.06537	8.3126	0.05571	7.3126	0.00414	6.3126	1.23844	5.3126	0.10405	4.3126	1.99256	3.3126	-11.1593	2.3126	-4.4851	1.3126	-8.83116	0.3126	10.1345
	9.3128	0.06537	8.3128	0.03637	7.3128	0.0009193	6.3128	1.28034	5.3128	0.11694	4.3128	1.98933	3.3128	-11.2173	2.3128	-4.44642	1.3128	-8.79893	0.3128	10.2247
	9.313	0.08471	8.313	0.04604	7.313	0.01381	6.313	1.31579	5.313	0.10082	4.313	2.02156	3.313	-11.1207	2.313	-4.37875	1.313	-8.75381	0.313	10.2505
	9.3132	0.06537	8.3132	0.07504	7.3132	0.00414	6.3132	1.31901	5.3132	0.11049	4.3132	2.02478	3.3132	-11.1045	2.3132	-4.32718	1.3132	-8.68291	0.3132	10.3182
	9.3134	0.06537	8.3134	0.09116	7.3134	0.0009193	6.3134	1.34157	5.3134	0.11371	4.3134	2.0409	3.3134	-11.14	2.3134	-4.28206	1.3134	-8.63135	0.3134	10.3923
	9.3136	0.06537	8.3136	0.09116	7.3136	-0.00875	6.3136	1.34801	5.3136	0.10727	4.3136	2.05056	3.3136	-11.169	2.3136	-4.22406	1.3136	-8.60557	0.3136	10.4697
	9.3138	0.05248	8.3138	0.07182	7.3138	0.00736	6.3138	1.37702	5.3138	0.12016	4.3138	2.0699	3.3138	-11.1303	2.3138	-4.16927	1.3138	-8.56367	0.3138	10.4793
	9.314	0.06537	8.314	0.10082	7.314	0.00414	6.314	1.40602	5.314	0.12338	4.314	2.05379	3.314	-11.1464	2.314	-4.11771	1.314	-8.53467	0.314	10.5599
	9.3142	0.05893	8.3142	0.08793	7.3142	-0.00553	6.3142	1.40924	5.3142	0.12016	4.3142	2.04734	3.3142	-11.1335	2.3142	-4.07903	1.3142	-8.51533	0.3142	10.6082
	9.3144	0.0686	8.3144	0.10082	7.3144	-0.0023	6.3144	1.43503	5.3144	0.11694	4.3144	2.08279	3.3144	-11.1464	2.3144	-4.00813	1.3144	-8.47344	0.3144	10.6727
	9.3146	0.06215	8.3146	0.10082	7.3146	-0.0023	6.3146	1.45436	5.3146	0.12338	4.3146	2.08601	3.3146	-11.0949	2.3146	-3.97268	1.3146	-8.42832	0.3146	10.7243
	9.3148	0.06537	8.3148	0.10405	7.3148	0.00414	6.3148	1.45436	5.3148	0.14594	4.3148	2.10213	3.3148	-11.0079	2.3148	-3.90178	1.3148	-8.37998	0.3148	10.8113
	9.315	0.07826	8.315	0.12338	7.315	0.00414	6.315	1.46725	5.315	0.14594	4.315	2.11502	3.315	-11.0723	2.315	-3.87278	1.315	-8.33486	0.315	10.8564
	9.3152	0.0686	8.3152	0.12983	7.3152	-0.01197	6.3152	1.49304	5.3152	0.14594	4.3152	2.11502	3.3152	-11.0369	2.3152	-3.82444	1.3152	-8.3123	0.3152	10.9176
	9.3154	0.07182	8.3154	0.14594	7.3154	-0.00553	6.3154	1.49304	5.3154	0.15239	4.3154	2.13113	3.3154	-10.9885	2.3154	-3.80833	1.3154	-8.27685	0.3154	10.9917
	9.3156	0.07826	8.3156	0.14916	7.3156	-0.00553	6.3156	1.4737	5.3156	0.17817	4.3156	2.14402	3.3156	-10.9789	2.3156	-3.73743	1.3156	-8.21562	0.3156	11.0272
	9.3158	0.08149	8.3158	0.15561	7.3158	-0.00875	6.3158	1.49626	5.3158	0.16528	4.3158	2.14725	3.3158	-10.9466	2.3158	-3.67297	1.3158	-8.19628	0.3158	11.0852
	9.316	0.0976	8.316	0.16528	7.316	-0.0023	6.316	1.52204	5.316	0.17817	4.316	2.16658	3.316	-10.9208	2.316	-3.64719	1.316	-8.18339	0.316	11.1593
	9.3162	0.10082	8.3162	0.12983	7.3162	-0.00875	6.3162	1.52526	5.3162	0.18784	4.3162	2.19236	3.3162	-10.8499	2.3162	-3.57951	1.3162	-8.15439	0.3162	11.2077
	9.3164	0.11049	8.3164	0.16205	7.3164	0.0009193	6.3164	1.58005	5.3164	0.20395	4.3164	2.19236	3.3164	-10.8177	2.3164	-3.5215	1.3164	-8.1415	0.3164	11.3011
	9.3166	0.10082	8.3166	0.16528	7.3166	-0.0023	6.3166	1.58005	5.3166	0.18139	4.3166	2.22137	3.3166	-10.779	2.3166	-3.50217	1.3166	-8.0996	0.3166	11.343
	9.3168	0.11694	8.3168	0.13627	7.3168	-0.03453	6.3168	1.6155	5.3168	0.19428	4.3168	2.24393	3.3168	-10.7533	2.3168	-3.41516	1.3168	-8.03515	0.3168	11.4139
	9.317	0.10405	8.317	0.16205	7.317	-0.00553	6.317	1.62839	5.317	0.1975	4.317	2.2536	3.317	-10.6888	2.317	-3.38615	1.317	-8.02225	0.317	11.4784
	9.3172	0.11694	8.3172	0.14594	7.3172	0.01381	6.3172	1.63161	5.3172	0.20395	4.3172	2.27293	3.3172	-10.6372	2.3172	-3.3217	1.3172	-8.01581	0.3172	11.5525
	9.3174	0.13305	8.3174	0.14916	7.3174	-0.00553	6.3174	1.63806	5.3174	0.20717	4.3174	2.27938	3.3174	-10.634	2.3174	-3.25724	1.3174	-7.9868	0.3174	11.6202
	9.3176	0.14594	8.3176	0.15239	7.3176	-0.00875	6.3176	1.68962	5.3176	0.20073	4.3176	2.29549	3.3176	-10.6179	2.3176	-3.23468	1.3176	-7.89657	0.3176	11.6717
	9.3178	0.14916	8.3178	0.15883	7.3178	-0.01519	6.3178	1.67995	5.3178	0.22329	4.3178	2.3116	3.3178	-10.5857	2.3178	-3.1799	1.3178	-7.89335	0.3178	11.7426
	9.318	0.14594	8.318	0.14272	7.318	-0.00553	6.318	1.68962	5.318	0.22006	4.318	2.34705	3.318	-10.5599	2.318	-3.11222	1.318	-7.8579	0.318	11.8135
	9.3182	0.13627	8.3182	0.18139	7.3182	0.00414	6.3182	1.73474	5.3182	0.21684	4.3182	2.35028	3.3182	-10.547	2.3182	-3.08644	1.3182	-7.80956	0.3182	11.8458
	9.3184	0.13305	8.3184	0.15561	7.3184	-0.01197	6.3184	1.72507	5.3184	0.23295	4.3184	2.35672	3.3184	-10.5341	2.3184	-3.05743	1.3184	-7.72899	0.3184	11.9392
	9.3186	0.14594	8.3186	0.17817	7.3186	-0.02486	6.3186	1.74441	5.3186	0.21684	4.3186	2.3825	3.3186	-10.5341	2.3186	-2.9962	1.3186	-7.68709	0.3186	12.0101
	9.3188	0.15883	8.3188	0.16205	7.3188	-0.01519	6.3188	1.77019	5.3188	0.20395	4.3188	2.40829	3.3188	-10.5148	2.3188	-2.95108	1.3188	-7.58719	0.3188	12.11
	9.319	0.14272	8.319	0.15239	7.319	0.00414	6.319	1.79597	5.319	0.22006	4.319	2.41473	3.319	-10.4987	2.319	-2.9253	1.319	-7.60008	0.319	12.1487
	9.3192	0.17495	8.3192	0.17172	7.3192	-0.0023	6.3192	1.81853	5.3192	0.22651	4.3192	2.4244	3.3192	-10.4858	2.3192	-2.88019	1.3192	-7.57107	0.3192	12.1713
	9.3194	0.1975	8.3194	0.16205	7.3194	0.0009193	6.3194	1.84431	5.3194	0.22973	4.3194	2.44051	3.3194	-10.5019	2.3194	-2.85763	1.3194	-7.48084	0.3194	12.2357
	9.3196	0.17172	8.3196	0.15561	7.3196	-0.02486	6.3196	1.85398	5.3196	0.22651	4.3196	2.42118	3.3196	-10.4826	2.3196	-2.81251	1.3196	-7.54852	0.3196	12.2583
	9.3198	0.18461	8.3198	0.16528	7.3198	0.00414	6.3198	1.87332	5.3198	0.20073	4.3198	2.46629	3.3198	-10.4761	2.3198	-2.7545	1.3198	-7.40349	0.3198	12.2873
	9.32	0.19106	8.32	0.17495	7.32	-0.00875	6.32	1.87654	5.32	0.21684	4.32	2.47919	3.32	-10.4213	2.32	-2.49024	1.32	-7.40349	0.32	12.3517
	9.3202	0.18784	8.3202	0.17172	7.3202	-0.00553	6.3202	1.90554	5.3202	0.20395	4.3202	2.47596	3.3202	-10.4407	2.3202	-1.9746	1.3202	-7.32293	0.3202	12.3969
	9.3204	0.20395	8.3204	0.16205	7.3204	0.01059	6.3204	1.93777	5.3204	0.22651	4.3204	2.51141	3.3204	-10.4181	2.3204	-1.38807	1.3204	-7.20368	0.3204	12.4903
	9.3206	0.20717	8.3206	0.15239	7.3206	-0.0023	6.3206	1.96355	5.3206	0.21684	4.3206	2.53075	3.3206	-10.3827	2.3206	-0.80154	1.3206	-7.18113	0.3206	12.5515
	9.3208	0.20717	8.3208	0.15239	7.3208	0.0267	6.3208	1.96677	5.3208	0.22651	4.3208	2.54686	3.3208	-10.3827	2.3208	-0.13443	1.3208	-7.19724	0.3208	12.5225
	9.321	0.1975	8.321	0.14594	7.321	0.00736	6.321	1.99578	5.321	0.2104	4.321	2.5662	3.321	-10.3698	2.321	0.39409	1.321	-7.09734	0.321	12.5773
	9.3212	0.22651	8.3212	0.14594	7.3212	0.00414	6.3212	2.01189	5.3212	0.22329	4.3212	2.60809	3.3212	-10.3247	2.3212	0.70992	1.3212	-7.05544	0.3212	12.6192
	9.3214	0.22973	8.3214	0.1395	7.3214	0.02026	6.3214	2.04412	5.3214	0.22651	4.3214	2.6371	3.3214	-10.2924	2.3214	0.88717	1.3214	-6.99421	0.3214	12.6643
	9.3216	0.22651	8.3216	0.15561	7.3216	-0.00553	6.3216	2.05701	5.3216	0.22329	4.3216	2.65321	3.3216	-10.2602	2.3216	0.91939	1.3216	-6.91364	0.3216	12.6643
	9.3218	0.23295	8.3218	0.14916	7.3218	0.00736	6.3218	2.07635	5.3218	0.24585	4.3218	2.66288	3.3218	-10.2602	2.3218	0.88717	1.3218	-6.8653	0.3218	12.7449
	9.322	0.21684	8.322	0.12338	7.322	0.00736	6.322	2.12469	5.322	0.24585	4.322	2.65643	3.322	-10.228	2.322	0.83882	1.322	-6.82985	0.322	12.7868
	9.3222	0.26196	8.3222	0.14916	7.3222	0.01703	6.3222	2.1118	5.3222	0.25874	4.3222	2.737	3.3222	-10.1667	2.3222	0.78726	1.3222	-6.74606	0.3222	12.8094
	9.3224	0.25874	8.3224	0.13627	7.3224	0.01059	6.3224	2.1408	5.3224	0.25874	4.3224	2.72411	3.3224	-10.1925	2.3224	0.70992	1.3224	-6.72028	0.3224	12.906
	9.3226	0.25874	8.3226	0.14272	7.3226	0.01703	6.3226	2.16658	5.3226	0.26196	4.3226	2.77568	3.3226	-10.1571	2.3226	0.62935	1.3226	-6.68483	0.3226	12.8738
	9.3228	0.26196	8.3228	0.15561	7.3228	0.01059	6.3228	2.18914	5.3228	0.27163	4.3228	2.79179	3.3228	-10.1732	2.3228	0.60034	1.3228	-6.67194	0.3228	12.9189
	9.323	0.26196	8.323	0.15239	7.323	0.02348	6.323	2.22781	5.323	0.27485	4.323	2.8079	3.323	-10.1377	2.323	0.50366	1.323	-6.62037	0.323	12.9576
	9.3232	0.27807	8.3232	0.18784	7.3232	0.01381	6.3232	2.25037	5.3232	0.27485	4.3232	2.8498	3.3232	-10.1603	2.3232	0.40376	1.3232	-6.52691	0.3232	13.0092
	9.3234	0.27485	8.3234	0.15239	7.3234	0.02348	6.3234	2.27293	5.3234	0.29096	4.3234	2.82724	3.3234	-10.0701	2.3234	0.27807	1.3234	-6.44635	0.3234	13.0607
	9.3236	0.29096	8.3236	0.12983	7.3236	0.02348	6.3236	2.30194	5.3236	0.30385	4.3236	2.86591	3.3236	-10.141	2.3236	0.1395	1.3236	-6.40123	0.3236	13.1026
	9.3238	0.28774	8.3238	0.16528	7.3238	0.02026	6.3238	2.3245	5.3238	0.34253	4.3238	2.89492	3.3238	-10.1216	2.3238	0.01381	1.3238	-6.40767	0.3238	13.1445
	9.324	0.2813	8.324	0.16528	7.324	0.0267	6.324	2.34705	5.324	0.33608	4.324	2.89492	3.324	-10.0765	2.324	-0.12799	1.324	-6.28843	0.324	13.1896
	9.3242	0.29419	8.3242	0.16528	7.3242	0.0267	6.3242	2.38895	5.3242	0.3393	4.3242	2.91103	3.3242	-10.1184	2.3242	-0.22789	1.3242	-6.25298	0.3242	13.2186
	9.3244	0.29419	8.3244	0.18784	7.3244	0.0267	6.3244	2.39539	5.3244	0.35219	4.3244	2.92714	3.3244	-10.0829	2.3244	-0.33747	1.3244	-6.20787	0.3244	13.2573
	9.3246	0.30385	8.3246	0.18784	7.3246	0.02992	6.3246	2.40829	5.3246	0.36186	4.3246	2.97226	3.3246	-10.0346	2.3246	-0.41803	1.3246	-6.1563	0.3246	13.296
	9.3248	0.30063	8.3248	0.1685	7.3248	0.02992	6.3248	2.47274	5.3248	0.3812	4.3248	2.98193	3.3248	-10.0636	2.3248	-0.49216	1.3248	-6.12085	0.3248	13.3218
	9.325	0.28774	8.325	0.19106	7.325	0.0267	6.325	2.4953	5.325	0.38442	4.325	3.03671	3.325	-10.0346	2.325	-0.52116	1.325	-6.06929	0.325	13.3508
	9.3252	0.31997	8.3252	0.18784	7.3252	0.0267	6.3252	2.50819	5.3252	0.37475	4.3252	3.01416	3.3252	-10.0153	2.3252	-0.56306	1.3252	-6.03384	0.3252	13.3927
	9.3254	0.32964	8.3254	0.21684	7.3254	0.03315	6.3254	2.52108	5.3254	0.3812	4.3254	3.0625	3.3254	-9.98304	2.3254	-0.58239	1.3254	-6.00483	0.3254	13.3895
	9.3256	0.33286	8.3256	0.22651	7.3256	0.05571	6.3256	2.54686	5.3256	0.4102	4.3256	3.05283	3.3256	-9.9637	2.3256	-0.57917	1.3256	-5.89849	0.3256	13.4474
	9.3258	0.34575	8.3258	0.22329	7.3258	0.02992	6.3258	2.57264	5.3258	0.41343	4.3258	3.06894	3.3258	-9.96693	2.3258	-0.55661	1.3258	-5.90493	0.3258	13.4732
	9.326	0.32641	8.326	0.22329	7.326	0.04281	6.326	2.60809	5.326	0.40054	4.326	3.14306	3.326	-9.94759	2.326	-0.52438	1.326	-5.85659	0.326	13.4861
	9.3262	0.35219	8.3262	0.21362	7.3262	0.04926	6.3262	2.62421	5.3262	0.41343	4.3262	3.11084	3.3262	-9.93792	2.3262	-0.45026	1.3262	-5.86948	0.3262	13.5055
	9.3264	0.39409	8.3264	0.22651	7.3264	0.03637	6.3264	2.6371	5.3264	0.41343	4.3264	3.17851	3.3264	-9.89603	2.3264	-0.40514	1.3264	-5.82436	0.3264	13.5087
	9.3266	0.36831	8.3266	0.23618	7.3266	0.01703	6.3266	2.65643	5.3266	0.42954	4.3266	3.16562	3.3266	-9.8928	2.3266	-0.31491	1.3266	-5.79536	0.3266	13.5441
	9.3268	0.37798	8.3268	0.2394	7.3268	0.03315	6.3268	2.70155	5.3268	0.42632	4.3268	3.18174	3.3268	-9.86702	2.3268	-0.24723	1.3268	-5.76313	0.3268	13.5506
	9.327	0.39087	8.327	0.24262	7.327	0.03959	6.327	2.737	5.327	0.42954	4.327	3.18818	3.327	-9.87025	2.327	-0.17633	1.327	-5.7309	0.327	13.5474
	9.3272	0.39409	8.3272	0.22973	7.3272	0.03959	6.3272	2.77245	5.3272	0.43599	4.3272	3.23008	3.3272	-9.84124	2.3272	-0.12154	1.3272	-5.76635	0.3272	13.5506
	9.3274	0.39409	8.3274	0.25229	7.3274	0.05248	6.3274	2.79501	5.3274	0.43921	4.3274	3.25908	3.3274	-9.8348	2.3274	-0.07965	1.3274	-5.65356	0.3274	13.5667
	9.3276	0.40698	8.3276	0.25229	7.3276	0.03315	6.3276	2.83368	5.3276	0.44243	4.3276	3.2623	3.3276	-9.8219	2.3276	-0.03453	1.3276	-5.58266	0.3276	13.5635
	9.3278	0.41343	8.3278	0.25551	7.3278	0.03315	6.3278	2.84335	5.3278	0.44243	4.3278	3.26875	3.3278	-9.83157	2.3278	-0.00875	1.3278	-5.54076	0.3278	13.6118
	9.328	0.42309	8.328	0.27807	7.328	0.03959	6.328	2.90458	5.328	0.45854	4.328	3.30098	3.328	-9.82513	2.328	0.04281	1.328	-5.57621	0.328	13.6054
	9.3282	0.41343	8.3282	0.2684	7.3282	0.03959	6.3282	2.94003	5.3282	0.46177	4.3282	3.31065	3.3282	-9.7929	2.3282	0.04926	1.3282	-5.43441	0.3282	13.6183
	9.3284	0.42954	8.3284	0.2684	7.3284	0.04926	6.3284	2.96259	5.3284	0.46821	4.3284	3.33643	3.3284	-9.78645	2.3284	0.08793	1.3284	-5.45053	0.3284	13.6247
	9.3286	0.41665	8.3286	0.26518	7.3286	0.04281	6.3286	2.99482	5.3286	0.46821	4.3286	3.35576	3.3286	-9.78323	2.3286	0.10727	1.3286	-5.30228	0.3286	13.5957
	9.3288	0.44565	8.3288	0.2813	7.3288	0.04281	6.3288	3.03671	5.3288	0.47144	4.3288	3.3332	3.3288	-9.78323	2.3288	0.14916	1.3288	-5.25394	0.3288	13.5989
	9.329	0.46821	8.329	0.26196	7.329	0.04281	6.329	3.06572	5.329	0.48433	4.329	3.37832	3.329	-9.79935	2.329	0.19428	1.329	-5.20882	0.329	13.6215
	9.3292	0.45532	8.3292	0.29096	7.3292	0.03959	6.3292	3.10761	5.3292	0.49399	4.3292	3.38477	3.3292	-9.74456	2.3292	0.2394	1.3292	-5.13148	0.3292	13.6698
	9.3294	0.47466	8.3294	0.27807	7.3294	0.04926	6.3294	3.14306	5.3294	0.48755	4.3294	3.40088	3.3294	-9.72845	2.3294	0.30385	1.3294	-5.01868	0.3294	13.7182
	9.3296	0.46177	8.3296	0.28774	7.3296	0.05893	6.3296	3.16562	5.3296	0.48755	4.3296	3.4041	3.3296	-9.73489	2.3296	0.37475	1.3296	-5.03157	0.3296	13.6666
	9.3298	0.45532	8.3298	0.28774	7.3298	0.07504	6.3298	3.22041	5.3298	0.48433	4.3298	3.43955	3.3298	-9.71878	2.3298	0.46821	1.3298	-5.04447	0.3298	13.6408
	9.33	0.48433	8.33	0.29096	7.33	0.07504	6.33	3.25908	5.33	0.49077	4.33	3.46534	3.33	-9.74456	2.33	0.54556	1.33	-4.95745	0.33	13.6311
	9.3302	0.46821	8.3302	0.30063	7.3302	0.08149	6.3302	3.28164	5.3302	0.50366	4.3302	3.49112	3.3302	-9.70266	2.3302	0.62935	1.3302	-4.92845	0.3302	13.6408
	9.3304	0.49399	8.3304	0.29419	7.3304	0.07504	6.3304	3.33643	5.3304	0.51655	4.3304	3.51045	3.3304	-9.68655	2.3304	0.71314	1.3304	-4.87044	0.3304	13.6311
	9.3306	0.49722	8.3306	0.27807	7.3306	0.08149	6.3306	3.36221	5.3306	0.50366	4.3306	3.51045	3.3306	-9.69622	2.3306	0.74214	1.3306	-4.7512	0.3306	13.6311
	9.3308	0.49077	8.3308	0.26518	7.3308	0.08793	6.3308	3.38477	5.3308	0.51978	4.3308	3.53946	3.3308	-9.70911	2.3308	0.81627	1.3308	-4.7093	0.3308	13.6279
	9.331	0.52944	8.331	0.23618	7.331	0.08149	6.331	3.44278	5.331	0.53911	4.331	3.55879	3.331	-9.68977	2.331	0.85816	1.331	-4.63518	0.331	13.6311
	9.3312	0.51978	8.3312	0.2394	7.3312	0.09438	6.3312	3.46534	5.3312	0.53589	4.3312	3.5878	3.3312	-9.67366	2.3312	0.88072	1.3312	-4.60618	0.3312	13.6376
	9.3314	0.51978	8.3314	0.18461	7.3314	0.0976	6.3314	3.51368	5.3314	0.55845	4.3314	3.63292	3.3314	-9.65755	2.3314	0.88072	1.3314	-4.48049	0.3314	13.6569
	9.3316	0.523	8.3316	0.2104	7.3316	0.08793	6.3316	3.52334	5.3316	0.56489	4.3316	3.63292	3.3316	-9.63821	2.3316	0.88717	1.3316	-4.47082	0.3316	13.6311
	9.3318	0.53589	8.3318	0.21684	7.3318	0.11049	6.3318	3.56846	5.3318	0.57134	4.3318	3.69415	3.3318	-9.66077	2.3318	0.90328	1.3318	-4.30324	0.3318	13.5796
	9.332	0.55523	8.332	0.20073	7.332	0.11371	6.332	3.58458	5.332	0.60034	4.332	3.71026	3.332	-9.60921	2.332	0.8775	1.332	-4.29357	0.332	13.5828
	9.3322	0.52622	8.3322	0.18461	7.3322	0.11371	6.3322	3.62969	5.3322	0.60034	4.3322	3.73282	3.3322	-9.59631	2.3322	0.89683	1.3322	-4.2968	0.3322	13.5828
	9.3324	0.56489	8.3324	0.18784	7.3324	0.11371	6.3324	3.70382	5.3324	0.61001	4.3324	3.75538	3.3324	-9.54475	2.3324	0.90328	1.3324	-4.23879	0.3324	13.5538
	9.3326	0.55845	8.3326	0.19428	7.3326	0.11371	6.3326	3.69415	5.3326	0.62613	4.3326	3.77149	3.3326	-9.54153	2.3326	0.90006	1.3326	-4.23234	0.3326	13.5699
	9.3328	0.55523	8.3328	0.18139	7.3328	0.13305	6.3328	3.78761	5.3328	0.6229	4.3328	3.77794	3.3328	-9.52864	2.3328	0.89361	1.3328	-4.16144	0.3328	13.4861
	9.333	0.59068	8.333	0.20073	7.333	0.1395	6.333	3.80372	5.333	0.63902	4.333	3.8005	3.333	-9.51252	2.333	0.88394	1.333	-4.1131	0.333	13.5022
	9.3332	0.54878	8.3332	0.19428	7.3332	0.1395	6.3332	3.89073	5.3332	0.64224	4.3332	3.85206	3.3332	-9.52219	2.3332	0.8775	1.3332	-4.06476	0.3332	13.4797
	9.3334	0.58745	8.3334	0.2104	7.3334	0.16528	6.3334	3.90685	5.3334	0.65835	4.3334	3.89396	3.3334	-9.55442	2.3334	0.85816	1.3334	-4.01642	0.3334	13.4474
	9.3336	0.5939	8.3336	0.21362	7.3336	0.15883	6.3336	3.94552	5.3336	0.64868	4.3336	3.89718	3.3336	-9.5512	2.3336	0.82593	1.3336	-3.94552	0.3336	13.2992
	9.3338	0.58423	8.3338	0.2104	7.3338	0.15239	6.3338	4.01642	5.3338	0.66158	4.3338	3.91974	3.3338	-9.50286	2.3338	0.81304	1.3338	-3.89396	0.3338	13.2154
	9.334	0.61001	8.334	0.21362	7.334	0.16528	6.334	4.06154	5.334	0.68736	4.334	3.94552	3.334	-9.51897	2.334	0.78082	1.334	-3.83917	0.334	13.2605
	9.3342	0.6229	8.3342	0.20717	7.3342	0.18461	6.3342	4.09377	5.3342	0.69703	4.3342	3.9713	3.3342	-9.50608	2.3342	0.73892	1.3342	-3.80372	0.3342	13.1671
	9.3344	0.61968	8.3344	0.1975	7.3344	0.17495	6.3344	4.13566	5.3344	0.6938	4.3344	4.00675	3.3344	-9.48352	2.3344	0.73247	1.3344	-3.73282	0.3344	13.2058
	9.3346	0.61968	8.3346	0.1975	7.3346	0.18784	6.3346	4.18722	5.3346	0.70347	4.3346	4.04542	3.3346	-9.49641	2.3346	0.71314	1.3346	-3.66514	0.3346	13.3282
	9.3348	0.62935	8.3348	0.20073	7.3348	0.17495	6.3348	4.22912	5.3348	0.72603	4.3348	4.06476	3.3348	-9.46741	2.3348	0.70992	1.3348	-3.61036	0.3348	13.2895
	9.335	0.62935	8.335	0.22973	7.335	0.19428	6.335	4.26779	5.335	0.73247	4.335	4.10666	3.335	-9.4803	2.335	0.71958	1.335	-3.56846	0.335	13.2541
	9.3352	0.63902	8.3352	0.22973	7.3352	0.1975	6.3352	4.31935	5.3352	0.73892	4.3352	4.12599	3.3352	-9.42229	2.3352	0.68413	1.3352	-3.50401	0.3352	13.2251
	9.3354	0.65191	8.3354	0.24585	7.3354	0.20395	6.3354	4.3548	5.3354	0.74537	4.3354	4.17111	3.3354	-9.42551	2.3354	0.68091	1.3354	-3.39766	0.3354	13.18
	9.3356	0.6648	8.3356	0.2394	7.3356	0.20717	6.3356	4.37736	5.3356	0.74859	4.3356	4.19367	3.3356	-9.41262	2.3356	0.71636	1.3356	-3.31065	0.3356	13.1574
	9.3358	0.65835	8.3358	0.24585	7.3358	0.22006	6.3358	4.44504	5.3358	0.75826	4.3358	4.21623	3.3358	-9.40617	2.3358	0.72603	1.3358	-3.25586	0.3358	13.1445
	9.336	0.68091	8.336	0.27807	7.336	0.22651	6.336	4.44826	5.336	0.76792	4.336	4.2549	3.336	-9.4094	2.336	0.7357	1.336	-3.2043	0.336	13.093
	9.3362	0.67769	8.3362	0.25551	7.3362	0.24262	6.3362	4.4966	5.3362	0.79371	4.3362	4.29357	3.3362	-9.4094	2.3362	0.77115	1.3362	-3.13662	0.3362	13.0801
	9.3364	0.68413	8.3364	0.24262	7.3364	0.22651	6.3364	4.54495	5.3364	0.79693	4.3364	4.34836	3.3364	-9.38039	2.3364	0.77115	1.3364	-3.10117	0.3364	13.0382
	9.3366	0.70992	8.3366	0.23618	7.3366	0.23618	6.3366	4.63518	5.3366	0.81627	4.3366	4.35803	3.3366	-9.37072	2.3366	0.79693	1.3366	-3.09472	0.3366	13.0188
	9.3368	0.71314	8.3368	0.2684	7.3368	0.24907	6.3368	4.68997	5.3368	0.81304	4.3368	4.39348	3.3368	-9.35461	2.3368	0.79371	1.3368	-3.05605	0.3368	13.0027
	9.337	0.72281	8.337	0.24262	7.337	0.23618	6.337	4.74153	5.337	0.8356	4.337	4.41281	3.337	-9.34817	2.337	0.82593	1.337	-3.01416	0.337	12.9898
	9.3372	0.74214	8.3372	0.24585	7.3372	0.25229	6.3372	4.80276	5.3372	0.84527	4.3372	4.48694	3.3372	-9.3385	2.3372	0.84205	1.3372	-2.98515	0.3372	12.9705
	9.3374	0.75181	8.3374	0.25229	7.3374	0.2684	6.3374	4.82532	5.3374	0.86461	4.3374	4.50627	3.3374	-9.33528	2.3374	0.84527	1.3374	-2.91747	0.3374	12.9705
	9.3376	0.75503	8.3376	0.24585	7.3376	0.25874	6.3376	4.90267	5.3376	0.86783	4.3376	4.52239	3.3376	-9.32561	2.3376	0.88394	1.3376	-2.83368	0.3376	12.9737
	9.3378	0.76792	8.3378	0.25229	7.3378	0.27485	6.3378	4.91878	5.3378	0.86783	4.3378	4.57717	3.3378	-9.30949	2.3378	0.88394	1.3378	-2.79823	0.3378	12.9834
	9.338	0.78726	8.338	0.27163	7.338	0.27485	6.338	4.98001	5.338	0.88072	4.338	4.57395	3.338	-9.29338	2.338	0.91295	1.338	-2.74023	0.338	12.9769
	9.3382	0.79371	8.3382	0.26196	7.3382	0.28452	6.3382	5.02191	5.3382	0.88717	4.3382	4.64807	3.3382	-9.30305	2.3382	0.92584	1.3382	-2.67255	0.3382	12.9769
	9.3384	0.8066	8.3384	0.27485	7.3384	0.28774	6.3384	5.07025	5.3384	0.91939	4.3384	4.7093	3.3384	-9.29983	2.3384	0.9484	1.3384	-2.61454	0.3384	13.0027
	9.3386	0.82916	8.3386	0.27163	7.3386	0.29419	6.3386	5.08636	5.3386	0.92584	4.3386	4.69964	3.3386	-9.25471	2.3386	0.96129	1.3386	-2.60165	0.3386	12.9705
	9.3388	0.83238	8.3388	0.26518	7.3388	0.3103	6.3388	5.15404	5.3388	0.90328	4.3388	4.77376	3.3388	-9.27727	2.3388	0.97418	1.3388	-2.54042	0.3388	12.9641
	9.339	0.85494	8.339	0.27163	7.339	0.3103	6.339	5.18949	5.339	0.93873	4.339	4.78987	3.339	-9.27082	2.339	0.99029	1.339	-2.44051	0.339	12.9576
	9.3392	0.86461	8.3392	0.25551	7.3392	0.31997	6.3392	5.25394	5.3392	0.90972	4.3392	4.78665	3.3392	-9.25148	2.3392	1.01285	1.3392	-2.38573	0.3392	12.9093
	9.3394	0.88717	8.3394	0.27807	7.3394	0.32964	6.3394	5.30873	5.3394	0.88072	4.3394	4.8511	3.3394	-9.26115	2.3394	0.89361	1.3394	-2.26649	0.3394	12.935
	9.3396	0.89039	8.3396	0.27807	7.3396	0.32964	6.3396	5.34096	5.3396	0.91617	4.3396	4.90267	3.3396	-9.24182	2.3396	0.92262	1.3396	-2.3116	0.3396	12.9093
	9.3398	0.9065	8.3398	0.2813	7.3398	0.34253	6.3398	5.40541	5.3398	0.92262	4.3398	4.95101	3.3398	-9.23215	2.3398	1.05152	1.3398	-2.3116	0.3398	12.9189
	9.34	0.90972	8.34	0.2813	7.34	0.34575	6.34	5.45053	5.34	0.91617	4.34	4.96068	3.34	-9.24182	2.34	1.05797	1.34	-2.26004	0.34	12.7997
	9.3402	0.92906	8.3402	0.29096	7.3402	0.37153	6.3402	5.49887	5.3402	0.93551	4.3402	5.01224	3.3402	-9.20314	2.3402	1.07086	1.3402	-2.16336	0.3402	12.7546
	9.3404	0.93228	8.3404	0.29096	7.3404	0.38764	6.3404	5.54721	5.3404	0.96451	4.3404	5.04447	3.3404	-9.20637	2.3404	1.08053	1.3404	-2.05379	0.3404	12.703
	9.3406	0.95162	8.3406	0.2813	7.3406	0.36831	6.3406	5.60522	5.3406	0.95806	4.3406	5.1057	3.3406	-9.20959	2.3406	1.10953	1.3406	-2.11824	0.3406	12.6482
	9.3408	0.97418	8.3408	0.2813	7.3408	0.40376	6.3408	5.66645	5.3408	0.97096	4.3408	5.10247	3.3408	-9.2257	2.3408	1.15465	1.3408	-2.10857	0.3408	12.587
	9.341	0.97096	8.341	0.27163	7.341	0.40054	6.341	5.70834	5.341	0.98707	4.341	5.16693	3.341	-9.18381	2.341	1.18688	1.341	-2.14725	0.341	12.5677
	9.3412	0.99674	8.3412	0.26196	7.3412	0.41343	6.3412	5.76958	5.3412	0.98385	4.3412	5.18949	3.3412	-9.17736	2.3412	1.18688	1.3412	-2.16336	0.3412	12.5225
	9.3414	1.00641	8.3414	0.2684	7.3414	0.4102	6.3414	5.80503	5.3414	0.99674	4.3414	5.24427	3.3414	-9.16125	2.3414	1.20299	1.3414	-2.18914	0.3414	12.4903
	9.3416	1.00963	8.3416	0.26518	7.3416	0.42309	6.3416	5.90171	5.3416	0.99029	4.3416	5.27972	3.3416	-9.17736	2.3416	1.24166	1.3416	-2.2826	0.3416	12.4484
	9.3418	1.02252	8.3418	0.29096	7.3418	0.43921	6.3418	5.95327	5.3418	1.00318	4.3418	5.32806	3.3418	-9.13224	2.3418	1.23844	1.3418	-2.2407	0.3418	12.4355
	9.342	1.03541	8.342	0.2684	7.342	0.44243	6.342	6.02417	5.342	1.00641	4.342	5.39252	3.342	-9.13224	2.342	1.25778	1.342	-2.37284	0.342	12.4033
	9.3422	1.06119	8.3422	0.2684	7.3422	0.44243	6.3422	6.10474	5.3422	1.00963	4.3422	5.41508	3.3422	-9.09357	2.3422	1.26745	1.3422	-2.43407	0.3422	12.3614
	9.3424	1.07731	8.3424	0.2813	7.3424	0.46499	6.3424	6.14341	5.3424	1.02574	4.3424	5.44086	3.3424	-9.11935	2.3424	1.26745	1.3424	-2.4953	0.3424	12.3002
	9.3426	1.05797	8.3426	0.27485	7.3426	0.46499	6.3426	6.2272	5.3426	1.03541	4.3426	5.4892	3.3426	-9.12258	2.3426	1.28356	1.3426	-2.53075	0.3426	12.2518
	9.3428	1.09342	8.3428	0.2813	7.3428	0.48755	6.3428	6.25943	5.3428	1.03863	4.3428	5.48276	3.3428	-9.07746	2.3428	1.29645	1.3428	-2.50174	0.3428	12.1842
	9.343	1.11598	8.343	0.31997	7.343	0.47466	6.343	6.35289	5.343	1.04508	4.343	5.53754	3.343	-9.09679	2.343	1.28678	1.343	-2.55009	0.343	12.1197
	9.3432	1.11598	8.3432	0.28774	7.3432	0.47466	6.3432	6.39478	5.3432	1.0483	4.3432	5.59555	3.3432	-9.0839	2.3432	1.29645	1.3432	-2.49852	0.3432	12.0746
	9.3434	1.13209	8.3434	0.30063	7.3434	0.49077	6.3434	6.44957	5.3434	1.06764	4.3434	5.63745	3.3434	-9.08068	2.3434	1.3029	1.3434	-2.40506	0.3434	12.0037
	9.3436	1.13531	8.3436	0.30708	7.3436	0.49722	6.3436	6.56881	5.3436	1.06764	4.3436	5.66323	3.3436	-9.04523	2.3436	1.32223	1.3436	-2.37606	0.3436	11.9747
	9.3438	1.12887	8.3438	0.32319	7.3438	0.49722	6.3438	6.60104	5.3438	1.09986	4.3438	5.70834	3.3438	-9.04523	2.3438	1.31579	1.3438	-2.26004	0.3438	11.9489
	9.344	1.17076	8.344	0.32319	7.344	0.51655	6.344	6.66871	5.344	1.1192	4.344	5.76958	3.344	-9.02267	2.344	1.35446	1.344	-2.10857	0.344	11.9102
	9.3442	1.17721	8.3442	0.32319	7.3442	0.51655	6.3442	6.70416	5.3442	1.13854	4.3442	5.81792	3.3442	-9.01623	2.3442	1.32545	1.3442	-1.98611	0.3442	11.8587
	9.3444	1.19655	8.3444	0.35219	7.3444	0.51655	6.3444	6.80085	5.3444	1.13531	4.3444	5.84048	3.3444	-8.99367	2.3444	1.3319	1.3444	-1.88621	0.3444	11.7813
	9.3446	1.20621	8.3446	0.3393	7.3446	0.53911	6.3446	6.84274	5.3446	1.14498	4.3446	5.90171	3.3446	-8.98078	2.3446	1.34479	1.3446	-1.77341	0.3446	11.7652
	9.3448	1.2191	8.3448	0.35542	7.3448	0.54234	6.3448	6.90397	5.3448	1.17721	4.3448	5.95005	3.3448	-8.96144	2.3448	1.35124	1.3448	-1.68962	0.3448	11.7265
	9.345	1.25778	8.345	0.36831	7.345	0.54556	6.345	6.99743	5.345	1.17721	4.345	5.99839	3.345	-8.94855	2.345	1.32223	1.345	-1.60261	0.345	11.6782
	9.3452	1.24811	8.3452	0.41343	7.3452	0.55523	6.3452	7.06189	5.3452	1.19977	4.3452	6.03384	3.3452	-8.95177	2.3452	1.33512	1.3452	-1.55104	0.3452	11.6427
	9.3454	1.27067	8.3454	0.42632	7.3454	0.54556	6.3454	7.1489	5.3454	1.18688	4.3454	6.07896	3.3454	-8.955	2.3454	1.34479	1.3454	-1.49626	0.3454	11.5751
	9.3456	1.29323	8.3456	0.43276	7.3456	0.57134	6.3456	7.22302	5.3456	1.19332	4.3456	6.11763	3.3456	-8.92921	2.3456	1.3319	1.3456	-1.38024	0.3456	11.5299
	9.3458	1.29967	8.3458	0.45854	7.3458	0.58423	6.3458	7.30359	5.3458	1.22555	4.3458	6.15308	3.3458	-8.94533	2.3458	1.35446	1.3458	-1.43503	0.3458	11.4977
	9.346	1.31901	8.346	0.45854	7.346	0.59712	6.346	7.36804	5.346	1.23844	4.346	6.20142	3.346	-8.9131	2.346	1.30934	1.346	-1.3609	0.346	11.4623
	9.3462	1.33512	8.3462	0.47144	7.3462	0.58423	6.3462	7.43894	5.3462	1.24811	4.3462	6.2272	3.3462	-8.90021	2.3462	1.3319	1.3462	-1.33512	0.3462	11.4107
	9.3464	1.36413	8.3464	0.47144	7.3464	0.60679	6.3464	7.5034	5.3464	1.25455	4.3464	6.28521	3.3464	-8.86476	2.3464	1.39635	1.3464	-1.22233	0.3464	11.3752
	9.3466	1.37702	8.3466	0.48433	7.3466	0.60357	6.3466	7.54529	5.3466	1.27711	4.3466	6.33677	3.3466	-8.8712	2.3466	1.39635	1.3466	-1.13854	0.3466	11.3205
	9.3468	1.40602	8.3468	0.50366	7.3468	0.60679	6.3468	7.66776	5.3468	1.29	4.3468	6.34967	3.3468	-8.85831	2.3468	1.4318	1.3468	-1.25778	0.3468	11.2786
	9.347	1.42536	8.347	0.48433	7.347	0.61646	6.347	7.68065	5.347	1.31256	4.347	6.41734	3.347	-8.84865	2.347	1.42536	1.347	-1.17399	0.347	11.2463
	9.3472	1.44792	8.3472	0.4811	7.3472	0.61968	6.3472	7.76121	5.3472	1.31901	4.3472	6.45924	3.3472	-8.82609	2.3472	1.4737	1.3472	-1.18043	0.3472	11.1916
	9.3474	1.46403	8.3474	0.50366	7.3474	0.6229	6.3474	7.82245	5.3474	1.32545	4.3474	6.48824	3.3474	-8.79708	2.3474	1.48981	1.3474	-1.13531	0.3474	11.1658
	9.3476	1.46725	8.3476	0.50366	7.3476	0.62935	6.3476	7.86434	5.3476	1.32223	4.3476	6.53336	3.3476	-8.77452	2.3476	1.48981	1.3476	-1.09342	0.3476	11.0884
	9.3478	1.50593	8.3478	0.52622	7.3478	0.61968	6.3478	7.9578	5.3478	1.33512	4.3478	6.5817	3.3478	-8.76808	2.3478	1.49626	1.3478	-1.06119	0.3478	11.0884
	9.348	1.52204	8.348	0.52944	7.348	0.64224	6.348	8.06093	5.348	1.38346	4.348	6.60426	3.348	-8.7423	2.348	1.49304	1.348	-1.03863	0.348	11.0175
	9.3482	1.54782	8.3482	0.55523	7.3482	0.66802	6.3482	8.1286	5.3482	1.38669	4.3482	6.66227	3.3482	-8.72941	2.3482	1.52204	1.3482	-1.10953	0.3482	11.0143
	9.3484	1.57038	8.3484	0.55845	7.3484	0.66802	6.3484	8.20595	5.3484	1.4028	4.3484	6.72028	3.3484	-8.71329	2.3484	1.51882	1.3484	-1.01285	0.3484	11.1174
	9.3486	1.58005	8.3486	0.57134	7.3486	0.66802	6.3486	8.29619	5.3486	1.42214	4.3486	6.77184	3.3486	-8.69396	2.3486	1.55104	1.3486	-0.88717	0.3486	11.0175
	9.3488	1.60583	8.3488	0.57134	7.3488	0.69058	6.3488	8.37031	5.3488	1.41891	4.3488	6.81051	3.3488	-8.68106	2.3488	1.54782	1.3488	-0.90328	0.3488	10.8854
	9.349	1.61872	8.349	0.58101	7.349	0.68413	6.349	8.42832	5.349	1.41569	4.349	6.86208	3.349	-8.65851	2.349	1.48659	1.349	-0.8356	0.349	10.8725
	9.3492	1.65095	8.3492	0.56167	7.3492	0.68413	6.3492	8.49922	5.3492	1.44147	4.3492	6.90397	3.3492	-8.62306	2.3492	1.48659	1.3492	-0.77437	0.3492	10.7629
	9.3494	1.67995	8.3494	0.57778	7.3494	0.72281	6.3494	8.57978	5.3494	1.45759	4.3494	6.92331	3.3494	-8.59727	2.3494	1.56716	1.3494	-0.75503	0.3494	10.7146
	9.3496	1.69929	8.3496	0.60034	7.3496	0.71636	6.3496	8.64102	5.3496	1.45759	4.3496	6.96843	3.3496	-8.56505	2.3496	1.58649	1.3496	-0.70992	0.3496	10.692
	9.3498	1.72829	8.3498	0.59712	7.3498	0.72603	6.3498	8.7377	5.3498	1.45436	4.3498	6.99743	3.3498	-8.53282	2.3498	1.58005	1.3498	-0.64546	0.3498	10.6147
	9.35	1.76374	8.35	0.59712	7.35	0.73247	6.35	8.8086	5.35	1.48337	4.35	7.01677	3.35	-8.50704	2.35	1.59294	1.35	-0.54556	0.35	10.5663
	9.3502	1.77663	8.3502	0.60357	7.3502	0.73892	6.3502	8.86661	5.3502	1.48014	4.3502	7.02321	3.3502	-8.49737	2.3502	1.60905	1.3502	-0.41665	0.3502	10.5051
	9.3504	1.80564	8.3504	0.6229	7.3504	0.75826	6.3504	8.94073	5.3504	1.48981	4.3504	7.01999	3.3504	-8.48126	2.3504	1.60905	1.3504	-0.30708	0.3504	10.46
	9.3506	1.8282	8.3506	0.5939	7.3506	0.75826	6.3506	9.02774	5.3506	1.51882	4.3506	7.04255	3.3506	-8.45225	2.3506	1.6155	1.3506	-0.18139	0.3506	10.4342
	9.3508	1.85076	8.3508	0.58745	7.3508	0.80337	6.3508	9.13087	5.3508	1.54138	4.3508	7.10378	3.3508	-8.42325	2.3508	1.63806	1.3508	-0.05893	0.3508	10.373
	9.351	1.87654	8.351	0.56489	7.351	0.79371	6.351	9.21788	5.351	1.55427	4.351	7.13923	3.351	-8.41358	2.351	1.65417	1.351	0.03775	0.351	10.3214
	9.3512	1.88621	8.3512	0.56167	7.3512	0.80337	6.3512	9.28878	5.3512	1.56393	4.3512	7.2198	3.3512	-8.35879	2.3512	1.69284	1.3512	0.15377	0.3512	10.2473
	9.3514	1.91843	8.3514	0.58745	7.3514	0.8066	6.3514	9.37257	5.3514	1.5736	4.3514	7.21335	3.3514	-8.35879	2.3514	1.70896	1.3514	0.25045	0.3514	10.257
	9.3516	1.95711	8.3516	0.58423	7.3516	0.83882	6.3516	9.4757	5.3516	1.60583	4.3516	7.37771	3.3516	-8.32012	2.3516	1.70896	1.3516	0.35358	0.3516	10.1538
	9.3518	1.94744	8.3518	0.58423	7.3518	0.84205	6.3518	9.59494	5.3518	1.62839	4.3518	7.44539	3.3518	-8.27823	2.3518	1.72185	1.3518	0.39547	0.3518	10.1184
	9.352	1.98933	8.352	0.60034	7.352	0.83238	6.352	9.69484	5.352	1.63806	4.352	7.41961	3.352	-8.25889	2.352	1.76052	1.352	0.3987	0.352	10.1571
	9.3522	2.02156	8.3522	0.61646	7.3522	0.85494	6.3522	9.7593	5.3522	1.67028	4.3522	7.48728	3.3522	-8.22344	2.3522	1.74441	1.3522	0.43737	0.3522	10.0282
	9.3524	2.04412	8.3524	0.61968	7.3524	0.85494	6.3524	9.85276	5.3524	1.66706	4.3524	7.52918	3.3524	-8.17188	2.3524	1.7573	1.3524	0.46315	0.3524	9.97982
	9.3526	2.06346	8.3526	0.63579	7.3526	0.87105	6.3526	9.92366	5.3526	1.68962	4.3526	7.57752	3.3526	-8.15254	2.3526	1.77663	1.3526	0.45993	0.3526	9.95404
	9.3528	2.07635	8.3528	0.64546	7.3528	0.89039	6.3528	10.0139	5.3528	1.70251	4.3528	7.60975	3.3528	-8.11709	2.3528	1.81208	1.3528	0.50827	0.3528	9.85413
	9.353	2.1118	8.353	0.64868	7.353	0.90328	6.353	10.0816	5.353	1.71863	4.353	7.60652	3.353	-8.06553	2.353	1.81531	1.353	0.53083	0.353	9.83157
	9.3532	2.13758	8.3532	0.68736	7.3532	0.91939	6.3532	10.1911	5.3532	1.74441	4.3532	7.62908	3.3532	-8.03975	2.3532	1.81853	1.3532	0.58239	0.3532	9.78645
	9.3534	2.16981	8.3534	0.69058	7.3534	0.92584	6.3534	10.2717	5.3534	1.75408	4.3534	7.69032	3.3534	-8.01074	2.3534	1.83464	1.3534	0.6114	0.3534	9.72845
	9.3536	2.18914	8.3536	0.71314	7.3536	0.92584	6.3536	10.3555	5.3536	1.77663	4.3536	7.77088	3.3536	-7.97851	2.3536	1.85076	1.3536	0.62106	0.3536	9.67366
	9.3538	2.21815	8.3538	0.72281	7.3538	0.95484	6.3538	10.4361	5.3538	1.80242	4.3538	7.83534	3.3538	-7.97851	2.3538	1.87009	1.3538	0.65974	0.3538	9.6511
	9.354	2.23426	8.354	0.73247	7.354	0.97096	6.354	10.5424	5.354	1.81853	4.354	7.87401	3.354	-7.88506	2.354	1.87976	1.354	0.71452	0.354	9.59954
	9.3542	2.27293	8.3542	0.74859	7.3542	0.97096	6.3542	10.5779	5.3542	1.86687	4.3542	7.93202	3.3542	-7.84316	2.3542	1.89587	1.3542	0.76286	0.3542	9.54797
	9.3544	2.27293	8.3544	0.75826	7.3544	0.99351	6.3544	10.6778	5.3544	1.86687	4.3544	7.96747	3.3544	-7.79804	2.3544	1.92166	1.3544	0.79831	0.3544	9.5093
	9.3546	2.32772	8.3546	0.75826	7.3546	1.00641	6.3546	10.7358	5.3546	1.87009	4.3546	8.0287	3.3546	-7.76582	2.3546	1.93777	1.3546	0.86277	0.3546	9.45452
	9.3548	2.35672	8.3548	0.79048	7.3548	1.01607	6.3548	10.7841	5.3548	1.91199	4.3548	8.06415	3.3548	-7.71747	2.3548	1.9281	1.3548	0.88855	0.3548	9.40295
	9.355	2.38895	8.355	0.80015	7.355	1.03219	6.355	10.8196	5.355	1.95388	4.355	8.10605	3.355	-7.67236	2.355	1.95066	1.355	0.93044	0.355	9.35461
	9.3552	2.40829	8.3552	0.85172	7.3552	1.03863	6.3552	10.884	5.3552	1.96355	4.3552	8.1705	3.3552	-7.66269	2.3552	1.97322	1.3552	0.95945	0.3552	9.32561
	9.3554	2.46307	8.3554	0.84849	7.3554	1.03863	6.3554	10.9195	5.3554	1.98933	4.3554	8.23173	3.3554	-7.60468	2.3554	1.98289	1.3554	1.03035	0.3554	9.25793
	9.3556	2.47919	8.3556	0.85816	7.3556	1.06119	6.3556	10.9581	5.3556	2.00867	4.3556	8.28974	3.3556	-7.5789	2.3556	2.01511	1.3556	1.08191	0.3556	9.20959
	9.3558	2.49852	8.3558	0.88072	7.3558	1.08697	6.3558	11.0645	5.3558	2.03123	4.3558	8.33486	3.3558	-7.53056	2.3558	2.03123	1.3558	1.10769	0.3558	9.17736
	9.356	2.53397	8.356	0.90328	7.356	1.08697	6.356	11.2804	5.356	2.0699	4.356	8.3832	3.356	-7.49188	2.356	2.02156	1.356	1.20115	0.356	9.13224
	9.3562	2.55975	8.3562	0.92584	7.3562	1.09664	6.3562	11.2933	5.3562	2.09568	4.3562	8.45732	3.3562	-7.4371	2.3562	2.04734	1.3562	1.24949	0.3562	9.07424
	9.3564	2.60487	8.3564	0.92262	7.3564	1.12565	6.3564	11.3803	5.3564	2.11502	4.3564	8.50244	3.3564	-7.40809	2.3564	2.10213	1.3564	1.33006	0.3564	9.04523
	9.3566	2.63388	8.3566	0.93551	7.3566	1.13531	6.3566	11.4899	5.3566	2.12791	4.3566	8.52822	3.3566	-7.35975	2.3566	2.10857	1.3566	1.43319	0.3566	8.984
	9.3568	2.64999	8.3568	0.94517	7.3568	1.14498	6.3568	11.564	5.3568	2.16014	4.3568	8.59268	3.3568	-7.2953	2.3568	2.13113	1.3568	1.4912	0.3568	8.92921
	9.357	2.70478	8.357	0.97096	7.357	1.14498	6.357	11.6833	5.357	2.17303	4.357	8.62813	3.357	-7.25663	2.357	2.1118	1.357	1.58143	0.357	8.87765
	9.3572	2.737	8.3572	0.96773	7.3572	1.17076	6.3572	11.7477	5.3572	2.20525	4.3572	8.67647	3.3572	-7.19217	2.3572	2.16981	1.3572	1.68134	0.3572	8.84542
	9.3574	2.77568	8.3574	0.97096	7.3574	1.17721	6.3574	11.7961	5.3574	2.22781	4.3574	8.73448	3.3574	-7.1535	2.3574	2.17625	1.3574	1.81347	0.3574	8.80997
	9.3576	2.8079	8.3576	1.00641	7.3576	1.19655	6.3576	11.8541	5.3576	2.23426	4.3576	8.82471	3.3576	-7.08582	2.3576	2.20203	1.3576	1.90693	0.3576	8.75841
	9.3578	2.82724	8.3578	1.02574	7.3578	1.20621	6.3578	11.925	5.3578	2.24715	4.3578	8.86983	3.3578	-7.06004	2.3578	2.2117	1.3578	2.01972	0.3578	8.71651
	9.358	2.86591	8.358	1.01607	7.358	1.22233	6.358	11.9926	5.358	2.29871	4.358	8.8795	3.358	-6.97947	2.358	2.25037	1.358	2.13896	0.358	8.65851
	9.3582	2.90136	8.3582	1.03541	7.3582	1.23522	6.3582	12.0764	5.3582	2.31483	4.3582	9.06319	3.3582	-6.93758	2.3582	2.25037	1.3582	2.17119	0.3582	8.61339
	9.3584	2.94003	8.3584	1.02896	7.3584	1.25133	6.3584	12.1473	5.3584	2.32127	4.3584	9.09542	3.3584	-6.88924	2.3584	2.27615	1.3584	2.29043	0.3584	8.58116
	9.3586	2.96582	8.3586	1.05797	7.3586	1.26745	6.3586	12.2182	5.3586	2.35028	4.3586	9.16632	3.3586	-6.84412	2.3586	2.28582	1.3586	2.38066	0.3586	8.58761
	9.3588	3.02705	8.3588	1.06441	7.3588	1.28034	6.3588	12.2988	5.3588	2.3825	4.3588	9.14698	3.3588	-6.79578	2.3588	2.2536	1.3588	2.43545	0.3588	8.51671
	9.359	3.04316	8.359	1.05475	7.359	1.29967	6.359	12.36	5.359	2.39539	4.359	9.25011	3.359	-6.76033	2.359	2.33416	1.359	2.53536	0.359	8.44903
	9.3592	3.0915	8.3592	1.08697	7.3592	1.30934	6.3592	12.4535	5.3592	2.42762	4.3592	9.25333	3.3592	-6.71843	2.3592	2.34061	1.3592	2.57725	0.3592	8.42647
	9.3594	3.12695	8.3594	1.11598	7.3594	1.33512	6.3594	12.5212	5.3594	2.4244	4.3594	9.29845	3.3594	-6.63464	2.3594	2.35672	1.3594	2.65137	0.3594	8.33946
	9.3596	3.18496	8.3596	1.1482	7.3596	1.34801	6.3596	12.6017	5.3596	2.41473	4.3596	9.33068	3.3596	-6.59597	2.3596	2.35672	1.3596	2.6836	0.3596	8.32334
	9.3598	3.19785	8.3598	1.13854	7.3598	1.3609	6.3598	12.6791	5.3598	2.43084	4.3598	9.35324	3.3598	-6.53152	2.3598	2.36317	1.3598	2.77061	0.3598	8.30078
	9.36	3.22363	8.36	1.14176	7.36	1.37057	6.36	12.7564	5.36	2.46952	4.36	9.40158	3.36	-6.47673	2.36	2.38573	1.36	2.80606	0.36	8.25889
	9.3602	3.29131	8.3602	1.17721	7.3602	1.40924	6.3602	12.8241	5.3602	2.51464	4.3602	9.42091	3.3602	-6.42839	2.3602	2.39539	1.3602	2.88019	0.3602	8.18799
	9.3604	3.31387	8.3604	1.17721	7.3604	1.4318	6.3604	12.895	5.3604	2.5243	4.3604	9.4467	3.3604	-6.40261	2.3604	2.40829	1.3604	3.05099	0.3604	8.11709
	9.3606	3.36221	8.3606	1.19332	7.3606	1.46081	6.3606	12.9756	5.3606	2.55331	4.3606	9.51115	3.3606	-6.32526	2.3606	2.42118	1.3606	3.01232	0.3606	8.04297
	9.3608	3.39766	8.3608	1.17721	7.3608	1.46725	6.3608	13.04	5.3608	2.58876	4.3608	9.54338	3.3608	-6.28337	2.3608	2.44374	1.3608	3.08644	0.3608	8.02363
	9.361	3.43633	8.361	1.18688	7.361	1.48337	6.361	13.0561	5.361	2.60165	4.361	9.60139	3.361	-6.23503	2.361	2.46629	1.361	3.15412	0.361	7.95918
	9.3612	3.475	8.3612	1.20299	7.3612	1.51237	6.3612	13.1528	5.3612	2.62421	4.3612	9.59172	3.3612	-6.1319	2.3612	2.49208	1.3612	3.2798	0.3612	7.95918
	9.3614	3.50723	8.3614	1.22877	7.3614	1.53815	6.3614	13.3107	5.3614	2.66288	4.3614	9.5756	3.3614	-6.05456	2.3614	2.51464	1.3614	3.31203	0.3614	7.94306
	9.3616	3.54913	8.3616	1.232	7.3616	1.55749	6.3616	13.3204	5.3616	2.69188	4.3616	9.68195	3.3616	-6.07711	2.3616	2.52753	1.3616	3.38293	0.3616	7.82382
	9.3618	3.5878	8.3618	1.24489	7.3618	1.58649	6.3618	13.5041	5.3618	2.71122	4.3618	9.80119	3.3618	-6.03522	2.3618	2.55009	1.3618	3.47961	0.3618	7.79804
	9.362	3.60714	8.362	1.26745	7.362	1.58649	6.362	13.5718	5.362	2.74989	4.362	9.76897	3.362	-6.00299	2.362	2.55331	1.362	3.51506	0.362	7.74326
	9.3622	3.68448	8.3622	1.28034	7.3622	1.6155	6.3622	13.6072	5.3622	2.78534	4.3622	9.90754	3.3622	-5.8902	2.3622	2.59198	1.3622	3.59563	0.3622	7.74003
	9.3624	3.73927	8.3624	1.30612	7.3624	1.63483	6.3624	13.7168	5.3624	2.80146	4.3624	9.972	3.3624	-5.85152	2.3624	2.58231	1.3624	3.7052	0.3624	7.69492
	9.3626	3.74571	8.3626	1.32223	7.3626	1.66062	6.3626	13.8135	5.3626	2.81757	4.3626	9.86565	3.3626	-5.8193	2.3626	2.60809	1.3626	3.74065	0.3626	7.61112
	9.3628	3.81017	8.3628	1.32868	7.3628	1.67673	6.3628	13.9037	5.3628	2.86269	4.3628	9.99456	3.3628	-5.76451	2.3628	2.62098	1.3628	3.82444	0.3628	7.60468
	9.363	3.85206	8.363	1.36413	7.363	1.70896	6.363	14.1261	5.363	2.88847	4.363	10.0977	3.363	-5.70973	2.363	2.66288	1.363	3.90178	0.363	7.56601
	9.3632	3.90685	8.3632	1.37057	7.3632	1.73796	6.3632	14.0681	5.3632	2.90781	4.3632	10.1074	3.3632	-5.65494	2.3632	2.65643	1.3632	4.00813	0.3632	7.44032
	9.3634	3.94874	8.3634	1.39958	7.3634	1.75085	6.3634	14.1905	5.3634	2.94326	4.3634	10.1815	3.3634	-5.60338	2.3634	2.68544	1.3634	4.09192	0.3634	7.41776
	9.3636	3.99386	8.3636	1.42214	7.3636	1.77663	6.3636	14.2228	5.3636	2.99804	4.3636	10.233	3.3636	-5.55504	2.3636	2.68866	1.3636	4.16605	0.3636	7.35009
	9.3638	4.05509	8.3638	1.44147	7.3638	1.79919	6.3638	14.3001	5.3638	3.03671	4.3638	10.2717	3.3638	-5.49058	2.3638	2.71122	1.3638	4.2305	0.3638	7.27596
	9.364	4.11955	8.364	1.46725	7.364	1.81531	6.364	14.3549	5.364	3.07539	4.364	10.3265	3.364	-5.44869	2.364	2.72089	1.364	4.30462	0.364	7.26629
	9.3642	4.16144	8.3642	1.46403	7.3642	1.83142	6.3642	14.4193	5.3642	3.11084	4.3642	10.362	3.3642	-5.3649	2.3642	2.71122	1.3642	4.38841	0.3642	7.1954
	9.3644	4.21623	8.3644	1.50915	7.3644	1.85398	6.3644	14.4677	5.3644	3.13662	4.3644	10.4071	3.3644	-5.30044	2.3644	2.74667	1.3644	4.48187	0.3644	7.15995
	9.3646	4.24846	8.3646	1.52526	7.3646	1.88621	6.3646	14.5225	5.3646	3.16562	4.3646	10.4522	3.3646	-5.24243	2.3646	2.74989	1.3646	4.56566	0.3646	7.1245
	9.3648	4.31935	8.3648	1.54782	7.3648	1.90554	6.3648	14.5644	5.3648	3.22363	4.3648	10.5005	3.3648	-5.16831	2.3648	2.77568	1.3648	4.63012	0.3648	7.07293
	9.365	4.39025	8.365	1.56716	7.365	1.93455	6.365	14.632	5.365	3.25586	4.365	10.5231	3.365	-5.14253	2.365	2.79501	1.365	4.72358	0.365	7.01815
	9.3652	4.43537	8.3652	1.59938	7.3652	1.93777	6.3652	14.7126	5.3652	3.30098	4.3652	10.5553	3.3652	-5.08774	2.3652	2.75956	1.3652	4.7977	0.3652	6.98592
	9.3654	4.47082	8.3654	1.65739	7.3654	1.97644	6.3654	14.7545	5.3654	3.30742	4.3654	10.5972	3.3654	-5.05874	2.3654	2.80146	1.3654	4.88149	0.3654	6.92146
	9.3656	4.54495	8.3656	1.67673	7.3656	2.03767	6.3656	14.7867	5.3656	3.3461	4.3656	10.6294	3.3656	-4.99751	2.3656	2.81435	1.3656	4.94594	0.3656	6.87635
	9.3658	4.58362	8.3658	1.69607	7.3658	2.02156	6.3658	14.9414	5.3658	3.39444	4.3658	10.6649	3.3658	-4.93628	2.3658	2.82724	1.3658	5.01362	0.3658	6.84412
	9.366	4.64163	8.366	1.73796	7.366	2.05056	6.366	14.9124	5.366	3.43311	4.366	10.7487	3.366	-4.88793	2.366	2.84657	1.366	5.06196	0.366	6.78611
	9.3662	4.71253	8.3662	1.73152	7.3662	2.07635	6.3662	15.0252	5.3662	3.46534	4.3662	10.7293	3.3662	-4.81703	2.3662	2.86269	1.3662	5.14253	0.3662	6.75388
	9.3664	4.77698	8.3664	1.78308	7.3664	2.09568	6.3664	15.1122	5.3664	3.48789	4.3664	10.8067	3.3664	-4.76869	2.3664	2.77568	1.3664	5.23921	0.3664	6.69265
	9.3666	4.82854	8.3666	1.83464	7.3666	2.12469	6.3666	15.1896	5.3666	3.52979	4.3666	10.8679	3.3666	-4.7268	2.3666	2.89169	1.3666	5.32622	0.3666	6.66365
	9.3668	4.88655	8.3668	1.83787	7.3668	2.13436	6.3668	15.2637	5.3668	3.55879	4.3668	10.8711	3.3668	-4.67201	2.3668	2.90781	1.3668	5.42613	0.3668	6.6282
	9.367	4.9639	8.367	1.86687	7.367	2.16014	6.367	15.341	5.367	3.59102	4.367	10.8582	3.367	-4.61078	2.367	2.91747	1.367	5.47447	0.367	6.58308
	9.3672	5.01868	8.3672	1.88298	7.3672	2.17947	6.3672	15.3604	5.3672	3.62325	4.3672	10.8937	3.3672	-4.56566	2.3672	2.9207	1.3672	5.57437	0.3672	6.50574
	9.3674	5.08314	8.3674	1.90877	7.3674	2.19559	6.3674	15.4635	5.3674	3.64903	4.3674	10.9485	3.3674	-4.52377	2.3674	2.92714	1.3674	5.62594	0.3674	6.47995
	9.3676	5.1347	8.3676	1.94422	7.3676	2.23748	6.3676	15.5538	5.3676	3.67481	4.3676	10.9936	3.3676	-4.45931	2.3676	2.94003	1.3676	5.7065	0.3676	6.43161
	9.3678	5.20238	8.3678	1.96355	7.3678	2.26326	6.3678	15.6247	5.3678	3.73282	4.3678	11.0258	3.3678	-4.4013	2.3678	2.95292	1.3678	5.89987	0.3678	6.38649
	9.368	5.27328	8.368	2.02156	7.368	2.29549	6.368	15.7052	5.368	3.76505	4.368	11.0033	3.368	-4.3433	2.368	2.95937	1.368	5.98688	0.368	6.37683
	9.3682	5.31517	8.3682	2.02478	7.3682	2.31483	6.3682	15.7761	5.3682	3.79083	4.3682	10.9775	3.3682	-4.27884	2.3682	2.96904	1.3682	6.04166	0.3682	6.34782
	9.3684	5.39252	8.3684	2.0409	7.3684	2.34705	6.3684	15.8535	5.3684	3.82628	4.3684	11.1161	3.3684	-4.23695	2.3684	2.97226	1.3684	6.1319	0.3684	6.32204
	9.3686	5.4183	8.3686	2.08279	7.3686	2.36961	6.3686	15.9211	5.3686	3.86818	4.3686	11.0806	3.3686	-4.17894	2.3686	2.97871	1.3686	6.16735	0.3686	6.2318
	9.3688	5.47309	8.3688	2.11824	7.3688	2.41473	6.3688	16.0049	5.3688	3.89718	4.3688	11.1032	3.3688	-4.11448	2.3688	2.9916	1.3688	6.35427	0.3688	6.19635
	9.369	5.54721	8.369	2.1118	7.369	2.43729	6.369	16.0726	5.369	3.91652	4.369	11.1032	3.369	-4.08226	2.369	2.97226	1.369	6.42194	0.369	6.19635
	9.3692	5.62455	8.3692	2.14725	7.3692	2.47274	6.3692	16.1306	5.3692	3.96486	4.3692	11.2836	3.3692	-4.01136	2.3692	3.05283	1.3692	6.54119	0.3692	6.29948
	9.3694	5.67934	8.3694	2.18592	7.3694	2.49208	6.3694	16.1725	5.3694	3.99708	4.3694	11.3868	3.3694	-3.95335	2.3694	3.04961	1.3694	6.64431	0.3694	6.06422
	9.3696	5.75024	8.3696	2.18914	7.3696	2.53397	6.3696	16.2337	5.3696	4.02287	4.3696	11.4254	3.3696	-3.89534	2.3696	3.02382	1.3696	6.73132	0.3696	5.9901
	9.3698	5.82436	8.3698	2.22781	7.3698	2.57264	6.3698	16.3336	5.3698	4.07121	4.3698	11.4383	3.3698	-3.87923	2.3698	3.03994	1.3698	6.799	0.3698	5.9901
	9.37	5.86626	8.37	2.24393	7.37	2.60487	6.37	16.353	5.37	4.10988	4.37	11.4996	3.37	-3.78899	2.37	3.03994	1.37	6.9118	0.37	5.9192
	9.3702	5.95005	8.3702	2.2536	7.3702	2.64677	6.3702	16.4142	5.3702	4.155	4.3702	11.5189	3.3702	-3.72131	2.3702	3.04961	1.3702	7.04071	0.3702	5.87408
	9.3704	6.0145	8.3704	2.27938	7.3704	2.69511	6.3704	16.5109	5.3704	4.19367	4.3704	11.5608	3.3704	-3.73098	2.3704	3.05605	1.3704	7.07938	0.3704	5.82574
	9.3706	6.09829	8.3706	2.29227	7.3706	2.72089	6.3706	16.5431	5.3706	4.23556	4.3706	11.5898	3.3706	-3.66975	2.3706	3.0915	1.3706	7.21151	0.3706	5.7774
	9.3708	6.14341	8.3708	2.28905	7.3708	2.74989	6.3708	16.5882	5.3708	4.28713	4.3708	11.6317	3.3708	-3.62785	2.3708	3.10761	1.3708	7.30497	0.3708	5.74518
	9.371	6.2272	8.371	2.3116	7.371	2.79179	6.371	16.7204	5.371	4.33225	4.371	11.6704	3.371	-3.57307	2.371	3.12051	1.371	7.44032	0.371	5.69683
	9.3712	6.29488	8.3712	2.34061	7.3712	2.82079	6.3712	16.7687	5.3712	4.37414	4.3712	11.6929	3.3712	-3.53117	2.3712	3.13017	1.3712	7.55312	0.3712	5.70006
	9.3714	6.36256	8.3714	2.37284	7.3714	2.83691	6.3714	16.7365	5.3714	4.42248	4.3714	11.709	3.3714	-3.47639	2.3714	3.1334	1.3714	7.68202	0.3714	5.65172
	9.3716	6.42701	8.3716	2.40506	7.3716	2.89814	6.3716	16.8106	5.3716	4.46438	4.3716	11.5382	3.3716	-3.4216	2.3716	3.14629	1.3716	7.75292	0.3716	5.60338
	9.3718	6.49469	8.3718	2.43084	7.3718	2.93037	6.3718	16.8428	5.3718	4.53528	4.3718	11.6768	3.3718	-3.38293	2.3718	3.16885	1.3718	7.87861	0.3718	5.53248
	9.372	6.5527	8.372	2.44374	7.372	2.96582	6.372	16.8622	5.372	4.58684	4.372	11.867	3.372	-3.3217	2.372	3.18496	1.372	7.96885	0.372	5.50347
	9.3722	6.65582	8.3722	2.48885	7.3722	2.99804	6.3722	16.9492	5.3722	4.62874	4.3722	11.6961	3.3722	-3.21857	2.3722	3.2043	1.3722	8.06553	0.3722	5.47769
	9.3724	6.71383	8.3724	2.50819	7.3724	3.04316	6.3724	17.0265	5.3724	4.68997	4.3724	11.7735	3.3724	-3.22502	2.3724	3.20752	1.3724	8.13965	0.3724	5.43257
	9.3726	6.77829	8.3726	2.55975	7.3726	3.08183	6.3726	17.1361	5.3726	4.74153	4.3726	11.7993	3.3726	-3.19601	2.3726	3.21719	1.3726	8.22344	0.3726	5.40679
	9.3728	6.86208	8.3728	2.5952	7.3728	3.11406	6.3728	17.12	5.3728	4.78343	4.3728	11.896	3.3728	-3.12833	2.3728	3.24619	1.3728	8.31045	0.3728	5.38745
	9.373	6.91686	8.373	2.63065	7.373	3.15273	6.373	17.1136	5.373	4.83499	4.373	12.0023	3.373	-3.09288	2.373	3.24941	1.373	8.39747	0.373	5.28111
	9.3732	7.01354	8.3732	2.64999	7.3732	3.18496	6.3732	17.1619	5.3732	4.88333	4.3732	11.9701	3.3732	-3.04777	2.3732	3.25586	1.3732	8.48448	0.3732	5.22954
	9.3734	7.09411	8.3734	2.67899	7.3734	3.22041	6.3734	17.207	5.3734	4.92845	4.3734	12.0088	3.3734	-3.00909	2.3734	3.2752	1.3734	8.55216	0.3734	5.21665
	9.3736	7.16824	8.3736	2.72089	7.3736	3.2752	6.3736	17.2972	5.3736	4.97357	4.3736	12.0635	3.3736	-2.93175	2.3736	3.28164	1.3736	8.66495	0.3736	5.15542
	9.3738	7.2488	8.3738	2.76278	7.3738	3.3042	6.3738	17.3263	5.3738	5.03802	4.3738	12.0764	3.3738	-2.69649	2.3738	3.3042	1.3738	8.71974	0.3738	5.10708
	9.374	7.3197	8.374	2.79501	7.374	3.3332	6.374	17.381	5.374	5.08636	4.374	12.0958	3.374	-2.11963	2.374	3.31709	1.374	8.79064	0.374	5.07807
	9.3742	7.43572	8.3742	2.84013	7.3742	3.38155	6.3742	17.4068	5.3742	5.15082	4.3742	12.1215	3.3742	-1.5202	2.3742	3.32676	1.3742	8.89376	0.3742	5.02007
	9.3744	7.48406	8.3744	2.8498	7.3744	3.42022	6.3744	17.4971	5.3744	5.19271	4.3744	12.157	3.3744	-0.93044	2.3744	3.34932	1.3744	8.99689	0.3744	4.99428
	9.3746	7.54852	8.3746	2.91103	7.3746	3.46211	6.3746	17.5422	5.3746	5.25394	4.3746	12.186	3.3746	-0.29879	2.3746	3.3461	1.3746	9.09357	0.3746	4.93628
	9.3748	7.62586	8.3748	2.91747	7.3748	3.51045	6.3748	17.5583	5.3748	5.29261	4.3748	12.2086	3.3748	0.06537	2.3748	3.36221	1.3748	9.21281	0.3748	4.90727
	9.375	7.70965	8.375	2.98515	7.375	3.54913	6.375	17.6485	5.375	5.33451	4.375	12.2311	3.375	0.33608	2.375	3.38799	1.375	9.30627	0.375	4.87827
	9.3752	7.80311	8.3752	3.03671	7.3752	3.57491	6.3752	17.5873	5.3752	5.39252	4.3752	12.2505	3.3752	0.57456	2.3752	3.36865	1.3752	9.38362	0.3752	4.82348
	9.3754	7.88368	8.3754	3.07216	7.3754	3.63936	6.3754	17.6807	5.3754	5.42475	4.3754	12.244	3.3754	0.72603	2.3754	3.38477	1.3754	9.48674	0.3754	4.7977
	9.3756	7.96747	8.3756	3.10439	7.3756	3.67803	6.3756	17.7065	5.3756	5.47953	4.3756	12.2537	3.3756	0.87105	2.3756	3.39444	1.3756	9.57053	0.3756	4.74613
	9.3758	8.0577	8.3758	3.14306	7.3758	3.72315	6.3758	17.7871	5.3758	5.54721	4.3758	12.302	3.3758	1.01285	2.3758	3.4041	1.3758	9.69944	0.3758	4.72358
	9.376	8.16405	8.376	3.18818	7.376	3.78116	6.376	17.8838	5.376	5.5891	4.376	12.2505	3.376	1.10631	2.376	3.36543	1.376	9.79612	0.376	4.66557
	9.3762	8.23818	8.3762	3.21719	7.3762	3.80694	6.3762	17.8354	5.3762	5.65678	4.3762	12.2924	3.3762	1.1611	2.3762	3.44278	1.3762	9.90247	0.3762	4.62689
	9.3764	8.34775	8.3764	3.25264	7.3764	3.85851	6.3764	17.8902	5.3764	5.68579	4.3764	12.2311	3.3764	1.1482	2.3764	3.46534	1.3764	10.0185	0.3764	4.61078
	9.3766	8.46699	8.3766	3.31387	7.3766	3.89073	6.3766	17.945	5.3766	5.75024	4.3766	12.3246	3.3766	1.14176	2.3766	3.46856	1.3766	10.1184	0.3766	4.56244
	9.3768	8.55078	8.3768	3.32998	7.3768	3.92618	6.3768	17.9353	5.3768	5.81147	4.3768	12.3729	3.3768	1.03863	2.3768	3.50401	1.3768	10.2473	0.3768	4.5431
	9.377	8.63457	8.377	3.36221	7.377	3.95841	6.377	17.9353	5.377	5.86948	4.377	12.3343	3.377	0.88717	2.377	3.50723	1.377	10.3633	0.377	4.49154
	9.3772	8.7377	8.3772	3.38155	7.3772	4.01964	6.3772	17.9547	5.3772	5.92749	4.3772	12.3858	3.3772	0.71958	2.3772	3.5169	1.3772	10.46	0.3772	4.44642
	9.3774	8.82149	8.3774	3.43955	7.3774	4.07121	6.3774	17.974	5.3774	5.97261	4.3774	12.3826	3.3774	0.47466	2.3774	3.53301	1.3774	10.5406	0.3774	4.42386
	9.3776	8.9085	8.3776	3.49112	7.3776	4.10988	6.3776	17.9772	5.3776	6.04673	4.3776	12.3826	3.3776	0.29096	2.3776	3.446	1.3776	10.6824	0.3776	4.39486
	9.3778	9.00518	8.3778	3.53301	7.3778	4.15822	6.3778	18.0062	5.3778	6.0854	4.3778	12.4342	3.3778	0.18461	2.3778	3.56846	1.3778	10.7243	0.3778	4.35941
	9.378	9.09542	8.378	3.58135	7.378	4.19689	6.378	18.0223	5.378	6.1563	4.378	12.3826	3.378	0.0686	2.378	3.59102	1.378	10.8757	0.378	4.33363
	9.3782	9.20499	8.3782	3.60714	7.3782	4.24846	6.3782	18.0481	5.3782	6.20787	4.3782	12.389	3.3782	-0.01842	2.3782	3.5878	1.3782	10.9015	0.3782	4.29173
	9.3784	9.29523	8.3784	3.6587	7.3784	4.30324	6.3784	18.0643	5.3784	6.25943	4.3784	12.3665	3.3784	-0.03131	2.3784	3.60069	1.3784	11.0079	0.3784	4.29818
	9.3786	9.42091	8.3786	3.71348	7.3786	4.35158	6.3786	18.0675	5.3786	6.31099	4.3786	12.2988	3.3786	-0.03453	2.3786	3.61358	1.3786	11.1497	0.3786	4.23372
	9.3788	9.5176	8.3788	3.72315	7.3788	4.38059	6.3788	18.0868	5.3788	6.37222	4.3788	12.4116	3.3788	-0.07643	2.3788	3.63292	1.3788	11.2528	0.3788	4.23372
	9.379	9.61105	8.379	3.80372	7.379	4.43537	6.379	18.09	5.379	6.43346	4.379	12.3858	3.379	-0.0732	2.379	3.63292	1.379	11.3172	0.379	4.2724
	9.3792	9.73352	8.3792	3.86495	7.3792	4.5095	6.3792	18.0804	5.3792	6.48824	4.3792	12.4116	3.3792	-0.10221	2.3792	3.63936	1.3792	11.3881	0.3792	4.19827
	9.3794	9.80119	8.3794	3.90685	7.3794	4.58684	6.3794	18.0707	5.3794	6.52691	4.3794	12.5921	3.3794	-0.1151	2.3794	3.62969	1.3794	11.3624	0.3794	4.12093
	9.3796	9.95266	8.3796	3.94874	7.3796	4.62229	6.3796	18.0578	5.3796	6.59781	4.3796	12.6372	3.3796	-0.14088	2.3796	3.64581	1.3796	11.459	0.3796	4.10159
	9.3798	10.0203	8.3798	3.97775	7.3798	4.68352	6.3798	18.0868	5.3798	6.66227	4.3798	12.6598	3.3798	-0.17311	2.3798	3.64903	1.3798	11.6073	0.3798	4.09192
	9.38	10.1686	8.38	4.0422	7.38	4.74475	6.38	18.0578	5.38	6.73961	4.38	12.5631	3.38	-0.18278	2.38	3.6587	1.38	11.7265	0.38	4.02747
	9.3802	10.262	8.3802	4.10343	7.3802	4.80598	6.3802	18.0256	5.3802	6.8234	4.3802	12.4889	3.3802	-0.17955	2.3802	3.65225	1.3802	11.7265	0.3802	3.93723
	9.3804	10.3587	8.3804	4.13888	7.3804	4.86722	6.3804	18.0578	5.3804	6.8943	4.3804	12.518	3.3804	-0.13766	2.3804	3.65548	1.3804	11.8103	0.3804	3.96946
	9.3806	10.4844	8.3806	4.19045	7.3806	4.93489	6.3806	18.0643	5.3806	6.97809	4.3806	12.3826	3.3806	-0.13121	2.3806	3.6587	1.3806	11.8844	0.3806	3.95657
	9.3808	10.5682	8.3808	4.22912	7.3808	4.9929	6.3808	18.0643	5.3808	7.04577	4.3808	12.4986	3.3808	-0.06031	2.3808	3.69093	1.3808	11.9102	0.3808	3.90501
	9.381	10.6649	8.381	4.25812	7.381	5.06702	6.381	18.1029	5.381	7.12312	4.381	12.4632	3.381	-0.04742	2.381	3.70059	1.381	12.0262	0.381	3.89534
	9.3812	10.8002	8.3812	4.30324	7.3812	5.12181	6.3812	18.0256	5.3812	7.17468	4.3812	12.3149	3.3812	-0.0442	2.3812	3.71671	1.3812	12.0971	0.3812	3.85022
	9.3814	10.8776	8.3814	4.35158	7.3814	5.2056	6.3814	18.0223	5.3814	7.22624	4.3814	12.4825	3.3814	-0.0023	2.3814	3.7296	1.3814	12.2389	0.3814	3.83089
	9.3816	10.971	8.3816	4.40637	7.3816	5.25072	6.3816	18.032	5.3816	7.29714	4.3816	12.4438	3.3816	-0.02486	2.3816	3.71993	1.3816	12.2808	0.3816	3.80188
	9.3818	11.0709	8.3818	4.46115	7.3818	5.31517	6.3818	18.0417	5.3818	7.3616	4.3818	12.4052	3.3818	-0.0442	2.3818	3.7296	1.3818	12.3227	0.3818	3.76321
	9.382	11.1676	8.382	4.52561	7.382	5.36996	6.382	18.0062	5.382	7.41961	4.382	12.4309	3.382	-0.06354	2.382	3.72638	1.382	12.4001	0.382	3.75354
	9.3822	11.2901	8.3822	4.58684	7.3822	5.44408	6.3822	17.8999	5.3822	7.48728	4.3822	12.2795	3.3822	-0.12154	2.3822	3.7296	1.3822	12.4678	0.3822	3.70198
	9.3824	11.3932	8.3824	4.64485	7.3824	5.51176	6.3824	17.8838	5.3824	7.55818	4.3824	12.3278	3.3824	-0.186	2.3824	3.75216	1.3824	12.5419	0.3824	3.64397
	9.3826	11.4641	8.3826	4.69641	7.3826	5.57621	6.3826	17.8483	5.3826	7.6452	4.3826	12.3665	3.3826	-0.19567	2.3826	3.76183	1.3826	12.6031	0.3826	3.62141
	9.3828	11.5543	8.3828	4.75764	7.3828	5.62455	6.3828	17.7678	5.3828	7.69998	4.3828	12.36	3.3828	-0.20533	2.3828	3.76183	1.3828	12.6966	0.3828	3.58596
	9.383	11.6575	8.383	4.81243	7.383	5.68901	6.383	17.7645	5.383	7.76766	4.383	12.389	3.383	-0.22145	2.383	3.7586	1.383	12.7771	0.383	3.55695
	9.3832	11.7703	8.3832	4.85755	7.3832	5.76313	6.3832	17.7355	5.3832	7.84178	4.3832	12.4019	3.3832	-0.16666	2.3832	3.77472	1.3832	12.8287	0.3832	3.52473
	9.3834	11.8315	8.3834	4.922	7.3834	5.85659	6.3834	17.6099	5.3834	7.89012	4.3834	12.389	3.3834	-0.12477	2.3834	3.77794	1.3834	12.906	0.3834	3.49895
	9.3836	11.9701	8.3836	4.97679	7.3836	5.88882	6.3836	17.6775	5.3836	7.97714	4.3836	12.4052	3.3836	0.15883	2.3836	3.77472	1.3836	12.9641	0.3836	3.46027
	9.3838	12.0603	8.3838	5.02513	7.3838	5.9436	6.3838	17.6356	5.3838	8.03192	4.3838	12.3762	3.3838	0.20717	2.3838	3.78761	1.3838	13.093	0.3838	3.44416
	9.384	12.1441	8.384	5.1057	7.384	6.00483	6.384	17.6066	5.384	8.1286	4.384	12.3923	3.384	0.36186	2.384	3.8005	1.384	13.1413	0.384	3.42805
	9.3842	12.2601	8.3842	5.16693	7.3842	6.06607	6.3842	17.5905	5.3842	8.19628	4.3842	12.3987	3.3842	0.23618	2.3842	3.81661	1.3842	13.1929	0.3842	3.38937
	9.3844	12.3633	8.3844	5.21205	7.3844	6.16275	6.3844	17.5744	5.3844	8.26396	4.3844	12.3343	3.3844	0.3103	2.3844	3.8005	1.3844	13.296	0.3844	3.35392
	9.3846	12.4632	8.3846	5.2765	7.3846	6.21431	6.3846	17.5873	5.3846	8.35097	4.3846	12.3052	3.3846	0.35219	2.3846	3.81017	1.3846	13.3669	0.3846	3.33781
	9.3848	12.5566	8.3848	5.36029	7.3848	6.2981	6.3848	17.5132	5.3848	8.46054	4.3848	12.2988	3.3848	0.3812	2.3848	3.81661	1.3848	13.3959	0.3848	3.30236
	9.385	12.6211	8.385	5.42152	7.385	6.37545	6.385	17.4745	5.385	8.52178	4.385	12.2601	3.385	0.42632	2.385	3.78438	1.385	13.4539	0.385	3.28302
	9.3852	12.6984	8.3852	5.50209	7.3852	6.44635	6.3852	17.5261	5.3852	8.60879	4.3852	12.215	3.3852	0.43921	2.3852	3.81661	1.3852	13.4926	0.3852	3.24757
	9.3854	12.7371	8.3854	5.56655	7.3854	6.53336	6.3854	17.5454	5.3854	8.67324	4.3854	12.1763	3.3854	0.43921	2.3854	3.79728	1.3854	13.5538	0.3854	3.22502
	9.3856	12.7983	8.3856	5.65356	7.3856	6.59459	6.3856	17.3295	5.3856	8.75381	4.3856	12.1667	3.3856	0.44565	2.3856	3.81983	1.3856	13.5892	0.3856	3.21535
	9.3858	12.8434	8.3858	5.7019	7.3858	6.67516	6.3858	17.352	5.3858	8.81827	4.3858	12.1377	3.3858	0.45854	2.3858	3.79728	1.3858	13.644	0.3858	3.17667
	9.386	12.9047	8.386	5.76635	7.386	6.73317	6.386	17.1716	5.386	8.92784	4.386	12.1344	3.386	0.47788	2.386	3.79728	1.386	13.6601	0.386	3.138
	9.3862	12.9885	8.3862	5.83403	7.3862	6.80407	6.3862	17.2167	5.3862	8.99874	4.3862	12.0861	3.3862	0.48755	2.3862	3.83273	1.3862	13.7504	0.3862	3.11544
	9.3864	13.0658	8.3864	5.92749	7.3864	6.87175	6.3864	17.1361	5.3864	9.08253	4.3864	11.9443	3.3864	0.4811	2.3864	3.81661	1.3864	13.7794	0.3864	3.09933
	9.3866	13.2173	8.3866	5.9855	7.3866	6.95876	6.3866	17.0394	5.3866	9.15021	4.3866	11.925	3.3866	0.47144	2.3866	3.83595	1.3866	13.8696	0.3866	3.06388
	9.3868	13.3816	8.3868	6.05318	7.3868	7.02644	6.3868	16.9653	5.3868	9.22755	4.3868	11.8766	3.3868	0.46177	2.3868	3.83917	1.3868	13.8922	0.3868	3.04132
	9.387	13.5073	8.387	6.10152	7.387	7.08767	6.387	16.917	5.387	9.29845	4.387	11.8283	3.387	0.41987	2.387	3.84239	1.387	13.9599	0.387	3.01232
	9.3872	13.6556	8.3872	6.19498	7.3872	7.16501	6.3872	16.8783	5.3872	9.3758	4.3872	11.767	3.3872	0.38442	2.3872	3.83273	1.3872	13.9856	0.3872	2.98976
	9.3874	13.7941	8.3874	6.26265	7.3874	7.24236	6.3874	16.8042	5.3874	9.44992	4.3874	11.6671	3.3874	0.40054	2.3874	3.84562	1.3874	14.0082	0.3874	2.9253
	9.3876	13.923	8.3876	6.32711	7.3876	7.30037	6.3876	16.7526	5.3876	9.51437	4.3876	11.593	3.3876	0.36186	2.3876	3.83595	1.3876	14.063	0.3876	2.96075
	9.3878	14.0423	8.3878	6.38834	7.3878	7.39705	6.3878	16.7365	5.3878	9.59816	4.3878	11.5479	3.3878	0.34253	2.3878	3.83595	1.3878	14.1436	0.3878	2.98009
	9.388	14.1132	8.388	6.46246	7.388	7.44861	6.388	16.5882	5.388	9.66906	4.388	11.4287	3.388	0.31352	2.388	3.82306	1.388	14.1951	0.388	2.89952
	9.3882	14.1841	8.3882	6.53014	7.3882	7.54852	6.3882	16.5464	5.3882	9.7593	4.3882	11.3223	3.3882	0.2813	2.3882	3.83595	1.3882	14.2048	0.3882	2.88341
	9.3884	14.2647	8.3884	6.60748	7.3884	7.62264	6.3884	16.4658	5.3884	9.82375	4.3884	11.2192	3.3884	0.25229	2.3884	3.83595	1.3884	14.2692	0.3884	2.85763
	9.3886	14.342	8.3886	6.67516	7.3886	7.71932	6.3886	16.4046	5.3886	9.90432	4.3886	11.1483	3.3886	0.22329	2.3886	3.82628	1.3886	14.3563	0.3886	2.84151
	9.3888	14.4	8.3888	6.74928	7.3888	7.81278	6.3888	16.3594	5.3888	9.99133	4.3888	11.1289	3.3888	0.20395	2.3888	3.80372	1.3888	14.3627	0.3888	2.81251
	9.389	14.4741	8.389	6.7944	7.389	7.89335	6.389	16.3369	5.389	10.0751	4.389	11.1354	3.389	0.17495	2.389	3.84884	1.389	14.3949	0.389	2.82862
	9.3892	14.5676	8.3892	6.8943	7.3892	7.97069	6.3892	16.324	5.3892	10.1525	4.3892	10.9871	3.3892	0.16528	2.3892	3.81983	1.3892	14.4529	0.3892	2.76417
	9.3894	14.6739	8.3894	6.98132	7.3894	8.0706	6.3894	16.2692	5.3894	10.2266	4.3894	10.9807	3.3894	0.15561	2.3894	3.8295	1.3894	14.4626	0.3894	2.74483
	9.3896	14.7545	8.3896	7.0361	7.3896	8.14472	6.3896	16.2273	5.3896	10.3072	4.3896	10.8582	3.3896	0.19428	2.3896	3.81017	1.3896	14.6205	0.3896	2.74483
	9.3898	14.8544	8.3898	7.12634	7.3898	8.22851	6.3898	16.1983	5.3898	10.3942	4.3898	10.7648	3.3898	0.17817	2.3898	3.77149	1.3898	14.5335	0.3898	2.70294
	9.39	14.9382	8.39	7.21658	7.39	8.31874	6.39	16.1403	5.39	10.4651	4.39	10.7358	3.39	0.18139	2.39	3.81661	1.39	14.6753	0.39	2.70294
	9.3902	15.0317	8.3902	7.25847	7.3902	8.39931	6.3902	16.0919	5.3902	10.5392	4.3902	10.6617	3.3902	0.18139	2.3902	3.79083	1.3902	14.7011	0.3902	2.65782
	9.3904	15.109	8.3904	7.34871	7.3904	8.47344	6.3904	16.0565	5.3904	10.5875	4.3904	10.6359	3.3904	0.18461	2.3904	3.83595	1.3904	14.7204	0.3904	2.64815
	9.3906	15.2121	8.3906	7.41316	7.3906	8.5959	6.3906	16.0017	5.3906	10.6391	4.3906	10.4812	3.3906	0.18461	2.3906	3.79405	1.3906	14.7172	0.3906	2.61592
	9.3908	15.2959	8.3908	7.49373	7.3908	8.68291	6.3908	15.8825	5.3908	10.6939	4.3908	10.507	3.3908	0.18461	2.3908	3.82628	1.3908	14.7849	0.3908	2.59659
	9.391	15.3991	8.391	7.55818	7.391	8.77637	6.391	15.8019	5.391	10.739	4.391	10.3329	3.391	0.18139	2.391	3.85528	1.391	14.772	0.391	2.57403
	9.3912	15.47	8.3912	7.62586	7.3912	8.89883	6.3912	15.7149	5.3912	10.7745	4.3912	10.2492	3.3912	0.1975	2.3912	3.80694	1.3912	14.7945	0.3912	2.56114
	9.3914	15.5892	8.3914	7.69998	7.3914	8.99552	6.3914	15.6247	5.3914	10.855	4.3914	10.1976	3.3914	0.1975	2.3914	3.82306	1.3914	14.6656	0.3914	2.55147
	9.3916	15.6988	8.3916	7.77411	7.3916	9.09542	6.3916	15.5505	5.3916	10.9485	4.3916	9.96555	3.3916	0.22006	2.3916	3.81661	1.3916	14.6302	0.3916	2.57403
	9.3918	15.7955	8.3918	7.86434	7.3918	9.18888	6.3918	15.5022	5.3918	11.0452	4.3918	9.96233	3.3918	0.24262	2.3918	3.81339	1.3918	14.5142	0.3918	2.50635
	9.392	15.8986	8.392	7.94491	7.392	9.28556	6.392	15.4603	5.392	11.1451	4.392	9.7883	3.392	0.24907	2.392	3.80694	1.392	14.4594	0.392	2.50957
	9.3922	16.0339	8.3922	8.08349	7.3922	9.3758	6.3922	15.3217	5.3922	11.2675	4.3922	9.71096	3.3922	0.25551	2.3922	3.82306	1.3922	14.3885	0.3922	2.45156
	9.3924	16.1274	8.3924	8.16728	7.3924	9.46925	6.3924	15.3056	5.3924	11.3771	4.3924	9.59816	3.3924	0.2684	2.3924	3.81017	1.3924	14.3111	0.3924	2.4709
	9.3926	16.2176	8.3926	8.28007	7.3926	9.54982	6.3926	15.1606	5.3926	11.4609	4.3926	9.50793	3.3926	0.28774	2.3926	3.81983	1.3926	14.2241	0.3926	2.41289
	9.3928	16.3562	8.3928	8.37998	7.3928	9.64006	6.3928	15.1509	5.3928	11.5479	4.3928	9.41125	3.3928	0.30385	2.3928	3.79083	1.3928	14.1629	0.3928	2.35166
	9.393	16.4593	8.393	8.47021	7.393	9.73674	6.393	15.0413	5.393	11.6059	4.393	9.34357	3.393	0.32641	2.393	3.81017	1.393	14.8461	0.393	2.36455
	9.3932	16.556	8.3932	8.56367	7.3932	9.83342	6.3932	14.8931	5.3932	11.6897	4.3932	9.25333	3.3932	0.30063	2.3932	3.81661	1.3932	14.888	0.3932	2.33877
	9.3934	16.6849	8.3934	8.64424	7.3934	9.9301	6.3934	14.8415	5.3934	11.7638	4.3934	9.16632	3.3934	0.3103	2.3934	3.77149	1.3934	14.9525	0.3934	2.33232
	9.3936	16.7623	8.3936	8.74737	7.3936	10.0526	6.3936	14.6739	5.3936	11.8122	4.3936	9.04708	3.3936	0.31352	2.3936	3.82306	1.3936	14.9944	0.3936	2.3001
	9.3938	16.8815	8.3938	8.83438	7.3938	10.1428	6.3938	14.5354	5.3938	11.8863	4.3938	8.94717	3.3938	0.32641	2.3938	3.81339	1.3938	15.0073	0.3938	2.27109
	9.394	16.9782	8.394	8.93106	7.394	10.262	6.394	14.4645	5.394	11.9475	4.394	8.83116	3.394	0.34575	2.394	3.79083	1.394	15.0459	0.394	2.2582
	9.3942	17.0652	8.3942	9.03419	7.3942	10.3587	6.3942	14.4387	5.3942	12.0345	4.3942	8.70869	3.3942	0.35542	2.3942	3.78116	1.3942	15.0749	0.3942	2.2292
	9.3944	17.12	8.3944	9.12765	7.3944	10.4651	6.3944	14.3001	5.3944	12.1151	4.3944	8.60234	3.3944	0.36831	2.3944	3.78761	1.3944	15.091	0.3944	2.21631
	9.3946	17.1973	8.3946	9.22433	7.3946	10.5779	6.3946	14.2131	5.3946	12.1731	4.3946	8.44443	3.3946	0.38764	2.3946	3.79728	1.3946	15.1007	0.3946	2.20986
	9.3948	17.2908	8.3948	9.32423	7.3948	10.6745	6.3948	14.1583	5.3948	12.2666	4.3948	8.37998	3.3948	0.40376	2.3948	3.76505	1.3948	15.1265	0.3948	2.20019
	9.395	17.3456	8.395	9.4338	7.395	10.7841	6.395	14.0036	5.395	12.3439	4.395	8.23495	3.395	0.40698	2.395	3.76827	1.395	15.1265	0.395	2.16152
	9.3952	17.4197	8.3952	9.53693	7.3952	10.884	6.3952	14.0004	5.3952	12.418	4.3952	8.08993	3.3952	0.40698	2.3952	3.76183	1.3952	15.1394	0.3952	2.13574
	9.3954	17.4745	8.3954	9.65617	7.3954	10.9743	6.3954	13.8779	5.3954	12.5018	4.3954	7.94813	3.3954	0.40376	2.3954	3.71348	1.3954	15.1523	0.3954	2.12607
	9.3956	17.5293	8.3956	9.7593	7.3956	11.0806	6.3956	13.7974	5.3956	12.547	4.3956	7.83534	3.3956	0.40376	2.3956	3.7296	1.3956	15.1265	0.3956	2.13252
	9.3958	17.5905	8.3958	9.81731	7.3958	11.1644	6.3958	13.6362	5.3958	12.6372	4.3958	7.66776	3.3958	0.40054	2.3958	3.71671	1.3958	15.1329	0.3958	2.09707
	9.396	17.655	8.396	9.972	7.396	11.2643	6.396	13.5363	5.396	12.692	4.396	7.53885	3.396	0.41665	2.396	3.71026	1.396	15.1362	0.396	2.08418
	9.3962	17.7162	8.3962	10.0784	7.3962	11.3449	6.3962	13.4042	5.3962	12.7661	4.3962	7.38738	3.3962	0.42309	2.3962	3.70382	1.3962	15.1168	0.3962	2.05195
	9.3964	17.7678	8.3964	10.175	7.3964	11.4448	6.3964	13.3333	5.3964	12.8467	4.3964	7.25847	3.3964	0.40376	2.3964	3.69737	1.3964	15.0943	0.3964	2.02617
	9.3966	17.829	8.3966	10.2814	7.3966	11.5318	6.3966	13.1786	5.3966	12.9047	4.3966	7.11023	3.3966	0.42309	2.3966	3.69415	1.3966	15.1619	0.3966	2.02617
	9.3968	17.9192	8.3968	10.3942	7.3968	11.6156	6.3968	13.0014	5.3968	12.9852	4.3968	6.98454	3.3968	0.42309	2.3968	3.69737	1.3968	15.0749	0.3968	2.00361
	9.397	17.9772	8.397	10.507	7.397	11.7123	6.397	12.9208	5.397	13.0561	4.397	6.84274	3.397	0.40054	2.397	3.70382	1.397	15.0556	0.397	1.97783
	9.3972	18.0481	8.3972	10.6133	7.3972	11.7864	6.3972	12.7854	5.3972	13.1303	4.3972	6.70739	3.3972	0.40376	2.3972	3.68126	1.3972	15.0556	0.3972	1.95204
	9.3974	18.1351	8.3974	10.7003	7.3974	11.8734	6.3974	12.6694	5.3974	13.2076	4.3974	6.56236	3.3974	0.40054	2.3974	3.67803	1.3974	15.0137	0.3974	1.94238
	9.3976	18.2222	8.3976	10.7873	7.3976	11.983	6.3976	12.547	5.3976	13.2978	4.3976	6.37867	3.3976	0.43276	2.3976	3.66514	1.3976	14.9815	0.3976	1.90693
	9.3978	18.3382	8.3978	10.8872	7.3978	12.0539	6.3978	12.4213	5.3978	13.3945	4.3978	6.2272	3.3978	0.40698	2.3978	3.65225	1.3978	14.9847	0.3978	1.8747
	9.398	18.4252	8.398	11.0065	7.398	12.1731	6.398	12.3085	5.398	13.488	4.398	5.9855	3.398	0.41665	2.398	3.65548	1.398	14.9396	0.398	1.9456
	9.3982	18.509	8.3982	11.0806	7.3982	12.2569	6.3982	12.1731	5.3982	13.5782	4.3982	5.78569	3.3982	0.40698	2.3982	3.65225	1.3982	14.9911	0.3982	1.85859
	9.3984	18.6057	8.3984	11.1902	7.3984	12.3471	6.3984	12.0378	5.3984	13.6685	4.3984	5.69868	3.3984	0.41343	2.3984	3.64581	1.3984	14.8526	0.3984	1.85859
	9.3986	18.7281	8.3986	11.2933	7.3986	12.4406	6.3986	11.9121	5.3986	13.7619	4.3986	5.47631	3.3986	0.38442	2.3986	3.61036	1.3986	14.8042	0.3986	1.84247
	9.3988	18.799	8.3988	11.4061	7.3988	12.5018	6.3988	11.7961	5.3988	13.8296	4.3988	5.28617	3.3988	0.37798	2.3988	3.62003	1.3988	14.9782	0.3988	1.82314
	9.399	18.8893	8.399	11.4963	7.399	12.5566	6.399	11.651	5.399	13.9295	4.399	5.18949	3.399	0.39087	2.399	3.59747	1.399	14.9041	0.399	1.8038
	9.3992	18.9634	8.3992	11.6285	7.3992	12.6179	6.3992	11.535	5.3992	14.0294	4.3992	4.92523	3.3992	0.36831	2.3992	3.55879	1.3992	14.8493	0.3992	1.78769
	9.3994	19.0536	8.3994	11.6961	7.3994	12.7339	6.3994	11.3739	5.3994	14.0842	4.3994	4.78665	3.3994	0.38442	2.3994	3.55879	1.3994	14.8493	0.3994	1.78446
	9.3996	19.1181	8.3996	11.7542	7.3996	12.7983	6.3996	11.2611	5.3996	14.1261	4.3996	4.6094	3.3996	0.35542	2.3996	3.53946	1.3996	14.7881	0.3996	1.7748
	9.3998	19.1954	8.3998	11.8992	7.3998	12.9015	6.3998	11.1128	5.3998	14.1841	4.3998	4.5385	3.3998	0.39087	2.3998	3.52657	1.3998	14.6817	0.3998	1.73935
[truncated: 35,444 more rows]
