# Supplementary material for: A Nonresonant Hybridized Electromagnetic-Triboelectric Nanogenerator for Irregular and Ultralow Frequency Blue Energy Harvesting
Source: Research (Wash D C). 2021 Feb 4;2021:5963293. doi: 10.34133/2021/5963293 (PMC7881767; doi:10.34133/2021/5963293)
Supplement: Supplementary Materials — Figure S1: pictures of double helix structure triboelectric nanogenerator. Figure S2: hybridized nanogenerator in Jialing River. Figure S3: hybridized nanogenerator's energy harvesting efficiency. Figure S4: the collision models of the system without TENG and with TENG. Figure S5: LEDs lighted up by hybridized nanogenerator. Movie S1: the front view of the kinematic simulation for pendulum swing. Movie S2: the vertical view of the kinematic simulation for pendulum swing. Movie S3: the outputs of EMG tested in the river. Movie S4: the outputs of TENG tested in the river. Movie S5: 100 LEDs in parallel were lighted up by the EMG. Movie S6: 50 LEDs in series were lighted up by the TENG. Movie S7: The wireless temperature sensing was powered by the hybridized nanogenerator. Shared data 1: Figure 3(a) data. The output currents of the TENG under different vibration frequencies of external excitation. Shared data 2: Figure 3(b) data. The output voltages of the TENG under different vibration frequencies of external excitation. Shared data 3: Figure 3(c) data. The transferred charge of the TENG when the frequency of external excitation was 2.3 Hz. Shared data 4: Figure 3(d) data. The transferred charge of the TENG under different vibration frequencies of external excitation. Shared data 5: Figure 3(e) data. The peak power-resistance curve of TENG. Shared data 6: Figure 3(f) data. The charging behavior of the TENG. Shared data 7: Figure 4(a) data. The induced currents in the coil of the EMG under different vibration frequencies of external excitation. Shared data 8: Figure 4(b) data. The induced voltages in the coil of the EMG under different vibration frequencies of external excitation. Shared data 9: Figure 4(c) data. The peak power-resistance curve of EMG. Shared data 10: Figure 4(d) data. The charging capability of the EMG. Shared data 11: Figure 5(a) data. The output currents of the TENG in different wave heights. Shared data 12: Figure 5(b) data. The output voltages of [file 5963293.f1.zip › Shared data 8.xlsx]

## Sheet: Sheet1
	Time (s)	Voltage (V)	Time (s)	Voltage (V)	Time (s)	Voltage (V)	Time (s)	Voltage (V)	Time (s)	Voltage (V)	Time (s)	Voltage (V)	Time (s)	Voltage (V)	Time (s)	Voltage (V)	Time (s)	Voltage (V)	Time (s)	Voltage (V)
	9.0002	0.15652	8.0002	0.44722	7.0002	0.09995	6.0002	1.74157	5.0002	0.04142	4.0002	0.35777	3.0002	-0.61496	2.0002	-1.65609	1.0002	-1.28713	0.0002	-1.53113
	9.0004	0.14007	8.0004	0.46958	7.0004	0.10587	6.0004	1.69487	5.0004	0.12736	4.0004	0.34659	3.0004	-0.60115	2.0004	-1.66333	1.0004	-1.29502	0.0004	-1.52982
	9.0006	0.12626	8.0006	0.48734	7.0006	0.10719	6.0006	1.65212	5.0006	0.09298	4.0006	0.33607	3.0006	-0.58471	2.0006	-1.67714	1.0006	-1.29305	0.0006	-1.53179
	9.0008	0.1164	8.0008	0.50773	7.0008	0.11311	6.0008	1.60674	5.0008	0.12889	4.0008	0.32357	3.0008	-0.56958	2.0008	-1.68503	1.0008	-1.29107	0.0008	-1.53047
	9.001	0.10259	8.001	0.5268	7.001	0.1164	6.001	1.56333	5.001	0.15242	4.001	0.31897	3.001	-0.55314	2.001	-1.69753	1.001	-1.28976	0.001	-1.52653
	9.0012	0.0868	8.0012	0.54653	7.0012	0.12626	6.0012	1.51861	5.0012	0.14396	4.0012	0.31699	3.0012	-0.54327	2.0012	-1.70542	1.0012	-1.2937	0.0012	-1.52719
	9.0014	0.07233	8.0014	0.56429	7.0014	0.13152	6.0014	1.47914	5.0014	0.14802	4.0014	0.31108	3.0014	-0.52617	2.0014	-1.70542	1.0014	-1.29173	0.0014	-1.52456
	9.0016	0.05852	8.0016	0.58205	7.0016	0.13942	6.0016	1.44429	5.0016	0.15959	4.0016	0.30647	3.0016	-0.51039	2.0016	-1.71594	1.0016	-1.29305	0.0016	-1.52258
	9.0018	0.04734	8.0018	0.59915	7.0018	0.14665	6.0018	1.41272	5.0018	0.15706	4.0018	0.30647	3.0018	-0.50118	2.0018	-1.72384	1.0018	-1.29305	0.0018	-1.51666
	9.002	0.03221	8.002	0.61362	7.002	0.15717	6.002	1.37391	5.002	0.15846	4.002	0.30713	3.002	-0.48145	2.002	-1.72647	1.002	-1.28581	0.002	-1.51074
	9.0022	0.01577	8.0022	0.62677	7.0022	0.16507	6.0022	1.34037	5.0022	0.13964	4.0022	0.30779	3.0022	-0.46566	2.0022	-1.73173	1.0022	-1.28581	0.0022	-1.50811
	9.0024	0.00327	8.0024	0.63664	7.0024	0.17099	6.0024	1.30683	5.0024	0.12409	4.0024	0.30055	3.0024	-0.44659	2.0024	-1.73633	1.0024	-1.30094	0.0024	-1.50482
	9.0026	-0.00462	8.0026	0.64716	7.0026	0.18217	6.0026	1.28381	5.0026	0.1381	4.0026	0.30055	3.0026	-0.43673	2.0026	-1.74094	1.0026	-1.30357	0.0026	-1.50548
	9.0028	-0.02172	8.0028	0.65965	7.0028	0.19335	6.0028	1.25619	5.0028	0.1381	4.0028	0.29858	3.0028	-0.41831	2.0028	-1.74751	1.0028	-1.30554	0.0028	-1.50154
	9.003	-0.0329	8.003	0.6682	7.003	0.20913	6.003	1.22593	5.003	0.15588	4.003	0.30055	3.003	-0.37753	2.003	-1.75606	1.003	-1.31935	0.003	-1.49627
	9.0032	-0.04211	8.0032	0.67675	7.0032	0.219	6.0032	1.20028	5.0032	0.16513	4.0032	0.29661	3.0032	-0.35386	2.0032	-1.76527	1.0032	-1.33053	0.0032	-1.49496
	9.0034	-0.05197	8.0034	0.68399	7.0034	0.22558	6.0034	1.17266	5.0034	0.16935	4.0034	0.29661	3.0034	-0.33347	2.0034	-1.76988	1.0034	-1.32988	0.0034	-1.48838
	9.0036	-0.06184	8.0036	0.6932	7.0036	0.23676	6.0036	1.1424	5.0036	0.18414	4.0036	0.29726	3.0036	-0.31505	2.0036	-1.7758	1.0036	-1.32988	0.0036	-1.47786
	9.0038	-0.07565	8.0038	0.69912	7.0038	0.25057	6.0038	1.12004	5.0038	0.20343	4.0038	0.29398	3.0038	-0.30387	2.0038	-1.78369	1.0038	-1.33053	0.0038	-1.4772
	9.004	-0.0842	8.004	0.70767	7.004	0.25846	6.004	1.09439	5.004	0.2133	4.004	0.292	3.004	-0.28611	2.004	-1.78698	1.004	-1.33711	0.004	-1.47654
	9.0042	-0.09275	8.0042	0.71161	7.0042	0.26701	6.0042	1.07203	5.0042	0.22692	4.0042	0.2874	3.0042	-0.2677	2.0042	-1.79355	1.0042	-1.34369	0.0042	-1.46734
	9.0044	-0.1013	8.0044	0.71556	7.0044	0.28279	6.0044	1.05756	5.0044	0.23628	4.0044	0.28279	3.0044	-0.25454	2.0044	-1.79421	1.0044	-1.34961	0.0044	-1.46536
	9.0046	-0.10985	8.0046	0.71819	7.0046	0.29332	6.0046	1.05822	5.0046	0.24553	4.0046	0.28214	3.0046	-0.24468	2.0046	-1.8021	1.0046	-1.35882	0.0046	-1.46931
	9.0048	-0.12432	8.0048	0.72214	7.0048	0.30318	6.0048	1.0523	5.0048	0.26084	4.0048	0.27753	3.0048	-0.2506	2.0048	-1.80868	1.0048	-1.36145	0.0048	-1.46734
	9.005	-0.13221	8.005	0.72214	7.005	0.31239	6.005	1.04704	5.005	0.2749	4.005	0.26635	3.005	-0.23415	2.005	-1.80868	1.005	-1.36342	0.005	-1.46207
	9.0052	-0.14471	8.0052	0.72608	7.0052	0.3262	6.0052	1.04309	5.0052	0.28345	4.0052	0.26043	3.0052	-0.22429	2.0052	-1.81263	1.0052	-1.36605	0.0052	-1.45813
	9.0054	-0.15392	8.0054	0.72608	7.0054	0.33607	6.0054	1.05164	5.0054	0.29134	4.0054	0.25517	3.0054	-0.21311	2.0054	-1.81986	1.0054	-1.36802	0.0054	-1.45089
	9.0056	-0.15918	8.0056	0.73134	7.0056	0.3433	6.0056	1.05296	5.0056	0.29924	4.0056	0.24991	3.0056	-0.18877	2.0056	-1.83104	1.0056	-1.37	0.0056	-1.45484
	9.0058	-0.16312	8.0058	0.732	7.0058	0.35383	6.0058	1.05427	5.0058	0.31108	4.0058	0.2407	3.0058	-0.17825	2.0058	-1.83499	1.0058	-1.37328	0.0058	-1.45484
	9.006	-0.1743	8.006	0.73397	7.006	0.36303	6.006	1.05953	5.006	0.31765	4.006	0.22623	3.006	-0.16839	2.006	-1.84288	1.006	-1.37723	0.006	-1.44826
	9.0062	-0.17825	8.0062	0.73726	7.0062	0.3729	6.0062	1.06808	5.0062	0.32226	4.0062	0.21966	3.0062	-0.16181	2.0062	-1.85011	1.0062	-1.38973	0.0062	-1.44366
	9.0064	-0.1822	8.0064	0.74252	7.0064	0.38342	6.0064	1.07729	5.0064	0.33541	4.0064	0.20584	3.0064	-0.15457	2.0064	-1.86261	1.0064	-1.3963	0.0064	-1.43642
	9.0066	-0.19075	8.0066	0.74055	7.0066	0.3946	6.0066	1.08584	5.0066	0.34462	4.0066	0.19466	3.0066	-0.13682	2.0066	-1.87182	1.0066	-1.40025	0.0066	-1.43577
	9.0068	-0.20456	8.0068	0.74055	7.0068	0.4025	6.0068	1.099	5.0068	0.35054	4.0068	0.18677	3.0068	-0.12892	2.0068	-1.88366	1.0068	-1.40617	0.0068	-1.42524
	9.007	-0.21508	8.007	0.74252	7.007	0.41368	6.007	1.11478	5.007	0.3558	4.007	0.1723	3.007	-0.123	2.007	-1.88563	1.007	-1.40749	0.007	-1.42393
	9.0072	-0.22495	8.0072	0.73858	7.0072	0.42288	6.0072	1.12925	5.0072	0.36566	4.0072	0.16046	3.0072	-0.11643	2.0072	-1.89352	1.0072	-1.41275	0.0072	-1.42261
	9.0074	-0.23744	8.0074	0.73989	7.0074	0.43735	6.0074	1.14503	5.0074	0.3729	4.0074	0.14862	3.0074	-0.11511	2.0074	-1.89287	1.0074	-1.41932	0.0074	-1.4213
	9.0076	-0.24665	8.0076	0.74187	7.0076	0.4459	6.0076	1.16477	5.0076	0.37487	4.0076	0.1335	3.0076	-0.11643	2.0076	-1.89747	1.0076	-1.42064	0.0076	-1.42261
	9.0078	-0.25981	8.0078	0.73726	7.0078	0.46103	6.0078	1.18976	5.0078	0.37685	4.0078	0.11706	3.0078	-0.11643	2.0078	-1.90076	1.0078	-1.43379	0.0078	-1.41998
	9.008	-0.26704	8.008	0.73595	7.008	0.47484	6.008	1.21475	5.008	0.38671	4.008	0.10127	3.008	-0.11708	2.008	-1.90799	1.008	-1.43314	0.008	-1.41669
	9.0082	-0.26901	8.0082	0.73595	7.0082	0.48471	6.0082	1.23645	5.0082	0.39526	4.0082	0.07365	3.0082	-0.12366	2.0082	-1.91917	1.0082	-1.43708	0.0082	-1.41143
	9.0084	-0.27427	8.0084	0.73858	7.0084	0.49326	6.0084	1.26079	5.0084	0.3946	4.0084	0.06049	3.0084	-0.13682	2.0084	-1.92049	1.0084	-1.43445	0.0084	-1.4088
	9.0086	-0.28019	8.0086	0.72937	7.0086	0.50444	6.0086	1.28381	5.0086	0.3946	4.0086	0.04734	3.0086	-0.13747	2.0086	-1.92378	1.0086	-1.43905	0.0086	-1.40551
	9.0088	-0.28414	8.0088	0.72477	7.0088	0.51102	6.0088	1.3042	5.0088	0.39789	4.0088	0.02827	3.0088	-0.14405	2.0088	-1.92641	1.0088	-1.43642	0.0088	-1.40157
	9.009	-0.28743	8.009	0.72016	7.009	0.51825	6.009	1.32656	5.009	0.40513	4.009	0.01117	3.009	-0.15655	2.009	-1.92772	1.009	-1.41406	0.009	-1.39499
	9.0092	-0.29532	8.0092	0.71293	7.0092	0.53009	6.0092	1.35352	5.0092	0.41302	4.0092	-0.01448	3.0092	-0.16312	2.0092	-1.93364	1.0092	-1.40354	0.0092	-1.39302
	9.0094	-0.30321	8.0094	0.70372	7.0094	0.54193	6.0094	1.37523	5.0094	0.42091	4.0094	-0.0375	3.0094	-0.18154	2.0094	-1.93627	1.0094	-1.41143	0.0094	-1.38907
	9.0096	-0.31571	8.0096	0.69912	7.0096	0.54785	6.0096	1.3943	5.0096	0.43078	4.0096	-0.0546	3.0096	-0.19338	2.0096	-1.93956	1.0096	-1.41932	0.0096	-1.38775
	9.0098	-0.3236	8.0098	0.69385	7.0098	0.55705	6.0098	1.42061	5.0098	0.42749	4.0098	-0.07894	3.0098	-0.20653	2.0098	-1.94153	1.0098	-1.4305	0.0098	-1.38578
	9.01	-0.33084	8.01	0.68925	7.01	0.5656	6.01	1.44231	5.01	0.42288	4.01	-0.10722	3.01	-0.22297	2.01	-1.93825	1.01	-1.43116	0.01	-1.38183
	9.0102	-0.33544	8.0102	0.68267	7.0102	0.57613	6.0102	1.45941	5.0102	0.42091	4.0102	-0.13353	3.0102	-0.24336	2.0102	-1.93956	1.0102	-1.42261	0.0102	-1.37723
	9.0104	-0.3361	8.0104	0.67347	7.0104	0.58665	6.0104	1.47059	5.0104	0.42025	4.0104	-0.15457	3.0104	-0.26704	2.0104	-1.9172	1.0104	-1.42722	0.0104	-1.36802
	9.0106	-0.34202	8.0106	0.66294	7.0106	0.58994	6.0106	1.48441	5.0106	0.41565	4.0106	-0.18285	3.0106	-0.28677	2.0106	-1.90207	1.0106	-1.42524	0.0106	-1.36539
	9.0108	-0.34531	8.0108	0.65308	7.0108	0.60112	6.0108	1.49559	5.0108	0.4117	4.0108	-0.21377	3.0108	-0.31045	2.0108	-1.88103	1.0108	-1.43182	0.0108	-1.36737
	9.011	-0.34267	8.011	0.64255	7.011	0.60112	6.011	1.51006	5.011	0.40578	4.011	-0.24402	3.011	-0.32886	2.011	-1.88234	1.011	-1.42722	0.011	-1.36408
	9.0112	-0.34596	8.0112	0.63664	7.0112	0.59915	6.0112	1.52387	5.0112	0.4025	4.0112	-0.26901	3.0112	-0.36109	2.0112	-1.89352	1.0112	-1.43116	0.0112	-1.36145
	9.0114	-0.34728	8.0114	0.62282	7.0114	0.60441	6.0114	1.53242	5.0114	0.39921	4.0114	-0.29466	3.0114	-0.38411	2.0114	-1.89352	1.0114	-1.43116	0.0114	-1.35882
	9.0116	-0.34794	8.0116	0.60967	7.0116	0.60704	6.0116	1.53834	5.0116	0.39395	4.0116	-0.32821	3.0116	-0.39858	2.0116	-1.89813	1.0116	-1.42919	0.0116	-1.35816
	9.0118	-0.3532	8.0118	0.60178	7.0118	0.6123	6.0118	1.54952	5.0118	0.39	4.0118	-0.36175	3.0118	-0.41634	2.0118	-1.90142	1.0118	-1.43971	0.0118	-1.35816
	9.012	-0.34925	8.012	0.59586	7.012	0.61756	6.012	1.55412	5.012	0.38276	4.012	-0.39529	3.012	-0.43146	2.012	-1.9001	1.012	-1.43511	0.012	-1.35618
	9.0122	-0.34596	8.0122	0.58862	7.0122	0.62282	6.0122	1.56004	5.0122	0.37487	4.0122	-0.40647	3.0122	-0.45251	2.0122	-1.8955	1.0122	-1.41538	0.0122	-1.35684
	9.0124	-0.34531	8.0124	0.58073	7.0124	0.61954	6.0124	1.5607	5.0124	0.36764	4.0124	-0.42028	3.0124	-0.46764	2.0124	-1.89221	1.0124	-1.40946	0.0124	-1.35487
	9.0126	-0.34267	8.0126	0.5735	7.0126	0.62282	6.0126	1.56925	5.0126	0.36501	4.0126	-0.45251	3.0126	-0.49263	2.0126	-1.88958	1.0126	-1.41077	0.0126	-1.3575
	9.0128	-0.33939	8.0128	0.56692	7.0128	0.62348	6.0128	1.57648	5.0128	0.36238	4.0128	-0.49131	3.0128	-0.51105	2.0128	-1.883	1.0128	-1.4042	0.0128	-1.35421
	9.013	-0.34004	8.013	0.55968	7.013	0.63137	6.013	1.5824	5.013	0.35711	4.013	-0.52157	3.013	-0.53538	2.013	-1.87774	1.013	-1.40288	0.013	-1.35092
	9.0132	-0.34333	8.0132	0.55179	7.0132	0.634	6.0132	1.58898	5.0132	0.34725	4.0132	-0.55774	3.0132	-0.56103	2.0132	-1.87577	1.0132	-1.40683	0.0132	-1.3529
	9.0134	-0.34267	8.0134	0.54719	7.0134	0.63795	6.0134	1.59556	5.0134	0.33607	4.0134	-0.59391	3.0134	-0.5801	2.0134	-1.87313	1.0134	-1.40946	0.0134	-1.36342
	9.0136	-0.34202	8.0136	0.5393	7.0136	0.63335	6.0136	1.5995	5.0136	0.33015	4.0136	-0.6268	3.0136	-0.60115	2.0136	-1.86393	1.0136	-1.41275	0.0136	-1.36079
	9.0138	-0.3407	8.0138	0.5314	7.0138	0.63598	6.0138	1.60542	5.0138	0.32752	4.0138	-0.66232	3.0138	-0.61956	2.0138	-1.86195	1.0138	-1.41604	0.0138	-1.36276
	9.014	-0.33939	8.014	0.52417	7.014	0.63335	6.014	1.61134	5.014	0.31897	4.014	-0.69652	3.014	-0.64719	2.014	-1.85932	1.014	-1.41472	0.014	-1.37065
	9.0142	-0.33807	8.0142	0.51562	7.0142	0.62677	6.0142	1.61003	5.0142	0.30779	4.0142	-0.73006	3.0142	-0.66232	2.0142	-1.86064	1.0142	-1.41538	0.0142	-1.37592
	9.0144	-0.33544	8.0144	0.5051	7.0144	0.62611	6.0144	1.60871	5.0144	0.29529	4.0144	-0.76886	3.0144	-0.68468	2.0144	-1.85406	1.0144	-1.41012	0.0144	-1.37263
	9.0146	-0.33215	8.0146	0.49655	7.0146	0.62414	6.0146	1.6074	5.0146	0.28345	4.0146	-0.80569	3.0146	-0.68731	2.0146	-1.85011	1.0146	-1.41143	0.0146	-1.36737
	9.0148	-0.33347	8.0148	0.48865	7.0148	0.62414	6.0148	1.60871	5.0148	0.2749	4.0148	-0.8366	3.0148	-0.70441	2.0148	-1.8488	1.0148	-1.41012	0.0148	-1.36276
	9.015	-0.32886	8.015	0.48339	7.015	0.61822	6.015	1.56991	5.015	0.26833	4.015	-0.87146	3.015	-0.72545	2.015	-1.84354	1.015	-1.41012	0.015	-1.36802
	9.0152	-0.3236	8.0152	0.47418	7.0152	0.61559	6.0152	1.56399	5.0152	0.26109	4.0152	-0.91356	3.0152	-0.74255	2.0152	-1.83565	1.0152	-1.41077	0.0152	-1.37263
	9.0154	-0.32294	8.0154	0.46169	7.0154	0.61362	6.0154	1.56201	5.0154	0.25123	4.0154	-0.94447	3.0154	-0.76557	2.0154	-1.82973	1.0154	-1.41143	0.0154	-1.37263
	9.0156	-0.32163	8.0156	0.45577	7.0156	0.61033	6.0156	1.55741	5.0156	0.23478	4.0156	-0.97801	3.0156	-0.80832	2.0156	-1.82249	1.0156	-1.41604	0.0156	-1.36868
	9.0158	-0.31439	8.0158	0.44722	7.0158	0.61099	6.0158	1.55018	5.0158	0.22821	4.0158	-1.00695	3.0158	-0.83529	2.0158	-1.81065	1.0158	-1.41669	0.0158	-1.36802
	9.016	-0.31439	8.016	0.43801	7.016	0.61296	6.016	1.54294	5.016	0.21966	4.016	-1.04312	3.016	-0.86225	2.016	-1.79881	1.016	-1.4134	0.016	-1.36802
	9.0162	-0.31045	8.0162	0.42617	7.0162	0.6123	6.0162	1.53373	5.0162	0.20584	4.0162	-1.07535	3.0162	-0.88264	2.0162	-1.78763	1.0162	-1.41669	0.0162	-1.37131
	9.0164	-0.3065	8.0164	0.41631	7.0164	0.61559	6.0164	1.52453	5.0164	0.19203	4.0164	-1.11218	3.0164	-0.91356	2.0164	-1.78106	1.0164	-1.41538	0.0164	-1.37723
	9.0166	-0.29861	8.0166	0.40513	7.0166	0.61362	6.0166	1.514	5.0166	0.18217	4.0166	-1.16085	3.0166	-0.93657	2.0166	-1.77382	1.0166	-1.41406	0.0166	-1.38381
	9.0168	-0.29598	8.0168	0.39986	7.0168	0.61033	6.0168	1.50151	5.0168	0.17362	4.0168	-1.1911	3.0168	-0.96025	2.0168	-1.76988	1.0168	-1.41472	0.0168	-1.38118
	9.017	-0.29401	8.017	0.38934	7.017	0.60704	6.017	1.48967	5.017	0.16244	4.017	-1.22596	3.017	-0.98459	2.017	-1.7633	1.017	-1.4134	0.017	-1.3792
	9.0172	-0.29072	8.0172	0.38342	7.0172	0.60507	6.0172	1.47717	5.0172	0.1552	4.0172	-1.25885	3.0172	-1.00169	2.0172	-1.75804	1.0172	-1.40617	0.0172	-1.37855
	9.0174	-0.28611	8.0174	0.37356	7.0174	0.59783	6.0174	1.46007	5.0174	0.15257	4.0174	-1.29699	3.0174	-1.0201	2.0174	-1.75606	1.0174	-1.40617	0.0174	-1.3746
	9.0176	-0.28151	8.0176	0.36961	7.0176	0.59323	6.0176	1.4456	5.0176	0.14928	4.0176	-1.33251	3.0176	-1.04312	2.0176	-1.74686	1.0176	-1.39367	0.0176	-1.36868
	9.0178	-0.28019	8.0178	0.36303	7.0178	0.58928	6.0178	1.43442	5.0178	0.14468	4.0178	-1.36671	3.0178	-1.05956	2.0178	-1.75409	1.0178	-1.39104	0.0178	-1.36934
	9.018	-0.28151	8.018	0.35185	7.018	0.58928	6.018	1.42127	5.018	0.14402	4.018	-1.38973	3.018	-1.07206	2.018	-1.74094	1.018	-1.38447	0.018	-1.3746
	9.0182	-0.28217	8.0182	0.33541	7.0182	0.58731	6.0182	1.40219	5.0182	0.15323	4.0182	-1.42064	3.0182	-1.07403	2.0182	-1.73699	1.0182	-1.38447	0.0182	-1.37723
	9.0184	-0.27559	8.0184	0.32686	7.0184	0.57876	6.0184	1.38049	5.0184	0.15586	4.0184	-1.43905	3.0184	-1.08521	2.0184	-1.72647	1.0184	-1.37197	0.0184	-1.38118
	9.0186	-0.26967	8.0186	0.32028	7.0186	0.57547	6.0186	1.36799	5.0186	0.16375	4.0186	-1.47194	3.0186	-1.09113	2.0186	-1.72252	1.0186	-1.36145	0.0186	-1.38447
	9.0188	-0.26901	8.0188	0.31305	7.0188	0.57087	6.0188	1.35944	5.0188	0.16507	4.0188	-1.50351	3.0188	-1.09705	2.0188	-1.70739	1.0188	-1.35947	0.0188	-1.38907
	9.019	-0.26178	8.019	0.30844	7.019	0.56429	6.019	1.34826	5.019	0.17362	4.019	-1.52982	3.019	-1.11613	2.019	-1.70213	1.019	-1.36473	0.019	-1.39367
	9.0192	-0.25849	8.0192	0.30121	7.0192	0.55705	6.0192	1.33971	5.0192	0.17954	4.0192	-1.56007	3.0192	-1.11744	2.0192	-1.6949	1.0192	-1.37986	0.0192	-1.39762
	9.0194	-0.24731	8.0194	0.29463	7.0194	0.55377	6.0194	1.33774	5.0194	0.18611	4.0194	-1.59953	3.0194	-1.12204	2.0194	-1.68964	1.0194	-1.3746	0.0194	-1.39828
	9.0196	-0.24205	8.0196	0.28674	7.0196	0.54258	6.0196	1.33708	5.0196	0.19992	4.0196	-1.62716	3.0196	-1.12928	2.0196	-1.68503	1.0196	-1.38118	0.0196	-1.40222
	9.0198	-0.23284	8.0198	0.27951	7.0198	0.53403	6.0198	1.33511	5.0198	0.21176	4.0198	-1.65938	3.0198	-1.13388	2.0198	-1.68306	1.0198	-1.37986	0.0198	-1.40749
	9.02	-0.22297	8.02	0.26898	7.02	0.51693	6.02	1.33642	5.02	0.22163	4.02	-1.68964	3.02	-1.13586	2.02	-1.67188	1.02	-1.38184	0.02	-1.40617
	9.0202	-0.21969	8.0202	0.26438	7.0202	0.50904	6.0202	1.34234	5.0202	0.2361	4.0202	-1.72186	3.0202	-1.13717	2.0202	-1.6824	1.0202	-1.38249	0.0202	-1.41406
	9.0204	-0.21179	8.0204	0.26043	7.0204	0.50575	6.0204	1.34497	5.0204	0.24596	4.0204	-1.75409	3.0204	-1.14572	2.0204	-1.69358	1.0204	-1.38184	0.0204	-1.41604
	9.0206	-0.20587	8.0206	0.25714	7.0206	0.49392	6.0206	1.3555	5.0206	0.26109	4.0206	-1.78829	3.0206	-1.14967	2.0206	-1.70411	1.0206	-1.36737	0.0206	-1.41406
	9.0208	-0.20324	8.0208	0.25714	7.0208	0.48734	6.0208	1.36668	5.0208	0.27622	4.0208	-1.81394	3.0208	-1.14309	2.0208	-1.68766	1.0208	-1.37263	0.0208	-1.41472
	9.021	-0.1993	8.021	0.24859	7.021	0.48602	6.021	1.37852	5.021	0.28937	4.021	-1.85011	3.021	-1.13849	2.021	-1.6778	1.021	-1.37526	0.021	-1.41604
	9.0212	-0.19206	8.0212	0.25123	7.0212	0.47616	6.0212	1.39299	5.0212	0.30384	4.0212	-1.88432	3.0212	-1.13849	2.0212	-1.67385	1.0212	-1.37197	0.0212	-1.41932
	9.0214	-0.18877	8.0214	0.24728	7.0214	0.46892	6.0214	1.41074	5.0214	0.32291	4.0214	-1.91654	3.0214	-1.1523	2.0214	-1.66201	1.0214	-1.37263	0.0214	-1.41867
	9.0216	-0.18022	8.0216	0.23939	7.0216	0.46037	6.0216	1.43113	5.0216	0.34067	4.0216	-1.94943	3.0216	-1.15427	2.0216	-1.65609	1.0216	-1.37526	0.0216	-1.4213
	9.0218	-0.17628	8.0218	0.23149	7.0218	0.44853	6.0218	1.44955	5.0218	0.35909	4.0218	-1.97047	3.0218	-1.15296	2.0218	-1.64886	1.0218	-1.37986	0.0218	-1.42524
	9.022	-0.1743	8.022	0.22886	7.022	0.43867	6.022	1.46796	5.022	0.38079	4.022	-2.02638	3.022	-1.15361	2.022	-1.63768	1.022	-1.38052	0.022	-1.4259
	9.0222	-0.17167	8.0222	0.22886	7.0222	0.43078	6.0222	1.48901	5.0222	0.39986	4.0222	-2.07768	3.0222	-1.14967	2.0222	-1.62913	1.0222	-1.38644	0.0222	-1.42327
	9.0224	-0.17167	8.0224	0.22097	7.0224	0.41302	6.0224	1.51071	5.0224	0.42288	4.0224	-2.10333	3.0224	-1.15033	2.0224	-1.61861	1.0224	-1.37986	0.0224	-1.41998
	9.0226	-0.17233	8.0226	0.21308	7.0226	0.40184	6.0226	1.53044	5.0226	0.45051	4.0226	-2.12832	3.0226	-1.15098	2.0226	-1.6094	1.0226	-1.3917	0.0226	-1.42195
	9.0228	-0.17759	8.0228	0.20782	7.0228	0.39066	6.0228	1.55544	5.0228	0.48339	4.0228	-2.15331	3.0228	-1.14967	2.0228	-1.60414	1.0228	-1.39302	0.0228	-1.41735
	9.023	-0.17496	8.023	0.20453	7.023	0.38013	6.023	1.5778	5.023	0.51496	4.023	-2.15989	3.023	-1.14572	2.023	-1.5923	1.023	-1.38907	0.023	-1.41867
	9.0232	-0.17036	8.0232	0.2019	7.0232	0.36698	6.0232	1.60345	5.0232	0.55179	4.0232	-2.18686	3.0232	-1.15033	2.0232	-1.58243	1.0232	-1.39302	0.0232	-1.41472
	9.0234	-0.16773	8.0234	0.19729	7.0234	0.35777	6.0234	1.62581	5.0234	0.58336	4.0234	-2.21316	3.0234	-1.14506	2.0234	-1.57914	1.0234	-1.39696	0.0234	-1.41012
	9.0236	-0.16904	8.0236	0.18874	7.0236	0.34396	6.0236	1.64817	5.0236	0.61625	4.0236	-2.22697	3.0236	-1.14309	2.0236	-1.56928	1.0236	-1.38973	0.0236	-1.40749
	9.0238	-0.16641	8.0238	0.18348	7.0238	0.33475	6.0238	1.67119	5.0238	0.64979	4.0238	-2.24473	3.0238	-1.13783	2.0238	-1.55941	1.0238	-1.39236	0.0238	-1.40354
	9.024	-0.16378	8.024	0.18282	7.024	0.32686	6.024	1.69881	5.024	0.68202	4.024	-2.26841	3.024	-1.14572	2.024	-1.54757	1.024	-1.3917	0.024	-1.39104
	9.0242	-0.16247	8.0242	0.18151	7.0242	0.31371	6.0242	1.71657	5.0242	0.72279	4.0242	-2.29406	3.0242	-1.15625	2.0242	-1.53837	1.0242	-1.39696	0.0242	-1.3871
	9.0244	-0.15984	8.0244	0.17625	7.0244	0.29726	6.0244	1.74288	5.0244	0.76489	4.0244	-2.31905	3.0244	-1.15822	2.0244	-1.52587	1.0244	-1.39367	0.0244	-1.38775
	9.0246	-0.15392	8.0246	0.17756	7.0246	0.28543	6.0246	1.76458	5.0246	0.80698	4.0246	-2.34931	3.0246	-1.16545	2.0246	-1.52061	1.0246	-1.39762	0.0246	-1.38973
	9.0248	-0.15194	8.0248	0.17296	7.0248	0.27293	6.0248	1.82707	5.0248	0.85039	4.0248	-2.37627	3.0248	-1.1648	2.0248	-1.51666	1.0248	-1.39565	0.0248	-1.3792
	9.025	-0.15392	8.025	0.17296	7.025	0.26043	6.025	1.84745	5.025	0.89051	4.025	-2.39732	3.025	-1.16743	2.025	-1.50482	1.025	-1.3963	0.025	-1.37131
	9.0252	-0.15523	8.0252	0.17427	7.0252	0.24531	6.0252	1.87442	5.0252	0.93589	4.0252	-2.42955	3.0252	-1.16611	2.0252	-1.49759	1.0252	-1.39039	0.0252	-1.36934
	9.0254	-0.1572	8.0254	0.17099	7.0254	0.23478	6.0254	1.8981	5.0254	0.98587	4.0254	-2.45191	3.0254	-1.14178	2.0254	-1.49167	1.0254	-1.38447	0.0254	-1.37197
	9.0256	-0.1572	8.0256	0.16704	7.0256	0.21637	6.0256	1.9244	5.0256	1.02994	4.0256	-2.47953	3.0256	-1.13257	2.0256	-1.48509	1.0256	-1.38315	0.0256	-1.36737
	9.0258	-0.15194	8.0258	0.16572	7.0258	0.2019	6.0258	1.94677	5.0258	1.07466	4.0258	-2.50715	3.0258	-1.13125	2.0258	-1.48115	1.0258	-1.3792	0.0258	-1.36605
	9.026	-0.15194	8.026	0.1677	7.026	0.18611	6.026	1.97307	5.026	1.12333	4.026	-2.53675	3.026	-1.12862	2.026	-1.47325	1.026	-1.37197	0.026	-1.36342
	9.0262	-0.15063	8.0262	0.16967	7.0262	0.16901	6.0262	1.99938	5.0262	1.17529	4.0262	-2.56372	3.0262	-1.12468	2.0262	-1.46799	1.0262	-1.37263	0.0262	-1.36539
	9.0264	-0.14668	8.0264	0.17099	7.0264	0.15717	6.0264	2.02306	5.0264	1.22396	4.0264	-2.57687	3.0264	-1.12336	2.0264	-1.46405	1.0264	-1.37131	0.0264	-1.3621
	9.0266	-0.13879	8.0266	0.16572	7.0266	0.14336	6.0266	2.04871	5.0266	1.27723	4.0266	-2.60055	3.0266	-1.12007	2.0266	-1.45747	1.0266	-1.36802	0.0266	-1.3529
	9.0268	-0.12958	8.0268	0.16704	7.0268	0.12824	6.0268	2.0691	5.0268	1.32459	4.0268	-2.62488	3.0268	-1.11678	2.0268	-1.44432	1.0268	-1.36802	0.0268	-1.34632
	9.027	-0.12366	8.027	0.16507	7.027	0.11245	6.027	2.09475	5.027	1.3772	4.027	-2.64922	3.027	-1.11415	2.027	-1.44169	1.027	-1.37197	0.027	-1.33514
	9.0272	-0.11643	8.0272	0.16375	7.0272	0.10127	6.0272	2.12237	5.0272	1.42192	4.0272	-2.66763	3.0272	-1.11218	2.0272	-1.42919	1.0272	-1.36868	0.0272	-1.33185
	9.0274	-0.10656	8.0274	0.15849	7.0274	0.08483	6.0274	2.14408	5.0274	1.46731	4.0274	-2.69657	3.0274	-1.10758	2.0274	-1.42327	1.0274	-1.37197	0.0274	-1.33645
	9.0276	-0.10064	8.0276	0.15323	7.0276	0.07036	6.0276	2.1592	5.0276	1.50808	4.0276	-2.71893	3.0276	-1.11152	2.0276	-1.40814	1.0276	-1.3746	0.0276	-1.33053
	9.0278	-0.09209	8.0278	0.15389	7.0278	0.04997	6.0278	2.17893	5.0278	1.54426	4.0278	-2.74392	3.0278	-1.11021	2.0278	-1.39762	1.0278	-1.37789	0.0278	-1.32527
	9.028	-0.0842	8.028	0.16046	7.028	0.03024	6.028	2.19735	5.028	1.58043	4.028	-2.77352	3.028	-1.12204	2.028	-1.38644	1.028	-1.37592	0.028	-1.32396
	9.0282	-0.08486	8.0282	0.16112	7.0282	0.01577	6.0282	2.22037	5.0282	1.6245	4.0282	-2.81627	3.0282	-1.13191	2.0282	-1.38841	1.0282	-1.37855	0.0282	-1.3233
	9.0284	-0.08091	8.0284	0.16244	7.0284	-0.000672633	6.0284	2.24141	5.0284	1.65606	4.0284	-2.84258	3.0284	-1.14506	2.0284	-1.38447	1.0284	-1.3871	0.0284	-1.32462
	9.0286	-0.07368	8.0286	0.16046	7.0286	-0.01448	6.0286	2.25588	5.0286	1.6929	4.0286	-2.85968	3.0286	-1.15756	2.0286	-1.39499	1.0286	-1.38578	0.0286	-1.32396
	9.0288	-0.0717	8.0288	0.1552	7.0288	-0.03356	6.0288	2.27167	5.0288	1.71855	4.0288	-2.8873	3.0288	-1.16216	2.0288	-1.38447	1.0288	-1.3871	0.0288	-1.32198
	9.029	-0.06381	8.029	0.15454	7.029	-0.05197	6.029	2.29008	5.029	1.74288	4.029	-2.88073	3.029	-1.17663	2.029	-1.38315	1.029	-1.36013	0.029	-1.31804
	9.0292	-0.0625	8.0292	0.15389	7.0292	-0.06776	6.0292	2.30653	5.0292	1.76524	4.0292	-2.8827	3.0292	-1.1911	2.0292	-1.38249	1.0292	-1.3575	0.0292	-1.31607
	9.0294	-0.05658	8.0294	0.15323	7.0294	-0.07762	6.0294	2.31573	5.0294	1.783	4.0294	-2.8998	3.0294	-1.20689	2.0294	-1.37526	1.0294	-1.33514	0.0294	-1.30883
	9.0296	-0.05395	8.0296	0.15257	7.0296	-0.09341	6.0296	2.33678	5.0296	1.80142	4.0296	-2.9169	3.0296	-1.22201	2.0296	-1.37723	1.0296	-1.34106	0.0296	-1.30554
	9.0298	-0.05197	8.0298	0.15586	7.0298	-0.09801	6.0298	2.35388	5.0298	1.82509	4.0298	-2.92084	3.0298	-1.24175	2.0298	-1.37855	1.0298	-1.34698	0.0298	-1.30423
	9.03	-0.04737	8.03	0.15717	7.03	-0.11511	6.03	2.36835	5.03	1.84548	4.03	-2.95439	3.03	-1.25687	2.03	-1.38249	1.03	-1.34961	0.03	-1.29765
	9.0302	-0.04605	8.0302	0.15652	7.0302	-0.13419	6.0302	2.38479	5.0302	1.8685	4.0302	-2.98135	3.0302	-1.27397	2.0302	-1.37065	1.0302	-1.34566	0.0302	-1.29502
	9.0304	-0.04342	8.0304	0.15389	7.0304	-0.15129	6.0304	2.39532	5.0304	1.88165	4.0304	-3.00503	3.0304	-1.29239	2.0304	-1.3746	1.0304	-1.35224	0.0304	-1.2937
	9.0306	-0.04408	8.0306	0.14402	7.0306	-0.16839	6.0306	2.40321	5.0306	1.89678	4.0306	-3.03923	3.0306	-1.32133	2.0306	-1.38249	1.0306	-1.35158	0.0306	-1.29502
	9.0308	-0.03356	8.0308	0.14665	7.0308	-0.18943	6.0308	2.40781	5.0308	1.91388	4.0308	-3.0662	3.0308	-1.34435	2.0308	-1.38249	1.0308	-1.3529	0.0308	-1.29042
	9.031	-0.03158	8.031	0.14139	7.031	-0.2085	6.031	2.41439	5.031	1.93098	4.031	-3.09908	3.031	-1.36408	2.031	-1.3792	1.031	-1.35421	0.031	-1.28318
	9.0312	-0.02961	8.0312	0.14599	7.0312	-0.22626	6.0312	2.41636	5.0312	1.94414	4.0312	-3.12605	3.0312	-1.37065	2.0312	-1.38907	1.0312	-1.35158	0.0312	-1.28318
	9.0314	-0.0283	8.0314	0.14665	7.0314	-0.23942	6.0314	2.4157	5.0314	1.954	4.0314	-3.15564	3.0314	-1.38775	2.0314	-1.38973	1.0314	-1.34172	0.0314	-1.28187
	9.0316	-0.02435	8.0316	0.14599	7.0316	-0.25389	6.0316	2.41899	5.0316	1.96255	4.0316	-3.19116	3.0316	-1.41077	2.0316	-1.38775	1.0316	-1.34106	0.0316	-1.27529
	9.0318	-0.01909	8.0318	0.14599	7.0318	-0.27296	6.0318	2.41768	5.0318	1.96584	4.0318	-3.20497	3.0318	-1.44563	2.0318	-1.38907	1.0318	-1.33777	0.0318	-1.27068
	9.032	-0.01185	8.032	0.14271	7.032	-0.29006	6.032	2.41833	5.032	1.97636	4.032	-3.21812	3.032	-1.46668	2.032	-1.3871	1.032	-1.34369	0.032	-1.26937
	9.0322	-0.00396	8.0322	0.14534	7.0322	-0.29927	6.0322	2.41833	5.0322	1.97965	4.0322	-3.25035	3.0322	-1.48707	2.0322	-1.38973	1.0322	-1.35092	0.0322	-1.2674
	9.0324	0.0059	8.0324	0.15389	7.0324	-0.31374	6.0324	2.41373	5.0324	1.97768	4.0324	-3.27008	3.0324	-1.50417	2.0324	-1.38775	1.0324	-1.33908	0.0324	-1.2674
	9.0326	0.01709	8.0326	0.15389	7.0326	-0.33149	6.0326	2.40584	5.0326	1.97571	4.0326	-3.27074	3.0326	-1.53113	2.0326	-1.37855	1.0326	-1.33251	0.0326	-1.272
	9.0328	0.02366	8.0328	0.15191	7.0328	-0.34531	6.0328	2.39992	5.0328	1.98031	4.0328	-3.29573	3.0328	-1.55612	2.0328	-1.38578	1.0328	-1.3358	0.0328	-1.27068
	9.033	0.02827	8.033	0.14599	7.033	-0.35977	6.033	2.39203	5.033	1.98097	4.033	-3.31744	3.033	-1.57914	2.033	-1.3792	1.033	-1.33053	0.033	-1.26871
	9.0332	0.03484	8.0332	0.15126	7.0332	-0.37556	6.0332	2.3815	5.0332	1.97899	4.0332	-3.33717	3.0332	-1.60677	2.0332	-1.37131	1.0332	-1.32198	0.0332	-1.27003
	9.0334	0.04076	8.0334	0.15717	7.0334	-0.38806	6.0334	2.36901	5.0334	1.97307	4.0334	-3.36545	3.0334	-1.63636	2.0334	-1.36671	1.0334	-1.33119	0.0334	-1.26608
	9.0336	0.04405	8.0336	0.15586	7.0336	-0.40318	6.0336	2.35585	5.0336	1.96716	4.0336	-3.40557	3.0336	-1.66399	2.0336	-1.35618	1.0336	-1.3279	0.0336	-1.26213
	9.0338	0.04537	8.0338	0.15389	7.0338	-0.42028	6.0338	2.33941	5.0338	1.96518	4.0338	-3.42398	3.0338	-1.68503	2.0338	-1.35158	1.0338	-1.3187	0.0338	-1.26411
	9.034	0.04602	8.034	0.15257	7.034	-0.43278	6.034	2.32165	5.034	1.95334	4.034	-3.44371	3.034	-1.70411	2.034	-1.34829	1.034	-1.31146	0.034	-1.26016
	9.0342	0.04537	8.0342	0.1552	7.0342	-0.44001	6.0342	2.30061	5.0342	1.9369	4.0342	-3.46081	3.0342	-1.73633	2.0342	-1.34698	1.0342	-1.30554	0.0342	-1.26345
	9.0344	0.04668	8.0344	0.15586	7.0344	-0.45251	6.0344	2.28022	5.0344	1.91717	4.0344	-3.47791	3.0344	-1.76527	2.0344	-1.33974	1.0344	-1.29436	0.0344	-1.25424
	9.0346	0.04931	8.0346	0.15191	7.0346	-0.46369	6.0346	2.26641	5.0346	1.8981	4.0346	-3.4937	3.0346	-1.8021	2.0346	-1.29568	1.0346	-1.28844	0.0346	-1.25227
	9.0348	0.05326	8.0348	0.14797	7.0348	-0.47487	6.0348	2.24141	5.0348	1.87771	4.0348	-3.51343	3.0348	-1.8363	2.0348	-1.25161	1.0348	-1.27989	0.0348	-1.25161
	9.035	0.05852	8.035	0.14599	7.035	-0.48211	6.035	2.21379	5.035	1.85403	4.035	-3.5279	3.035	-1.91654	2.035	-1.19571	1.035	-1.28121	0.035	-1.24635
	9.0352	0.06115	8.0352	0.14336	7.0352	-0.49197	6.0352	2.19143	5.0352	1.83101	4.0352	-3.54697	3.0352	-1.96916	2.0352	-1.14441	1.0352	-1.27397	0.0352	-1.23385
	9.0354	0.05786	8.0354	0.14336	7.0354	-0.49855	6.0354	2.16775	5.0354	1.80931	4.0354	-3.56473	3.0354	-2.01914	2.0354	-1.93035	1.0354	-1.26805	0.0354	-1.23385
	9.0356	0.05523	8.0356	0.13942	7.0356	-0.50841	6.0356	2.14276	5.0356	1.783	4.0356	-3.5792	3.0356	-2.04019	2.0356	-2.17502	1.0356	-1.26148	0.0356	-1.21938
	9.0358	0.05326	8.0358	0.13679	7.0358	-0.51433	6.0358	2.11514	5.0358	1.75603	4.0358	-3.59235	3.0358	-2.07768	2.0358	-2.34668	1.0358	-1.25293	0.0358	-1.20952
	9.036	0.0572	8.036	0.12889	7.036	-0.52157	6.036	2.08291	5.036	1.72841	4.036	-3.60419	3.036	-2.1178	2.036	-2.41047	1.036	-1.24438	0.036	-1.20557
	9.0362	0.05984	8.0362	0.12232	7.0362	-0.5288	6.0362	2.05266	5.0362	1.70079	4.0362	-3.62458	3.0362	-2.16515	2.0362	-2.39995	1.0362	-1.23911	0.0362	-1.20491
	9.0364	0.05326	8.0364	0.11771	7.0364	-0.53538	6.0364	2.01451	5.0364	1.66856	4.0364	-3.64628	3.0364	-2.20856	2.0364	-2.38219	1.0364	-1.23254	0.0364	-1.21412
	9.0366	0.0526	8.0366	0.11179	7.0366	-0.54196	6.0366	1.98689	5.0366	1.64423	4.0366	-3.66996	3.0366	-2.25394	2.0366	-2.38022	1.0366	-1.2207	0.0366	-1.21675
	9.0368	0.05392	8.0368	0.10653	7.0368	-0.54459	6.0368	1.95269	5.0368	1.612	4.0368	-3.68706	3.0368	-2.2934	2.0368	-2.38088	1.0368	-1.20886	0.0368	-1.18124
	9.037	0.05326	8.037	0.1039	7.037	-0.54985	6.037	1.91322	5.037	1.58438	4.037	-3.70416	3.037	-2.33286	2.037	-2.39798	1.037	-1.20031	0.037	-1.24109
	9.0372	0.04997	8.0372	0.10193	7.0372	-0.55577	6.0372	1.87968	5.0372	1.55938	4.0372	-3.71929	3.0372	-2.37759	2.0372	-2.40126	1.0372	-1.18979	0.0372	-1.2549
	9.0374	0.0526	8.0374	0.09732	7.0374	-0.5584	6.0374	1.84482	5.0374	1.53702	4.0374	-3.73705	3.0374	-2.41771	2.0374	-2.41047	1.0374	-1.174	0.0374	-1.27266
	9.0376	0.04931	8.0376	0.0914	7.0376	-0.56169	6.0376	1.80799	5.0376	1.51729	4.0376	-3.75152	3.0376	-2.45454	2.0376	-2.41771	1.0376	-1.16282	0.0376	-1.27858
	9.0378	0.04734	8.0378	0.08417	7.0378	-0.56235	6.0378	1.76919	5.0378	1.49164	4.0378	-3.76796	3.0378	-2.49137	2.0378	-2.41771	1.0378	-1.15164	0.0378	-1.27266
	9.038	0.04734	8.038	0.08088	7.038	-0.56432	6.038	1.72512	5.038	1.46204	4.038	-3.77717	3.038	-2.52623	2.038	-2.40587	1.038	-1.1352	0.038	-1.26674
	9.0382	0.04208	8.0382	0.07167	7.0382	-0.56563	6.0382	1.68106	5.0382	1.44034	4.0382	-3.79163	3.0382	-2.55911	2.0382	-2.396	1.0382	-1.11678	0.0382	-1.26148
	9.0384	0.03945	8.0384	0.06773	7.0384	-0.5709	6.0384	1.6416	5.0384	1.42521	4.0384	-3.80808	3.0384	-2.59397	2.0384	-2.38614	1.0384	-1.10889	0.0384	-1.25885
	9.0386	0.03682	8.0386	0.0651	7.0386	-0.57681	6.0386	1.60016	5.0386	1.41206	4.0386	-3.82057	3.0386	-2.63475	2.0386	-2.38416	1.0386	-1.09113	0.0386	-1.25556
	9.0388	0.03221	8.0388	0.05984	7.0388	-0.57813	6.0388	1.55675	5.0388	1.40285	4.0388	-3.86595	3.0388	-2.67618	2.0388	-2.36904	1.0388	-1.101	0.0388	-1.25227
	9.039	0.03353	8.039	0.05129	7.039	-0.57813	6.039	1.51466	5.039	1.40022	4.039	-3.89424	3.039	-2.71301	2.039	-2.36246	1.039	-1.11941	0.039	-1.24503
	9.0392	0.03155	8.0392	0.04734	7.0392	-0.58339	6.0392	1.47454	5.0392	1.39956	4.0392	-3.90739	3.0392	-2.73801	2.0392	-2.38219	1.0392	-1.12599	0.0392	-1.24635
	9.0394	0.0309	8.0394	0.0401	7.0394	-0.58471	6.0394	1.42653	5.0394	1.40285	4.0394	-3.91068	3.0394	-2.78207	2.0394	-2.36443	1.0394	-1.11481	0.0394	-1.24175
	9.0396	0.03155	8.0396	0.03287	7.0396	-0.59589	6.0396	1.3897	5.0396	1.39627	4.0396	-3.92844	3.0396	-2.8314	2.0396	-2.3618	1.0396	-1.10955	0.0396	-1.24503
	9.0398	0.03155	8.0398	0.02235	7.0398	-0.59983	6.0398	1.34958	5.0398	1.39364	4.0398	-3.92975	3.0398	-2.85968	2.0398	-2.34931	1.0398	-1.10692	0.0398	-1.24503
	9.04	0.0309	8.04	0.01117	7.04	-0.60115	6.04	1.31077	5.04	1.38575	4.04	-3.91594	3.04	-2.89519	2.04	-2.34733	1.04	-1.10889	0.04	-1.24043
	9.0402	0.02958	8.0402	0.00459	7.0402	-0.59918	6.0402	1.26802	5.0402	1.3897	4.0402	-3.91725	3.0402	-2.92742	2.0402	-2.34273	1.0402	-1.10231	0.0402	-1.2378
	9.0404	0.02958	8.0404	0.0013	7.0404	-0.60181	6.0404	1.22067	5.0404	1.39036	4.0404	-3.9337	3.0404	-2.96557	2.0404	-2.3447	1.0404	-1.09705	0.0404	-1.22925
	9.0406	0.02169	8.0406	-0.00791	7.0406	-0.5972	6.0406	1.17989	5.0406	1.38904	4.0406	-3.94225	3.0406	-3.00898	2.0406	-2.34141	1.0406	-1.08719	0.0406	-1.23056
	9.0408	0.01577	8.0408	-0.01646	7.0408	-0.59457	6.0408	1.13385	5.0408	1.38772	4.0408	-3.9383	3.0408	-3.04252	2.0408	-2.33155	1.0408	-1.08127	0.0408	-1.2332
	9.041	0.0138	8.041	-0.0283	7.041	-0.59326	6.041	1.08716	5.041	1.39036	4.041	-3.92317	3.041	-3.05896	2.041	-2.32431	1.041	-1.07403	0.041	-1.23254
	9.0412	0.01314	8.0412	-0.03487	7.0412	-0.60115	6.0412	1.0398	5.0412	1.39233	4.0412	-3.8482	3.0412	-3.13394	2.0412	-2.31971	1.0412	-1.07929	0.0412	-1.2253
	9.0414	0.00525	8.0414	-0.04277	7.0414	-0.5972	6.0414	0.99311	5.0414	1.40154	4.0414	-3.7548	3.0414	-3.18721	2.0414	-2.31839	1.0414	-1.0714	0.0414	-1.22793
	9.0416	0.00262	8.0416	-0.05	7.0416	-0.59326	6.0416	0.94904	5.0416	1.41272	4.0416	-6.76705	3.0416	-3.20168	2.0416	-2.31774	1.0416	-1.0668	0.0416	-1.22925
	9.0418	-0.00462	8.0418	-0.05592	7.0418	-0.58931	6.0418	0.90761	5.0418	1.41666	4.0418	-7.89763	3.0418	-3.21615	2.0418	-2.31642	1.0418	-1.0497	0.0418	-1.22859
	9.042	-0.01251	8.042	-0.06578	7.042	-0.59063	6.042	0.86223	5.042	1.42192	4.042	-8.0831	3.042	-3.23851	2.042	-2.29801	1.042	-1.03523	0.042	-1.22859
	9.0422	-0.02106	8.0422	-0.08288	7.0422	-0.588	6.0422	0.82211	5.0422	1.43442	4.0422	-8.11204	3.0422	-3.26482	2.0422	-2.28419	1.0422	-1.02734	0.0422	-1.22399
	9.0424	-0.02961	8.0424	-0.09078	7.0424	-0.58602	6.0424	0.77936	5.0424	1.44297	4.0424	-8.13177	3.0424	-3.28192	2.0424	-2.27893	1.0424	-1.03063	0.0424	-1.21873
	9.0426	-0.03619	8.0426	-0.09933	7.0426	-0.58405	6.0426	0.74318	5.0426	1.44692	4.0426	-8.14229	3.0426	-3.29902	2.0426	-2.26381	1.0426	-1.02668	0.0426	-1.21083
	9.0428	-0.04474	8.0428	-0.10656	7.0428	-0.5801	6.0428	0.69977	5.0428	1.45284	4.0428	-8.13309	3.0428	-3.32007	2.0428	-2.25328	1.0428	-1.02208	0.0428	-1.21018
	9.043	-0.05066	8.043	-0.1184	7.043	-0.5755	6.043	0.66426	5.043	1.46007	4.043	-8.12717	3.043	-3.34111	2.043	-2.2421	1.043	-1.01944	0.043	-1.20755
	9.0432	-0.05263	8.0432	-0.13024	7.0432	-0.57024	6.0432	0.62874	5.0432	1.46796	4.0432	-8.12454	3.0432	-3.35887	2.0432	-2.23289	1.0432	-1.00563	0.0432	-1.20952
	9.0434	-0.06052	8.0434	-0.13616	7.0434	-0.56695	6.0434	0.5952	5.0434	1.4752	4.0434	-8.10546	3.0434	-3.37729	2.0434	-2.22632	1.0434	-1.00234	0.0434	-1.20623
	9.0436	-0.06447	8.0436	-0.148	7.0436	-0.56103	6.0436	0.55705	5.0436	1.48638	4.0436	-8.09954	3.0436	-3.39439	2.0436	-2.21514	1.0436	-1.00103	0.0436	-1.20755
	9.0438	-0.0671	8.0438	-0.15984	7.0438	-0.55643	6.0438	0.52022	5.0438	1.49822	4.0438	-8.08968	3.0438	-3.40951	2.0438	-2.20264	1.0438	-0.99708	0.0438	-1.20689
	9.044	-0.06973	8.044	-0.17562	7.044	-0.54853	6.044	0.48405	5.044	1.51466	4.044	-8.07981	3.044	-3.43911	2.044	-2.19409	1.044	-0.9859	0.044	-1.19373
	9.0442	-0.0717	8.0442	-0.19667	7.0442	-0.54459	6.0442	0.45051	5.0442	1.53242	4.0442	-8.07126	3.0442	-3.45292	2.0442	-2.18554	1.0442	-0.97998	0.0442	-1.19242
	9.0444	-0.07631	8.0444	-0.21179	7.0444	-0.53801	6.0444	0.40644	5.0444	1.55018	4.0444	-8.06206	3.0444	-3.46542	2.0444	-2.21119	1.0444	-0.97472	0.0444	-1.19636
	9.0446	-0.08157	8.0446	-0.22626	7.0446	-0.52946	6.0446	0.38013	5.0446	1.56596	4.0446	-8.0489	3.0446	-3.47989	2.0446	-2.24079	1.0446	-0.96814	0.0446	-1.19373
	9.0448	-0.0842	8.0448	-0.24534	7.0448	-0.52354	6.0448	0.35185	5.0448	1.58569	4.0448	-8.03509	3.0448	-3.44634	2.0448	-2.27893	1.0448	-0.95762	0.0448	-1.19505
	9.045	-0.0888	8.045	-0.26046	7.045	-0.52025	6.045	0.31963	5.045	1.60279	4.045	-8.01865	3.045	-3.48318	2.045	-2.31445	1.045	-0.95433	0.045	-1.20031
	9.0452	-0.09538	8.0452	-0.27691	7.0452	-0.51302	6.0452	0.28608	5.0452	1.62121	4.0452	-8.00221	3.0452	-3.48252	2.0452	-1.51403	1.0452	-0.94578	0.0452	-1.20294
	9.0454	-0.1013	8.0454	-0.28743	7.0454	-0.5071	6.0454	0.26043	5.0454	1.63896	4.0454	-7.98116	3.0454	-3.50028	2.0454	-1.25424	1.0454	-0.93986	0.0454	-1.21281
	9.0456	-0.09801	8.0456	-0.30782	7.0456	-0.50249	6.0456	0.23281	5.0456	1.65935	4.0456	-7.95814	3.0456	-3.52921	2.0456	-1.07074	1.0456	-0.93526	0.0456	-1.21675
	9.0458	-0.10459	8.0458	-0.32229	7.0458	-0.49592	6.0458	0.21242	5.0458	1.6804	4.0458	-7.93841	3.0458	-3.57394	2.0458	-0.99051	1.0458	-0.92802	0.0458	-1.21018
	9.046	-0.10985	8.046	-0.33676	7.046	-0.48605	6.046	0.18151	5.046	1.69816	4.046	-7.90815	3.046	-3.58117	2.046	-0.98787	1.046	-0.91619	0.046	-1.21346
	9.0462	-0.11248	8.0462	-0.35649	7.0462	-0.47816	6.0462	0.15717	5.0462	1.71789	4.0462	-7.8825	3.0462	-3.59104	2.0462	-0.99379	1.0462	-0.91027	0.0462	-1.21149
	9.0464	-0.11577	8.0464	-0.37359	7.0464	-0.46895	6.0464	0.13284	5.0464	1.73893	4.0464	-7.85094	3.0464	-3.60353	2.0464	-0.97867	1.0464	-0.90501	0.0464	-1.21346
	9.0466	-0.12037	8.0466	-0.39398	7.0466	-0.4604	6.0466	0.10259	5.0466	1.75735	4.0466	-7.81805	3.0466	-3.62458	2.0466	-0.95959	1.0466	-0.90632	0.0466	-1.25095
	9.0468	-0.12761	8.0468	-0.41436	7.0468	-0.45317	6.0468	0.07628	5.0468	1.77642	4.0468	-7.78911	3.0468	-3.64365	2.0468	-0.93526	1.0468	-0.90435	0.0468	-1.19439
	9.047	-0.13353	8.047	-0.43409	7.047	-0.44396	6.047	0.04865	5.047	1.79221	4.047	-7.75097	3.047	-3.65483	2.047	-0.91553	1.047	-0.90172	0.047	-1.17137
	9.0472	-0.14076	8.0472	-0.45251	7.0472	-0.4433	6.0472	0.02498	5.0472	1.80997	4.0472	-7.72071	3.0472	-3.67325	2.0472	-0.91027	1.0472	-0.90566	0.0472	-1.15296
	9.0474	-0.14471	8.0474	-0.47684	7.0474	-0.43278	6.0474	-0.00265	5.0474	1.82443	4.0474	-7.69638	3.0474	-3.69693	2.0474	-0.88527	1.0474	-0.90172	0.0474	-1.14638
	9.0476	-0.14931	8.0476	-0.50249	7.0476	-0.42686	6.0476	-0.02632	5.0476	1.84154	4.0476	-7.65363	3.0476	-3.71534	2.0476	-0.88527	1.0476	-0.9004	0.0476	-1.13915
	9.0478	-0.15194	8.0478	-0.53078	7.0478	-0.42226	6.0478	-0.04211	5.0478	1.86061	4.0478	-7.62798	3.0478	-3.73573	2.0478	-0.87936	1.0478	-0.89777	0.0478	-1.14112
	9.048	-0.15457	8.048	-0.55511	7.048	-0.41502	6.048	-0.06184	5.048	1.87837	4.048	-7.59509	3.048	-3.76072	2.048	-0.86686	1.048	-0.89711	0.048	-1.13388
	9.0482	-0.15918	8.0482	-0.58273	7.0482	-0.40121	6.0482	-0.08946	5.0482	1.89152	4.0482	-7.56944	3.0482	-3.77914	2.0482	-0.85699	1.0482	-0.89448	0.0482	-1.12862
	9.0484	-0.15984	8.0484	-0.6097	7.0484	-0.38871	6.0484	-0.10788	5.0484	1.90402	4.0484	-7.53195	3.0484	-3.79492	2.0484	-0.8616	1.0484	-0.89317	0.0484	-1.12402
	9.0486	-0.16181	8.0486	-0.63995	7.0486	-0.38148	6.0486	-0.13353	5.0486	1.91454	4.0486	-7.49118	3.0486	-3.80676	2.0486	-0.86225	1.0486	-0.87475	0.0486	-1.12336
	9.0488	-0.1651	8.0488	-0.67021	7.0488	-0.37161	6.0488	-0.15852	5.0488	1.91585	4.0488	-7.45961	3.0488	-3.82583	2.0488	-0.86225	1.0488	-0.83924	0.0488	-1.12336
	9.049	-0.16773	8.049	-0.70507	7.049	-0.36372	6.049	-0.18943	5.049	1.93098	4.049	-7.42804	3.049	-3.86135	2.049	-0.8366	1.049	-0.8274	0.049	-1.11876
	9.0492	-0.17167	8.0492	-0.73269	7.0492	-0.35846	6.0492	-0.21179	5.0492	1.94545	4.0492	-7.39449	3.0492	-3.87253	2.0492	-0.84055	1.0492	-0.8274	0.0492	-1.11678
	9.0494	-0.17891	8.0494	-0.7682	7.0494	-0.34925	6.0494	-0.2381	5.0494	1.95992	4.0494	-7.35306	3.0494	-3.87714	2.0494	-0.83266	1.0494	-0.81622	0.0494	-1.11021
	9.0496	-0.18483	8.0496	-0.79583	7.0496	-0.3407	6.0496	-0.26178	5.0496	1.96781	4.0496	-7.30044	3.0496	-3.90015	2.0496	-0.8445	1.0496	-0.81161	0.0496	-1.09968
	9.0498	-0.19075	8.0498	-0.82542	7.0498	-0.33347	6.0498	-0.28809	5.0498	1.97834	4.0498	-7.2794	3.0498	-3.91791	2.0498	-0.84515	1.0498	-0.7932	0.0498	-1.09968
	9.05	-0.19864	8.05	-0.85568	7.05	-0.32952	6.05	-0.31045	5.05	1.98623	4.05	-7.22875	3.05	-3.94159	2.05	-0.82805	1.05	-0.78728	0.05	-1.09968
	9.0502	-0.20522	8.0502	-0.88791	7.0502	-0.32492	6.0502	-0.33281	5.0502	1.99412	4.0502	-7.16298	3.0502	-3.96264	2.0502	-0.82345	1.0502	-0.78596	0.0502	-1.09705
	9.0504	-0.21114	8.0504	-0.92408	7.0504	-0.32426	6.0504	-0.35714	5.0504	2.00464	4.0504	-7.10905	3.0504	-3.98894	2.0504	-0.81359	1.0504	-0.77675	0.0504	-1.09113
	9.0506	-0.21245	8.0506	-0.96091	7.0506	-0.31571	6.0506	-0.37622	5.0506	2.01582	4.0506	-7.06236	3.0506	-4.03038	2.0506	-0.81424	1.0506	-0.77807	0.0506	-1.08653
	9.0508	-0.21837	8.0508	-1.00169	7.0508	-0.31242	6.0508	-0.39726	5.0508	2.02635	4.0508	-7.02355	3.0508	-4.10338	2.0508	-0.7978	1.0508	-0.77215	0.0508	-1.07535
	9.051	-0.22429	8.051	-1.04312	7.051	-0.30387	6.051	-0.41568	5.051	2.03687	4.051	-7.04328	3.051	-4.13101	2.051	-0.78596	1.051	-0.75834	0.051	-1.07074
	9.0512	-0.23284	8.0512	-1.07929	7.0512	-0.30387	6.0512	-0.43738	5.0512	2.03819	4.0512	-7.08867	3.0512	-4.18033	2.0512	-0.76492	1.0512	-0.75308	0.0512	-1.06351
	9.0514	-0.23284	8.0514	-1.11481	7.0514	-0.29729	6.0514	-0.46106	5.0514	2.04016	4.0514	-4.03367	3.0514	-4.26715	2.0514	-0.74782	1.0514	-0.7419	0.0514	-1.05628
	9.0516	-0.23547	8.0516	-1.15164	7.0516	-0.29137	6.0516	-0.49	5.0516	2.04476	4.0516	-2.86099	3.0516	-4.34344	2.0516	-0.73992	1.0516	-0.73335	0.0516	-1.05036
	9.0518	-0.23481	8.0518	-1.18453	7.0518	-0.28414	6.0518	-0.51631	5.0518	2.05002	4.0518	-2.59726	3.0518	-4.38422	2.0518	-0.73795	1.0518	-0.7248	0.0518	-1.04181
	9.052	-0.23415	8.052	-1.21675	7.052	-0.28019	6.052	-0.54393	5.052	2.04739	4.052	-2.51439	3.052	-4.45262	2.052	-0.73598	1.052	-0.71493	0.052	-1.03326
	9.0522	-0.23613	8.0522	-1.25424	7.0522	-0.27625	6.0522	-0.56695	5.0522	2.04608	4.0522	-2.4381	3.0522	-4.51181	2.0522	-0.72085	1.0522	-0.7077	0.0522	-1.02799
	9.0524	-0.23415	8.0524	-1.28976	7.0524	-0.27296	6.0524	-0.59391	5.0524	2.04476	4.0524	-2.38088	3.0524	-4.58613	2.0524	-0.70572	1.0524	-0.69652	0.0524	-1.02602
	9.0526	-0.23284	8.0526	-1.32725	7.0526	-0.26967	6.0526	-0.61956	5.0526	2.04739	4.0526	-2.31445	3.0526	-4.67163	2.0526	-0.69454	1.0526	-0.69849	0.0526	-1.01879
	9.0528	-0.23218	8.0528	-1.36473	7.0528	-0.26309	6.0528	-0.64258	5.0528	2.05266	4.0528	-2.24802	3.0528	-4.71175	2.0528	-0.67744	1.0528	-0.69125	0.0528	-1.00563
	9.053	-0.23481	8.053	-1.39828	7.053	-0.25652	6.053	-0.66889	5.053	2.05726	4.053	-2.17436	3.053	-4.74529	2.053	-0.65903	1.053	-0.6827	0.053	-1.00103
	9.0532	-0.22824	8.0532	-1.43708	7.0532	-0.2506	6.0532	-0.69652	5.0532	2.05792	4.0532	-2.10793	3.0532	-4.78804	2.0532	-0.6393	1.0532	-0.67415	0.0532	-0.99906
	9.0534	-0.22889	8.0534	-1.4726	7.0534	-0.2506	6.0534	-0.72545	5.0534	2.05397	4.0534	-2.04085	3.0534	-4.82488	2.0534	-0.62548	1.0534	-0.66626	0.0534	-0.98919
	9.0536	-0.23152	8.0536	-1.50417	7.0536	-0.24665	6.0536	-0.74518	5.0536	2.05134	4.0536	-1.97245	3.0536	-4.8913	2.0536	-0.60444	1.0536	-0.66429	0.0536	-0.98393
	9.0538	-0.22889	8.0538	-1.53705	7.0538	-0.24928	6.0538	-0.77149	5.0538	2.04476	4.0538	-1.90536	3.0538	-4.93668	2.0538	-0.58273	1.0538	-0.65903	0.0538	-0.98064
	9.054	-0.23087	8.054	-1.56862	7.054	-0.24665	6.054	-0.79517	5.054	2.03358	4.054	-1.83696	3.054	-5.03205	2.054	-0.56498	1.054	-0.65048	0.054	-0.97209
	9.0542	-0.23087	8.0542	-1.60151	7.0542	-0.24402	6.0542	-0.81359	5.0542	2.02174	4.0542	-1.76725	3.0542	-5.06954	2.0542	-0.53998	1.0542	-0.64127	0.0542	-0.96814
	9.0544	-0.23087	8.0544	-1.63571	7.0544	-0.24665	6.0544	-0.83529	5.0544	2.01911	4.0544	-1.69753	3.0544	-5.12084	2.0544	-0.52157	1.0544	-0.6314	0.0544	-0.96157
	9.0546	-0.23613	8.0546	-1.66728	7.0546	-0.24862	6.0546	-0.86028	5.0546	2.00991	4.0546	-1.62518	3.0546	-5.15833	2.0546	-0.49921	1.0546	-0.62483	0.0546	-0.95499
	9.0548	-0.23415	8.0548	-1.70411	7.0548	-0.24665	6.0548	-0.88264	5.0548	2.00333	4.0548	-1.55612	3.0548	-5.18069	2.0548	-0.48013	1.0548	-0.61101	0.0548	-0.95039
	9.055	-0.22758	8.055	-1.73962	7.055	-0.24731	6.055	-0.90237	5.055	1.99149	4.055	-1.48444	3.055	-5.26027	2.055	-0.45448	1.055	-0.60246	0.055	-0.93723
	9.0552	-0.22758	8.0552	-1.77908	7.0552	-0.24665	6.0552	-0.92737	5.0552	1.9836	4.0552	-1.41735	3.0552	-5.35498	2.0552	-0.43146	1.0552	-0.59523	0.0552	-0.92276
	9.0554	-0.23547	8.0554	-1.81789	7.0554	-0.24402	6.0554	-0.95104	5.0554	1.97242	4.0554	-1.35684	3.0554	-5.41746	2.0554	-0.40318	1.0554	-0.58865	0.0554	-0.91684
	9.0556	-0.23679	8.0556	-1.8534	7.0556	-0.24599	6.0556	-0.97801	5.0556	1.95663	4.0556	-1.29305	3.0556	-5.45758	2.0556	-0.37556	1.0556	-0.58142	0.0556	-0.91684
	9.0558	-0.2381	8.0558	-1.89023	7.0558	-0.24797	6.0558	-1.0155	5.0558	1.94611	4.0558	-1.23583	3.0558	-5.5273	2.0558	-0.34662	1.0558	-0.5709	0.0558	-0.90895
	9.056	-0.23547	8.056	-1.91852	7.056	-0.24665	6.056	-1.04049	5.056	1.93427	4.056	-1.17532	3.056	-5.5832	2.056	-0.32031	1.056	-0.56366	0.056	-0.90172
	9.0562	-0.23679	8.0562	-1.95206	7.0562	-0.2506	6.0562	-1.07009	5.0562	1.91651	4.0562	-1.11613	3.0562	-5.62792	2.0562	-0.29861	1.0562	-0.55511	0.0562	-0.89646
	9.0564	-0.23942	8.0564	-1.98757	7.0564	-0.25323	6.0564	-1.09048	5.0564	1.90007	4.0564	-1.06022	3.0564	-5.67199	2.0564	-0.27164	1.0564	-0.54261	0.0564	-0.89711
	9.0566	-0.23876	8.0566	-2.02704	7.0566	-0.25191	6.0566	-1.11349	5.0566	1.88757	4.0566	-0.99708	3.0566	-5.71737	2.0566	-0.24336	1.0566	-0.52946	0.0566	-0.88264
	9.0568	-0.2381	8.0568	-2.06452	7.0568	-0.2552	6.0568	-1.13783	5.0568	1.87113	4.0568	-0.93526	3.0568	-5.75223	2.0568	-0.221	1.0568	-0.51565	0.0568	-0.88527
	9.057	-0.2381	8.057	-2.09675	7.057	-0.2506	6.057	-1.15888	5.057	1.85535	4.057	-0.87278	3.057	-5.78314	2.057	-0.17562	1.057	-0.50184	0.057	-0.87672
	9.0572	-0.24007	8.0572	-2.12766	7.0572	-0.25126	6.0572	-1.18453	5.0572	1.84417	4.0572	-0.80504	3.0572	-5.81602	2.0572	-0.17036	1.0572	-0.48934	0.0572	-0.86686
	9.0574	-0.24073	8.0574	-2.15266	7.0574	-0.25257	6.0574	-1.20426	5.0574	1.82707	4.0574	-0.74913	3.0574	-5.8443	2.0574	-0.15129	1.0574	-0.47816	0.0574	-0.86423
	9.0576	-0.24402	8.0576	-2.18554	7.0576	-0.25783	6.0576	-1.22596	5.0576	1.80865	4.0576	-0.67547	3.0576	-5.87785	2.0576	-0.12235	1.0576	-0.47027	0.0576	-0.85502
	9.0578	-0.24402	8.0578	-2.22303	7.0578	-0.26309	6.0578	-1.25293	5.0578	1.79418	4.0578	-0.6051	3.0578	-5.90876	2.0578	-0.09933	1.0578	-0.4558	0.0578	-0.85436
	9.058	-0.24336	8.058	-2.2546	7.058	-0.27493	6.058	-1.27332	5.058	1.77642	4.058	-0.53472	3.058	-5.94493	2.058	-0.06447	1.058	-0.44067	0.058	-0.8491
	9.0582	-0.24468	8.0582	-2.29077	7.0582	-0.28019	6.0582	-1.30028	5.0582	1.76393	4.0582	-0.46698	3.0582	-5.97519	2.0582	-0.02501	1.0582	-0.42489	0.0582	-0.84121
	9.0584	-0.24731	8.0584	-2.32629	7.0584	-0.28151	6.0584	-1.31935	5.0584	1.75472	4.0584	-0.39924	3.0584	-6.01136	2.0584	0.00722	1.0584	-0.41502	0.0584	-0.832
	9.0586	-0.24797	8.0586	-2.36049	7.0586	-0.28874	6.0586	-1.33843	5.0586	1.7534	4.0586	-0.31702	3.0586	-6.03898	2.0586	0.04142	1.0586	-0.41173	0.0586	-0.82477
	9.0588	-0.24797	8.0588	-2.39535	7.0588	-0.29401	6.0588	-1.35027	5.0588	1.73762	4.0588	-0.2381	3.0588	-6.07384	2.0588	0.08812	1.0588	-0.40187	0.0588	-0.81885
	9.059	-0.24797	8.059	-2.42955	7.059	-0.29729	6.059	-1.36802	5.059	1.72381	4.059	-0.16839	3.059	-6.10278	2.059	0.12034	1.059	-0.38674	0.059	-0.8103
	9.0592	-0.2427	8.0592	-2.4598	7.0592	-0.30519	6.0592	-1.39104	5.0592	1.71986	4.0592	-0.09407	3.0592	-6.13632	2.0592	0.14994	1.0592	-0.37753	0.0592	-0.80306
	9.0594	-0.24007	8.0594	-2.49992	7.0594	-0.3065	6.0594	-1.40749	5.0594	1.71263	4.0594	-0.01712	3.0594	-6.18499	2.0594	0.21045	1.0594	-0.35912	0.0594	-0.8024
	9.0596	-0.23744	8.0596	-2.53543	7.0596	-0.31439	6.0596	-1.42722	5.0596	1.70342	4.0596	0.08022	3.0596	-6.23037	2.0596	0.25254	1.0596	-0.36438	0.0596	-0.78991
	9.0598	-0.23087	8.0598	-2.57555	7.0598	-0.32097	6.0598	-1.42722	5.0598	1.69026	4.0598	0.16112	3.0598	-6.27444	2.0598	0.29003	1.0598	-0.36569	0.0598	-0.77873
	9.06	-0.22692	8.06	-2.62159	7.06	-0.32229	6.06	-1.43379	5.06	1.68566	4.06	0.24596	3.06	-6.3185	2.06	0.33081	1.06	-0.3532	0.06	-0.77215
	9.0602	-0.21837	8.0602	-2.65645	7.0602	-0.32689	6.0602	-1.44892	5.0602	1.67777	4.0602	0.3262	3.0602	-6.34942	2.0602	0.37093	1.0602	-0.33939	0.0602	-0.7682
	9.0604	-0.21245	8.0604	-2.69262	7.0604	-0.33478	6.0604	-1.45944	5.0604	1.67185	4.0604	0.40447	3.0604	-6.37112	2.0604	0.4117	1.0604	-0.31637	0.0604	-0.75768
	9.0606	-0.20916	8.0606	-2.73143	7.0606	-0.33544	6.0606	-1.46997	5.0606	1.66264	4.0606	0.4801	3.0606	-6.37901	2.0606	0.44919	1.0606	-0.30782	0.0606	-0.75505
	9.0608	-0.20061	8.0608	-2.76497	7.0608	-0.34728	6.0608	-1.48641	5.0608	1.65935	4.0608	0.55837	3.0608	-6.39611	2.0608	0.48405	1.0608	-0.30256	0.0608	-0.75045
	9.061	-0.19009	8.061	-2.80443	7.061	-0.34925	6.061	-1.4943	5.061	1.65804	4.061	0.64453	3.061	-6.41979	2.061	0.5143	1.061	-0.29269	0.061	-0.74321
	9.0612	-0.18943	8.0612	-2.83666	7.0612	-0.35517	6.0612	-1.50022	5.0612	1.65475	4.0612	0.73003	3.0612	-6.4165	2.0612	0.54785	1.0612	-0.28611	0.0612	-0.73729
	9.0614	-0.18614	8.0614	-2.87546	7.0614	-0.36438	6.0614	-1.5068	5.0614	1.65015	4.0614	0.81487	3.0614	-6.45991	2.0614	0.58402	1.0614	-0.28151	0.0614	-0.73532
	9.0616	-0.18417	8.0616	-2.90901	7.0616	-0.3749	6.0616	-1.50746	5.0616	1.65015	4.0616	0.88261	3.0616	-6.54541	2.0616	0.6123	1.0616	-0.27099	0.0616	-0.73006
	9.0618	-0.18154	8.0618	-2.94189	7.0618	-0.38279	6.0618	-1.51535	5.0618	1.6508	4.0618	0.96285	3.0618	-6.57764	2.0618	0.66689	1.0618	-0.27164	0.0618	-0.72545
	9.062	-0.17759	8.062	-2.97478	7.062	-0.39003	6.062	-1.52456	5.062	1.65475	4.062	1.02928	3.062	-6.61776	2.062	0.69977	1.062	-0.2598	0.062	-0.71822
	9.0622	-0.17496	8.0622	-3.00963	7.0622	-0.39858	6.0622	-1.53376	5.0622	1.66001	4.0622	1.11478	3.0622	-6.67366	2.0622	0.73595	1.0622	-0.25125	0.0622	-0.70901
	9.0624	-0.17496	8.0624	-3.04449	7.0624	-0.40581	6.0624	-1.53442	5.0624	1.66396	4.0624	1.19568	3.0624	-6.65459	2.0624	0.77738	1.0624	-0.23481	0.0624	-0.70309
	9.0626	-0.17167	8.0626	-3.07869	7.0626	-0.41699	6.0626	-1.54626	5.0626	1.67185	4.0626	1.27789	3.0626	-6.66643	2.0626	0.81224	1.0626	-0.21771	0.0626	-0.70178
	9.0628	-0.17299	8.0628	-3.11618	7.0628	-0.42686	6.0628	-1.55218	5.0628	1.68106	4.0628	1.3601	3.0628	-6.74338	2.0628	0.83986	1.0628	-0.21442	0.0628	-0.69454
	9.063	-0.17496	8.063	-3.15564	7.063	-0.43541	6.063	-1.55612	5.063	1.70013	4.063	1.44429	3.063	-6.79665	2.063	0.87078	1.063	-0.2039	0.063	-0.68599
	9.0632	-0.17496	8.0632	-3.19445	7.0632	-0.44462	6.0632	-1.54757	5.0632	1.7192	4.0632	1.52321	3.0632	-6.8394	2.0632	0.90432	1.0632	-0.20324	0.0632	-0.68599
	9.0634	-0.17102	8.0634	-3.23917	7.0634	-0.45185	6.0634	-1.55086	5.0634	1.73762	4.0634	1.60805	3.0634	-6.83085	2.0634	0.9326	1.0634	-0.19798	0.0634	-0.68139
	9.0636	-0.17167	8.0636	-3.2806	7.0636	-0.45843	6.0636	-1.54823	5.0636	1.75735	4.0636	1.69158	3.0636	-6.82361	2.0636	0.96548	1.0636	-0.1993	0.0636	-0.66955
	9.0638	-0.1651	8.0638	-3.32007	7.0638	-0.46698	6.0638	-1.55415	5.0638	1.78168	4.0638	1.77511	3.0638	-6.79007	2.0638	1.00034	1.0638	-0.2085	0.0638	-0.66166
	9.064	-0.15918	8.064	-3.36216	7.064	-0.47619	6.064	-1.56402	5.064	1.8047	4.064	1.86324	3.064	-6.82756	2.064	1.02796	1.064	-0.2039	0.064	-0.6393
	9.0642	-0.1526	8.0642	-3.40228	7.0642	-0.48539	6.0642	-1.56928	5.0642	1.82049	4.0642	1.94742	3.0642	-6.87294	2.0642	1.06151	1.0642	-0.2039	0.0642	-0.6314
	9.0644	-0.14471	8.0644	-3.44503	7.0644	-0.49066	6.0644	-1.55744	5.0644	1.8468	4.0644	2.03292	3.0644	-6.95581	2.0644	1.09373	1.0644	-0.19404	0.0644	-0.61956
	9.0646	-0.13945	8.0646	-3.48581	7.0646	-0.50118	6.0646	-1.56336	5.0646	1.87376	4.0646	2.12171	3.0646	-7.01566	2.0646	1.12793	1.0646	-0.19206	0.0646	-0.61299
	9.0648	-0.13287	8.0648	-3.52527	7.0648	-0.50776	6.0648	-1.56731	5.0648	1.90862	4.0648	2.21248	3.0648	-7.05644	2.0648	1.16082	1.0648	-0.19009	0.0648	-0.61167
	9.065	-0.12169	8.065	-3.56473	7.065	-0.51696	6.065	-1.57059	5.065	1.9415	4.065	2.30784	3.065	-7.05775	2.065	1.19568	1.065	-0.18285	0.065	-0.6097
	9.0652	-0.11708	8.0652	-3.60156	7.0652	-0.52683	6.0652	-1.57717	5.0652	1.97636	4.0652	2.41044	3.0652	-7.07814	2.0652	1.23317	1.0652	-0.17496	0.0652	-0.59457
	9.0654	-0.11511	8.0654	-3.63642	7.0654	-0.53209	6.0654	-1.58177	5.0654	2.01122	4.0654	2.51304	3.0654	-7.1084	2.0654	1.26539	1.0654	-0.17036	0.0654	-0.57616
	9.0656	-0.10788	8.0656	-3.68048	7.0656	-0.54327	6.0656	-1.56402	5.0656	2.04674	4.0656	2.62156	3.0656	-7.1255	2.0656	1.30157	1.0656	-0.16707	0.0656	-0.55774
	9.0658	-0.10327	8.0658	-3.72192	7.0658	-0.55248	6.0658	-1.56731	5.0658	2.08423	4.0658	2.73074	3.0658	-7.16036	2.0658	1.33906	1.0658	-0.16378	0.0658	-0.54985
	9.066	-0.09933	8.066	-3.76533	7.066	-0.55643	6.066	-1.56599	5.066	2.12434	4.066	2.84058	3.066	-7.18995	2.066	1.37983	1.066	-0.16049	0.066	-0.5459
	9.0662	-0.08815	8.0662	-3.8015	7.0662	-0.56498	6.0662	-1.57059	5.0662	2.17104	4.0662	2.9491	3.0662	-7.21297	2.0662	1.42587	1.0662	-0.15655	0.0662	-0.53078
	9.0664	-0.08025	8.0664	-3.83833	7.0664	-0.57484	6.0664	-1.57454	5.0664	2.21248	4.0664	3.05762	3.0664	-7.25572	2.0664	1.48046	1.0664	-0.1526	0.0664	-0.51959
	9.0666	-0.07302	8.0666	-3.87977	7.0666	-0.58208	6.0666	-1.57783	5.0666	2.25325	4.0666	3.16482	3.0666	-7.28532	2.0666	1.53965	1.0666	-0.15063	0.0666	-0.50776
	9.0668	-0.06578	8.0668	-3.92515	7.0668	-0.5926	6.0668	-1.58769	5.0668	2.29403	4.0668	3.27466	3.0668	-7.31623	2.0668	1.58964	1.0668	-0.14668	0.0668	-0.49921
	9.067	-0.05855	8.067	-3.96461	7.067	-0.60312	6.067	-1.58441	5.067	2.33218	4.067	3.38383	3.067	-7.34188	2.067	1.65146	1.067	-0.14274	0.067	-0.4946
	9.0672	-0.04277	8.0672	-4.01657	7.0672	-0.61233	6.0672	-1.59756	5.0672	2.37361	4.0672	3.49301	3.0672	-7.37082	2.0672	1.72512	1.0672	-0.14142	0.0672	-0.48868
	9.0674	-0.02764	8.0674	-4.05142	7.0674	-0.6222	6.0674	-1.60808	5.0674	2.4157	4.0674	3.58575	3.0674	-7.37542	2.0674	1.78366	1.0674	-0.13682	0.0674	-0.48079
	9.0676	-0.01448	8.0676	-4.09352	7.0676	-0.63206	6.0676	-1.61532	5.0676	2.4499	4.0676	3.69427	3.0676	-7.39581	2.0676	1.8389	1.0676	-0.1309	0.0676	-0.47027
	9.0678	-0.00396	8.0678	-4.13166	7.0678	-0.64258	6.0678	-1.62058	5.0678	2.48608	4.0678	3.79555	3.0678	-7.35701	2.0678	1.90139	1.0678	-0.12235	0.0678	-0.4558
	9.068	0.00985	8.068	-4.16586	7.068	-0.65245	6.068	-1.6311	5.068	2.52225	4.068	3.89157	3.068	-7.30702	2.068	1.95269	1.068	-0.1184	0.068	-0.44593
	9.0682	0.02629	8.0682	-4.20401	7.0682	-0.66429	6.0682	-1.63768	5.0682	2.55448	4.0682	3.98563	3.0682	-7.23533	2.0682	1.99741	1.0682	-0.10327	0.0682	-0.44133
	9.0684	0.03945	8.0684	-4.24742	7.0684	-0.67744	6.0684	-1.65018	5.0684	2.57816	4.0684	4.06586	3.0684	-7.1814	2.0684	2.04739	1.0684	-0.09078	0.0684	-0.43409
	9.0686	0.05326	8.0686	-4.29543	7.0686	-0.68731	6.0686	-1.66399	5.0686	2.60052	4.0686	4.15926	3.0686	-7.09919	2.0686	2.10659	1.0686	-0.07894	0.0686	-0.42357
	9.0688	0.06378	8.0688	-4.35133	7.0688	-0.69586	6.0688	-1.67451	5.0688	2.61104	4.0688	4.26975	3.0688	-7.03474	2.0688	2.15723	1.0688	-0.07105	0.0688	-0.41699
	9.069	0.07562	8.069	-4.40461	7.069	-0.70112	6.069	-1.6949	5.069	2.62419	4.069	4.36512	3.069	-8.75066	2.069	2.21642	1.069	-0.05987	0.069	-0.40976
	9.0692	0.0914	8.0692	-4.45262	7.0692	-0.7169	6.0692	-1.73041	5.0692	2.64261	4.0692	4.46048	3.0692	-10.5883	2.0692	2.26575	1.0692	-0.05855	0.0692	-0.40384
	9.0694	0.10719	8.0694	-4.50392	7.0694	-0.72348	6.0694	-1.74883	5.0694	2.66168	4.0694	4.5519	3.0694	-11.7037	2.0694	2.321	1.0694	-0.04277	0.0694	-0.40055
	9.0696	0.11771	8.0696	-4.55193	7.0696	-0.73203	6.0696	-1.77843	5.0696	2.67681	4.0696	4.65516	3.0696	-11.9102	2.0696	2.37624	1.0696	-0.02501	0.0696	-0.39529
	9.0698	0.13087	8.0698	-4.59271	7.0698	-0.74255	6.0698	-1.79618	5.0698	2.68931	4.0698	4.7479	3.0698	-11.9398	2.0698	2.43609	1.0698	-0.0158	0.0698	-0.38871
	9.07	0.13679	8.07	-4.64532	7.07	-0.75439	6.07	-1.82907	5.07	2.67747	4.07	4.85773	3.07	-11.9484	2.07	2.48082	1.07	-0.00988	0.07	-0.38016
	9.0702	0.14402	8.0702	-4.69268	7.0702	-0.76623	6.0702	-1.84946	5.0702	2.68141	4.0702	4.96033	3.0702	-11.9609	2.0702	2.54724	1.0702	-0.00922	0.0702	-0.36964
	9.0704	0.15717	8.0704	-4.7374	7.0704	-0.7807	6.0704	-1.86261	5.0704	2.68865	4.0704	5.06293	3.0704	-11.9846	2.0704	2.59197	1.0704	-0.00133	0.0704	-0.36241
	9.0706	0.16244	8.0706	-4.79068	7.0706	-0.78728	6.0706	-1.87116	5.0706	2.67747	4.0706	5.06819	3.0706	-11.9905	2.0706	2.6505	1.0706	0.00788	0.0706	-0.35517
	9.0708	0.17296	8.0708	-4.83145	7.0708	-0.80504	6.0708	-1.88563	5.0708	2.67418	4.0708	5.04386	3.0708	-11.9964	2.0708	2.70114	1.0708	0.01774	0.0708	-0.34267
	9.071	0.18217	8.071	-4.88078	7.071	-0.81819	6.071	-1.90931	5.071	2.67944	4.071	5.01492	3.071	-12.0247	2.071	2.75968	1.071	0.02103	0.071	-0.33544
	9.0712	0.19401	8.0712	-4.92287	7.0712	-0.8274	6.0712	-1.92509	5.0712	2.67023	4.0712	5.99883	3.0712	-12.0483	2.0712	2.8169	1.0712	0.0309	0.0712	-0.32426
	9.0714	0.19992	8.0714	-4.97351	7.0714	-0.83397	6.0714	-1.94745	5.0714	2.65182	4.0714	9.78586	3.0714	-12.0391	2.0714	2.88464	1.0714	0.04339	0.0714	-0.31439
	9.0716	0.20584	8.0716	-5.0189	7.0716	-0.84055	6.0716	-1.95995	5.0716	2.64129	4.0716	12.8198	3.0716	-12.0602	2.0716	2.93463	1.0716	0.05786	0.0716	-0.30321
	9.0718	0.21439	8.0718	-5.06033	7.0718	-0.84976	6.0718	-1.97376	5.0718	2.62288	4.0718	14.1609	3.0718	-12.0852	2.0718	2.99119	1.0718	0.0651	0.0718	-0.29729
	9.072	0.22229	8.072	-5.10177	7.072	-0.85502	6.072	-1.99744	5.072	2.60775	4.072	14.4851	3.072	-12.1075	2.072	3.04052	1.072	0.07694	0.072	-0.2894
	9.0722	0.23412	8.0722	-5.1432	7.0722	-0.86291	6.0722	-2.02572	5.0722	2.58605	4.0722	14.6298	3.0722	-12.1878	2.0722	3.09247	1.0722	0.08483	0.0722	-0.28151
	9.0724	0.24268	8.0724	-5.18727	7.0724	-0.8708	6.0724	-2.05466	5.0724	2.56303	4.0724	14.7416	3.0724	-12.2726	2.0724	3.14838	1.0724	0.08483	0.0724	-0.27362
	9.0726	0.25254	8.0726	-5.22936	7.0726	-0.87738	6.0726	-2.07834	5.0726	2.54198	4.0726	14.8468	3.0726	-12.2812	2.0726	3.21415	1.0726	0.10587	0.0726	-0.26112
	9.0728	0.25714	8.0728	-5.26948	7.0728	-0.88462	6.0728	-2.10727	5.0728	2.51699	4.0728	14.9468	3.0728	-12.268	2.0728	3.27531	1.0728	0.11377	0.0728	-0.24534
	9.073	0.26701	8.073	-5.31157	7.073	-0.8879	6.073	-2.14082	5.073	2.49068	4.073	15.0428	3.073	-12.2476	2.073	3.34108	1.073	0.12297	0.073	-0.23415
	9.0732	0.27293	8.0732	-5.34709	7.0732	-0.89514	6.0732	-2.17041	5.0732	2.45845	4.0732	15.131	3.0732	-12.2831	2.0732	3.40422	1.0732	0.14139	0.0732	-0.221
	9.0734	0.28148	8.0734	-5.38392	7.0734	-0.90501	6.0734	-2.19804	5.0734	2.42491	4.0734	15.2191	3.0734	-12.3062	2.0734	3.46933	1.0734	0.15849	0.0734	-0.21705
	9.0736	0.28674	8.0736	-5.42272	7.0736	-0.91487	6.0736	-2.22961	5.0736	2.38808	4.0736	15.3006	3.0736	-12.3206	2.0736	3.5351	1.0736	0.17888	0.0736	-0.20785
	9.0738	0.29134	8.0738	-5.45824	7.0738	-0.92211	6.0738	-2.25526	5.0738	2.35125	4.0738	15.3763	3.0738	-12.3233	2.0738	3.60153	1.0738	0.19269	0.0738	-0.2039
	9.074	0.29398	8.074	-5.49375	7.074	-0.92802	6.074	-2.29274	5.074	2.31442	4.074	15.4539	3.074	-12.3542	2.074	3.66204	1.074	0.19729	0.074	-0.19798
	9.0742	0.29792	8.0742	-5.52795	7.0742	-0.93723	6.0742	-2.33418	5.0742	2.27233	4.0742	15.5243	3.0742	-12.3765	2.0742	3.72452	1.0742	0.20782	0.0742	-0.18877
	9.0744	0.30121	8.0744	-5.56215	7.0744	-0.94381	6.0744	-2.36378	5.0744	2.22497	4.0744	15.5953	3.0744	-12.3844	2.0744	3.79095	1.0744	0.21242	0.0744	-0.17496
	9.0746	0.30187	8.0746	-5.60161	7.0746	-0.95236	6.0746	-2.39863	5.0746	2.17433	4.0746	15.6624	3.0746	-12.3706	2.0746	3.85409	1.0746	0.22097	0.0746	-0.1526
	9.0748	0.29989	8.0748	-5.64042	7.0748	-0.96025	6.0748	-2.44073	5.0748	2.1204	4.0748	15.7301	3.0748	-12.4094	2.0748	3.91986	1.0748	0.23149	0.0748	-0.13287
	9.075	0.30779	8.075	-5.67528	7.075	-0.9688	6.075	-2.48545	5.075	2.06647	4.075	15.7906	3.075	-12.4351	2.075	3.98168	1.075	0.23807	0.075	-0.12235
	9.0752	0.31371	8.0752	-5.71803	7.0752	-0.97867	6.0752	-2.5328	5.0752	2.01319	4.0752	15.8275	3.0752	-12.4443	2.0752	4.04811	1.0752	0.24728	0.0752	-0.11774
	9.0754	0.31436	8.0754	-5.74762	7.0754	-0.98393	6.0754	-2.58147	5.0754	1.96124	4.0754	15.7571	3.0754	-12.4581	2.0754	4.11256	1.0754	0.25517	0.0754	-0.11511
	9.0756	0.31699	8.0756	-5.78445	7.0756	-0.98985	6.0756	-2.62225	5.0756	1.90533	4.0756	15.667	3.0756	-12.4561	2.0756	4.17636	1.0756	0.26569	0.0756	-0.10064
	9.0758	0.32357	8.0758	-5.81339	7.0758	-0.99511	6.0758	-2.65974	5.0758	1.84877	4.0758	15.5716	3.0758	-12.4528	2.0758	4.23818	1.0758	0.27359	0.0758	-0.0888
	9.076	0.32489	8.076	-5.85022	7.076	-0.9984	6.076	-2.6946	5.076	1.78432	4.076	18.7871	3.076	-12.4588	2.076	4.29277	1.076	0.28345	0.076	-0.08354
	9.0762	0.33212	8.0762	-5.88048	7.0762	-1.00366	6.0762	-2.72288	5.0762	1.72775	4.0762	21.6066	3.0762	-12.4305	2.0762	4.35196	1.0762	0.29529	0.0762	-0.0842
	9.0764	0.33738	8.0764	-5.9035	7.0764	-1.01287	6.0764	-2.76037	5.0764	1.67053	4.0764	23.489	3.0764	-12.4265	2.0764	4.4026	1.0764	0.30318	0.0764	-0.0796
	9.0766	0.34264	8.0766	-5.92915	7.0766	-1.01879	6.0766	-2.79062	5.0766	1.61397	4.0766	24.0276	3.0766	-12.4193	2.0766	4.45588	1.0766	0.31568	0.0766	-0.06513
	9.0768	0.34725	8.0768	-5.95677	7.0768	-1.02799	6.0768	-2.83206	5.0768	1.55609	4.0768	24.1671	3.0768	-12.4101	2.0768	4.5177	1.0768	0.32423	0.0768	-0.04868
	9.077	0.34528	8.077	-5.97716	7.077	-1.03457	6.077	-2.85442	5.077	1.49953	4.077	24.2368	3.077	-12.3923	2.077	4.57689	1.077	0.33738	0.077	-0.04277
	9.0772	0.3433	8.0772	-6.0061	7.0772	-1.03983	6.0772	-2.88993	5.0772	1.44889	4.0772	24.2835	3.0772	-12.3943	2.0772	4.63543	1.0772	0.34922	0.0772	-0.03882
	9.0774	0.3433	8.0774	-6.02386	7.0774	-1.04707	6.0774	-2.92413	5.0774	1.40154	4.0774	24.3177	3.0774	-12.3739	2.0774	4.62096	1.0774	0.34856	0.0774	-0.03093
	9.0776	0.34528	8.0776	-6.04819	7.0776	-1.05364	6.0776	-2.95899	5.0776	1.35221	4.0776	24.3591	3.0776	-12.4107	2.0776	4.56045	1.0776	0.35646	0.0776	-0.0283
	9.0778	0.34199	8.0778	-6.06924	7.0778	-1.06219	6.0778	-2.99451	5.0778	1.29959	4.0778	24.3966	3.0778	-12.462	2.0778	4.52494	1.0778	0.37224	0.0778	-0.03093
	9.078	0.3387	8.078	-6.08239	7.078	-1.07074	6.078	-3.03791	5.078	1.25027	4.078	24.4321	3.078	-12.5272	2.078	4.48942	1.078	0.3775	0.078	-0.03422
	9.0782	0.33607	8.0782	-6.09489	7.0782	-1.07732	6.0782	-3.07672	5.0782	1.2108	4.0782	24.4729	3.0782	-12.5798	2.0782	4.45062	1.0782	0.37093	0.0782	-0.03158
	9.0784	0.33146	8.0784	-6.10081	7.0784	-1.08719	6.0784	-3.11421	5.0784	1.172	4.0784	24.5078	3.0784	-12.6442	2.0784	4.39142	1.0784	0.38276	0.0784	-0.03224
	9.0786	0.33344	8.0786	-6.11001	7.0786	-1.09968	6.0786	-3.15762	5.0786	1.14372	4.0786	24.5308	3.0786	-12.706	2.0786	6.10144	1.0786	0.37093	0.0786	-0.02895
	9.0788	0.33015	8.0788	-6.1212	7.0788	-1.10955	6.0788	-3.1905	5.0788	1.10886	4.0788	24.565	3.0788	-10.9901	2.0788	8.6066	1.0788	0.37553	0.0788	-0.02567
	9.079	0.32423	8.079	-6.12975	7.079	-1.11349	6.079	-3.21023	5.079	1.07795	4.079	24.5979	3.079	-9.13805	2.079	9.51291	1.079	0.38934	0.079	-0.01909
	9.0792	0.31699	8.0792	-6.13369	7.0792	-1.12336	6.0792	-3.2464	5.0792	1.0523	4.0792	24.6334	3.0792	-8.00681	2.0792	9.73258	1.0792	0.38934	0.0792	-0.01251
	9.0794	0.31371	8.0794	-6.13895	7.0794	-1.13323	6.0794	-3.28258	5.0794	1.03191	4.0794	24.6544	3.0794	-7.78122	2.0794	9.81611	1.0794	0.38671	0.0794	-0.00593
	9.0796	0.31042	8.0796	-6.15145	7.0796	-1.14638	6.0796	-3.32007	5.0796	1.00889	4.0796	24.6873	3.0796	-7.73452	2.0796	9.88582	1.0796	0.39066	0.0796	-0.0033
	9.0798	0.31042	8.0798	-6.15605	7.0798	-1.15427	6.0798	-3.34111	5.0798	1.00955	4.0798	24.7156	3.0798	-7.70624	2.0798	9.96146	1.0798	0.3854	0.0798	0.00262
	9.08	0.3091	8.08	-6.16329	7.08	-1.15953	6.08	-3.37202	5.08	0.99311	4.08	24.7406	3.08	-7.68585	2.08	10.0101	1.08	0.39066	0.08	0.00327
	9.0802	0.30516	8.0802	-6.16658	7.0802	-1.16545	6.0802	-3.40622	5.0802	0.97469	4.0802	24.7662	3.0802	-7.65231	2.0802	10.0772	1.0802	0.40447	0.0802	0.01051
	9.0804	0.3045	8.0804	-6.15342	7.0804	-1.174	6.0804	-3.43385	5.0804	0.96943	4.0804	24.8971	3.0804	-7.62206	2.0804	10.1279	1.0804	0.41105	0.0804	0.01577
	9.0806	0.30253	8.0806	-6.16066	7.0806	-1.17795	6.0806	-3.47331	5.0806	0.96154	4.0806	25.0424	3.0806	-7.56944	2.0806	10.1792	1.0806	0.40776	0.0806	0.01445
	9.0808	0.29858	8.0808	-6.15868	7.0808	-1.18518	6.0808	-3.5108	5.0808	0.94509	4.0808	25.1911	3.0808	-7.52603	2.0808	10.2357	1.0808	0.41894	0.0808	0.02037
	9.081	0.29463	8.081	-6.15671	7.081	-1.18584	6.081	-3.54171	5.081	0.94049	4.081	24.3236	3.081	-7.46158	2.081	10.3035	1.081	0.42749	0.081	0.02761
	9.0812	0.29332	8.0812	-6.15079	7.0812	-1.19242	6.0812	-3.5792	5.0812	0.94444	4.0812	20.6464	3.0812	-7.42475	2.0812	10.3508	1.0812	0.4288	0.0812	0.0401
	9.0814	0.29069	8.0814	-6.14948	7.0814	-1.20163	6.0814	-3.60551	5.0814	0.93918	4.0814	17.719	3.0814	-7.39121	2.0814	10.3949	1.0814	0.43341	0.0814	0.04471
	9.0816	0.29003	8.0816	-6.1475	7.0816	-1.2036	6.0816	-3.65155	5.0816	0.94181	4.0816	16.4871	3.0816	-7.35438	2.0816	10.4383	1.0816	0.44261	0.0816	0.05129
	9.0818	0.28608	8.0818	-6.06003	7.0818	-1.21215	6.0818	-3.68114	5.0818	0.93918	4.0818	16.2655	3.0818	-7.28729	2.0818	10.508	1.0818	0.45116	0.0818	0.05918
	9.082	0.28082	8.082	-5.97321	7.082	-1.21741	6.082	-3.71271	5.082	0.93983	4.082	16.2162	3.082	-7.20311	2.082	10.5573	1.082	0.45708	0.082	0.06707
	9.0822	0.27424	8.0822	-6.89991	7.0822	-1.2253	6.0822	-3.73902	5.0822	0.94181	4.0822	16.2004	3.0822	-7.17219	2.0822	10.608	1.0822	0.46498	0.0822	0.07036
	9.0824	0.2703	8.0824	-7.30308	7.0824	-1.23451	6.0824	-3.76796	5.0824	0.94378	4.0824	16.1964	3.0824	-7.14589	2.0824	10.6507	1.0824	0.46103	0.0824	0.07628
	9.0826	0.27293	8.0826	-7.37871	7.0826	-1.24635	6.0826	-3.79558	5.0826	0.94444	4.0826	16.1806	3.0826	-7.15181	2.0826	10.6908	1.0826	0.46432	0.0826	0.07628
	9.0828	0.26701	8.0828	-7.37674	7.0828	-1.2549	6.0828	-3.82715	5.0828	0.95233	4.0828	16.1708	3.0828	-7.18732	2.0828	10.7296	1.0828	0.4801	0.0828	0.07825
	9.083	0.26833	8.083	-7.36029	7.083	-1.26213	6.083	-3.8574	5.083	0.96022	4.083	16.1649	3.083	-7.17285	2.083	10.7658	1.083	0.48602	0.083	0.0822
	9.0832	0.26635	8.0832	-7.34122	7.0832	-1.26871	6.0832	-3.89424	5.0832	0.97074	4.0832	16.1464	3.0832	-7.16299	2.0832	11.0006	1.0832	0.48997	0.0832	0.08417
	9.0834	0.25978	8.0834	-7.31557	7.0834	-1.27792	6.0834	-3.92054	5.0834	0.98587	4.0834	16.1307	3.0834	-7.14062	2.0834	10.9769	1.0834	0.49457	0.0834	0.0822
	9.0836	0.25386	8.0836	-7.29058	7.0836	-1.28581	6.0836	-3.95145	5.0836	0.99837	4.0836	16.1076	3.0836	-7.11695	2.0836	10.9118	1.0836	0.50181	0.0836	0.08746
	9.0838	0.24991	8.0838	-7.26493	7.0838	-1.29107	6.0838	-3.97776	5.0838	1.01481	4.0838	16.0846	3.0838	-7.04657	2.0838	10.8342	1.0838	0.51759	0.0838	0.09798
	9.084	0.24925	8.084	-7.23665	7.084	-1.29897	6.084	-4.01328	5.084	1.02928	4.084	16.057	3.084	-6.95515	2.084	10.75	1.084	0.51759	0.084	0.10259
	9.0842	0.24794	8.0842	-7.211	7.0842	-1.30488	6.0842	-4.04616	5.0842	1.05033	4.0842	16.0267	3.0842	-6.87031	2.0842	14.0727	1.0842	0.53009	0.0842	0.11377
	9.0844	0.24531	8.0844	-7.17614	7.0844	-1.31607	6.0844	-4.07773	5.0844	1.07071	4.0844	15.9965	3.0844	-6.82953	2.0844	16.2569	1.0844	0.54193	0.0844	0.11377
	9.0846	0.24202	8.0846	-7.14128	7.0846	-1.32133	6.0846	-4.11062	5.0846	1.0911	4.0846	15.957	3.0846	-6.77758	2.0846	17.0777	1.0846	0.54982	0.0846	0.11048
	9.0848	0.24004	8.0848	-7.10511	7.0848	-1.32856	6.0848	-4.13232	5.0848	1.11149	4.0848	15.9235	3.0848	-6.72364	2.0848	18.3951	1.0848	0.56232	0.0848	0.10456
	9.085	0.23478	8.085	-7.06499	7.085	-1.3358	6.085	-4.14811	5.085	1.13648	4.085	15.9123	3.085	-6.67892	2.085	19.2541	1.085	0.56758	0.085	0.1085
	9.0852	0.22821	8.0852	-7.02487	7.0852	-1.34829	6.0852	-4.17376	5.0852	1.15885	4.0852	15.9991	3.0852	-6.63946	2.0852	19.477	1.0852	0.57942	0.0852	0.10719
	9.0854	0.21966	8.0854	-6.9808	7.0854	-1.35882	6.0854	-4.1948	5.0854	1.1845	4.0854	16.1011	3.0854	-6.60329	2.0854	19.5546	1.0854	0.58797	0.0854	0.10785
	9.0856	0.21308	8.0856	-6.942	7.0856	-1.36802	6.0856	-4.229	5.0856	1.21409	4.0856	16.2129	3.0856	-6.57961	2.0856	19.5822	1.0856	0.60046	0.0856	0.11574
	9.0858	0.2065	8.0858	-6.89793	7.0858	-1.37723	6.0858	-4.26583	5.0858	1.23843	4.0858	13.0053	3.0858	-6.53949	2.0858	19.5954	1.0858	0.60967	0.0858	0.12692
	9.086	0.19598	8.086	-6.85255	7.086	-1.38775	6.086	-4.30398	5.086	1.2621	4.086	10.193	3.086	-6.51055	2.086	19.6033	1.086	0.61822	0.086	0.14928
	9.0862	0.18677	8.0862	-6.80783	7.0862	-1.39959	6.0862	-4.33029	5.0862	1.29039	4.0862	8.31064	3.0862	-6.47306	2.0862	19.6211	1.0862	0.63203	0.0862	0.15783
	9.0864	0.17559	8.0864	-6.76245	7.0864	-1.41012	6.0864	-4.36449	5.0864	1.31735	4.0864	7.77461	3.0864	-6.42834	2.0864	19.6375	1.0864	0.63992	0.0864	0.15586
	9.0866	0.16572	8.0866	-6.71641	7.0866	-1.4213	6.0866	-4.38422	5.0866	1.34366	4.0866	7.63584	3.0866	-6.37967	2.0866	19.652	1.0866	0.65439	0.0866	0.15915
	9.0868	0.15652	8.0868	-6.66774	7.0868	-1.4305	6.0868	-4.42434	5.0868	1.36997	4.0868	7.56021	3.0868	-6.33429	2.0868	19.6638	1.0868	0.67084	0.0868	0.16704
	9.087	0.14731	8.087	-6.61973	7.087	-1.44037	6.087	-4.44933	5.087	1.39233	4.087	7.51548	3.087	-6.27378	2.087	19.6763	1.087	0.68267	0.087	0.18282
	9.0872	0.1335	8.0872	-6.56317	7.0872	-1.45024	6.0872	-4.48156	5.0872	1.41666	4.0872	7.46944	3.0872	-6.22051	2.0872	19.7651	1.0872	0.71095	0.0872	0.19203
	9.0874	0.12363	8.0874	-6.5066	7.0874	-1.4601	6.0874	-4.5197	5.0874	1.44034	4.0874	7.4142	3.0874	-6.16526	2.0874	19.8933	1.0874	0.72345	0.0874	0.19598
	9.0876	0.11837	8.0876	-6.44215	7.0876	-1.46602	6.0876	-4.54141	5.0876	1.46467	4.0876	7.36224	3.0876	-6.10673	2.0876	20.0117	1.0876	0.73595	0.0876	0.20913
	9.0878	0.10785	8.0878	-6.38296	7.0878	-1.47852	6.0878	-4.56903	5.0878	1.48375	4.0878	7.31423	3.0878	-6.04556	2.0878	20.1393	1.0878	0.75042	0.0878	0.22623
	9.088	0.10061	8.088	-6.31193	7.088	-1.49299	6.088	-4.6006	5.088	1.50019	4.088	7.25438	3.088	-5.98637	2.088	20.2662	1.088	0.78659	0.088	0.23676
	9.0882	0.09075	8.0882	-6.24813	7.0882	-1.50351	6.0882	-4.62888	5.0882	1.51861	4.0882	7.19716	3.0882	-5.92717	2.0882	20.3682	1.0882	0.81092	0.0882	0.24859
	9.0884	0.07891	8.0884	-6.1771	7.0884	-1.5114	6.0884	-4.65322	5.0884	1.53505	4.0884	7.13731	3.0884	-5.86206	2.0884	18.7463	1.0884	0.86223	0.0884	0.25912
	9.0886	0.07102	8.0886	-6.10409	7.0886	-1.52521	6.0886	-4.67295	5.0886	1.55083	4.0886	7.07548	3.0886	-5.79037	2.0886	16.3214	1.0886	0.89708	0.0886	0.26767
	9.0888	0.06312	8.0888	-6.03043	7.0888	-1.54166	6.0888	-4.70189	5.0888	1.5653	4.0888	7.01103	3.0888	-5.71474	2.0888	15.4953	1.0888	0.91616	0.0888	0.27359
	9.089	0.06312	8.089	-5.95677	7.089	-1.55415	6.089	-4.72688	5.089	1.57583	4.089	6.94921	3.089	-5.63384	2.089	15.3408	1.089	0.95101	0.089	0.27951
	9.0892	0.0572	8.0892	-5.88245	7.0892	-1.56402	6.0892	-4.76371	5.0892	1.58306	4.0892	6.89527	3.0892	-5.5444	2.0892	15.3224	1.0892	0.98982	0.0892	0.28543
	9.0894	0.05063	8.0894	-5.80419	7.0894	-1.57388	6.0894	-4.78673	5.0894	1.59293	4.0894	6.84595	3.0894	-5.45495	2.0894	15.325	1.0894	1.02468	0.0894	0.29595
	9.0896	0.0401	8.0896	-5.72855	7.0896	-1.59296	6.0896	-4.80514	5.0896	1.60016	4.0896	6.78807	3.0896	-5.37603	2.0896	15.3329	1.0896	1.05822	0.0896	0.30187
	9.0898	0.02958	8.0898	-5.65028	7.0898	-1.61006	6.0898	-4.83277	5.0898	1.60213	4.0898	6.73282	3.0898	-5.29973	2.0898	15.3375	1.0898	1.08058	0.0898	0.31173
	9.09	0.02432	8.09	-5.57596	7.09	-1.61926	6.09	-4.86302	5.09	1.60674	4.09	6.67889	3.09	-5.2333	2.09	15.3408	1.09	1.11083	0.09	0.31502
	9.0902	0.01182	8.0902	-5.51217	7.0902	-1.62584	6.0902	-4.89656	5.0902	1.60674	4.0902	6.61181	3.0902	-5.15833	2.0902	15.3506	1.0902	1.13714	0.0902	0.3216
	9.0904	0.000642857	8.0904	-5.43456	7.0904	-1.64163	6.0904	-4.92945	5.0904	1.60871	4.0904	6.55985	3.0904	-5.09913	2.0904	15.3671	1.0904	1.16477	0.0904	0.32752
	9.0906	-0.01054	8.0906	-5.36616	7.0906	-1.65412	6.0906	-4.94721	5.0906	1.612	4.0906	6.50921	3.0906	-5.02153	2.0906	15.3539	1.0906	1.1891	0.0906	0.33081
	9.0908	-0.01909	8.0908	-5.28526	7.0908	-1.67517	6.0908	-4.98404	5.0908	1.61529	4.0908	6.45396	3.0908	-4.95839	2.0908	15.3434	1.0908	1.2187	0.0908	0.33541
	9.091	-0.02369	8.091	-5.20437	7.091	-1.69227	6.091	-5.01495	5.091	1.61463	4.091	6.39937	3.091	-4.8992	2.091	15.3394	1.091	1.2404	0.091	0.33607
	9.0912	-0.03093	8.0912	-5.11426	7.0912	-1.71068	6.0912	-5.06099	5.0912	1.61726	4.0912	6.35004	3.0912	-4.82488	2.0912	15.3342	1.0912	1.27197	0.0912	0.3387
	9.0914	-0.04408	8.0914	-5.02482	7.0914	-1.73304	6.0914	-5.08203	5.0914	1.61463	4.0914	6.30532	3.0914	-4.75253	2.0914	15.3322	1.0914	1.30288	0.0914	0.34593
	9.0916	-0.05066	8.0916	-5.01232	7.0916	-1.74949	6.0916	-5.10769	5.0916	1.61463	4.0916	6.26126	3.0916	-4.69071	2.0916	15.3105	1.0916	1.32919	0.0916	0.34922
	9.0918	-0.05789	8.0918	-4.99653	7.0918	-1.77053	6.0918	-5.13991	5.0918	1.612	4.0918	6.2139	3.0918	-4.65256	2.0918	15.2993	1.0918	1.36339	0.0918	0.35185
	9.092	-0.0625	8.092	-3.96592	7.092	-1.78763	6.092	-5.16819	5.092	1.61331	4.092	6.17181	3.092	-4.58021	2.092	15.2796	1.092	1.38772	0.092	0.35974
	9.0922	-0.06447	8.0922	-3.45424	7.0922	-1.80736	6.0922	-5.19516	5.0922	1.60805	4.0922	6.1067	3.0922	-4.52036	2.0922	15.2743	1.0922	1.42521	0.0922	0.36764
	9.0924	-0.07039	8.0924	-3.27074	7.0924	-1.82381	6.0924	-5.2241	5.0924	1.60345	4.0924	6.05408	3.0924	-4.47301	2.0924	15.2599	1.0924	1.45744	0.0924	0.37027
	9.0926	-0.07236	8.0926	-3.16551	7.0926	-1.8442	6.0926	-5.25106	5.0926	1.59556	4.0926	5.99357	3.0926	-4.42697	2.0926	15.2487	1.0926	1.48506	0.0926	0.3775
	9.0928	-0.08091	8.0928	-3.07869	7.0928	-1.86656	6.0928	-5.28066	5.0928	1.58964	4.0928	5.91991	3.0928	-4.37698	2.0928	15.2349	1.0928	1.514	0.0928	0.38276
	9.093	-0.08617	8.093	-2.99648	7.093	-1.88366	6.093	-5.3096	5.093	1.5824	4.093	5.86335	3.093	-4.33884	2.093	15.0165	1.093	1.5436	0.093	0.38934
	9.0932	-0.08749	8.0932	-2.91953	7.0932	-1.90142	6.0932	-5.33459	5.0932	1.57122	4.0932	5.8035	3.0932	-4.30924	2.0932	15.0566	1.0932	1.58306	0.0932	0.39658
	9.0934	-0.09143	8.0934	-2.84061	7.0934	-1.92115	6.0934	-5.35564	5.0934	1.56004	4.0934	5.73839	3.0934	-4.24545	2.0934	15.1323	1.0934	1.61529	0.0934	0.39723
	9.0936	-0.09209	8.0936	-2.763	7.0936	-1.94614	6.0936	-5.37011	5.0936	1.54689	4.0936	5.67262	3.0936	-4.19414	2.0936	15.2276	1.0936	1.65015	0.0936	0.40447
	9.0938	-0.10064	8.0938	-2.68144	7.0938	-1.96455	6.0938	-5.37997	5.0938	1.5311	4.0938	5.59895	3.0938	-4.1606	2.0938	15.3224	1.0938	1.68435	0.0938	0.40973
	9.094	-0.10919	8.094	-2.59463	7.094	-1.99086	6.094	-5.38458	5.094	1.51203	4.094	5.52727	3.094	-4.14548	2.094	12.0043	1.094	1.71657	0.094	0.4117
	9.0942	-0.10985	8.0942	-2.5111	7.0942	-2.01454	6.0942	-5.38721	5.0942	1.49559	4.0942	5.46018	3.0942	-4.08365	2.0942	9.82794	1.0942	1.75209	0.0942	0.41696
	9.0944	-0.11445	8.0944	-2.42823	7.0944	-2.04019	6.0944	-5.37668	5.0944	1.47849	4.0944	5.38652	3.0944	-4.02841	2.0944	9.00582	1.0944	1.78366	0.0944	0.41828
	9.0946	-0.123	8.0946	-2.34141	7.0946	-2.06518	6.0946	-5.38589	5.0946	1.46468	4.0946	5.3168	3.0946	-3.95869	2.0946	7.69175	1.0946	1.81457	0.0946	0.42815
	9.0948	-0.12432	8.0948	-2.25328	7.0948	-2.08886	6.0948	-5.3313	5.0948	1.44692	4.0948	5.24248	3.0948	-3.88371	2.0948	6.82753	1.0948	1.85666	0.0948	0.43209
	9.095	-0.12563	8.095	-2.16712	7.095	-2.10859	6.095	-5.23396	5.095	1.4285	4.095	5.17277	3.095	-3.81137	2.095	6.6072	1.095	1.88692	0.095	0.43604
	9.0952	-0.12432	8.0952	-2.07899	7.0952	-2.13227	6.0952	-5.13399	5.0952	1.4114	4.0952	5.10568	3.0952	-3.73639	2.0952	6.53025	1.0952	1.92572	0.0952	0.4367
	9.0954	-0.13024	8.0954	-1.98626	7.0954	-2.16121	6.0954	-5.01955	5.0954	1.3897	4.0954	5.03268	3.0954	-3.6647	2.0954	6.5	1.0954	1.95926	0.0954	0.44064
	9.0956	-0.14142	8.0956	-1.8876	7.0956	-2.18883	6.0956	-7.96801	5.0956	1.37589	4.0956	4.9623	3.0956	-3.59169	2.0956	6.48684	1.0956	1.99609	0.0956	0.44064
	9.0958	-0.14471	8.0958	-1.79092	7.0958	-2.21185	6.0958	-10.4679	5.0958	1.36142	4.0958	4.89588	3.0958	-3.51738	2.0958	6.47172	1.0958	2.03358	0.0958	0.44196
	9.096	-0.14208	8.096	-1.69358	7.096	-2.23618	6.096	-11.046	5.096	1.34234	4.096	4.82748	3.096	-3.43319	2.096	6.45528	1.096	2.07173	0.096	0.43933
	9.0962	-0.14208	8.0962	-1.58704	7.0962	-2.25657	6.0962	-11.1466	5.0962	1.32722	4.0962	4.75316	3.0962	-3.34572	2.0962	6.4316	1.0962	2.11053	0.0962	0.43867
	9.0964	-0.14602	8.0964	-1.47983	7.0964	-2.27367	6.0964	-11.1697	5.0964	1.31669	4.0964	4.68015	3.0964	-3.26482	2.0964	6.40858	1.0964	2.13881	0.0964	0.44525
	9.0966	-0.14865	8.0966	-1.36934	7.0966	-2.30458	6.0966	-11.1624	5.0966	1.30222	4.0966	4.60781	3.0966	-3.18524	2.0966	6.39082	1.0966	2.17236	0.0966	0.44919
	9.0968	-0.14865	8.0968	-1.25358	7.0968	-2.32629	6.0968	-11.1585	5.0968	1.29367	4.0968	4.53941	3.0968	-3.11487	2.0968	6.36517	1.0968	2.20721	0.0968	0.45182
	9.097	-0.15063	8.097	-1.14441	7.097	-2.35194	6.097	-11.142	5.097	1.27986	4.097	4.46377	3.097	-3.04449	2.097	6.34478	1.097	2.23615	0.097	0.45445
	9.0972	-0.14931	8.0972	-1.03063	7.0972	-2.37364	6.0972	-11.1276	5.0972	1.27329	4.0972	4.39405	3.0972	-2.96294	2.0972	6.31519	1.0972	2.2743	0.0972	0.46892
	9.0974	-0.15523	8.0974	-0.92802	7.0974	-2.40653	6.0974	-11.1217	5.0974	1.26408	4.0974	4.32565	3.0974	-2.87941	2.0974	6.29414	1.0974	2.30718	0.0974	0.47221
	9.0976	-0.15326	8.0976	-0.81753	7.0976	-2.43612	6.0976	-11.1092	5.0976	1.25947	4.0976	4.24607	3.0976	-2.79851	2.0976	6.2652	1.0976	2.3473	0.0976	0.47484
	9.0978	-0.1572	8.0978	-0.71362	7.0978	-2.46046	6.0978	-11.0907	5.0978	1.25421	4.0978	4.18622	3.0978	-2.71762	2.0978	6.24744	1.0978	2.38348	0.0978	0.47813
	9.098	-0.15786	8.098	-0.59983	7.098	-2.48808	6.098	-11.069	5.098	1.24829	4.098	4.12177	3.098	-2.63475	2.098	6.24218	1.098	2.41373	0.098	0.4801
	9.0982	-0.15984	8.0982	-0.48868	7.0982	-2.51768	6.0982	-11.0631	5.0982	1.24698	4.0982	4.05731	3.0982	-2.55056	2.0982	6.20995	1.0982	2.43872	0.0982	0.48273
	9.0984	-0.16247	8.0984	-0.37687	7.0984	-2.54662	6.0984	-11.048	5.0984	1.24632	4.0984	3.99878	3.0984	-2.47098	2.0984	6.18299	1.0984	2.4749	0.0984	0.48602
	9.0986	-0.16312	8.0986	-0.26836	7.0986	-2.57161	6.0986	-11.0329	5.0986	1.24566	4.0986	3.93959	3.0986	-2.39995	2.0986	6.15668	1.0986	2.52685	0.0986	0.49063
	9.0988	-0.16839	8.0988	-0.15786	7.0988	-2.60515	6.0988	-11.002	5.0988	1.24566	4.0988	3.87974	3.0988	-2.3401	2.0988	6.14879	1.0988	2.57158	0.0988	0.49392
	9.099	-0.17365	8.099	-0.05	7.099	-2.63804	6.099	-10.9704	5.099	1.25092	4.099	3.81923	3.099	-2.29209	2.099	6.12182	1.099	2.61301	0.099	0.49918
	9.0992	-0.17299	8.0992	0.06115	7.0992	-2.67618	6.0992	-10.9474	5.0992	1.25092	4.0992	3.76398	3.0992	-2.23552	2.0992	6.09815	1.0992	2.64195	0.0992	0.50378
	9.0994	-0.17036	8.0994	0.17033	7.0994	-2.70512	6.0994	-10.9224	5.0994	1.25421	4.0994	3.71268	3.0994	-2.1691	2.0994	6.06921	1.0994	2.6847	0.0994	0.50641
	9.0996	-0.17167	8.0996	0.27622	7.0996	-2.74524	6.0996	-10.8928	5.0996	1.26013	4.0996	3.66796	3.0996	-2.09478	2.0996	6.05013	1.0996	2.73008	0.0996	0.5097
	9.0998	-0.1743	8.0998	0.38868	7.0998	-2.79391	6.0998	-10.8658	5.0998	1.26408	4.0998	3.62192	3.0998	-2.01322	2.0998	6.02909	1.0998	2.76297	0.0998	0.5143
	9.1	-0.17102	8.1	0.49983	7.1	-2.83074	6.1	-10.8402	5.1	1.27394	4.1	3.58443	3.1	-1.93496	2.1	6.00212	1.1	2.80374	0.1	0.51628
	9.1002	-0.17562	8.1002	0.61493	7.1002	-2.86099	6.1002	-10.7974	5.1002	1.27986	4.1002	3.53181	3.1002	-1.84748	2.1002	5.9699	1.1002	2.8728	0.1002	0.52154
	9.1004	-0.17562	8.1004	0.73266	7.1004	-2.89454	6.1004	-10.7626	5.1004	1.2917	4.1004	3.47591	3.1004	-1.76922	2.1004	5.94885	1.1004	2.92213	0.1004	0.52877
	9.1006	-0.17825	8.1006	0.84381	7.1006	-2.93137	6.1006	-10.7192	5.1006	1.29696	4.1006	3.42856	3.1006	-1.68043	2.1006	5.91728	1.1006	2.95502	0.1006	0.52877
	9.1008	-0.1822	8.1008	0.96154	7.1008	-2.96096	6.1008	-10.6724	5.1008	1.30683	4.1008	3.37068	3.1008	-1.58638	2.1008	5.89031	1.1008	2.99908	0.1008	0.52943
	9.101	-0.18417	8.101	1.07795	7.101	-2.9899	6.101	-10.6218	5.101	1.31735	4.101	3.30425	3.101	-1.49101	2.101	5.86203	1.101	3.05367	0.101	0.53338
	9.1012	-0.18417	8.1012	1.19568	7.1012	-3.02213	6.1012	-10.5784	5.1012	1.32327	4.1012	3.22007	3.1012	-1.41209	2.1012	5.82981	1.1012	3.08984	0.1012	0.53995
	9.1014	-0.18812	8.1014	1.31143	7.1014	-3.05304	6.1014	-10.5357	5.1014	1.33379	4.1014	3.13391	3.1014	-1.345	2.1014	5.79232	1.1014	3.12733	0.1014	0.5393
	9.1016	-0.19272	8.1016	1.4285	7.1016	-3.07803	6.1016	-10.4863	5.1016	1.35089	4.1016	3.04972	3.1016	-1.26279	2.1016	5.76009	1.1016	3.16482	0.1016	0.53864
	9.1018	-0.20061	8.1018	1.54623	7.1018	-3.1096	6.1018	-10.4344	5.1018	1.3555	4.1018	2.96093	3.1018	-1.17861	2.1018	5.73444	1.1018	3.19639	0.1018	0.54061
	9.102	-0.21442	8.102	1.66527	7.102	-3.14315	6.102	-10.3883	5.102	1.36471	4.102	2.88464	3.102	-1.10626	2.102	5.71076	1.102	3.23256	0.102	0.54127
	9.1022	-0.22692	8.1022	1.78892	7.1022	-3.17669	6.1022	-10.337	5.1022	1.37457	4.1022	2.81032	3.1022	-1.00761	2.1022	5.67656	1.1022	3.274	0.1022	0.54127
	9.1024	-0.23744	8.1024	1.9198	7.1024	-3.20892	6.1024	-10.2791	5.1024	1.38772	4.1024	2.73995	3.1024	-0.91684	2.1024	5.64105	1.1024	3.31543	0.1024	0.54653
	9.1026	-0.24731	8.1026	2.05134	7.1026	-3.24114	6.1026	-10.2121	5.1026	1.41009	4.1026	2.68404	3.1026	-0.83529	2.1026	5.60027	1.1026	3.35226	0.1026	0.56363
	9.1028	-0.25783	8.1028	2.18683	7.1028	-3.27732	6.1028	-10.1437	5.1028	1.43179	4.1028	2.61236	3.1028	-0.74387	2.1028	5.56081	1.1028	3.39633	0.1028	0.56758
	9.103	-0.27164	8.103	2.3256	7.103	-3.31086	6.103	-10.0746	5.103	1.45481	4.103	2.54856	3.103	-0.64916	2.103	5.52266	1.103	3.46013	0.103	0.57087
	9.1032	-0.28874	8.1032	2.46569	7.1032	-3.34572	6.1032	-10.0075	5.1032	1.48309	4.1032	2.492	3.1032	-0.58208	2.1032	5.48123	1.1032	3.50748	0.1032	0.57021
	9.1034	-0.30387	8.1034	2.60907	7.1034	-3.37794	6.1034	-9.94899	5.1034	1.51071	4.1034	2.43543	3.1034	-0.56563	2.1034	5.4365	1.1034	3.55089	0.1034	0.57678
	9.1036	-0.31637	8.1036	2.75113	7.1036	-3.41675	6.1036	-9.8865	5.1036	1.54228	4.1036	2.37756	3.1036	-0.61496	2.1036	5.39112	1.1036	3.59561	0.1036	0.58731
	9.1038	-0.32623	8.1038	2.89253	7.1038	-3.44766	6.1038	-9.82402	5.1038	1.56991	4.1038	2.3131	3.1038	1.74486	2.1038	5.34771	1.1038	3.63836	0.1038	0.58665
	9.104	-0.34136	8.104	3.03394	7.104	-3.47726	6.104	-9.76352	5.104	1.59885	4.104	2.24865	3.104	3.85804	2.104	5.30233	1.104	3.67914	0.104	0.5827
	9.1042	-0.34859	8.1042	3.17732	7.1042	-3.51211	6.1042	-9.70366	5.1042	1.63305	4.1042	2.19735	3.1042	4.27238	2.1042	5.25893	1.1042	3.72649	0.1042	0.58994
	9.1044	-0.36109	8.1044	3.31149	7.1044	-3.54368	6.1044	-9.63132	5.1044	1.65935	4.1044	2.13816	3.1044	6.76769	2.1044	5.20565	1.1044	3.77187	0.1044	0.58797
	9.1046	-0.37687	8.1046	3.44631	7.1046	-3.57459	6.1046	-9.62277	5.1046	1.68961	4.1046	2.08554	3.1046	7.38066	2.1046	5.15896	1.1046	3.81002	0.1046	0.58862
	9.1048	-0.392	8.1048	3.58377	7.1048	-3.61011	6.1048	-9.64973	5.1048	1.71789	4.1048	2.03753	3.1048	7.44972	2.1048	5.10371	1.1048	3.85606	0.1048	0.59652
	9.105	-0.40779	8.105	3.71597	7.105	-3.64628	6.105	-9.68328	5.105	1.74222	4.105	1.99346	3.105	7.41683	2.105	5.04452	1.105	3.89881	0.105	0.60178
	9.1052	-0.42291	8.1052	3.84751	7.1052	-3.67588	6.1052	-9.72603	5.1052	1.77313	4.1052	1.94611	3.1052	7.36751	2.1052	4.99848	1.1052	3.94419	0.1052	0.60441
	9.1054	-0.43409	8.1054	3.9751	7.1054	-3.71008	6.1054	-6.70062	5.1054	1.79484	4.1054	1.90862	3.1054	7.30766	2.1054	4.94389	1.1054	3.98826	0.1054	0.60375
	9.1056	-0.44396	8.1056	4.10335	7.1056	-3.7456	6.1056	-4.12311	5.1056	1.81786	4.1056	1.85864	3.1056	7.2307	2.1056	4.89193	1.1056	4.03101	0.1056	0.59915
	9.1058	-0.46172	8.1058	4.23029	7.1058	-3.77256	6.1058	-3.46279	5.1058	1.84351	4.1058	1.81391	3.1058	7.1531	2.1058	4.83734	1.1058	4.07376	0.1058	0.61164
	9.106	-0.47553	8.106	4.35262	7.106	-3.8061	6.106	-3.28784	5.106	1.86324	4.106	1.77577	3.106	7.06562	2.106	4.7913	1.106	4.11585	0.106	0.62874
	9.1062	-0.48737	8.1062	4.47364	7.1062	-3.86332	6.1062	-3.1905	5.1062	1.87771	4.1062	1.73499	3.1062	6.98407	2.1062	4.74855	1.1062	4.1711	0.1062	0.62348
	9.1064	-0.49855	8.1064	4.51639	7.1064	-3.89687	6.1064	-3.10105	5.1064	1.90336	4.1064	1.69553	3.1064	6.90383	2.1064	4.70778	1.1064	4.2145	0.1064	0.62414
	9.1066	-0.51368	8.1066	5.98502	7.1066	-3.93567	6.1066	-3.0149	5.1066	1.91191	4.1066	1.65278	3.1066	6.82228	2.1066	4.6716	1.1066	4.25528	0.1066	0.63664
	9.1068	-0.52091	8.1068	6.98735	7.1068	-3.97842	6.1068	-2.93597	5.1068	1.92835	4.1068	1.61397	3.1068	8.34484	2.1068	4.63017	1.1068	4.29606	0.1068	0.64387
	9.107	-0.53867	8.107	7.77527	7.107	-4.00933	6.107	-2.84587	5.107	1.93624	4.107	1.58043	3.107	11.8925	2.107	4.60583	1.107	4.33684	0.107	0.6511
	9.1072	-0.54525	8.1072	8.98478	7.1072	-4.04353	6.1072	-2.75774	5.1072	1.94677	4.1072	1.5436	3.1072	14.8751	2.1072	4.56243	1.1072	4.3763	0.1072	0.65702
	9.1074	-0.5584	8.1074	9.32481	7.1074	-4.07773	6.1074	-2.66829	5.1074	1.95729	4.1074	1.51203	3.1074	16.6299	2.1074	4.52823	1.1074	4.41576	0.1074	0.66755
	9.1076	-0.56761	8.1076	9.45108	7.1076	-4.12706	6.1076	-2.58279	5.1076	1.96124	4.1076	1.46994	3.1076	17.0698	2.1076	4.48284	1.1076	4.45325	0.1076	0.67478
	9.1078	-0.5801	8.1078	9.59644	7.1078	-4.16521	6.1078	-2.50715	5.1078	1.96781	4.1078	1.43179	3.1078	17.0745	2.1078	4.44733	1.1078	4.49468	0.1078	0.68004
	9.108	-0.58997	8.108	9.58328	7.108	-4.20664	6.108	-2.41573	5.108	1.96847	4.108	1.38707	3.108	17.0014	2.108	4.41905	1.108	4.54401	0.108	0.68333
	9.1082	-0.60181	8.1082	10.2515	7.1082	-4.2415	6.1082	-2.3401	5.1082	1.96716	4.1082	1.33248	3.1082	16.9212	2.1082	4.37564	1.1082	4.56703	0.1082	0.69057
	9.1084	-0.61693	8.1084	14.3194	7.1084	-4.28688	6.1084	-2.26183	5.1084	1.9665	4.1084	1.26934	3.1084	16.8377	2.1084	4.32829	1.1084	4.61044	0.1084	0.69583
	9.1086	-0.62943	8.1086	17.4993	7.1086	-4.32437	6.1086	-2.20067	5.1086	1.96255	4.1086	1.21935	3.1086	16.764	2.1086	4.29145	1.1086	4.65187	0.1086	0.70109
	9.1088	-0.6393	8.1088	18.8325	7.1088	-4.36778	6.1088	-2.13161	5.1088	1.954	4.1088	1.15753	3.1088	17.6881	2.1088	4.25528	1.1088	4.69594	0.1088	0.70569
	9.109	-0.65442	8.109	19.2001	7.109	-4.39935	6.109	-2.06979	5.109	1.94479	4.109	1.09045	3.109	18.8259	2.109	4.20727	1.109	4.74132	0.109	0.70898
	9.1092	-0.66758	8.1092	19.2613	7.1092	-4.43947	6.1092	-2.00336	5.1092	1.93493	4.1092	1.02994	3.1092	19.6803	2.1092	4.15005	1.1092	4.77946	0.1092	0.71622
	9.1094	-0.67942	8.1094	19.2383	7.1094	-4.47301	6.1094	-1.92838	5.1094	1.92112	4.1094	0.98653	3.1094	20.111	2.1094	4.10796	1.1094	4.82353	0.1094	0.71885
	9.1096	-0.6952	8.1096	19.1811	7.1096	-4.50458	6.1096	-1.84814	5.1096	1.90796	4.1096	0.92536	3.1096	20.3366	2.1096	4.06718	1.1096	4.86168	0.1096	0.72542
	9.1098	-0.70901	8.1098	19.1166	7.1098	-4.54338	6.1098	-1.77316	5.1098	1.89547	4.1098	0.86288	3.1098	20.3971	2.1098	4.0389	1.1098	4.90443	0.1098	0.73003
	9.11	-0.72151	8.11	19.0449	7.11	-4.58416	6.11	-1.69358	5.11	1.87771	4.11	0.8129	3.11	20.4208	2.11	4.00601	1.11	5.0603	0.11	0.73332
	9.1102	-0.73729	8.1102	22.2091	7.1102	-4.64072	6.1102	-1.60742	5.1102	1.84943	4.1102	0.76291	3.1102	20.459	2.1102	3.98365	1.1102	5.08003	0.1102	0.74121
	9.1104	-0.75176	8.1104	26.1744	7.1104	-4.67689	6.1104	-1.51995	5.1104	1.83233	4.1104	0.71293	3.1104	20.4813	2.1104	3.95208	1.1104	5.05899	0.1104	0.75107
	9.1106	-0.76492	8.1106	28.7282	7.1106	-4.71899	6.1106	-1.43577	5.1106	1.80668	4.1106	0.66952	3.1106	20.5116	2.1106	3.91788	1.1106	5.00637	0.1106	0.75371
	9.1108	-0.78136	8.1108	29.1978	7.1108	-4.75976	6.1108	-1.35092	5.1108	1.77577	4.1108	0.64124	3.1108	20.5201	2.1108	3.87776	1.1108	4.97349	0.1108	0.76226
	9.111	-0.7932	8.111	29.1998	7.111	-4.79988	6.111	-1.26411	5.111	1.7534	4.111	0.60309	3.111	20.5445	2.111	3.84488	1.111	6.96696	0.111	0.76028
	9.1112	-0.80898	8.1112	29.1195	7.1112	-4.84263	6.1112	-1.17598	5.1112	1.72512	4.1112	0.58073	3.1112	20.5925	2.1112	3.80871	1.1112	8.37246	0.1112	0.77081
	9.1114	-0.8274	8.1114	29.0235	7.1114	-4.88999	6.1114	-1.08193	5.1114	1.69224	4.1114	0.55377	3.1114	20.6162	2.1114	3.77056	1.1114	9.02621	0.1114	0.78199
	9.1116	-0.84121	8.1116	28.9281	7.1116	-4.9209	6.1116	-0.98853	5.1116	1.66593	4.1116	0.5393	3.1116	20.6411	2.1116	3.71268	1.1116	9.10711	0.1116	0.78659
	9.1118	-0.85436	8.1118	28.8229	7.1118	-4.95576	6.1118	-0.88462	5.1118	1.63765	4.1118	0.52877	3.1118	20.6714	2.1118	3.66204	1.1118	9.13868	0.1118	0.79119
	9.112	-0.86752	8.112	28.7131	7.112	-4.98996	6.112	-0.78794	5.112	1.60805	4.112	0.51825	3.112	20.6694	2.112	3.6285	1.112	9.10185	0.112	0.80106
	9.1122	-0.88462	8.1122	28.5993	7.1122	-5.02482	6.1122	-0.69388	5.1122	1.57254	4.1122	0.51102	3.1122	20.6872	2.1122	3.59298	1.1122	9.09724	0.1122	0.80764
	9.1124	-0.9004	8.1124	30.4369	7.1124	-5.06099	6.1124	-0.60378	5.1124	1.53044	4.1124	0.49983	3.1124	20.6878	2.1124	3.55944	1.1124	10.2305	0.1124	0.79843
	9.1126	-0.91684	8.1126	32.2331	7.1126	-5.09519	6.1126	-0.51696	5.1126	1.49427	4.1126	0.49523	3.1126	20.6767	2.1126	3.52524	1.1126	10.4699	0.1126	0.80961
	9.1128	-0.93131	8.1128	33.1801	7.1128	-5.12742	6.1128	-0.42949	5.1128	1.45941	4.1128	0.49194	3.1128	20.6536	2.1128	3.48906	1.1128	10.4994	0.1128	0.81684
	9.113	-0.94249	8.113	33.5195	7.113	-5.15899	6.113	-0.34202	5.113	1.41995	4.113	0.49655	3.113	20.6241	2.113	3.44763	1.113	10.5238	0.113	0.82605
	9.1132	-0.96025	8.1132	33.6011	7.1132	-5.19121	6.1132	-0.25125	5.1132	1.38181	4.1132	0.48865	3.1132	20.6523	2.1132	3.41146	1.1132	10.556	0.1132	0.82539
	9.1134	-0.97538	8.1134	33.6294	7.1134	-5.22147	6.1134	-0.16247	5.1134	1.34497	4.1134	0.48339	3.1134	20.7747	2.1134	3.38054	1.1134	10.5896	0.1134	0.82211
	9.1136	-0.99248	8.1136	33.6629	7.1136	-5.2583	6.1136	-0.06907	5.1136	1.31077	4.1136	0.48339	3.1136	18.4951	2.1136	3.35687	1.1136	10.6264	0.1136	0.82737
	9.1138	-1.00826	8.1138	33.6866	7.1138	-5.2925	6.1138	0.03155	5.1138	1.27065	4.1138	0.47418	3.1138	16.4286	2.1138	3.31806	1.1138	10.6547	0.1138	0.84512
	9.114	-1.02997	8.114	33.7056	7.114	-5.32209	6.114	0.13152	5.114	1.22396	4.114	0.46498	3.114	16.0853	2.114	3.29241	1.114	10.6764	0.114	0.84644
	9.1142	-1.05036	8.1142	33.7306	7.1142	-5.35366	6.1142	0.23018	5.1142	1.18318	4.1142	0.45774	3.1142	13.6367	2.1142	3.26413	1.1142	10.7014	0.1142	0.85433
	9.1144	-1.0668	8.1144	33.7477	7.1144	-5.38721	6.1144	0.33015	5.1144	1.13451	4.1144	0.43998	3.1144	13.0776	2.1144	3.23322	1.1144	10.7316	0.1144	0.86223
	9.1146	-1.08521	8.1146	33.7583	7.1146	-5.41878	6.1146	0.43341	5.1146	1.08847	4.1146	0.42486	3.1146	13.0763	2.1146	3.20757	1.1146	10.7514	0.1146	0.87012
	9.1148	-1.10034	8.1148	33.7694	7.1148	-5.44508	6.1148	0.52548	5.1148	1.04572	4.1148	0.40578	3.1148	13.1467	2.1148	3.17732	1.1148	10.777	0.1148	0.87867
	9.115	-1.11678	8.115	33.778	7.115	-5.47731	6.115	0.62611	5.115	1.00034	4.115	0.39789	3.115	13.2434	2.115	3.1464	1.115	10.7928	0.115	0.88853
	9.1152	-1.13323	8.1152	33.7806	7.1152	-5.50428	6.1152	0.732	5.1152	0.96022	4.1152	0.38013	3.1152	13.3381	2.1152	3.12339	1.1152	10.7296	0.1152	0.89774
	9.1154	-1.16019	8.1154	33.7846	7.1154	-5.52861	6.1154	0.83526	5.1154	0.91813	4.1154	0.37158	3.1154	13.4505	2.1154	3.103	1.1154	10.6514	0.1154	0.89906
	9.1156	-1.17663	8.1156	33.7819	7.1156	-5.55295	6.1156	0.92734	5.1156	0.87472	4.1156	0.36632	3.1156	13.5492	2.1156	3.07866	1.1156	10.5665	0.1156	0.90169
	9.1158	-1.19834	8.1158	33.7767	7.1158	-5.58254	6.1158	1.03323	5.1158	0.82934	4.1158	0.35185	3.1158	13.6452	2.1158	3.04446	1.1158	10.4883	0.1158	0.89577
	9.116	-1.2207	8.116	33.7681	7.116	-5.59438	6.116	1.13846	5.116	0.78922	4.116	0.33936	3.116	13.7478	2.116	3.0096	1.116	10.4021	0.116	0.89971
	9.1162	-1.24043	8.1162	33.8293	7.1162	-5.61872	6.1162	1.23711	5.1162	0.73989	4.1162	0.33081	3.1162	13.8445	2.1162	2.9583	1.1162	10.3199	0.1162	0.90563
	9.1164	-1.26345	8.1164	32.4633	7.1164	-5.64173	6.1164	1.33708	5.1164	0.70175	4.1164	0.31963	3.1164	13.9379	2.1164	2.90371	1.1164	10.2364	0.1164	0.89774
	9.1166	-1.28778	8.1166	31.5616	7.1166	-5.65686	6.1166	1.44692	5.1166	0.66097	4.1166	0.3091	3.1166	12.4351	2.1166	2.85373	1.1166	10.1496	0.1166	0.91155
	9.1168	-1.30817	8.1168	30.867	7.1168	-5.68843	6.1168	1.54689	5.1168	0.62151	4.1168	0.29989	3.1168	8.89862	2.1168	2.79256	1.1168	10.0634	0.1168	0.9201
	9.117	-1.33908	8.117	29.7535	7.117	-5.7075	6.117	1.65541	5.117	0.57876	4.117	0.29661	3.117	5.92386	2.117	2.74192	1.117	9.97658	0.117	0.93391
	9.1172	-1.36671	8.1172	29.5049	7.1172	-5.72197	6.1172	1.76722	5.1172	0.53535	4.1172	0.29398	3.1172	4.18688	2.1172	2.69325	1.1172	9.88714	0.1172	0.9497
	9.1174	-1.39499	8.1174	29.4727	7.1174	-5.72658	6.1174	1.88889	5.1174	0.49852	4.1174	0.28543	3.1174	3.75543	2.1174	2.6505	1.1174	9.80164	0.1174	0.95759
	9.1176	-1.41867	8.1176	29.4135	7.1176	-5.74039	6.1176	2.01056	5.1176	0.45906	4.1176	0.27096	3.1176	3.76004	2.1176	2.60117	1.1176	9.71482	0.1176	0.96811
	9.1178	-1.44629	8.1178	29.5214	7.1178	-5.75552	6.1178	2.14013	5.1178	0.41828	4.1178	0.26833	3.1178	3.83896	2.1178	2.54987	1.1178	9.62537	0.1178	0.97798
	9.118	-1.47325	8.118	28.9419	7.118	-5.77064	6.118	2.27035	5.118	0.37948	4.118	0.26109	3.118	3.9317	2.118	2.50712	1.118	9.55171	0.118	0.98324
	9.1182	-1.49759	8.1182	24.9616	7.1182	-5.77854	6.1182	2.40189	5.1182	0.34001	4.1182	0.2578	3.1182	4.03167	2.1182	2.46109	1.1182	9.4478	0.1182	0.99574
	9.1184	-1.52587	8.1184	21.8605	7.1184	-5.78577	6.1184	2.53343	5.1184	0.30318	4.1184	0.24399	3.1184	4.11651	2.1184	2.40978	1.1184	9.35703	0.1184	1.00758
	9.1186	-1.55284	8.1186	20.6083	7.1186	-5.7884	6.1186	2.66431	5.1186	0.27885	4.1186	0.23412	3.1186	3.19836	2.1186	2.37558	1.1186	9.26693	0.1186	1.01547
	9.1188	-1.58375	8.1188	20.3195	7.1188	-5.79695	6.1188	2.79585	5.1188	0.25188	4.1188	0.21111	3.1188	2.05397	2.1188	2.34402	1.1188	9.18603	0.1188	1.02533
	9.119	-1.614	8.119	20.3379	7.119	-5.80682	6.119	2.92147	5.119	0.22557	4.119	0.19269	3.119	1.18778	2.119	2.32363	1.119	9.10514	0.119	1.03454
	9.1192	-1.64689	8.1192	20.4373	7.1192	-5.78445	6.1192	3.04315	5.1192	0.20321	4.1192	0.16244	3.1192	0.74121	2.1192	2.28745	1.1192	9.02029	0.1192	1.04046
	9.1194	-1.67583	8.1194	20.5635	7.1194	-5.69238	6.1194	3.17271	5.1194	0.17888	4.1194	0.15191	3.1194	0.49655	2.1194	2.27035	1.1194	8.93085	0.1194	1.05098
	9.1196	-1.70739	8.1196	20.6944	7.1196	-5.59504	6.1196	3.3082	5.1196	0.1506	4.1196	0.1335	3.1196	0.41828	2.1196	2.23089	1.1196	8.8414	0.1196	1.06151
	9.1198	-1.73436	8.1198	20.824	7.1198	-5.49178	6.1198	3.43579	5.1198	0.12363	4.1198	0.10719	3.1198	0.37356	2.1198	2.19538	1.1198	10.9427	0.1198	1.074
	9.12	-1.76264	8.12	17.7124	7.12	-8.84603	6.12	3.55944	5.12	0.10522	4.12	0.08614	3.12	0.32291	2.12	2.14408	1.12	12.4995	0.12	1.08124
	9.1202	-1.79224	8.1202	13.7892	7.1202	-10.5725	6.1202	3.68309	5.1202	0.0822	4.1202	0.06181	3.1202	0.27951	2.1202	2.12369	1.1202	13.978	0.1202	1.09176
	9.1204	-1.82249	8.1204	11.2683	7.1204	-10.8882	6.1204	3.80936	5.1204	0.05918	4.1204	0.04339	3.1204	0.2361	2.1204	2.09278	1.1204	14.7067	0.1204	1.10689
	9.1206	-1.85143	8.1206	10.8198	7.1206	-10.9322	6.1206	3.93564	5.1206	0.04471	4.1206	0.023	3.1206	0.20124	2.1206	2.06581	1.1206	14.9317	0.1206	1.11675
	9.1208	-1.88432	8.1208	10.8408	7.1208	-10.9329	6.1208	4.06652	5.1208	0.02235	4.1208	0.00919	3.1208	0.15981	2.1208	2.0566	1.1208	13.0145	0.1208	1.13254
	9.121	-1.91457	8.121	10.9388	7.121	-10.925	6.121	4.1928	5.121	0.000642776	4.121	-0.01185	3.121	0.10587	2.121	2.04345	1.121	11.6327	0.121	1.14306
	9.1212	-1.9389	8.1212	11.0453	7.1212	-10.9125	6.1212	4.31053	5.1212	-0.01975	4.1212	-0.03356	3.1212	0.06312	2.1212	2.02437	1.1212	10.9986	0.1212	1.15885
	9.1214	-1.96982	8.1214	11.1512	7.1214	-10.9059	6.1214	4.42957	5.1214	-0.03685	4.1214	-0.05921	3.1214	0.01709	2.1214	2.01319	1.1214	10.9513	0.1214	1.17397
	9.1216	-1.99678	8.1216	11.2565	7.1216	-10.8895	6.1216	4.53678	5.1216	-0.05658	4.1216	-0.07828	3.1216	-0.03948	2.1216	1.99017	1.1216	10.9401	0.1216	1.18581
	9.1218	-2.02506	8.1218	11.3643	7.1218	-10.877	6.1218	4.65385	5.1218	-0.08157	4.1218	-0.0888	3.1218	-0.09143	2.1218	1.96518	1.1218	11.0006	0.1218	1.20094
	9.122	-2.05071	8.122	11.4682	7.122	-10.8645	6.122	4.76631	5.122	-0.10196	4.122	-0.10985	3.122	-0.148	2.122	1.9369	1.122	11.021	0.122	1.20949
	9.1222	-2.07702	8.1222	9.62406	7.1222	-10.8487	6.1222	4.91495	5.1222	-0.12235	4.1222	-0.11445	3.1222	-0.19732	2.1222	1.90928	1.1222	9.90161	0.1222	1.22527
	9.1224	-2.1099	8.1224	7.8075	7.1224	-10.8323	6.1224	4.9235	5.1224	-0.14208	4.1224	-0.12563	3.1224	-0.25191	2.1224	1.88231	1.1224	9.67602	0.1224	1.23185
	9.1226	-2.13819	8.1226	6.83542	7.1226	-10.8152	6.1226	4.91298	5.1226	-0.16378	4.1226	-0.14339	3.1226	-0.30584	2.1226	1.856	1.1226	9.63195	0.1226	1.24106
	9.1228	-2.16581	8.1228	6.46711	7.1228	-10.7954	6.1228	4.89456	5.1228	-0.18022	4.1228	-0.16378	3.1228	-0.36043	2.1228	1.84088	1.1228	9.60762	0.1228	1.25027
	9.123	-2.19409	8.123	6.34939	7.123	-10.7783	6.123	4.87746	5.123	-0.2039	4.123	-0.16773	3.123	-0.41699	2.123	1.80997	1.123	9.58065	0.123	1.26671
	9.1232	-2.22106	8.1232	6.28164	7.1232	-10.7547	6.1232	4.84984	5.1232	-0.22232	4.1232	-0.16773	3.1232	-0.48474	2.1232	1.77577	1.1232	9.555	0.1232	1.27789
	9.1234	-2.25197	8.1234	6.20864	7.1234	-10.7277	6.1234	8.85193	5.1234	-0.24007	4.1234	-0.16773	3.1234	-0.54788	2.1234	1.73696	1.1234	9.54185	0.1234	1.29433
	9.1236	-2.28485	8.1236	6.14024	7.1236	-10.6968	6.1236	12.5054	5.1236	-0.26375	4.1236	-0.16904	3.1236	-0.61299	2.1236	1.70013	1.1236	9.52541	0.1236	1.31209
	9.1238	-2.31445	8.1238	6.07447	7.1238	-10.6692	6.1238	14.7344	5.1238	-0.28282	4.1238	-0.16839	3.1238	-0.67481	2.1238	1.66988	1.1238	9.50699	0.1238	1.33905
	9.124	-2.34339	8.124	6.00344	7.124	-10.6389	6.124	15.9038	5.124	-0.3019	4.124	-0.17299	3.124	-0.7294	2.124	1.65343	1.124	9.48134	0.124	1.35681
	9.1242	-2.3743	8.1242	5.93438	7.1242	-10.6073	6.1242	17.448	5.1242	-0.31637	4.1242	-0.16839	3.1242	-0.80043	2.1242	1.62647	1.1242	9.45701	0.1242	1.37852
	9.1244	-2.40784	8.1244	5.86927	7.1244	-10.5712	6.1244	17.9933	5.1244	-0.33215	4.1244	-0.16904	3.1244	-0.89646	2.1244	1.60871	1.1244	9.43727	0.1244	1.38772
	9.1246	-2.44138	8.1246	5.80153	7.1246	-10.533	6.1246	18.2649	5.1246	-0.35057	4.1246	-0.16444	3.1246	-0.96222	2.1246	1.58701	1.1246	9.41162	0.1246	1.39891
	9.1248	-2.47427	8.1248	5.73115	7.1248	-10.4975	6.1248	18.8983	5.1248	-0.36701	4.1248	-0.17036	3.1248	-1.02668	2.1248	1.55938	1.1248	9.39913	0.1248	1.40877
	9.125	-2.50781	8.125	5.66341	7.125	-10.4594	6.125	19.0863	5.125	-0.38608	4.125	-0.1743	3.125	-1.10889	2.125	1.54031	1.125	9.46095	0.125	1.42784
	9.1252	-2.53675	8.1252	5.59106	7.1252	-10.4252	6.1252	19.2192	5.1252	-0.39858	4.1252	-0.17891	3.1252	-1.17137	2.1252	1.50611	1.1252	9.53001	0.1252	1.44166
	9.1254	-2.57555	8.1254	5.52135	7.1254	-10.3791	6.1254	19.3415	5.1254	-0.41634	4.1254	-0.18943	3.1254	-1.22596	2.1254	1.47783	1.1254	9.60565	0.1254	1.45678
	9.1256	-2.60515	8.1256	5.45295	7.1256	-10.3318	6.1256	19.4967	5.1256	-0.43146	4.1256	-0.19535	3.1256	-1.28187	2.1256	1.45547	1.1256	9.68194	0.1256	1.47454
	9.1258	-2.6354	8.1258	5.38455	7.1258	-10.2798	6.1258	19.6	5.1258	-0.44791	4.1258	-0.19864	3.1258	-1.3529	2.1258	1.43705	1.1258	9.75494	0.1258	1.49427
	9.126	-2.67158	8.126	5.31286	7.126	-10.2186	6.126	19.9867	5.126	-0.46566	4.126	-0.19995	3.126	-1.4259	2.126	1.42258	1.126	9.8286	0.126	1.51466
	9.1262	-2.69591	8.1262	5.23788	7.1262	-10.168	6.1262	20.3005	5.1262	-0.48605	4.1262	-0.19732	3.1262	-1.48049	2.1262	1.42127	1.1262	9.90292	0.1262	1.52979
	9.1264	-2.72814	8.1264	5.1583	7.1264	-10.1147	6.1264	20.4169	5.1264	-0.50381	4.1264	-0.1993	3.1264	-1.53771	2.1264	1.40943	1.1264	9.98579	0.1264	1.53899
	9.1266	-2.76563	8.1266	5.07806	7.1266	-10.0615	6.1266	20.4866	5.1266	-0.52223	4.1266	-0.2085	3.1266	-1.59427	2.1266	1.40877	1.1266	10.0634	0.1266	1.53965
	9.1268	-2.79391	8.1268	4.99716	7.1268	-10.0088	6.1268	20.4327	5.1268	-0.5367	4.1268	-0.21969	3.1268	-1.64294	2.1268	1.41864	1.1268	10.1502	0.1268	1.55215
	9.127	-2.82679	8.127	4.91758	7.127	-9.95688	6.127	20.3557	5.127	-0.55643	4.127	-0.22692	3.127	-1.68174	2.127	1.41272	1.127	10.2311	0.127	1.56267
	9.1272	-2.85968	8.1272	4.83603	7.1272	-9.90229	6.1272	20.2682	5.1272	-0.5801	4.1272	-0.23218	3.1272	-1.71331	2.1272	1.41535	1.1272	10.3074	0.1272	1.58109
	9.1274	-2.89585	8.1274	4.76302	7.1274	-9.82994	6.1274	21.6185	5.1274	-0.5972	4.1274	-0.23547	3.1274	-1.74554	2.1274	1.41929	1.1274	10.3791	0.1274	1.59687
	9.1276	-2.93203	8.1276	4.68015	7.1276	-9.76483	6.1276	24.0079	5.1276	-0.61628	4.1276	-0.2427	3.1276	-1.785	2.1276	1.41732	1.1276	10.4541	0.1276	1.60542
	9.1278	-2.96491	8.1278	4.59926	7.1278	-9.70103	6.1278	25.5436	5.1278	-0.63732	4.1278	-0.2506	3.1278	-1.81526	2.1278	1.42192	1.1278	10.5251	0.1278	1.62581
	9.128	-3.0024	8.128	4.52033	7.128	-9.63592	6.128	26.6532	5.128	-0.661	4.128	-0.24994	3.128	-1.84814	2.128	1.40877	1.128	10.6073	0.128	1.63436
	9.1282	-3.03726	8.1282	4.43812	7.1282	-9.57344	6.1282	27.0175	5.1282	-0.68205	4.1282	-0.25454	3.1282	-1.86787	2.1282	1.40154	1.1282	10.6784	0.1282	1.64423
	9.1284	-3.07606	8.1284	4.35985	7.1284	-9.50964	6.1284	27.153	5.1284	-0.71164	4.1284	-0.25981	3.1284	-1.88892	2.1284	1.39299	1.1284	10.7454	0.1284	1.66198
	9.1286	-3.11026	8.1286	4.28027	7.1286	-9.44388	6.1286	27.2398	5.1286	-0.73532	4.1286	-0.25454	3.1286	-1.90142	2.1286	1.38904	1.1286	10.8217	0.1286	1.68171
	9.1288	-3.14775	8.1288	4.1974	7.1288	-9.36758	6.1288	27.303	5.1288	-0.76031	4.1288	-0.25981	3.1288	-1.90339	2.1288	1.38049	1.1288	10.8941	0.1288	1.69553
	9.129	-3.18129	8.129	4.11585	7.129	-9.32352	6.129	27.3503	5.129	-0.78596	4.129	-0.26638	3.129	-1.9172	2.129	1.37786	1.129	10.969	0.129	1.7146
	9.1292	-3.21747	8.1292	4.0343	7.1292	-9.35311	6.1292	27.4003	5.1292	-0.81359	4.1292	-0.28414	3.1292	-1.9218	2.1292	1.35484	1.1292	11.0598	0.1292	1.72578
	9.1294	-3.25364	8.1294	3.95406	7.1294	-9.38666	6.1294	27.4358	5.1294	-0.84055	4.1294	-0.28809	3.1294	-1.93101	2.1294	1.33906	1.1294	11.144	0.1294	1.73565
	9.1296	-3.29179	8.1296	3.87316	7.1296	-9.41559	6.1296	27.4825	5.1296	-0.86225	4.1296	-0.27559	3.1296	-1.94614	2.1296	1.33577	1.1296	8.88941	0.1296	1.74814
	9.1298	-3.32401	8.1298	3.79161	7.1298	-5.97453	6.1298	27.5101	5.1298	-0.88462	4.1298	-0.27427	3.1298	-1.97113	2.1298	1.34234	1.1298	7.3333	0.1298	1.76458
	9.13	-3.36282	8.13	3.71268	7.13	-4.15797	6.13	27.5437	5.13	-0.90764	4.13	-0.27362	3.13	-2.0027	2.13	1.31669	1.13	5.90347	0.13	1.77971
	9.1302	-3.40031	8.1302	3.63442	7.1302	-3.76533	6.1302	27.5792	5.1302	-0.92868	4.1302	-0.27559	3.1302	-2.04019	2.1302	1.31998	1.1302	5.23985	0.1302	1.79155
	9.1304	-3.43714	8.1304	3.55944	7.1304	-3.63971	6.1304	27.6121	5.1304	-0.95565	4.1304	-0.28611	3.1304	-2.0882	2.1304	1.32195	1.1304	5.05109	0.1304	1.80405
	9.1306	-3.47528	8.1306	3.4792	7.1306	-3.5667	6.1306	27.6397	5.1306	-0.97998	4.1306	-0.28414	3.1306	-2.12832	2.1306	1.29565	1.1306	4.99848	0.1306	1.81852
	9.1308	-3.51277	8.1308	3.39896	7.1308	-3.48712	6.1308	27.6548	5.1308	-1.00366	4.1308	-0.28809	3.1308	-2.16976	2.1308	1.28315	1.1308	4.99914	0.1308	1.83101
	9.131	-3.55355	8.131	3.32201	7.131	-3.4082	6.131	27.6739	5.131	-1.02865	4.131	-0.28414	3.131	-2.21053	2.131	1.26408	1.131	5.00374	0.131	1.83956
	9.1312	-3.58643	8.1312	3.24572	7.1312	-3.33256	6.1312	27.6936	5.1312	-1.06219	4.1312	-0.28677	3.1312	-2.25854	2.1312	1.27263	1.1312	4.99453	0.1312	1.85337
	9.1314	-3.61471	8.1314	3.176	7.1314	-3.25364	6.1314	27.7101	5.1314	-1.08982	4.1314	-0.29861	3.1314	-2.29077	2.1314	1.27592	1.1314	4.99387	0.1314	1.87047
	9.1316	-3.64234	8.1316	3.10629	7.1316	-3.16419	6.1316	27.7206	5.1316	-1.10889	4.1316	-0.30387	3.1316	-2.31708	2.1316	1.26079	1.1316	4.98795	0.1316	1.88363
	9.1318	-3.6818	8.1318	3.03591	7.1318	-3.07606	6.1318	27.7311	5.1318	-1.1306	4.1318	-0.30321	3.1318	-2.36114	2.1318	1.27065	1.1318	4.98204	0.1318	1.8981
	9.132	-3.71403	8.132	2.96093	7.132	-2.9899	6.132	27.7048	5.132	-1.15822	4.132	-0.31834	3.132	-2.41508	2.132	1.26868	1.132	4.98467	0.132	1.90928
	9.1322	-3.74494	8.1322	2.89648	7.1322	-2.90309	6.1322	27.81	5.1322	-1.18584	4.1322	-0.31637	3.1322	-2.48282	2.1322	1.27	1.1322	4.99059	0.1322	1.92638
	9.1324	-3.78177	8.1324	2.83005	7.1324	-2.82087	6.1324	27.9304	5.1324	-1.2161	4.1324	-0.31374	3.1324	-2.52952	2.1324	1.26276	1.1324	4.99453	0.1324	1.94282
	9.1326	-3.81728	8.1326	2.75902	7.1326	-2.75182	6.1326	28.0573	5.1326	-1.24832	4.1326	-0.31242	3.1326	-2.5841	2.1326	1.25224	1.1326	4.97612	0.1326	1.9665
	9.1328	-3.85346	8.1328	2.68996	7.1328	-2.67618	6.1328	28.1797	5.1328	-1.27003	4.1328	-0.31111	3.1328	-2.63212	2.1328	1.2529	1.1328	4.9623	0.1328	1.97636
	9.133	-3.89292	8.133	2.62222	7.133	-2.60844	6.133	28.3079	5.133	-1.29765	4.133	-0.30979	3.133	-2.68539	2.133	1.2575	1.133	4.97677	0.133	2.00004
	9.1332	-3.93238	8.1332	2.54987	7.1332	-2.53609	6.1332	24.4005	5.1332	-1.32462	4.1332	-0.30584	3.1332	-2.72814	2.1332	1.25553	1.1332	4.94981	0.1332	2.01188
	9.1334	-3.97184	8.1334	2.48213	7.1334	-2.46966	6.1334	20.8378	5.1334	-1.345	4.1334	-0.29664	3.1334	-2.77681	2.1334	1.26342	1.1334	4.93074	0.1334	2.01846
	9.1336	-4.01591	8.1336	2.4111	7.1336	-2.39863	6.1336	18.7003	5.1336	-1.36539	4.1336	-0.29335	3.1336	-2.83206	2.1336	1.25553	1.1336	4.91627	0.1336	2.02437
	9.1338	-4.05537	8.1338	2.33218	7.1338	-2.32629	6.1338	17.6335	5.1338	-1.3917	4.1338	-0.29269	3.1338	-2.88204	2.1338	1.24303	1.1338	4.9064	0.1338	2.04608
	9.134	-4.09483	8.134	2.25062	7.134	-2.25197	6.134	16.1806	5.134	-1.41932	4.134	-0.28809	3.134	-2.93137	2.134	1.23974	1.134	4.88404	0.134	2.05397
	9.1342	-4.13298	8.1342	2.16446	7.1342	-2.18159	6.1342	15.7242	5.1342	-1.44826	4.1342	-0.29006	3.1342	-2.96162	2.1342	1.22593	1.1342	4.87154	0.1342	2.08094
	9.1344	-4.1731	8.1344	2.07633	7.1344	-2.10793	6.1344	15.546	5.1344	-1.4772	4.1344	-0.29137	3.1344	-3.0241	2.1344	1.22133	1.1344	4.8551	0.1344	2.10724
	9.1346	-4.21124	8.1346	1.98952	7.1346	-2.0244	6.1346	14.9961	5.1346	-1.50811	4.1346	-0.28809	3.1346	-3.07211	2.1346	1.21607	1.1346	4.83208	0.1346	2.12698
	9.1348	-4.24873	8.1348	1.89875	7.1348	-1.94219	6.1348	14.8863	5.1348	-1.53376	4.1348	-0.28282	3.1348	-3.09908	2.1348	1.20423	1.1348	4.81564	0.1348	2.14342
	9.135	-4.28951	8.135	1.80733	7.135	-1.8534	6.135	14.8238	5.135	-1.57388	4.135	-0.28085	3.135	-3.15827	2.135	1.20291	1.135	4.7992	0.135	2.17104
	9.1352	-4.33029	8.1352	1.71657	7.1352	-1.7758	6.1352	14.7732	5.1352	-1.60151	4.1352	-0.27691	3.1352	-3.20892	2.1352	1.19765	1.1352	4.78078	0.1352	2.19406
	9.1354	-4.37304	8.1354	1.62844	7.1354	-1.69556	6.1354	14.6863	5.1354	-1.63044	4.1354	-0.27099	3.1354	-3.2589	2.1354	1.19568	1.1354	4.7571	0.1354	2.21642
	9.1356	-4.41382	8.1356	1.54294	7.1356	-1.60677	6.1356	14.6423	5.1356	-1.66267	4.1356	-0.2677	3.1356	-3.29047	2.1356	1.18318	1.1356	4.73737	0.1356	2.23747
	9.1358	-4.44867	8.1358	1.45941	7.1358	-1.52456	6.1358	14.3055	5.1358	-1.68503	4.1358	-0.2723	3.1358	-3.32204	2.1358	1.18121	1.1358	4.71633	0.1358	2.25062
	9.136	-4.49471	8.136	1.37917	7.136	-1.42919	6.136	14.0418	5.136	-1.71134	4.136	-0.27296	3.136	-3.35887	2.136	1.172	1.136	4.70054	0.136	2.26772
	9.1362	-4.53023	8.1362	1.30551	7.1362	-1.33645	6.1362	13.9727	5.1362	-1.74357	4.1362	-0.26572	3.1362	-3.39241	2.1362	1.16608	1.1362	4.67621	0.1362	2.27759
	9.1364	-4.5664	8.1364	1.23251	7.1364	-1.23846	6.1364	13.9504	5.1364	-1.7679	4.1364	-0.26178	3.1364	-3.42661	2.1364	1.15753	1.1364	4.65384	0.1364	2.30192
	9.1366	-4.60586	8.1366	1.15753	7.1366	-1.14046	6.1366	14.0306	5.1366	-1.79355	4.1366	-0.25389	3.1366	-3.46344	2.1366	1.13912	1.1366	4.62556	0.1366	2.3256
	9.1368	-4.64401	8.1368	1.08584	7.1368	-1.03852	6.1368	14.1332	5.1368	-1.8192	4.1368	-0.24797	3.1368	-3.52001	2.1368	1.12991	1.1368	4.59991	0.1368	2.34336
	9.137	-4.67887	8.137	1.01415	7.137	-0.9346	6.137	14.2358	5.137	-1.83828	4.137	-0.23679	3.137	-3.58314	2.137	1.11938	1.137	4.57689	0.137	2.32428
	9.1372	-4.72293	8.1372	0.94444	7.1372	-0.84844	6.1372	12.902	5.1372	-1.86853	4.1372	-0.2335	3.1372	-3.64102	2.1372	1.1082	1.1372	4.55782	0.1372	2.28548
	9.1374	-4.76108	8.1374	0.88064	7.1374	-0.74847	6.1374	10.5152	5.1374	-1.89089	4.1374	-0.22955	3.1374	-3.68509	2.1374	1.11149	1.1374	4.53349	0.1374	2.99382
	9.1376	-4.80778	8.1376	0.82408	7.1376	-0.65574	6.1376	8.99662	5.1376	-1.9172	4.1376	-0.22166	3.1376	-3.74823	2.1376	1.10228	1.1376	4.51441	0.1376	3.80016
	9.1378	-4.85053	8.1378	0.76686	7.1378	-0.56235	6.1378	7.90221	5.1378	-1.9389	4.1378	-0.21705	3.1378	-3.80939	2.1378	1.10886	1.1378	4.49534	0.1378	3.90933
	9.138	-4.8992	8.138	0.72016	7.138	-0.46829	6.138	7.55363	5.138	-1.95863	4.138	-0.20982	3.138	-3.8653	2.138	1.12136	1.138	4.47298	0.138	3.89289
	9.1382	-4.94392	8.1382	0.6682	7.1382	-0.3749	6.1382	7.42998	5.1382	-1.97639	4.1382	-0.20259	3.1382	-3.91857	2.1382	1.11412	1.1382	4.44799	0.1382	5.21355
	9.1384	-4.98207	8.1384	0.61625	7.1384	-0.28019	6.1384	7.34974	5.1384	-2.00073	4.1384	-0.20127	3.1384	-3.96658	2.1384	1.10952	1.1384	4.42431	0.1384	5.41217
	9.1386	-5.02547	8.1386	0.57021	7.1386	-0.18285	6.1386	7.29252	5.1386	-2.02243	4.1386	-0.19732	3.1386	-4.03301	2.1386	1.11281	1.1386	4.40589	0.1386	5.41349
	9.1388	-5.06757	8.1388	0.52483	7.1388	-0.09275	6.1388	7.23925	5.1388	-2.04874	4.1388	-0.19404	3.1388	-4.09549	2.1388	1.10492	1.1388	4.38222	0.1388	5.376
	9.139	-5.11097	8.139	0.47813	7.139	0.00196	6.139	7.17151	5.139	-2.07307	4.139	-0.17957	3.139	-4.16849	2.139	1.099	1.139	4.34867	0.139	5.33653
	9.1392	-5.15372	8.1392	0.43406	7.1392	0.09338	6.1392	7.111	5.1392	-2.08491	4.1392	-0.17102	3.1392	-4.24018	2.1392	1.10228	1.1392	4.32368	0.1392	5.29642
	9.1394	-5.19253	8.1394	0.39	7.1394	0.18546	6.1394	7.03865	5.1394	-2.11451	4.1394	-0.17628	3.1394	-4.29806	2.1394	1.09702	1.1394	4.3079	0.1394	6.54999
	9.1396	-5.24054	8.1396	0.34725	7.1396	0.2749	6.1396	6.98406	5.1396	-2.14147	4.1396	-0.16904	3.1396	-4.34607	2.1396	1.08255	1.1396	4.28488	0.1396	7.3629
	9.1398	-5.28263	8.1398	0.30581	7.1398	0.35185	6.1398	6.91961	5.1398	-2.16844	4.1398	-0.16773	3.1398	-4.38356	2.1398	1.09439	1.1398	4.26383	0.1398	7.74831
	9.14	-5.32407	8.14	0.26504	7.14	0.4459	6.14	6.85187	5.14	-2.19738	4.14	-0.16181	3.14	-4.4079	2.14	1.07992	1.14	4.24607	0.14	7.80355
	9.1402	-5.3609	8.1402	0.22557	7.1402	0.54587	6.1402	6.78478	5.1402	-2.22369	4.1402	-0.15129	3.1402	-4.4125	2.1402	1.06874	1.1402	4.23226	0.1402	8.14161
	9.1404	-5.39576	8.1404	0.18546	7.1404	0.67084	6.1404	6.72033	5.1404	-2.25394	4.1404	-0.14734	3.1404	-4.425	2.1404	1.06743	1.1404	4.21713	0.1404	8.42376
	9.1406	-5.43259	8.1406	0.14797	7.1406	0.76883	6.1406	6.66508	5.1406	-2.28551	4.1406	-0.13747	3.1406	-4.4296	2.1406	1.05953	1.1406	4.19675	0.1406	8.67961
	9.1408	-5.46679	8.1408	0.11442	7.1408	0.87143	6.1408	6.61049	5.1408	-2.31445	4.1408	-0.13287	3.1408	-4.43289	2.1408	1.07006	1.1408	4.17175	0.1408	9.10842
	9.141	-5.5102	8.141	0.07825	7.141	0.98324	6.141	6.55196	5.141	-2.34273	4.141	-0.13155	3.141	-4.42105	2.141	1.06085	1.141	4.15202	0.141	9.55369
	9.1412	-5.55426	8.1412	0.03945	7.1412	1.08584	6.1412	6.49803	5.1412	-2.36904	4.1412	-0.12761	3.1412	-4.41973	2.1412	1.04178	1.1412	4.12308	0.1412	10.2364
	9.1414	-5.60096	8.1414	-1.49184e-05	7.1414	1.18581	6.1414	6.43291	5.1414	-2.40061	4.1414	-0.1309	3.1414	-4.42039	2.1414	1.05625	1.1414	4.10072	0.1414	10.5172
	9.1416	-5.63516	8.1416	-0.0329	7.1416	1.29039	6.1416	6.3678	5.1416	-2.4381	4.1416	-0.12432	3.1416	-4.40592	2.1416	1.03388	1.1416	4.07836	0.1416	10.6185
	9.1418	-5.67462	8.1418	-0.06184	7.1418	1.39759	6.1418	6.29809	5.1418	-2.46769	4.1418	-0.11643	3.1418	-4.3908	2.1418	1.04375	1.1418	4.05008	0.1418	10.6336
	9.142	-5.7075	8.142	-0.09275	7.142	1.50414	6.142	6.22903	5.142	-2.50387	4.142	-0.11182	3.142	-4.3487	2.142	1.02468	1.142	4.01325	0.142	10.5942
	9.1422	-5.74236	8.1422	-0.11972	7.1422	1.61792	6.1422	6.17181	5.1422	-2.54267	4.1422	-0.10327	3.1422	-4.3395	2.1422	1.02073	1.1422	3.96984	0.1422	10.5462
	9.1424	-5.77525	8.1424	-0.14274	7.1424	1.74288	6.1424	6.12314	5.1424	-2.57424	4.1424	-0.08946	3.1424	-4.32108	2.1424	1.01941	1.1424	3.97181	0.1424	10.4948
	9.1426	-5.80616	8.1426	-0.16773	7.1426	1.8685	6.1426	6.07315	5.1426	-2.61041	4.1426	-0.09143	3.1426	-4.32766	2.1426	1.01744	1.1426	3.94485	0.1426	10.458
	9.1428	-5.84299	8.1428	-0.19206	7.1428	2.0007	6.1428	6.01791	5.1428	-2.64659	4.1428	-0.08223	3.1428	-4.3145	2.1428	1.0181	1.1428	3.89881	0.1428	10.408
	9.143	-5.87193	8.143	-0.21442	7.143	2.12961	6.143	5.96266	5.143	-2.6946	4.143	-0.07499	3.143	-4.31319	2.143	1.01941	1.143	3.86856	0.143	10.364
	9.1432	-5.89889	8.1432	-0.23547	7.1432	2.26049	6.1432	5.90676	5.1432	-2.73998	4.1432	-0.07368	3.1432	-4.2974	2.1432	1.01218	1.1432	3.84422	0.1432	10.316
	9.1434	-5.92783	8.1434	-0.25652	7.1434	2.39005	6.1434	5.84164	5.1434	-2.78076	4.1434	-0.07039	3.1434	-4.26715	2.1434	1.01152	1.1434	3.82909	0.1434	10.2752
	9.1436	-5.95874	8.1436	-0.26244	7.1436	2.52094	6.1436	5.76996	5.1436	-2.8189	4.1436	-0.06315	3.1436	-4.24676	2.1436	1.0056	1.1436	3.8041	0.1436	10.2285
	9.1438	-5.98834	8.1438	-0.26507	7.1438	2.6459	6.1438	5.69498	5.1438	-2.86165	4.1438	-0.05592	3.1438	-4.22703	2.1438	1.00231	1.1438	3.79292	0.1438	10.1877
	9.144	-6.01596	8.144	-0.26244	7.144	2.77678	6.144	5.62526	5.144	-2.89585	4.144	-0.04605	3.144	-4.22374	2.144	0.99705	1.144	3.76924	0.144	10.1371
	9.1442	-6.04688	8.1442	-0.25717	7.1442	2.89911	6.1442	5.5562	5.1442	-2.92611	4.1442	-0.04408	3.1442	-4.19086	2.1442	0.99508	1.1442	3.74622	0.1442	10.0845
	9.1444	-6.07516	8.1444	-0.2506	7.1444	3.01947	6.1444	5.4878	5.1444	-2.96425	4.1444	-0.04408	3.1444	-4.16652	2.1444	0.99245	1.1444	3.72649	0.1444	10.0397
	9.1446	-6.10015	8.1446	-0.2427	7.1446	3.13588	6.1446	5.40493	5.1446	-3.00503	4.1446	-0.04342	3.1446	-4.15074	2.1446	0.98719	1.1446	3.70347	0.1446	9.99237
	9.1448	-6.12646	8.1448	-0.23087	7.1448	3.25361	6.1448	5.33653	5.1448	-3.03857	4.1448	-0.04145	3.1448	-4.11522	2.1448	0.98324	1.1448	3.6844	0.1448	9.93975
	9.145	-6.14948	8.145	-0.21771	7.145	3.36805	6.145	5.26419	5.145	-3.08198	4.145	-0.0375	3.145	-4.09417	2.145	0.98127	1.145	3.66796	0.145	9.88648
	9.1452	-6.17052	8.1452	-0.20785	7.1452	3.48512	6.1452	5.19579	5.1452	-3.12539	4.1452	-0.03553	3.1452	-4.07379	2.1452	0.97666	1.1452	3.65678	0.1452	9.83847
	9.1454	-6.1942	8.1454	-0.19864	7.1454	3.59758	6.1454	5.12212	5.1454	-3.16288	4.1454	-0.03224	3.1454	-4.058	2.1454	0.97995	1.1454	3.63376	0.1454	9.78848
	9.1456	-6.22445	8.1456	-0.18614	7.1456	3.70939	6.1456	5.05109	5.1456	-3.21155	4.1456	-0.02501	3.1456	-4.04287	2.1456	0.96877	1.1456	3.61205	0.1456	9.74179
	9.1458	-6.24418	8.1458	-0.17694	7.1458	3.81331	6.1458	4.97349	5.1458	-3.25495	4.1458	-0.02435	3.1458	-4.02841	2.1458	0.95956	1.1458	3.58706	0.1458	9.69641
	9.146	-6.26983	8.146	-0.16839	7.146	3.93038	6.146	4.8939	5.146	-3.29573	4.146	-0.02501	3.146	-4.0192	2.146	0.9543	1.146	3.56338	0.146	9.64774
	9.1462	-6.28693	8.1462	-0.16181	7.1462	4.0435	6.1462	4.81432	5.1462	-3.33914	4.1462	-0.02369	3.1462	-4.00999	2.1462	0.93918	1.1462	3.55155	0.1462	9.59644
	9.1464	-6.30009	8.1464	-0.15392	7.1464	4.15794	6.1464	4.7525	5.1464	-3.38649	4.1464	-0.02435	3.1464	-4.0067	2.1464	0.92931	1.1464	3.53642	0.1464	9.53264
	9.1466	-6.3185	8.1466	-0.15194	7.1466	4.26975	6.1466	4.68344	5.1466	-3.42793	4.1466	-0.02238	3.1466	-4.00078	2.1466	0.91681	1.1466	3.52063	0.1466	9.47739
	9.1468	-6.33758	8.1468	-0.14865	7.1468	4.30592	6.1468	4.61701	5.1468	-3.4766	4.1468	-0.02501	3.1468	-3.97645	2.1468	0.90103	1.1468	3.51471	0.1468	9.46424
	9.147	-6.34744	8.147	-0.14931	7.147	4.28225	6.147	4.54927	5.147	-3.52066	4.147	-0.02501	3.147	-3.95145	2.147	0.88459	1.147	3.4963	0.147	9.47016
	9.1472	-6.36323	8.1472	-0.15194	7.1472	4.91824	6.1472	4.48613	5.1472	-3.56802	4.1472	-0.02435	3.1472	-3.93699	2.1472	0.86157	1.1472	3.49301	0.1472	8.73748
	9.1474	-6.3698	8.1474	-0.15392	7.1474	5.13725	6.1474	4.40392	5.1474	-3.6088	4.1474	-0.02369	3.1474	-3.91528	2.1474	0.84841	1.1474	3.47328	0.1474	7.89695
	9.1476	-6.37572	8.1476	-0.15523	7.1476	9.36427	6.1476	4.32302	5.1476	-3.65483	4.1476	-0.02764	3.1476	-3.89687	2.1476	0.84052	1.1476	3.45486	0.1476	8.70263
	9.1478	-6.37901	8.1478	-0.15984	7.1478	14.3641	6.1478	4.25331	5.1478	-3.70548	4.1478	-0.03027	3.1478	-3.87648	2.1478	0.8175	1.1478	3.43448	0.1478	9.71745
	9.148	-6.37967	8.148	-0.16444	7.148	17.3422	6.148	4.16189	5.148	-3.76533	4.148	-0.02567	3.148	-3.86069	2.148	0.81224	1.148	3.41738	0.148	9.15775
	9.1482	-6.39151	8.1482	-0.16641	7.1482	18.2432	6.1482	4.09086	5.1482	-3.82452	4.1482	-0.02435	3.1482	-3.84754	2.1482	0.80172	1.1482	3.40422	0.1482	9.39518
	9.1484	-6.39085	8.1484	-0.1697	7.1484	18.4931	6.1484	4.02246	5.1484	-3.87714	4.1484	-0.02567	3.1484	-3.82518	2.1484	0.79777	1.1484	3.38646	0.1484	9.59512
	9.1486	-6.39085	8.1486	-0.17036	7.1486	18.4504	6.1486	3.95932	5.1486	-3.93764	4.1486	-0.0204	3.1486	-3.78703	2.1486	0.7958	1.1486	3.36476	0.1486	9.65892
	9.1488	-6.39019	8.1488	-0.16904	7.1488	18.9555	6.1488	3.89289	5.1488	-3.99947	4.1488	-0.01646	3.1488	-3.74757	2.1488	0.78856	1.1488	3.34371	0.1488	9.71745
	9.149	-6.38625	8.149	-0.17365	7.149	18.9943	6.149	3.83764	5.149	-4.06129	4.149	-0.00922	3.149	-3.70285	2.149	0.79185	1.149	3.31872	0.149	9.78059
	9.1492	-6.38493	8.1492	-0.17562	7.1492	20.4228	6.1492	3.7745	5.1492	-4.12048	4.1492	-0.00462	3.1492	-3.66733	2.1492	0.78001	1.1492	3.29965	0.1492	8.54281
	9.1494	-6.37572	8.1494	-0.17694	7.1494	20.6767	6.1494	3.71202	5.1494	-4.18033	4.1494	-0.00659	3.1494	-3.6305	2.1494	0.77936	1.1494	3.28518	0.1494	7.74042
	9.1496	-6.2797	8.1496	-0.18088	7.1496	20.6957	6.1496	3.66072	5.1496	-4.2369	4.1496	0.0013	3.1496	-3.58643	2.1496	0.77475	1.1496	3.28057	0.1496	7.36487
	9.1498	-6.71378	8.1498	-0.18417	7.1498	20.6602	6.1498	3.60022	5.1498	-4.28359	4.1498	0.00327	3.1498	-3.5496	2.1498	0.77475	1.1498	3.26742	0.1498	7.32278
	9.15	-9.26959	8.15	-0.18483	7.15	20.6142	6.15	3.5476	5.15	-4.33358	4.15	0.00525	3.15	-3.52198	2.15	0.77344	1.15	3.24901	0.15	6.99919
	9.1502	-9.92794	8.1502	-0.18417	7.1502	23.4811	6.1502	3.48972	5.1502	-4.38356	4.1502	0.00656	3.1502	-3.49107	2.1502	0.76949	1.1502	3.22138	0.1502	6.72691
	9.1504	-10.0358	8.1504	-0.1868	7.1504	26.6282	6.1504	3.42921	5.1504	-4.43026	4.1504	0.01314	3.1504	-3.47002	2.1504	0.75634	1.1504	3.19442	0.1504	6.47961
	9.1506	-10.0457	8.1506	-0.19535	7.1506	28.5526	6.1506	3.3766	5.1506	-4.47959	4.1506	0.01709	3.1506	-3.45226	2.1506	0.73726	1.1506	3.16614	0.1506	6.06132
	9.1508	-10.0292	8.1508	-0.19864	7.1508	29.1623	6.1508	3.29702	5.1508	-4.52299	4.1508	0.02366	3.1508	-3.42464	2.1508	0.72542	1.1508	3.14969	0.1508	5.62658
	9.151	-10.0141	8.151	-0.20061	7.151	29.3478	6.151	3.20626	5.151	-4.57429	4.151	0.02892	3.151	-3.39767	2.151	0.72542	1.151	3.12996	0.151	4.9531
	9.1512	-9.99634	8.1512	-0.20127	7.1512	29.3708	6.1512	3.12273	5.1512	-4.62296	4.1512	0.02695	3.1512	-3.36939	2.1512	0.70569	1.1512	3.11286	0.1512	4.67818
	9.1514	-9.97661	8.1514	-0.2039	7.1514	29.2925	6.1514	3.03394	5.1514	-4.66966	4.1514	0.02366	3.1514	-3.34835	2.1514	0.70438	1.1514	3.10694	0.1514	4.5861
	9.1516	-9.95491	8.1516	-0.20785	7.1516	29.1952	6.1516	2.94647	5.1516	-4.71438	4.1516	0.02498	3.1516	-3.31809	2.1516	0.67675	1.1516	3.0905	0.1516	4.58676
	9.1518	-9.93123	8.1518	-0.21114	7.1518	29.3478	6.1518	2.86491	5.1518	-4.75911	4.1518	0.02103	3.1518	-3.30625	2.1518	0.67741	1.1518	3.0688	0.1518	4.63411
	9.152	-9.90492	8.152	-0.2164	7.152	32.2146	6.152	2.77349	5.152	-4.79857	4.152	0.02169	3.152	-3.29836	2.152	0.68004	1.152	3.04709	0.152	4.6887
	9.1522	-9.87598	8.1522	-0.21903	7.1522	34.3041	6.1522	2.67418	5.1522	-4.85513	4.1522	0.0138	3.1522	-3.27008	2.1522	0.68004	1.1522	3.00303	0.1522	4.7479
	9.1524	-9.84704	8.1524	-0.22363	7.1524	35.8925	6.1524	2.58013	5.1524	-4.9084	4.1524	0.02235	3.1524	-3.21418	2.1524	0.67412	1.1524	3.00434	0.1524	4.79722
	9.1526	-9.81021	8.1526	-0.23284	7.1526	36.5423	6.1526	2.49397	5.1526	-4.95641	4.1526	0.02695	3.1526	-3.17735	2.1526	0.66426	1.1526	2.98001	0.1526	4.85576
	9.1528	-9.7793	8.1528	-0.2381	7.1528	36.7324	6.1528	2.4065	5.1528	-5.00443	4.1528	0.02169	3.1528	-3.1392	2.1528	0.65637	1.1528	2.98001	0.1528	4.91758
	9.153	-9.75036	8.153	-0.24862	7.153	36.8205	6.153	2.31639	5.153	-5.0452	4.153	0.02498	3.153	-3.11421	2.153	0.65834	1.153	2.96357	0.153	4.99322
	9.1532	-9.71024	8.1532	-0.25652	7.1532	36.8619	6.1532	2.23944	5.1532	-5.09453	4.1532	0.02498	3.1532	-3.09579	2.1532	0.65439	1.1532	2.94055	0.1532	5.05504
	9.1534	-9.67012	8.1534	-0.26572	7.1534	36.9027	6.1534	2.1592	5.1534	-5.13991	4.1534	0.02235	3.1534	-3.07409	2.1534	0.65242	1.1534	2.932	0.1534	5.11555
	9.1536	-9.62803	8.1536	-0.27427	7.1536	36.9468	6.1536	2.09935	5.1536	-5.18464	4.1536	0.02103	3.1536	-3.0537	2.1536	0.6465	1.1536	2.91358	0.1536	5.18263
	9.1538	-9.58331	8.1538	-0.28282	7.1538	36.9816	6.1538	2.04542	5.1538	-5.23462	4.1538	0.01972	3.1538	-3.01292	2.1538	0.64519	1.1538	2.90371	0.1538	5.24314
	9.154	-9.53661	8.154	-0.2894	7.154	37.0172	6.154	2.0007	5.154	-5.28329	4.154	0.02432	3.154	-2.96294	2.154	0.63992	1.154	2.89253	0.154	5.30497
	9.1542	-9.48728	8.1542	-0.29598	7.1542	37.0474	6.1542	1.96124	5.1542	-5.32801	4.1542	0.02892	3.1542	-2.94781	2.1542	0.63532	1.1542	2.87872	0.1542	5.36218
	9.1544	-9.44059	8.1544	-0.29927	7.1544	37.0783	6.1544	1.93822	5.1544	-5.37668	4.1544	0.02564	3.1544	-2.93466	2.1544	0.63072	1.1544	2.86228	0.1544	5.42401
	9.1546	-9.3906	8.1546	-0.30321	7.1546	37.1046	6.1546	1.90599	5.1546	-5.42009	4.1546	0.02892	3.1546	-2.92939	2.1546	0.62677	1.1546	2.84321	0.1546	5.48123
	9.1548	-9.33733	8.1548	-0.31111	7.1548	37.1309	6.1548	1.88034	5.1548	-5.46679	4.1548	0.03221	3.1548	-2.93334	2.1548	0.62085	1.1548	2.81821	0.1548	5.54897
	9.155	-9.288	8.155	-0.32097	7.155	37.1526	6.155	1.84548	5.155	-5.50822	4.155	0.03682	3.155	-2.9215	2.155	0.61822	1.155	2.78336	0.155	5.59501
	9.1552	-9.22815	8.1552	-0.33149	7.1552	37.1704	6.1552	1.82641	5.1552	-5.5536	4.1552	0.03813	3.1552	-2.91756	2.1552	0.61164	1.1552	2.76034	0.1552	5.65486
	9.1554	-9.16633	8.1554	-0.34136	7.1554	37.1868	6.1554	1.80733	5.1554	-5.59438	4.1554	0.04339	3.1554	-2.90835	2.1554	0.6123	1.1554	2.73995	0.1554	5.71339
	9.1556	-9.10714	8.1556	-0.35057	7.1556	37.2046	6.1556	1.80405	5.1556	-5.6391	4.1556	0.04865	3.1556	-2.91098	2.1556	0.60967	1.1556	2.70312	0.1556	5.7739
	9.1558	-9.04531	8.1558	-0.35846	7.1558	37.2125	6.1558	1.79352	5.1558	-5.6858	4.1558	0.04931	3.1558	-2.90374	2.1558	0.60704	1.1558	2.68536	0.1558	5.84362
	9.156	-8.98283	8.156	-0.36306	7.156	37.2178	6.156	1.78497	5.156	-5.72987	4.156	0.0572	3.156	-2.90111	2.156	0.60572	1.156	2.64721	0.156	5.9015
	9.1562	-8.92364	8.1562	-0.36767	7.1562	37.2131	6.1562	1.77248	5.1562	-5.77788	4.1562	0.06247	3.1562	-2.8998	2.1562	0.60046	1.1562	2.61762	0.1562	5.96463
	9.1564	-8.85392	8.1564	-0.3703	7.1564	37.2118	6.1564	1.7534	5.1564	-5.81997	4.1564	0.06839	3.1564	-2.89191	2.1564	0.59849	1.1564	2.59657	0.1564	6.01594
	9.1566	-8.78486	8.1566	-0.3749	7.1566	37.2855	6.1566	1.74683	5.1566	-5.86338	4.1566	0.08022	3.1566	-2.89454	2.1566	0.59454	1.1566	2.55711	0.1566	6.07644
	9.1568	-8.71054	8.1568	-0.38214	7.1568	37.421	6.1568	1.73104	5.1568	-5.91007	4.1568	0.09272	3.1568	-2.90243	2.1568	0.59652	1.1568	2.52685	0.1568	6.14287
	9.157	-8.63425	8.157	-0.38674	7.157	36.8909	6.157	1.7192	5.157	-5.95809	4.157	0.10061	3.157	-2.9044	2.157	0.58139	1.157	2.48476	0.157	6.20798
	9.1572	-8.56125	8.1572	-0.39332	7.1572	36.7777	6.1572	1.72052	5.1572	-5.99952	4.1572	0.10259	3.1572	-2.90638	2.1572	0.57087	1.1572	2.45122	0.1572	6.26454
	9.1574	-8.48759	8.1574	-0.39726	7.1574	32.6586	6.1574	1.72973	5.1574	-6.03767	4.1574	0.11442	3.1574	-2.89914	2.1574	0.56626	1.1574	2.42294	0.1574	5.38126
	9.1576	-8.41129	8.1576	-0.40581	7.1576	27.766	6.1576	1.72249	5.1576	-6.08042	4.1576	0.12429	3.1576	-2.89783	2.1576	0.5656	1.1576	2.39663	0.1576	4.41444
	9.1578	-8.33368	8.1578	-0.40844	7.1578	24.8984	6.1578	1.73565	5.1578	-6.11133	4.1578	0.12297	3.1578	-2.88993	2.1578	0.5656	1.1578	2.38479	0.1578	3.68177
	9.158	-8.24555	8.158	-0.41305	7.158	24.0927	6.158	1.73038	5.158	-6.14224	4.158	0.12495	3.158	-2.88073	2.158	0.57613	1.158	2.35454	0.158	3.25624
	9.1582	-8.16531	8.1582	-0.41436	7.1582	23.9296	6.1582	1.72381	5.1582	-6.18105	4.1582	0.12955	3.1582	-2.87086	2.1582	0.56363	1.1582	2.32297	0.1582	3.08129
	9.1584	-8.08047	8.1584	-0.42357	7.1584	24.0658	6.1584	1.71394	5.1584	-6.21196	4.1584	0.1335	3.1584	-2.86757	2.1584	0.54916	1.1584	2.30455	0.1584	3.07406
	9.1586	-7.99431	8.1586	-0.42686	7.1586	23.6554	6.1586	1.71657	5.1586	-6.25273	4.1586	0.13087	3.1586	-2.86823	2.1586	0.55048	1.1586	2.26575	0.1586	3.07406
	9.1588	-7.90684	8.1588	-0.43081	7.1588	23.6994	6.1588	1.69684	5.1588	-6.29746	4.1588	0.12166	3.1588	-2.87218	2.1588	0.53601	1.1588	2.23878	0.1588	3.07209
	9.159	-7.82002	8.159	-0.43212	7.159	22.3498	6.159	1.67185	5.159	-6.32705	4.159	0.12166	3.159	-2.87809	2.159	0.52351	1.159	2.2059	0.159	3.07669
	9.1592	-7.73123	8.1592	-0.43344	7.1592	22.1769	6.1592	1.65606	5.1592	-6.35731	4.1592	0.12561	3.1592	-2.88467	2.1592	0.50575	1.1592	2.17499	0.1592	3.07998
	9.1594	-7.72729	8.1594	-0.43344	7.1594	22.2301	6.1594	1.63699	5.1594	-6.38954	4.1594	0.121	3.1594	-2.89388	2.1594	0.49326	1.1594	2.11843	0.1594	3.08327
	9.1596	-7.19521	8.1596	-0.43804	7.1596	22.3295	6.1596	1.63041	5.1596	-6.43294	4.1596	0.12429	3.1596	-2.89651	2.1596	0.49194	1.1596	2.07896	0.1596	3.08458
	9.1598	-4.54009	8.1598	-0.44264	7.1598	22.4275	6.1598	1.6166	5.1598	-6.46517	4.1598	0.12824	3.1598	-2.89848	2.1598	0.47287	1.1598	2.04147	0.1598	3.08458
	9.16	-3.78045	8.16	-0.44856	7.16	19.5895	6.16	1.60345	5.16	-6.49411	4.16	0.13481	3.16	-2.90111	2.16	0.46695	1.16	1.99938	0.16	3.08721
	9.1602	-3.56933	8.1602	-0.45185	7.1602	16.499	6.1602	1.59819	5.1602	-6.5362	4.1602	0.13613	3.1602	-2.88204	2.1602	0.4755	1.1602	1.98557	0.1602	3.09182
	9.1604	-3.46147	8.1604	-0.45448	7.1604	14.6173	6.1604	1.59293	5.1604	-6.56843	4.1604	0.14205	3.1604	-2.86099	2.1604	0.47353	1.1604	1.95926	0.1604	3.09313
	9.1606	-3.37663	8.1606	-0.45974	7.1606	14.0398	6.1606	1.60148	5.1606	-6.59934	4.1606	0.14994	3.1606	-2.84126	2.1606	0.47024	1.1606	1.92177	0.1606	3.09642
	9.1608	-3.29376	8.1608	-0.46369	7.1608	13.8853	6.1608	1.61792	5.1608	-6.62565	4.1608	0.15981	3.1608	-2.81824	2.1608	0.47616	1.1608	1.89744	0.1608	3.09839
	9.161	-3.21483	8.161	-0.46632	7.161	13.8905	6.161	1.63568	5.161	-6.65656	4.161	0.16967	3.161	-2.79786	2.161	0.4972	1.161	1.8514	0.161	3.10431
	9.1612	-3.1392	8.1612	-0.46895	7.1612	13.9918	6.1612	1.65606	5.1612	-6.68024	4.1612	0.17559	3.1612	-2.78141	2.1612	0.49983	1.1612	1.80536	0.1612	3.11089
	9.1614	-3.06356	8.1614	-0.46764	7.1614	14.1089	6.1614	1.67711	5.1614	-6.70918	4.1614	0.18348	3.1614	-2.76234	2.1614	0.51299	1.1614	1.77971	0.1614	3.10694
	9.1616	-2.9899	8.1616	-0.46698	7.1616	13.9714	6.1616	1.70539	5.1616	-6.73614	4.1616	0.19532	3.1616	-2.74458	2.1616	0.52746	1.1616	1.75012	0.1616	3.11549
	9.1618	-2.90703	8.1618	-0.46566	7.1618	11.1157	6.1618	1.73367	5.1618	-6.75982	4.1618	0.19729	3.1618	-2.70907	2.1618	0.52088	1.1618	1.7271	0.1618	3.11549
	9.162	-2.82745	8.162	-0.46106	7.162	9.03147	6.162	1.7534	5.162	-6.78152	4.162	0.20584	3.162	-2.71499	2.162	0.51957	1.162	1.7146	0.162	3.11747
	9.1622	-2.74458	8.1622	-0.45974	7.1622	7.44642	6.1622	1.77971	5.1622	-6.81375	4.1622	0.20979	3.1622	-2.7209	2.1622	0.5143	1.1622	1.6975	0.1622	3.11681
	9.1624	-2.65974	8.1624	-0.45711	7.1624	6.78939	6.1624	1.80997	5.1624	-6.84006	4.1624	0.21571	3.1624	-2.72551	2.1624	0.50707	1.1624	1.69553	0.1624	3.1201
	9.1626	-2.56832	8.1626	-0.46106	7.1626	6.59208	6.1626	1.84614	5.1626	-6.85847	4.1626	0.22821	3.1626	-2.7288	2.1626	0.50247	1.1626	1.66922	0.1626	3.12602
	9.1628	-2.47427	8.1628	-0.46172	7.1628	6.49013	6.1628	1.88692	5.1628	-6.8907	4.1628	0.23676	3.1628	-2.7163	2.1628	0.49326	1.1628	1.64423	0.1628	3.11352
	9.163	-2.38219	8.163	-0.45909	7.163	6.43554	6.163	1.91717	5.163	-6.90648	4.163	0.24333	3.163	-2.73998	2.163	0.49128	1.163	1.62055	0.163	3.10826
	9.1632	-2.28748	8.1632	-0.45909	7.1632	6.37569	6.1632	1.95269	5.1632	-6.93345	4.1632	0.2578	3.1632	-2.74327	2.1632	0.48602	1.1632	1.59687	0.1632	3.10629
	9.1634	-2.19212	8.1634	-0.45974	7.1634	6.31124	6.1634	1.97636	5.1634	-6.94792	4.1634	0.26504	3.1634	-2.75642	2.1634	0.48865	1.1634	1.57451	0.1634	3.10234
	9.1636	-2.09412	8.1636	-0.46106	7.1636	6.25402	6.1636	1.99807	5.1636	-6.95976	4.1636	0.27688	3.1636	-2.78207	2.1636	0.48273	1.1636	1.54754	0.1636	3.09182
	9.1638	-1.99612	8.1638	-0.46172	7.1638	6.19154	6.1638	2.00662	5.1638	-6.97488	4.1638	0.28477	3.1638	-2.82219	2.1638	0.48339	1.1638	1.52584	0.1638	3.0905
	9.164	-1.89615	8.164	-0.46106	7.164	6.12643	6.164	2.01451	5.164	-6.98541	4.164	0.29069	3.164	-2.84258	2.164	0.47945	1.164	1.50151	0.164	3.09379
	9.1642	-1.7929	8.1642	-0.46238	7.1642	6.0646	6.1642	2.01648	5.1642	-6.99067	4.1642	0.30779	3.1642	-2.84981	2.1642	0.47221	1.1642	1.48046	0.1642	3.08524
	9.1644	-1.68438	8.1644	-0.46303	7.1644	6.00212	6.1644	2.02569	5.1644	-7.00448	4.1644	0.31502	3.1644	-2.87546	2.1644	0.46432	1.1644	1.46599	0.1644	3.08919
	9.1646	-1.57586	8.1646	-0.46106	7.1646	5.93635	6.1646	2.03424	5.1646	-7.00514	4.1646	0.32752	3.1646	-2.88007	2.1646	0.45906	1.1646	1.45152	0.1646	3.08261
	9.1648	-1.46865	8.1648	-0.45777	7.1648	5.87256	6.1648	2.04411	5.1648	-7.00514	4.1648	0.33738	3.1648	-2.89191	2.1648	0.45248	1.1648	1.45152	0.1648	3.08721
	9.165	-1.36276	8.165	-0.45317	7.165	5.80744	6.165	2.05529	5.165	-7.0104	4.165	0.34922	3.165	-2.89322	2.165	0.44393	1.165	1.43968	0.165	3.07998
	9.1652	-1.25424	8.1652	-0.44791	7.1652	5.74299	6.1652	2.06581	5.1652	-7.01566	4.1652	0.35711	3.1652	-2.90506	2.1652	0.43867	1.1652	1.43179	0.1652	3.06617
	9.1654	-1.14572	8.1654	-0.44199	7.1654	5.67656	6.1654	2.0691	5.1654	-7.01895	4.1654	0.36764	3.1654	-2.90046	2.1654	0.43275	1.1654	1.43639	0.1654	3.05038
	9.1656	-1.03457	8.1656	-0.4387	7.1656	5.60619	6.1656	2.07699	5.1656	-7.02224	4.1656	0.38211	3.1656	-2.90506	2.1656	0.4242	1.1656	1.42061	0.1656	3.03723
	9.1658	-0.92802	8.1658	-0.43607	7.1658	5.5391	6.1658	2.08028	5.1658	-7.03013	4.1658	0.39066	3.1658	-2.89125	2.1658	0.4196	1.1658	1.42192	0.1658	3.02407
	9.166	-0.82016	8.166	-0.43344	7.166	5.48057	6.166	2.08225	5.166	-7.02553	4.166	0.39789	3.166	-2.87809	2.166	0.41433	1.166	1.40811	0.166	3.01618
	9.1662	-0.71164	8.1662	-0.43015	7.1662	5.41217	6.1662	2.09541	5.1662	-7.02553	4.1662	0.40578	3.1662	-2.86889	2.1662	0.40447	1.1662	1.38772	0.1662	3.01618
	9.1664	-0.60246	8.1664	-0.42752	7.1664	5.34114	6.1664	2.10133	5.1664	-7.3524	4.1664	0.40513	3.1664	-2.86363	2.1664	0.39263	1.1664	1.37654	0.1664	3.00829
	9.1666	-0.49855	8.1666	-0.42357	7.1666	5.26156	6.1666	2.11053	5.1666	-8.44023	4.1666	0.40644	3.1666	-2.85573	2.1666	0.38408	1.1666	1.37523	0.1666	2.99579
	9.1668	-0.39266	8.1668	-0.42489	7.1668	5.19184	6.1668	2.12369	5.1668	-8.79276	4.1668	0.41039	3.1668	-2.84652	2.1668	0.38408	1.1668	1.36668	0.1668	3.0004
	9.167	-0.28611	8.167	-0.42489	7.167	5.12147	6.167	2.13355	5.167	-8.83156	4.167	0.41894	3.167	-2.83929	2.167	0.38211	1.167	1.35944	0.167	2.99711
	9.1672	-0.17957	8.1672	-0.42883	7.1672	5.04583	6.1672	2.13881	5.1672	-8.83156	4.1672	0.42223	3.1672	-2.83534	2.1672	0.37487	1.1672	1.35221	0.1672	2.98987
	9.1674	-0.0717	8.1674	-0.43081	7.1674	4.96559	6.1674	2.15328	5.1674	-8.81709	4.1674	0.42288	3.1674	-2.8314	2.1674	0.3558	1.1674	1.35089	0.1674	2.97738
	9.1676	0.03353	8.1676	-0.43081	7.1676	4.88075	6.1676	2.16973	5.1676	-8.81052	4.1676	0.4288	3.1676	-2.82679	2.1676	0.34725	1.1676	1.32524	0.1676	2.95633
	9.1678	0.13744	8.1678	-0.43146	7.1678	4.80643	6.1678	2.1888	5.1678	-8.79868	4.1678	0.43275	3.1678	-2.82482	2.1678	0.32752	1.1678	1.3088	0.1678	2.9537
	9.168	0.24531	8.168	-0.43607	7.168	4.73277	6.168	2.20524	5.168	-8.77763	4.168	0.43406	3.168	-2.81561	2.168	0.32752	1.168	1.29367	0.168	2.93923
	9.1682	0.35383	8.1682	-0.43409	7.1682	4.65385	6.1682	2.223	5.1682	-8.75461	4.1682	0.43012	3.1682	-2.81167	2.1682	0.31239	1.1682	1.27394	0.1682	2.92936
	9.1684	0.46563	8.1684	-0.43936	7.1684	4.57426	6.1684	2.22168	5.1684	-8.7191	4.1684	0.43275	3.1684	-2.80377	2.1684	0.28477	1.1684	1.27263	0.1684	2.9195
	9.1686	0.57744	8.1686	-0.4387	7.1686	4.49929	6.1686	2.23944	5.1686	-8.69081	4.1686	0.43933	3.1686	-2.78733	2.1686	0.26175	1.1686	1.27	0.1686	2.91226
	9.1688	0.6932	8.1688	-0.44462	7.1688	4.42168	6.1688	2.27627	5.1688	-8.66516	4.1688	0.43735	3.1688	-2.77023	2.1688	0.25254	1.1688	1.26276	0.1688	2.90437
	9.169	0.80698	8.169	-0.45119	7.169	4.34604	6.169	2.29535	5.169	-8.64478	4.169	0.4367	3.169	-2.75313	2.169	0.24465	1.169	1.25487	0.169	2.89648
	9.1692	0.92142	8.1692	-0.45646	7.1692	4.27501	6.1692	2.3039	5.1692	-8.62373	4.1692	0.44788	3.1692	-2.73735	2.1692	0.24794	1.1692	1.26539	0.1692	2.88793
	9.1694	1.03783	8.1694	-0.45974	7.1694	4.20464	6.1694	2.29929	5.1694	-8.59348	4.1694	0.45182	3.1694	-2.71827	2.1694	0.24268	1.1694	1.27526	0.1694	2.8807
	9.1696	1.15424	8.1696	-0.46369	7.1696	4.12637	6.1696	2.29863	5.1696	-8.57177	4.1696	0.45906	3.1696	-2.6992	2.1696	0.24202	1.1696	1.27263	0.1696	2.87215
	9.1698	1.27394	8.1698	-0.46961	7.1698	4.06192	6.1698	2.30126	5.1698	-8.54481	4.1698	0.45774	3.1698	-2.67487	2.1698	0.21571	1.1698	1.28644	0.1698	2.8636
	9.17	1.3943	8.17	-0.47421	7.17	3.97313	6.17	2.29469	5.17	-8.50929	4.17	0.45643	3.17	-2.66303	2.17	0.19006	1.17	1.25816	0.17	2.85439
	9.1702	1.52255	8.1702	-0.47619	7.1702	3.89684	6.1702	2.28285	5.1702	-8.4718	4.1702	0.46037	3.1702	-2.64724	2.1702	0.16901	1.1702	1.26342	0.1702	2.84584
	9.1704	1.65541	8.1704	-0.4775	7.1704	3.81594	6.1704	2.27364	5.1704	-8.43563	4.1704	0.46826	3.1704	-2.63409	2.1704	0.14599	1.1704	1.2529	0.1704	2.83531
	9.1706	1.79089	8.1706	-0.48539	7.1706	3.73899	6.1706	2.26575	5.1706	-8.39748	4.1706	0.4709	3.1706	-2.61633	2.1706	0.11969	1.1706	1.24237	0.1706	2.82085
	9.1708	1.9323	8.1708	-0.48868	7.1708	3.66335	6.1708	2.25851	5.1708	-8.36131	4.1708	0.46761	3.1708	-2.59857	2.1708	0.08154	1.1708	1.2621	0.1708	2.80901
	9.171	2.07633	8.171	-0.49131	7.171	3.58509	6.171	2.25588	5.171	-8.31922	4.171	0.47813	3.171	-2.57555	2.171	0.05984	1.171	1.26737	0.171	2.79783
	9.1712	2.22037	8.1712	-0.49789	7.1712	3.51143	6.1712	2.25983	5.1712	-8.27186	4.1712	0.47747	3.1712	-2.56437	2.1712	0.048	1.1712	1.26013	0.1712	2.78993
	9.1714	2.36506	8.1714	-0.50052	7.1714	3.4404	6.1714	2.26115	5.1714	-8.22385	4.1714	0.47682	3.1714	-2.54464	2.1714	0.03287	1.1714	1.25882	0.1714	2.77152
	9.1716	2.50515	8.1716	-0.49855	7.1716	3.36936	6.1716	2.25325	5.1716	-8.17847	4.1716	0.48668	3.1716	-2.53807	2.1716	0.01709	1.1716	1.26605	0.1716	2.76231
	9.1718	2.64721	8.1718	-0.5071	7.1718	3.29899	6.1718	2.25523	5.1718	-8.12454	4.1718	0.48668	3.1718	-2.50452	2.1718	0.01511	1.1718	1.25421	0.1718	2.74587
	9.172	2.78993	8.172	-0.50381	7.172	3.22664	6.172	2.24865	5.172	-8.06008	4.172	0.4755	3.172	-2.51307	2.172	0.01051	1.172	1.23514	0.172	2.73074
	9.1722	2.93068	8.1722	-0.50249	7.1722	3.15232	6.1722	2.23615	5.1722	-8.01799	4.1722	0.47418	3.1722	-2.51044	2.1722	0.00788	1.1722	1.21212	0.1722	2.71233
	9.1724	3.06748	8.1724	-0.49723	7.1724	3.08392	6.1724	2.22431	5.1724	-7.96209	4.1724	0.4801	3.1724	-2.48611	2.1724	0.000642857	1.1724	1.19962	0.1724	2.6847
	9.1726	3.20362	8.1726	-0.4946	7.1726	3.0175	6.1726	2.2059	5.1726	-7.90289	4.1726	0.48865	3.1726	-2.47953	2.1726	-0.0033	1.1726	1.19765	0.1726	2.66694
	9.1728	3.33648	8.1728	-0.49526	7.1728	2.95238	6.1728	2.19274	5.1728	-7.85159	4.1728	0.4926	3.1728	-2.46046	2.1728	-0.00856	1.1728	1.19633	0.1728	2.64984
	9.173	3.4667	8.173	-0.49921	7.173	2.88596	6.173	2.17696	5.173	-7.78977	4.173	0.49392	3.173	-2.44533	2.173	-0.0158	1.173	1.19042	0.173	2.63209
	9.1732	3.59561	8.1732	-0.49855	7.1732	2.82019	6.1732	2.16052	5.1732	-7.72663	4.1732	0.49918	3.1732	-2.41376	2.1732	-0.02501	1.1732	1.17003	0.1732	2.61104
	9.1734	3.72255	8.1734	-0.49921	7.1734	2.75705	6.1734	2.14144	5.1734	-7.66284	4.1734	0.49392	3.1734	-2.38088	2.1734	-0.02895	1.1734	1.16805	0.1734	2.59854
	9.1736	3.84882	8.1736	-0.49986	7.1736	2.69062	6.1736	2.12106	5.1736	-7.59443	4.1736	0.49523	3.1736	-2.32431	2.1736	-0.0375	1.1736	1.16345	0.1736	2.58013
	9.1738	3.97116	8.1738	-0.49921	7.1738	2.62946	6.1738	2.1033	5.1738	-7.52867	4.1738	0.50115	3.1738	-2.30261	2.1738	-0.04342	1.1738	1.15819	0.1738	2.56829
	9.174	4.09349	8.174	-0.49986	7.174	2.56434	6.174	2.09606	5.174	-7.45961	4.174	0.50049	3.174	-2.25591	2.174	-0.04605	1.174	1.15556	0.174	2.55514
	9.1742	4.21056	8.1742	-0.50052	7.1742	2.49857	6.1742	2.08554	5.1742	-7.38331	4.1742	0.50378	3.1742	-2.18094	2.1742	-0.0454	1.1742	1.15161	0.1742	2.5354
	9.1744	4.33092	8.1744	-0.50118	7.1744	2.43017	6.1744	2.07699	5.1744	-7.31294	4.1744	0.50181	3.1744	-2.14805	2.1744	-0.04868	1.1744	1.15095	0.1744	2.52028
	9.1746	4.53809	8.1746	-0.49921	7.1746	2.36638	6.1746	2.0737	5.1746	-7.24651	4.1746	0.50247	3.1746	-2.12306	2.1746	-0.05132	1.1746	1.13714	0.1746	2.50647
	9.1748	5.49833	8.1748	-0.49723	7.1748	2.30521	6.1748	2.06186	5.1748	-7.16759	4.1748	0.50444	3.1748	-2.11517	2.1748	-0.05263	1.1748	1.13451	0.1748	2.49594
	9.175	6.20732	8.175	-0.49986	7.175	2.24273	6.175	2.05923	5.175	-7.0913	4.175	0.50773	3.175	-2.10859	2.175	-0.05263	1.175	1.12728	0.175	2.49529
	9.1752	6.6493	8.1752	-0.50118	7.1752	2.17959	6.1752	2.06055	5.1752	-7.0104	4.1752	0.50641	3.1752	-2.12635	2.1752	-0.05723	1.1752	1.12333	0.1752	2.49529
	9.1754	6.79465	8.1754	-0.50249	7.1754	2.10659	6.1754	2.05726	5.1754	-6.92161	4.1754	0.50181	3.1754	-2.13227	2.1754	-0.05921	1.1754	1.12202	0.1754	2.4841
	9.1756	6.91698	8.1756	-0.50249	7.1756	2.03556	6.1756	2.0566	5.1756	-6.83151	4.1756	0.50575	3.1756	-2.13358	2.1756	-0.06052	1.1756	1.11018	0.1756	2.48082
	9.1758	7.03142	8.1758	-0.50249	7.1758	1.95597	6.1758	2.05726	5.1758	-6.74601	4.1758	0.50444	3.1758	-2.13095	2.1758	-0.06644	1.1758	1.11675	0.1758	2.47621
	9.176	7.14257	8.176	-0.50249	7.176	1.87442	6.176	2.05463	5.176	-6.65919	4.176	0.49983	3.176	-2.13095	2.176	-0.06907	1.176	1.1161	0.176	2.46372
	9.1762	7.25569	8.1762	-0.50249	7.1762	1.79813	6.1762	2.04937	5.1762	-6.23563	4.1762	0.50115	3.1762	-2.12109	2.1762	-0.06907	1.1762	1.12004	0.1762	2.43872
	9.1764	7.23465	8.1764	-0.50315	7.1764	1.71986	6.1764	2.06778	5.1764	-5.04981	4.1764	0.49852	3.1764	-2.11517	2.1764	-0.07499	1.1764	1.11018	0.1764	2.41307
	9.1766	7.17874	8.1766	-0.49855	7.1766	1.64028	6.1766	2.07239	5.1766	-4.59205	4.1766	0.49983	3.1766	-2.11517	2.1766	-0.0796	1.1766	1.10097	0.1766	2.37558
	9.1768	7.12284	8.1768	-0.49921	7.1768	1.56793	6.1768	2.06581	5.1768	-4.45722	4.1768	0.49589	3.1768	-2.10793	2.1768	-0.08815	1.1768	1.09571	0.1768	2.3644
	9.177	7.0597	8.177	-0.49789	7.177	1.50282	6.177	2.06581	5.177	-4.36252	4.177	0.49392	3.177	-2.09807	2.177	-0.09407	1.177	1.08453	0.177	2.35125
	9.1772	7.19913	8.1772	-0.48934	7.1772	1.43113	6.1772	2.06055	5.1772	-4.27767	4.1772	0.48931	3.1772	-2.09149	2.1772	-0.09209	1.1772	1.06808	0.1772	2.34073
	9.1774	8.27775	8.1774	-0.49131	7.1774	1.35813	6.1774	2.05792	5.1774	-4.18757	4.1774	0.48997	3.1774	-2.07965	2.1774	-0.09933	1.1774	1.06216	0.1774	2.33481
	9.1776	8.43889	8.1776	-0.48803	7.1776	1.27592	6.1776	2.05529	5.1776	-4.09746	4.1776	0.48997	3.1776	-2.06781	2.1776	-0.10196	1.1776	1.05559	0.1776	2.31573
	9.1778	8.40535	8.1778	-0.48737	7.1778	1.20817	6.1778	2.04411	5.1778	-4.01788	4.1778	0.49457	3.1778	-2.05926	2.1778	-0.11445	1.1778	1.05559	0.1778	2.30192
	9.178	10.5021	8.178	-0.48474	7.178	1.13846	6.178	2.03358	5.178	-3.93699	4.178	0.48997	3.178	-2.05071	2.178	-0.1013	1.178	1.0523	0.178	2.28088
	9.1782	15.5604	8.1782	-0.48013	7.1782	1.07071	6.1782	2.04871	5.1782	-3.85543	4.1782	0.48273	3.1782	-2.0369	2.1782	-0.09735	1.1782	1.04704	0.1782	2.26706
	9.1784	20.332	8.1784	-0.47882	7.1784	1.01021	6.1784	2.05989	5.1784	-3.77256	4.1784	0.4755	3.1784	-2.02967	2.1784	-0.10064	1.1784	1.03849	0.1784	2.24207
	9.1786	24.0513	8.1786	-0.4775	7.1786	0.94115	6.1786	2.05002	5.1786	-3.69232	4.1786	0.47616	3.1786	-2.01914	2.1786	-0.10853	1.1786	1.03849	0.1786	2.22037
	9.1788	25.5252	8.1788	-0.4729	7.1788	0.88327	6.1788	2.05989	5.1788	-3.61471	4.1788	0.47221	3.1788	-2.00928	2.1788	-0.11445	1.1788	1.03388	0.1788	2.20393
	9.179	25.7054	8.179	-0.46961	7.179	0.82539	6.179	2.05726	5.179	-3.53119	4.179	0.46629	3.179	-2.00336	2.179	-0.148	1.179	1.02862	0.179	2.19011
	9.1792	25.6594	8.1792	-0.46501	7.1792	0.77212	6.1792	2.06581	5.1792	-3.44963	4.1792	0.46498	3.1792	-1.99941	2.1792	-0.16641	1.1792	1.03388	0.1792	2.17433
	9.1794	25.5693	8.1794	-0.46238	7.1794	0.73332	6.1794	2.07436	5.1794	-3.36742	4.1794	0.46629	3.1794	-1.99678	2.1794	-0.17102	1.1794	1.0352	0.1794	2.15657
	9.1796	25.468	8.1796	-0.45383	7.1796	0.6807	6.1796	2.07831	5.1796	-3.28587	4.1796	0.47353	3.1796	-1.98363	2.1796	-0.16773	1.1796	1.03849	0.1796	2.14013
	9.1798	25.5791	8.1798	-0.44856	7.1798	0.63532	6.1798	2.07896	5.1798	-3.20234	4.1798	0.46169	3.1798	-1.9685	2.1798	-0.17496	1.1798	1.0569	0.1798	2.12434
	9.18	28.3553	8.18	-0.44659	7.18	0.58402	6.18	2.08159	5.18	-3.11552	4.18	0.45248	3.18	-1.95732	2.18	-0.17233	1.18	1.05033	0.18	2.10856
	9.1802	30.89	8.1802	-0.44396	7.1802	0.5485	6.1802	2.08949	5.1802	-3.02542	4.1802	0.44064	3.1802	-1.9468	2.1802	-0.17299	1.1802	1.07269	0.1802	2.09278
	9.1804	32.6671	8.1804	-0.44067	7.1804	0.51496	6.1804	2.09804	5.1804	-2.93531	4.1804	0.4367	3.1804	-1.94285	2.1804	-0.18812	1.1804	1.07466	0.1804	2.07831
	9.1806	33.4011	8.1806	-0.43738	7.1806	0.48339	6.1806	2.10198	5.1806	-2.83666	4.1806	0.43538	3.1806	-1.92904	2.1806	-0.18943	1.1806	1.05427	0.1806	2.05134
	9.1808	33.5859	8.1808	-0.43804	7.1808	0.44722	6.1808	2.11316	5.1808	-2.74392	4.1808	0.42551	3.1808	-1.91588	2.1808	-0.19798	1.1808	1.04638	0.1808	2.03884
	9.181	33.6649	8.181	-0.43541	7.181	0.40841	6.181	2.11448	5.181	-2.64856	4.181	0.42157	3.181	-1.89944	2.181	-0.18943	1.181	1.04901	0.181	2.01451
	9.1812	33.6951	8.1812	-0.43081	7.1812	0.37027	6.1812	2.10593	5.1812	-2.54793	4.1812	0.41236	3.1812	-1.88168	2.1812	-0.18351	1.1812	1.05756	0.1812	1.99741
	9.1814	33.7293	8.1814	-0.42883	7.1814	0.33146	6.1814	2.10724	5.1814	-2.44204	4.1814	0.40315	3.1814	-1.84288	2.1814	-0.17825	1.1814	1.05098	0.1814	1.98228
	9.1816	33.7563	8.1816	-0.42357	7.1816	0.29134	6.1816	2.10988	5.1816	-2.33418	4.1816	0.39921	3.1816	-1.82841	2.1816	-0.17891	1.1816	1.05559	0.1816	1.96913
	9.1818	33.7826	8.1818	-0.41831	7.1818	0.25517	6.1818	2.11579	5.1818	-2.22697	4.1818	0.40907	3.1818	-1.76527	2.1818	-0.17694	1.1818	1.05296	0.1818	1.95532
	9.182	33.9806	8.182	-0.41239	7.182	0.22821	6.182	2.1204	5.182	-2.11517	4.182	0.40841	3.182	-1.70937	2.182	-0.17233	1.182	1.04112	0.182	1.93953
	9.1822	34.0937	8.1822	-0.40647	7.1822	0.19269	6.1822	2.12237	5.1822	-2.01651	4.1822	0.39789	3.1822	-1.67056	2.1822	-0.16904	1.1822	1.03191	0.1822	1.92638
	9.1824	34.1003	8.1824	-0.40055	7.1824	0.15981	6.1824	2.12961	5.1824	-1.90273	4.1824	0.38803	3.1824	-1.61334	2.1824	-0.16773	1.1824	1.02796	0.1824	1.90336
	9.1826	34.1358	8.1826	-0.39792	7.1826	0.121	6.1826	2.13487	5.1826	-1.79158	4.1826	0.38408	3.1826	-1.541	2.1826	-0.16641	1.1826	1.02994	0.1826	1.88494
	9.1828	34.1864	8.1828	-0.39332	7.1828	0.08614	6.1828	2.14408	5.1828	-1.68043	4.1828	0.38145	3.1828	-1.50482	2.1828	-0.16247	1.1828	1.02533	0.1828	1.8639
	9.183	34.2114	8.183	-0.38806	7.183	0.05457	6.183	2.14539	5.183	-1.57125	4.183	0.37356	3.183	-1.47786	2.183	-0.15523	1.183	1.03257	0.183	1.84877
	9.1832	34.2108	8.1832	-0.38345	7.1832	0.01709	6.1832	2.14736	5.1832	-1.46207	4.1832	0.37224	3.1832	-1.45681	2.1832	-0.15194	1.1832	1.02928	0.1832	1.83956
	9.1834	34.2226	8.1834	-0.37687	7.1834	-0.01054	6.1834	2.16381	5.1834	-1.35553	4.1834	0.37421	3.1834	-1.46931	2.1834	-0.14865	1.1834	1.02402	0.1834	1.82904
	9.1836	34.2272	8.1836	-0.37556	7.1836	-0.03487	6.1836	2.16709	5.1836	-1.24503	4.1836	0.36369	3.1836	-1.41472	2.1836	-0.14471	1.1836	1.02599	0.1836	1.80865
	9.1838	34.2233	8.1838	-0.37161	7.1838	-0.06513	6.1838	2.17301	5.1838	-1.1352	4.1838	0.35777	3.1838	-1.39499	2.1838	-0.13616	1.1838	1.02599	0.1838	1.80602
	9.184	34.218	8.184	-0.36767	7.184	-0.09801	6.184	2.16709	5.184	-1.02536	4.184	0.34593	3.184	-1.39565	2.184	-0.1355	1.184	1.02205	0.184	1.79221
	9.1842	34.2048	8.1842	-0.36701	7.1842	-0.11774	6.1842	2.16644	5.1842	-0.9129	4.1842	0.34067	3.1842	-1.3746	2.1842	-0.13353	1.1842	1.0181	0.1842	1.77313
	9.1844	34.1049	8.1844	-0.36767	7.1844	-0.1401	6.1844	2.1592	5.1844	-0.79912	4.1844	0.3262	3.1844	-1.35553	2.1844	-0.13287	1.1844	1.02139	0.1844	1.75472
	9.1846	33.2453	8.1846	-0.36372	7.1846	-0.16378	6.1846	2.14934	5.1846	-0.68797	4.1846	0.30844	3.1846	-1.31804	2.1846	-0.12892	1.1846	1.02533	0.1846	1.75012
	9.1848	32.633	8.1848	-0.35912	7.1848	-0.18285	6.1848	2.13421	5.1848	-0.5709	4.1848	0.29858	3.1848	-1.26345	2.1848	-0.12827	1.1848	1.02928	0.1848	1.71526
	9.185	32.2804	8.185	-0.35386	7.185	-0.20324	6.185	2.11119	5.185	-0.45448	4.185	0.28937	3.185	-1.19636	2.185	-0.12498	1.185	1.02994	0.185	1.69881
	9.1852	32.2206	8.1852	-0.34531	7.1852	-0.21311	6.1852	2.10461	5.1852	-0.34136	4.1852	0.27885	3.1852	-1.1569	2.1852	-0.12037	1.1852	1.03125	0.1852	1.68435
	9.1854	32.1857	8.1854	-0.33741	7.1854	-0.22232	6.1854	2.08817	5.1854	-0.2335	4.1854	0.26175	3.1854	-1.13454	2.1854	-0.123	1.1854	1.03454	0.1854	1.66067
	9.1856	32.1541	8.1856	-0.32952	7.1856	-0.22232	6.1856	2.08094	5.1856	-0.1138	4.1856	0.24925	3.1856	-1.10429	2.1856	-0.11314	1.1856	1.0306	0.1856	1.64488
	9.1858	32.1219	8.1858	-0.3236	7.1858	-0.21837	6.1858	2.0737	5.1858	0.00788	4.1858	0.2407	3.1858	-1.09574	2.1858	-0.11051	1.1858	1.03191	0.1858	1.64028
	9.186	32.0864	8.186	-0.31702	7.186	-0.22363	6.186	2.06647	5.186	0.12429	4.186	0.22097	3.186	-1.07535	2.186	-0.10985	1.186	1.02862	0.186	1.63502
	9.1862	32.187	8.1862	-0.30913	7.1862	-0.20982	6.1862	2.04674	5.1862	0.24662	4.1862	0.20979	3.1862	-1.07666	2.1862	-0.10722	1.1862	1.03586	0.1862	1.612
	9.1864	32.3146	8.1864	-0.30782	7.1864	-0.2039	6.1864	2.03753	5.1864	0.36764	4.1864	0.19598	3.1864	-1.05496	2.1864	-0.10196	1.1864	1.04046	0.1864	1.59687
	9.1866	32.4429	8.1866	-0.30453	7.1866	-0.21114	6.1866	2.02701	5.1866	0.49589	4.1866	0.18282	3.1866	-1.03786	2.1866	-0.09801	1.1866	1.04704	0.1866	1.58569
	9.1868	32.5711	8.1868	-0.30321	7.1868	-0.21574	6.1868	2.01122	5.1868	0.62545	4.1868	0.17033	3.1868	-1.02405	2.1868	-0.1013	1.1868	1.04572	0.1868	1.57648
	9.187	32.4915	8.187	-0.3065	7.187	-0.21048	6.187	2.00464	5.187	0.75897	4.187	0.15454	3.187	-1.00761	2.187	-0.10853	1.187	1.05625	0.187	1.54491
	9.1872	31.4701	8.1872	-0.3065	7.1872	-0.19272	6.1872	1.98886	5.1872	0.89314	4.1872	0.13547	3.1872	-0.99642	2.1872	-0.10853	1.1872	1.06216	0.1872	1.53242
	9.1874	31.3603	8.1874	-0.3065	7.1874	-0.17825	6.1874	1.97702	5.1874	1.02862	4.1874	0.11377	3.1874	-0.98787	2.1874	-0.12103	1.1874	1.06414	0.1874	1.52453
	9.1876	31.4419	8.1876	-0.30716	7.1876	-0.17825	6.1876	1.9711	5.1876	1.17266	4.1876	0.10061	3.1876	-0.97867	2.1876	-0.12761	1.1876	1.06348	0.1876	1.51532
	9.1878	29.3892	8.1878	-0.3065	7.1878	-0.16707	6.1878	1.97307	5.1878	1.3213	4.1878	0.08351	3.1878	-0.96486	2.1878	-0.12629	1.1878	1.06151	0.1878	1.49953
	9.188	24.369	8.188	-0.30453	7.188	-0.15984	6.188	1.95926	5.188	1.46928	4.188	0.0697	3.188	-0.95894	2.188	-0.11577	1.188	1.06151	0.188	1.48441
	9.1882	19.6309	8.1882	-0.30584	7.1882	-0.14208	6.1882	1.93887	5.1882	1.61989	4.1882	0.05523	3.1882	-0.9471	2.1882	-0.09472	1.1882	1.05953	0.1882	1.47651
	9.1884	15.9399	8.1884	-0.30124	7.1884	-0.13221	6.1884	1.93427	5.1884	1.7705	4.1884	0.02629	3.1884	-0.94381	2.1884	-0.07697	1.1884	1.05822	0.1884	1.47191
	9.1886	14.491	8.1886	-0.30256	7.1886	-0.12629	6.1886	1.91257	5.1886	1.92243	4.1886	0.01248	3.1886	-0.93066	2.1886	-0.07236	1.1886	1.05756	0.1886	1.4581
	9.1888	14.3318	8.1888	-0.3019	7.1888	-0.13287	6.1888	1.91257	5.1888	2.0691	4.1888	-0.00659	3.1888	-0.91421	2.1888	-0.04934	1.1888	1.06019	0.1888	1.44231
	9.189	14.395	8.189	-0.30584	7.189	-0.13945	6.189	1.9027	5.189	2.20985	4.189	-0.0204	3.189	-0.90303	2.189	-0.05263	1.189	1.04506	0.189	1.42456
	9.1892	14.4963	8.1892	-0.30321	7.1892	-0.14931	6.1892	1.88363	5.1892	2.35059	4.1892	-0.04277	3.1892	-0.88527	2.1892	-0.05526	1.1892	1.04572	0.1892	1.41403
	9.1894	14.6008	8.1894	-0.3065	7.1894	-0.14471	6.1894	1.86653	5.1894	2.48608	4.1894	-0.06118	3.1894	-0.87804	2.1894	-0.04474	1.1894	1.02862	0.1894	1.40022
	9.1896	14.4871	8.1896	-0.3065	7.1896	-0.148	6.1896	1.85666	5.1896	2.62682	4.1896	-0.06907	3.1896	-0.86949	2.1896	-0.03027	1.1896	1.01547	0.1896	1.38378
	9.1898	11.7017	8.1898	-0.30321	7.1898	-0.14865	6.1898	1.84219	5.1898	2.75573	4.1898	-0.0796	3.1898	-0.85962	2.1898	-0.02303	1.1898	1.01021	0.1898	1.36997
	9.19	9.15446	8.19	-0.30453	7.19	-0.15523	6.19	1.82904	5.19	2.88201	4.19	-0.09538	3.19	-0.8537	2.19	-0.02238	1.19	0.99574	0.19	1.3555
	9.1902	7.35764	8.1902	-0.29729	7.1902	-0.1651	6.1902	1.8172	5.1902	3.00829	4.1902	-0.11511	3.1902	-0.83989	2.1902	-0.01054	1.1902	0.9839	0.1902	1.33905
	9.1904	6.60128	8.1904	-0.29927	7.1904	-0.18285	6.1904	1.80997	5.1904	3.13457	4.1904	-0.12761	3.1904	-0.82214	2.1904	-0.00528	1.1904	0.97864	0.1904	1.33577
	9.1906	6.39082	8.1906	-0.30124	7.1906	-0.18417	6.1906	1.79615	5.1906	3.2569	4.1906	-0.14471	3.1906	-0.79714	2.1906	0.01182	1.1906	0.98324	0.1906	1.30749
	9.1908	6.28099	8.1908	-0.3065	7.1908	-0.1914	6.1908	1.7876	5.1908	3.38252	4.1908	-0.1743	3.1908	-0.76952	2.1908	-0.00199	1.1908	0.97666	0.1908	1.29959
	9.191	6.2139	8.191	-0.30979	7.191	-0.19732	6.191	1.78826	5.191	3.50353	4.191	-0.18943	3.191	-0.74518	2.191	-0.00659	1.191	0.96285	0.191	1.28512
	9.1912	6.13695	8.1912	-0.31242	7.1912	-0.2039	6.1912	1.78695	5.1912	3.62323	4.1912	-0.20982	3.1912	-0.72743	2.1912	0.0013	1.1912	0.96154	0.1912	1.27197
	9.1914	6.0646	8.1914	-0.30782	7.1914	-0.2039	6.1914	1.7876	5.1914	3.73767	4.1914	-0.22824	3.1914	-0.68862	2.1914	0.0013	1.1914	0.95101	0.1914	1.25355
	9.1916	5.98831	8.1916	-0.30847	7.1916	-0.2085	6.1916	1.78168	5.1916	3.85737	4.1916	-0.24731	3.1916	-0.65508	2.1916	0.00985	1.1916	0.94641	0.1916	1.24632
	9.1918	5.7397	8.1918	-0.30584	7.1918	-0.21311	6.1918	1.77116	5.1918	4.02377	4.1918	-0.2677	3.1918	-0.63075	2.1918	0.01445	1.1918	0.9543	0.1918	1.22725
	9.192	5.57528	8.192	-0.30782	7.192	-0.2164	6.192	1.76261	5.192	4.35657	4.192	-0.2894	3.192	-0.61825	2.192	0.02629	1.192	0.95628	0.192	1.21212
	9.1922	5.51543	8.1922	-0.30519	7.1922	-0.22166	6.1922	1.74814	5.1922	4.55256	4.1922	-0.3065	3.1922	-0.59786	2.1922	0.03879	1.1922	0.95759	0.1922	1.20094
	9.1924	5.42203	8.1924	-0.29861	7.1924	-0.22363	6.1924	1.73236	5.1924	4.66634	4.1924	-0.31637	3.1924	-0.57681	2.1924	0.04537	1.1924	0.95036	0.1924	1.18515
	9.1926	5.30891	8.1926	-0.29006	7.1926	-0.23218	6.1926	1.71328	5.1926	4.77947	4.1926	-0.34531	3.1926	-0.54919	2.1926	0.05655	1.1926	0.94641	0.1926	1.17923
	9.1928	5.21749	8.1928	-0.28677	7.1928	-0.23744	6.1928	1.70013	5.1928	4.95112	4.1928	-0.35977	3.1928	-0.51499	2.1928	0.06312	1.1928	0.95299	0.1928	1.14635
	9.193	5.14843	8.193	-0.28546	7.193	-0.24336	6.193	1.68171	5.193	5.07017	4.193	-0.37951	3.193	-0.46303	2.193	0.06707	1.193	0.94181	0.193	1.12728
	9.1932	5.06688	8.1932	-0.2848	7.1932	-0.2506	6.1932	1.6587	5.1932	5.1754	4.1932	-0.40779	3.1932	-0.41173	2.1932	0.07628	1.1932	0.94509	0.1932	1.11478
	9.1934	4.98204	8.1934	-0.27954	7.1934	-0.26244	6.1934	1.64883	5.1934	5.28392	4.1934	-0.43015	3.1934	-0.39858	2.1934	0.08154	1.1934	0.94904	0.1934	1.10952
	9.1936	4.9064	8.1936	-0.27756	7.1936	-0.26309	6.1936	1.62121	5.1936	5.56673	4.1936	-0.4558	3.1936	-0.392	2.1936	0.08285	1.1936	0.94904	0.1936	1.0819
	9.1938	4.82879	8.1938	-0.27362	7.1938	-0.26309	6.1938	1.60542	5.1938	5.70879	4.1938	-0.47356	3.1938	-0.38411	2.1938	0.09075	1.1938	0.95693	0.1938	1.07466
	9.194	4.74921	8.194	-0.26572	7.194	-0.26967	6.194	1.58109	5.194	5.67985	4.194	-0.49789	3.194	-0.34662	2.194	0.09995	1.194	0.95956	0.194	1.06216
	9.1942	4.66503	8.1942	-0.25849	7.1942	-0.27559	6.1942	1.57188	5.1942	5.63513	4.1942	-0.51368	3.1942	-0.32163	2.1942	0.11179	1.1942	0.96154	0.1942	1.06743
	9.1944	4.58216	8.1944	-0.25389	7.1944	-0.27822	6.1944	1.56201	5.1944	9.0716	4.1944	-0.52683	3.1944	-0.3019	2.1944	0.12034	1.1944	0.96088	0.1944	1.04441
	9.1946	4.49797	8.1946	-0.25323	7.1946	-0.2894	6.1946	1.55544	5.1946	11.9306	4.1946	-0.54788	3.1946	-0.28414	2.1946	0.12824	1.1946	0.95759	0.1946	1.04572
	9.1948	4.41642	8.1948	-0.24797	7.1948	-0.29466	6.1948	1.54886	5.1948	13.786	4.1948	-0.56958	3.1948	-0.27164	2.1948	0.13744	1.1948	0.96154	0.1948	1.04046
	9.195	4.33289	8.195	-0.24665	7.195	-0.29861	6.195	1.53176	5.195	16.9936	4.195	-0.58208	3.195	-0.25389	2.195	0.14665	1.195	0.96417	0.195	1.02336
	9.1952	4.24805	8.1952	-0.24468	7.1952	-0.30519	6.1952	1.52584	5.1952	18.8522	4.1952	-0.59786	3.1952	-0.24534	2.1952	0.15652	1.1952	0.9668	0.1952	1.01613
	9.1954	4.16255	8.1954	-0.24731	7.1954	-0.31308	6.1954	1.51466	5.1954	19.1804	4.1954	-0.61167	3.1954	-0.24468	2.1954	0.16046	1.1954	0.96548	0.1954	0.99771
	9.1956	4.07573	8.1956	-0.24731	7.1956	-0.32163	6.1956	1.50414	5.1956	19.1811	4.1956	-0.62746	3.1956	-0.21048	2.1956	0.17033	1.1956	0.96746	0.1956	0.97864
	9.1958	3.99154	8.1958	-0.24468	7.1958	-0.32163	6.1958	1.49361	5.1958	19.1094	4.1958	-0.63667	3.1958	-0.1914	2.1958	0.18348	1.1958	0.96877	0.1958	0.96811
	9.196	3.90604	8.196	-0.2427	7.196	-0.33478	6.196	1.47651	5.196	19.0173	4.196	-0.65179	3.196	-0.15523	2.196	0.19466	1.196	0.96417	0.196	0.97469
	9.1962	3.82581	8.1962	-0.23876	7.1962	-0.3407	6.1962	1.45021	5.1962	18.9226	4.1962	-0.67087	3.1962	-0.1401	2.1962	0.20387	1.1962	0.96746	0.1962	0.96022
	9.1964	3.74425	8.1964	-0.23021	7.1964	-0.33544	6.1964	1.43311	5.1964	18.8226	4.1964	-0.68994	3.1964	-0.12827	2.1964	0.21571	1.1964	0.96877	0.1964	0.93983
	9.1966	3.66598	8.1966	-0.22758	7.1966	-0.33807	6.1966	1.41337	5.1966	18.7273	4.1966	-0.70638	3.1966	-0.12169	2.1966	0.22821	1.1966	0.97272	0.1966	0.92471
	9.1968	3.58838	8.1968	-0.22232	7.1968	-0.34991	6.1968	1.39496	5.1968	18.6227	4.1968	-0.71756	3.1968	-0.11511	2.1968	0.2407	1.1968	0.96746	0.1968	0.92142
	9.197	3.51011	8.197	-0.21508	7.197	-0.36175	6.197	1.37852	5.197	19.7164	4.197	-0.73072	3.197	-0.10853	2.197	0.24399	1.197	0.96548	0.197	0.91155
	9.1972	3.42987	8.1972	-0.21179	7.1972	-0.36438	6.1972	1.35681	5.1972	22.0453	4.1972	-0.73729	3.1972	-0.09933	2.1972	0.25714	1.1972	0.96351	0.1972	0.91353
	9.1974	3.34832	8.1974	-0.20259	7.1974	-0.36241	6.1974	1.34366	5.1974	23.6646	4.1974	-0.75176	3.1974	-0.09078	2.1974	0.27688	1.1974	0.96483	0.1974	0.90103
	9.1976	3.26808	8.1976	-0.19667	7.1976	-0.36635	6.1976	1.32985	5.1976	24.9076	4.1976	-0.76163	3.1976	-0.08617	2.1976	0.27819	1.1976	0.9668	0.1976	0.89248
	9.1978	3.1885	8.1978	-0.19206	7.1978	-0.3703	6.1978	1.31538	5.1978	25.4114	4.1978	-0.77347	3.1978	-0.06973	2.1978	0.26898	1.1978	0.96877	0.1978	0.88459
	9.198	3.11155	8.198	-0.18351	7.198	-0.38543	6.198	1.31209	5.198	25.6298	4.198	-0.79057	3.198	-0.06118	2.198	0.25649	1.198	0.97338	0.198	0.87406
	9.1982	3.03525	8.1982	-0.17562	7.1982	-0.38477	6.1982	1.30288	5.1982	25.7074	4.1982	-0.79385	3.1982	-0.04934	2.1982	0.26898	1.1982	0.97206	0.1982	0.86223
	9.1984	2.9583	8.1984	-0.16641	7.1984	-0.39398	6.1984	1.2963	5.1984	25.7357	4.1984	-0.81095	3.1984	-0.03948	2.1984	0.2874	1.1984	0.97338	0.1984	0.8471
	9.1986	2.88201	8.1986	-0.1572	7.1986	-0.39003	6.1986	1.28381	5.1986	25.7791	4.1986	-0.81819	3.1986	-0.02961	2.1986	0.28543	1.1986	0.97009	0.1986	0.83066
	9.1988	2.80638	8.1988	-0.14668	7.1988	-0.39134	6.1988	1.27657	5.1988	25.8159	4.1988	-0.8366	3.1988	-0.01843	2.1988	0.29989	1.1988	0.96943	0.1988	0.80566
	9.199	2.73074	8.199	-0.14076	7.199	-0.39398	6.199	1.26934	5.199	25.8435	4.199	-0.87804	3.199	-0.01514	2.199	0.30844	1.199	0.95628	0.199	0.77936
	9.1992	2.65774	8.1992	-0.13419	7.1992	-0.39726	6.1992	1.26802	5.1992	25.8698	4.1992	-0.89843	3.1992	-1.49184e-05	2.1992	0.30318	1.1992	0.9497	0.1992	0.75042
	9.1994	2.58802	8.1994	-0.12695	7.1994	-0.39858	6.1994	1.25816	5.1994	25.8909	4.1994	-0.90764	3.1994	0.00196	2.1994	0.30516	1.1994	0.95299	0.1994	0.7274
	9.1996	2.51962	8.1996	-0.12103	7.1996	-0.39398	6.1996	1.25684	5.1996	25.9099	4.1996	-0.92013	3.1996	0.01117	2.1996	0.31634	1.1996	0.95167	0.1996	0.70569
	9.1998	2.45122	8.1998	-0.11445	7.1998	-0.40384	6.1998	1.2575	5.1998	25.9231	4.1998	-0.93329	3.1998	0.02103	2.1998	0.32752	1.1998	0.95628	0.1998	0.68399
	9.2	2.38545	8.2	-0.11051	7.2	-0.40253	6.2	1.25158	5.2	25.933	4.2	-0.94776	3.2	0.03024	2.2	0.33409	1.2	0.96351	0.2	0.66492
	9.2002	2.31902	8.2002	-0.10459	7.2002	-0.39463	6.2002	1.24829	5.2002	25.9402	4.2002	-0.96354	3.2002	0.04142	2.2002	0.34133	1.2002	0.97009	0.2002	0.64913
	9.2004	2.24996	8.2004	-0.09341	7.2004	-0.39726	6.2004	1.24435	5.2004	25.9501	4.2004	-0.97801	3.2004	0.04602	2.2004	0.36369	1.2004	0.95628	0.2004	0.63466
	9.2006	2.18419	8.2006	-0.08091	7.2006	-0.40581	6.2006	1.24106	5.2006	25.9474	4.2006	-0.97801	3.2006	0.05655	2.2006	0.3683	1.2006	0.95496	0.2006	0.61559
	9.2008	2.11843	8.2008	-0.07631	7.2008	-0.40647	6.2008	1.23843	5.2008	25.933	4.2008	-0.98853	3.2008	0.07299	2.2008	0.37027	1.2008	0.95562	0.2008	0.59586
	9.201	2.04805	8.201	-0.06973	7.201	-0.40844	6.201	1.23251	5.201	25.9225	4.201	-0.99577	3.201	0.08877	2.201	0.38145	1.201	0.94838	0.201	0.57218
	9.2012	1.96518	8.2012	-0.06447	7.2012	-0.41436	6.2012	1.22001	5.2012	25.9099	4.2012	-1.00695	3.2012	0.09732	2.2012	0.38605	1.2012	0.94641	0.2012	0.55574
	9.2014	1.881	8.2014	-0.05921	7.2014	-0.41305	6.2014	1.21607	5.2014	25.8876	4.2014	-1.01616	3.2014	0.10259	2.2014	0.39	1.2014	0.93391	0.2014	0.52746
	9.2016	1.79155	8.2016	-0.05066	7.2016	-0.42291	6.2016	1.21475	5.2016	25.8231	4.2016	-1.02471	3.2016	0.11245	2.2016	0.39986	1.2016	0.93457	0.2016	0.51233
	9.2018	1.69881	8.2018	-0.04211	7.2018	-0.42423	6.2018	1.20817	5.2018	25.5943	4.2018	-1.02339	3.2018	0.1039	2.2018	0.40644	1.2018	0.93523	0.2018	0.49194
	9.202	1.60542	8.202	-0.03685	7.202	-0.42686	6.202	1.20752	5.202	25.4903	4.202	-1.02405	3.202	0.09272	2.202	0.41894	1.202	0.92668	0.202	0.47221
	9.2022	1.51729	8.2022	-0.03422	7.2022	-0.42949	6.2022	1.20291	5.2022	25.4608	4.2022	-1.03523	3.2022	0.08812	2.2022	0.43078	1.2022	0.9201	0.2022	0.45511
	9.2024	1.43179	8.2024	-0.02764	7.2024	-0.42949	6.2024	1.20225	5.2024	25.4292	4.2024	-1.03391	3.2024	0.08483	2.2024	0.44459	1.2024	0.92865	0.2024	0.43012
	9.2026	1.34563	8.2026	-0.01843	7.2026	-0.43146	6.2026	1.20028	5.2026	25.3318	4.2026	-1.03786	3.2026	0.09075	2.2026	0.45774	1.2026	0.9201	0.2026	0.41894
	9.2028	1.2621	8.2028	-0.00791	7.2028	-0.43212	6.2028	1.19699	5.2028	25.2851	4.2028	-1.0372	3.2028	0.09075	2.2028	0.47747	1.2028	0.92865	0.2028	0.40973
	9.203	1.17858	8.203	0.0013	7.203	-0.43278	6.203	1.19699	5.203	25.2503	4.203	-1.03654	3.203	0.0868	2.203	0.49128	1.203	0.91681	0.203	0.39066
	9.2032	1.10294	8.2032	0.00919	7.2032	-0.43212	6.2032	1.19107	5.2032	25.2187	4.2032	-1.03326	3.2032	0.0993	2.2032	0.51167	1.2032	0.90432	0.2032	0.36961
	9.2034	1.02205	8.2034	0.01972	7.2034	-0.43673	6.2034	1.18713	5.2034	25.0122	4.2034	-1.02734	3.2034	0.11969	2.2034	0.5314	1.2034	0.90037	0.2034	0.36172
	9.2036	0.94378	8.2036	0.02761	7.2036	-0.43607	6.2036	1.18121	5.2036	24.9497	4.2036	-1.02536	3.2036	0.14731	2.2036	0.55113	1.2036	0.89248	0.2036	0.34528
	9.2038	0.86486	8.2038	0.0355	7.2038	-0.43738	6.2038	1.17332	5.2038	25.0504	4.2038	-1.02339	3.2038	0.15126	2.2038	0.56429	1.2038	0.89116	0.2038	0.32489
	9.204	0.79185	8.204	0.04339	7.204	-0.44199	6.204	1.15885	5.204	25.1694	4.204	-1.01353	3.204	0.16572	2.204	0.58139	1.204	0.88985	0.204	0.29332
	9.2042	0.72082	8.2042	0.05194	7.2042	-0.44791	6.2042	1.14635	5.2042	21.8026	4.2042	-1.00826	3.2042	0.17164	2.2042	0.59652	1.2042	0.88919	0.2042	0.27227
	9.2044	0.65439	8.2044	0.07036	7.2044	-0.44856	6.2044	1.13057	5.2044	19.0061	4.2044	-1.00103	3.2044	0.16967	2.2044	0.61098	1.2044	0.89116	0.2044	0.26175
	9.2046	0.59125	8.2046	0.07562	7.2046	-0.44856	6.2046	1.11149	5.2046	17.2132	4.2046	-0.99379	3.2046	0.15915	2.2046	0.62677	1.2046	0.89051	0.2046	0.23939
	9.2048	0.5314	8.2048	0.08549	7.2048	-0.44988	6.2048	1.09637	5.2048	14.0589	4.2048	-0.99379	3.2048	0.14007	2.2048	0.64124	1.2048	0.89182	0.2048	0.22689
	9.205	0.47418	8.205	0.09667	7.205	-0.44856	6.205	1.074	5.205	12.2627	4.205	-0.98919	3.205	0.14994	2.205	0.66163	1.205	0.89248	0.205	0.20979
	9.2052	0.42486	8.2052	0.10982	7.2052	-0.44856	6.2052	1.05164	5.2052	11.9799	4.2052	-0.98656	3.2052	0.16441	2.2052	0.67741	1.2052	0.89774	0.2052	0.19729
	9.2054	0.37421	8.2054	0.12232	7.2054	-0.44593	6.2054	1.03586	5.2054	12.0181	4.2054	-0.97932	3.2054	0.16309	2.2054	0.69451	1.2054	0.89971	0.2054	0.18019
	9.2056	0.32291	8.2056	0.13218	7.2056	-0.44659	6.2056	1.01152	5.2056	12.1213	4.2056	-0.96683	3.2056	0.15849	2.2056	0.70569	1.2056	0.90169	0.2056	0.1723
	9.2058	0.2703	8.2058	0.14468	7.2058	-0.44462	6.2058	0.98785	5.2058	12.2417	4.2058	-0.96222	3.2058	0.15257	2.2058	0.72345	1.2058	0.90498	0.2058	0.16309
	9.206	0.22163	8.206	0.1552	7.206	-0.43936	6.206	0.9668	5.206	12.362	4.206	-0.9517	3.206	0.14336	2.206	0.73858	1.206	0.90892	0.206	0.15717
	9.2062	0.17099	8.2062	0.16441	7.2062	-0.44001	6.2062	0.94312	5.2062	12.4758	4.2062	-0.93723	3.2062	0.14336	2.2062	0.75436	1.2062	0.90826	0.2062	0.14402
	9.2064	0.12166	8.2064	0.17625	7.2064	-0.43936	6.2064	0.9201	5.2064	12.5778	4.2064	-0.92934	3.2064	0.14731	2.2064	0.76686	1.2064	0.91747	0.2064	0.12561
	9.2066	0.07628	8.2066	0.18217	7.2066	-0.43146	6.2066	0.88919	5.2066	12.6856	4.2066	-0.92342	3.2066	0.14599	2.2066	0.7787	1.2066	0.9155	0.2066	0.12561
	9.2068	0.03155	8.2068	0.1894	7.2068	-0.43607	6.2068	0.86749	5.2068	11.5893	4.2068	-0.91553	3.2068	0.14994	2.2068	0.78922	1.2068	0.91813	0.2068	0.11114
	9.207	-0.0112	8.207	0.19664	7.207	-0.43278	6.207	0.84776	5.207	9.25904	4.207	-0.90829	3.207	0.1552	2.207	0.78922	1.207	0.92208	0.207	0.08943
	9.2072	-0.05263	8.2072	0.20321	7.2072	-0.43081	6.2072	0.81816	5.2072	7.62992	4.2072	-0.90566	3.2072	0.15652	2.2072	0.78264	1.2072	0.92405	0.2072	0.0993
	9.2074	-0.09801	8.2074	0.20584	7.2074	-0.42489	6.2074	0.78199	5.2074	6.37438	4.2074	-0.89711	3.2074	0.15915	2.2074	0.78988	1.2074	0.92865	0.2074	0.09864
	9.2076	-0.13747	8.2076	0.20979	7.2076	-0.42357	6.2076	0.74713	5.2076	5.86072	4.2076	-0.89382	3.2076	0.15652	2.2076	0.80435	1.2076	0.93194	0.2076	0.08285
	9.2078	-0.17891	8.2078	0.21571	7.2078	-0.42357	6.2078	0.70701	5.2078	5.6246	4.2078	-0.88659	3.2078	0.14928	2.2078	0.81356	1.2078	0.93523	0.2078	0.0743
	9.208	-0.21903	8.208	0.21834	7.208	-0.42226	6.208	0.6807	5.208	5.52727	4.208	-0.88001	3.208	0.15717	2.208	0.8004	1.208	0.93654	0.208	0.05392
	9.2082	-0.25323	8.2082	0.22557	7.2082	-0.41634	6.2082	0.65374	5.2082	5.47465	4.2082	-0.86949	3.2082	0.15586	2.2082	0.80303	1.2082	0.93391	0.2082	0.04602
	9.2084	-0.28874	8.2084	0.23084	7.2084	-0.4216	6.2084	0.6248	5.2084	5.4023	4.2084	-0.86423	3.2084	0.16112	2.2084	0.79974	1.2084	0.93194	0.2084	0.03747
	9.2086	-0.32294	8.2086	0.23741	7.2086	-0.42028	6.2086	0.60704	5.2086	5.3339	4.2086	-0.85305	3.2086	0.15981	2.2086	0.79646	1.2086	0.94641	0.2086	0.0401
	9.2088	-0.35649	8.2088	0.24465	7.2088	-0.4216	6.2088	0.58205	5.2088	5.26748	4.2088	-0.81885	3.2088	0.16638	2.2088	0.7958	1.2088	0.95364	0.2088	0.04537
	9.209	-0.3874	8.209	0.25057	7.209	-0.42028	6.209	0.55311	5.209	5.19908	4.209	-0.80504	3.209	0.16375	2.209	0.80632	1.209	0.9668	0.209	0.04865
	9.2092	-0.41765	8.2092	0.25714	7.2092	-0.41042	6.2092	0.53667	5.2092	5.12541	4.2092	-0.79254	3.2092	0.16836	2.2092	0.81356	1.2092	0.97272	0.2092	0.05457
	9.2094	-0.44988	8.2094	0.26438	7.2094	-0.41305	6.2094	0.51562	5.2094	5.05504	4.2094	-0.78728	3.2094	0.16836	2.2094	0.81158	1.2094	0.97732	0.2094	0.0526
	9.2096	-0.48079	8.2096	0.27293	7.2096	-0.40318	6.2096	0.49194	5.2096	4.98072	4.2096	-0.77281	3.2096	0.17099	2.2096	0.8175	1.2096	0.97403	0.2096	0.04208
	9.2098	-0.51236	8.2098	0.27688	7.2098	-0.41042	6.2098	0.4755	5.2098	4.90509	4.2098	-0.759	3.2098	0.17362	2.2098	0.81882	1.2098	0.97403	0.2098	0.03879
	9.21	-0.53998	8.21	0.28345	7.21	-0.41699	6.21	0.45971	5.21	4.82748	4.21	-0.74255	3.21	0.1723	2.21	0.82079	1.21	0.97798	0.21	0.02498
	9.2102	-0.56366	8.2102	0.28674	7.2102	-0.40844	6.2102	0.44459	5.2102	4.74395	4.2102	-0.72808	3.2102	0.1723	2.2102	0.80172	1.2102	0.99113	0.2102	0.02695
	9.2104	-0.59063	8.2104	0.28608	7.2104	-0.39924	6.2104	0.42683	5.2104	4.6545	4.2104	-0.7123	3.2104	0.17888	2.2104	0.80895	1.2104	0.99442	0.2104	0.02037
	9.2106	-0.61299	8.2106	0.29332	7.2106	-0.39924	6.2106	0.40973	5.2106	4.5815	4.2106	-0.70375	3.2106	0.18546	2.2106	0.81092	1.2106	0.99376	0.2106	0.01445
	9.2108	-0.62943	8.2108	0.29792	7.2108	-0.39661	6.2108	0.3946	5.2108	4.496	4.2108	-0.70704	3.2108	0.1894	2.2108	0.80764	1.2108	1.00166	0.2108	0.01709
	9.211	-0.63338	8.211	0.29332	7.211	-0.39398	6.211	0.38211	5.211	4.41971	4.211	-0.69125	3.211	0.19203	2.211	0.80435	1.211	1.01218	0.211	0.0138
	9.2112	-0.63864	8.2112	0.29924	7.2112	-0.39792	6.2112	0.36501	5.2112	4.34341	4.2112	-0.6827	3.2112	0.19203	2.2112	0.80961	1.2112	1.02862	0.2112	0.01248
	9.2114	-0.63601	8.2114	0.29989	7.2114	-0.39332	6.2114	0.34856	5.2114	4.26646	4.2114	-0.66823	3.2114	0.19729	2.2114	0.80961	1.2114	1.02468	0.2114	0.01051
	9.2116	-0.62811	8.2116	0.30581	7.2116	-0.39726	6.2116	0.33409	5.2116	4.1803	4.2116	-0.65508	3.2116	0.22426	2.2116	0.80895	1.2116	1.02468	0.2116	0.01248
	9.2118	-0.61825	8.2118	0.31173	7.2118	-0.39398	6.2118	0.31765	5.2118	4.10006	4.2118	-0.64719	3.2118	0.25188	2.2118	0.80961	1.2118	1.03191	0.2118	0.00854
	9.212	-0.61233	8.212	0.31765	7.212	-0.39266	6.212	0.29989	5.212	4.01785	4.212	-0.6268	3.212	0.26504	2.212	0.81421	1.212	1.03717	0.212	0.00459
	9.2122	-0.60838	8.2122	0.31765	7.2122	-0.39069	6.2122	0.28148	5.2122	3.9363	4.2122	-0.6051	3.2122	0.28674	2.2122	0.8175	1.2122	1.03388	0.2122	-0.0033
	9.2124	-0.59786	8.2124	0.31502	7.2124	-0.39003	6.2124	0.26635	5.2124	3.86132	4.2124	-0.58076	3.2124	0.30647	2.2124	0.82276	1.2124	1.04506	0.2124	0.00327
	9.2126	-0.588	8.2126	0.31897	7.2126	-0.38871	6.2126	0.2532	5.2126	3.77845	4.2126	-0.56366	3.2126	0.31108	2.2126	0.82802	1.2126	1.04572	0.2126	-0.00528
	9.2128	-0.5801	8.2128	0.32357	7.2128	-0.38806	6.2128	0.23478	5.2128	3.69755	4.2128	-0.56498	3.2128	0.32883	2.2128	0.84052	1.2128	1.05493	0.2128	-0.01317
	9.213	-0.57616	8.213	0.32949	7.213	-0.38806	6.213	0.21505	5.213	3.60877	4.213	-0.54919	3.213	0.33738	2.213	0.8471	1.213	1.06545	0.213	-0.00922
	9.2132	-0.57155	8.2132	0.33409	7.2132	-0.38674	6.2132	0.20519	5.2132	3.52195	4.2132	-0.53406	3.2132	0.35054	2.2132	0.85302	1.2132	1.07137	0.2132	-0.01843
	9.2134	-0.56761	8.2134	0.34001	7.2134	-0.38937	6.2134	0.19137	5.2134	3.43908	4.2134	-0.51894	3.2134	0.3604	2.2134	0.85499	1.2134	1.074	0.2134	-0.03158
	9.2136	-0.56432	8.2136	0.34264	7.2136	-0.38674	6.2136	0.18085	5.2136	3.36016	4.2136	-0.50118	3.2136	0.37027	2.2136	0.86551	1.2136	1.08058	0.2136	-0.03553
	9.2138	-0.55906	8.2138	0.34659	7.2138	-0.38806	6.2138	0.16901	5.2138	3.27926	4.2138	-0.49263	3.2138	0.38211	2.2138	0.87012	1.2138	1.08584	0.2138	-0.03948
	9.214	-0.55445	8.214	0.34593	7.214	-0.38674	6.214	0.15915	5.214	3.19968	4.214	-0.47882	3.214	0.38868	2.214	0.88064	1.214	1.09045	0.214	-0.04474
	9.2142	-0.55511	8.2142	0.34264	7.2142	-0.38214	6.2142	0.14599	5.2142	3.1201	4.2142	-0.46829	3.2142	0.40052	2.2142	0.88919	1.2142	1.09176	0.2142	-0.05066
	9.2144	-0.55577	8.2144	0.34856	7.2144	-0.38214	6.2144	0.13416	5.2144	3.04117	4.2144	-0.45646	3.2144	0.4196	2.2144	0.8984	1.2144	1.09637	0.2144	-0.05263
	9.2146	-0.55971	8.2146	0.34988	7.2146	-0.38148	6.2146	0.11508	5.2146	2.96751	4.2146	-0.43936	3.2146	0.45906	2.2146	0.90234	1.2146	1.09571	0.2146	-0.06052
	9.2148	-0.56498	8.2148	0.34791	7.2148	-0.38082	6.2148	0.1085	5.2148	2.88333	4.2148	-0.42423	3.2148	0.47682	2.2148	0.90366	1.2148	1.09637	0.2148	-0.06315
	9.215	-0.5755	8.215	0.34725	7.215	-0.38214	6.215	0.08877	5.215	2.79717	4.215	-0.41173	3.215	0.48931	2.215	0.90695	1.215	1.10163	0.215	-0.07105
	9.2152	-0.5801	8.2152	0.34593	7.2152	-0.38345	6.2152	0.05918	5.2152	2.71233	4.2152	-0.40121	3.2152	0.50707	2.2152	0.90826	1.2152	1.10755	0.2152	-0.08091
	9.2154	-0.58931	8.2154	0.34199	7.2154	-0.38411	6.2154	0.0401	5.2154	2.63472	4.2154	-0.39134	3.2154	0.5222	2.2154	0.91287	1.2154	1.11083	0.2154	-0.09735
	9.2156	-0.59326	8.2156	0.3387	7.2156	-0.38543	6.2156	0.02235	5.2156	2.55448	4.2156	-0.37227	3.2156	0.51891	2.2156	0.91616	1.2156	1.11478	0.2156	-0.10064
	9.2158	-0.60049	8.2158	0.33804	7.2158	-0.39266	6.2158	0.00722	5.2158	2.46964	4.2158	-0.35977	3.2158	0.54522	2.2158	0.91747	1.2158	1.11741	0.2158	-0.10196
	9.216	-0.60444	8.216	0.33344	7.216	-0.39266	6.216	-0.00199	5.216	2.39203	4.216	-0.34662	3.216	0.5656	2.216	0.91879	1.216	1.12333	0.216	-0.11248
	9.2162	-0.60312	8.2162	0.33146	7.2162	-0.39858	6.2162	-0.01383	5.2162	2.321	4.2162	-0.33281	3.2162	0.58402	2.2162	0.92405	1.2162	1.1207	0.2162	-0.13221
	9.2164	-0.60575	8.2164	0.33344	7.2164	-0.39463	6.2164	-0.02369	5.2164	2.24668	4.2164	-0.31637	3.2164	0.60638	2.2164	0.92931	1.2164	1.1332	0.2164	-0.14668
	9.2166	-0.60707	8.2166	0.33344	7.2166	-0.38937	6.2166	-0.03882	5.2166	2.17236	4.2166	-0.29992	3.2166	0.63335	2.2166	0.93194	1.2166	1.13846	0.2166	-0.14602
	9.2168	-0.60707	8.2168	0.33409	7.2168	-0.38477	6.2168	-0.05592	5.2168	2.09869	4.2168	-0.28546	3.2168	0.65242	2.2168	0.9372	1.2168	1.14767	0.2168	-0.15129
	9.217	-0.60904	8.217	0.33738	7.217	-0.38082	6.217	-0.06513	5.217	2.02372	4.217	-0.27164	3.217	0.67939	2.217	0.94115	1.217	1.15293	0.217	-0.17694
	9.2172	-0.60904	8.2172	0.34264	7.2172	-0.38082	6.2172	-0.06776	5.2172	1.95203	4.2172	-0.25783	3.2172	0.70767	2.2172	0.93852	1.2172	1.15358	0.2172	-0.18351
	9.2174	-0.61365	8.2174	0.34528	7.2174	-0.3749	6.2174	-0.06842	5.2174	1.87902	4.2174	-0.24205	3.2174	0.73726	2.2174	0.93852	1.2174	1.1549	0.2174	-0.17562
	9.2176	-0.61628	8.2176	0.34396	7.2176	-0.38016	6.2176	-0.07433	5.2176	1.81588	4.2176	-0.22692	3.2176	0.77344	2.2176	0.94707	1.2176	1.15556	0.2176	-0.18022
	9.2178	-0.61825	8.2178	0.34593	7.2178	-0.37885	6.2178	-0.09472	5.2178	1.74617	4.2178	-0.21508	3.2178	0.80106	2.2178	0.95233	1.2178	1.16082	0.2178	-0.17233
	9.218	-0.62351	8.218	0.34462	7.218	-0.37885	6.218	-0.10985	5.218	1.66593	4.218	-0.20259	3.218	0.83131	2.218	0.94904	1.218	1.16805	0.218	-0.17694
	9.2182	-0.62483	8.2182	0.34264	7.2182	-0.36701	6.2182	-0.12103	5.2182	1.58635	4.2182	-0.19206	3.2182	0.85302	2.2182	0.95759	1.2182	1.17332	0.2182	-0.17759
	9.2184	-0.62746	8.2184	0.3433	7.2184	-0.36109	6.2184	-0.14602	5.2184	1.50414	4.2184	-0.17891	3.2184	0.88064	2.2184	0.95956	1.2184	1.16674	0.2184	-0.17957
	9.2186	-0.62877	8.2186	0.34133	7.2186	-0.35386	6.2186	-0.15786	5.2186	1.41337	4.2186	-0.16904	3.2186	0.90826	2.2186	0.96877	1.2186	1.17134	0.2186	-0.18417
	9.2188	-0.63009	8.2188	0.34396	7.2188	-0.3532	6.2188	-0.16707	5.2188	1.32853	4.2188	-0.15786	3.2188	0.9372	2.2188	0.96746	1.2188	1.17003	0.2188	-0.18022
	9.219	-0.63206	8.219	0.34264	7.219	-0.35254	6.219	-0.18088	5.219	1.24303	4.219	-0.14865	3.219	0.97206	2.219	0.97075	1.219	1.16477	0.219	-0.18877
	9.2192	-0.63206	8.2192	0.34199	7.2192	-0.34004	6.2192	-0.19732	5.2192	1.14898	4.2192	-0.12958	3.2192	0.99574	2.2192	0.97403	1.2192	1.16805	0.2192	-0.19535
	9.2194	-0.63469	8.2194	0.33804	7.2194	-0.3407	6.2194	-0.20785	5.2194	1.05756	4.2194	-0.1184	3.2194	1.0306	2.2194	0.97535	1.2194	1.16608	0.2194	-0.19404
	9.2196	-0.63338	8.2196	0.33804	7.2196	-0.33939	6.2196	-0.2164	5.2196	0.96614	4.2196	-0.10459	3.2196	1.06216	2.2196	0.98127	1.2196	1.17332	0.2196	-0.19798
	9.2198	-0.63732	8.2198	0.33607	7.2198	-0.33807	6.2198	-0.22495	5.2198	0.88327	4.2198	-0.09538	3.2198	1.09373	2.2198	0.98324	1.2198	1.1766	0.2198	-0.19535
	9.22	-0.64127	8.22	0.33738	7.22	-0.34596	6.22	-0.22889	5.22	0.79646	4.22	-0.08091	3.22	1.13122	2.22	0.98521	1.22	1.17463	0.22	-0.19732
	9.2202	-0.6439	8.2202	0.33936	7.2202	-0.34662	6.2202	-0.23415	5.2202	0.72345	4.2202	-0.07302	3.2202	1.15819	2.2202	0.98587	1.2202	1.17397	0.2202	-0.19995
	9.2204	-0.64719	8.2204	0.33409	7.2204	-0.34596	6.2204	-0.23744	5.2204	0.64453	4.2204	-0.05921	3.2204	1.1891	2.2204	0.9885	1.2204	1.17595	0.2204	-0.20127
	9.2206	-0.64916	8.2206	0.33212	7.2206	-0.34531	6.2206	-0.24336	5.2206	0.57021	4.2206	-0.03356	3.2206	1.21804	2.2206	0.98324	1.2206	1.17595	0.2206	-0.20259
	9.2208	-0.65048	8.2208	0.33804	7.2208	-0.33018	6.2208	-0.24928	5.2208	0.48602	4.2208	-0.02567	3.2208	1.26145	2.2208	0.9885	1.2208	1.17134	0.2208	-0.20456
	9.221	-0.6485	8.221	0.33146	7.221	-0.32492	6.221	-0.2552	5.221	0.41433	4.221	-0.00725	3.221	1.29433	2.221	0.98719	1.221	1.1674	0.221	-0.20785
	9.2212	-0.65048	8.2212	0.33081	7.2212	-0.32294	6.2212	-0.25849	5.2212	0.35054	4.2212	0.0013	3.2212	1.31472	2.2212	0.98587	1.2212	1.16937	0.2212	-0.21442
	9.2214	-0.65574	8.2214	0.32949	7.2214	-0.319	6.2214	-0.26112	5.2214	0.30121	4.2214	0.00656	3.2214	1.34169	2.2214	0.98456	1.2214	1.17463	0.2214	-0.21705
	9.2216	-0.66297	8.2216	0.32423	7.2216	-0.31966	6.2216	-0.26375	5.2216	0.24531	4.2216	0.01117	3.2216	1.36865	2.2216	0.9839	1.2216	1.17792	0.2216	-0.22034
	9.2218	-0.66626	8.2218	0.32554	7.2218	-0.319	6.2218	-0.26112	5.2218	0.19927	4.2218	0.01314	3.2218	1.40548	2.2218	0.98193	1.2218	1.17792	0.2218	-0.22034
	9.222	-0.66495	8.222	0.32357	7.222	-0.31571	6.222	-0.26046	5.222	0.16309	4.222	0.01906	3.222	1.44297	2.222	0.97601	1.222	1.17134	0.222	-0.21969
	9.2222	-0.67415	8.2222	0.32752	7.2222	-0.31308	6.2222	-0.26046	5.2222	0.11771	4.2222	0.0184	3.2222	1.47651	2.2222	0.97075	1.2222	1.16871	0.2222	-0.23284
	9.2224	-0.67876	8.2224	0.32554	7.2224	-0.31242	6.2224	-0.2677	5.2224	0.07759	4.2224	0.02695	3.2224	1.51992	2.2224	0.96943	1.2224	1.1674	0.2224	-0.24073
	9.2226	-0.68336	8.2226	0.31963	7.2226	-0.30979	6.2226	-0.26375	5.2226	0.03879	4.2226	0.05194	3.2226	1.55938	2.2226	0.96417	1.2226	1.17134	0.2226	-0.24928
	9.2228	-0.68599	8.2228	0.31371	7.2228	-0.30716	6.2228	-0.26441	5.2228	-1.49184e-05	4.2228	0.05457	3.2228	1.59819	2.2228	0.96219	1.2228	1.17266	0.2228	-0.26967
	9.223	-0.69125	8.223	0.30844	7.223	-0.3065	6.223	-0.27164	5.223	-0.04277	4.223	0.05326	3.223	1.63633	2.223	0.95693	1.223	1.17003	0.223	-0.27691
	9.2232	-0.69454	8.2232	0.30187	7.2232	-0.29861	6.2232	-0.27691	5.2232	-0.08157	4.2232	0.05457	3.2232	1.67185	2.2232	0.95101	1.2232	1.172	0.2232	-0.27559
	9.2234	-0.69586	8.2234	0.29858	7.2234	-0.29927	6.2234	-0.27493	5.2234	-0.12103	4.2234	0.0526	3.2234	1.70934	2.2234	0.94246	1.2234	1.17134	0.2234	-0.2677
	9.2236	-0.69783	8.2236	0.29332	7.2236	-0.29401	6.2236	-0.27756	5.2236	-0.15523	4.2236	0.0526	3.2236	1.74617	2.2236	0.93457	1.2236	1.17068	0.2236	-0.27493
	9.2238	-0.70375	8.2238	0.29134	7.2238	-0.29401	6.2238	-0.27756	5.2238	-0.18549	4.2238	0.05457	3.2238	1.78695	2.2238	0.92536	1.2238	1.17332	0.2238	-0.27625
	9.224	-0.70638	8.224	0.28608	7.224	-0.29466	6.224	-0.27888	5.224	-0.20653	4.224	0.05918	3.224	1.8218	2.224	0.91879	1.224	1.17529	0.224	-0.27888
	9.2242	-0.70638	8.2242	0.27819	7.2242	-0.29598	6.2242	-0.27954	5.2242	-0.23284	4.2242	0.06773	3.2242	1.85798	2.2242	0.91089	1.2242	1.17726	0.2242	-0.29269
	9.2244	-0.70967	8.2244	0.26767	7.2244	-0.29466	6.2244	-0.27822	5.2244	-0.25389	4.2244	0.07562	3.2244	1.88823	2.2244	0.90761	1.2244	1.18055	0.2244	-0.29729
	9.2246	-0.71362	8.2246	0.26372	7.2246	-0.29401	6.2246	-0.27954	5.2246	-0.27296	4.2246	0.08154	3.2246	1.91849	2.2246	0.90103	1.2246	1.1845	0.2246	-0.3065
	9.2248	-0.71493	8.2248	0.25978	7.2248	-0.29269	6.2248	-0.27427	5.2248	-0.28282	4.2248	0.09009	3.2248	1.94085	2.2248	0.90037	1.2248	1.18121	0.2248	-0.31505
	9.225	-0.72019	8.225	0.25649	7.225	-0.29006	6.225	-0.26178	5.225	-0.29795	4.225	0.09601	3.225	1.95926	2.225	0.90234	1.225	1.17923	0.225	-0.31637
	9.2252	-0.72414	8.2252	0.2532	7.2252	-0.28546	6.2252	-0.25915	5.2252	-0.31637	4.2252	0.09995	3.2252	1.98162	2.2252	0.8984	1.2252	1.17726	0.2252	-0.31834
	9.2254	-0.73006	8.2254	0.24662	7.2254	-0.28085	6.2254	-0.25125	5.2254	-0.33347	4.2254	0.10259	3.2254	2.02832	2.2254	0.89116	1.2254	1.17529	0.2254	-0.33084
	9.2256	-0.73532	8.2256	0.24268	7.2256	-0.27625	6.2256	-0.2427	5.2256	-0.34596	4.2256	0.10719	3.2256	2.05529	2.2256	0.88722	1.2256	1.17595	0.2256	-0.32623
	9.2258	-0.73861	8.2258	0.23676	7.2258	-0.27033	6.2258	-0.24073	5.2258	-0.36504	4.2258	0.11048	3.2258	2.08423	2.2258	0.88196	1.2258	1.1766	0.2258	-0.32229
	9.226	-0.74782	8.226	0.23281	7.226	-0.26441	6.226	-0.23744	5.226	-0.37951	4.226	0.11114	3.226	2.11777	2.226	0.87867	1.226	1.17726	0.226	-0.30847
	9.2262	-0.75439	8.2262	0.22557	7.2262	-0.26046	6.2262	-0.23481	5.2262	-0.38937	4.2262	0.11377	3.2262	2.14408	2.2262	0.87078	1.2262	1.172	0.2262	-0.30584
	9.2264	-0.76097	8.2264	0.22031	7.2264	-0.25717	6.2264	-0.2381	5.2264	-0.40121	4.2264	0.11508	3.2264	2.16446	2.2264	0.86749	1.2264	1.17595	0.2264	-0.31308
	9.2266	-0.76492	8.2266	0.21505	7.2266	-0.2552	6.2266	-0.23284	5.2266	-0.41436	4.2266	0.12034	3.2266	2.19011	2.2266	0.87275	1.2266	1.172	0.2266	-0.31834
	9.2268	-0.76755	8.2268	0.2065	7.2268	-0.25717	6.2268	-0.22889	5.2268	-0.4216	4.2268	0.12561	3.2268	2.20656	2.2268	0.8688	1.2268	1.17266	0.2268	-0.32031
	9.227	-0.76623	8.227	0.19861	7.227	-0.25717	6.227	-0.23218	5.227	-0.43278	4.227	0.13284	3.227	2.22958	2.227	0.85959	1.227	1.17529	0.227	-0.31571
	9.2272	-0.76886	8.2272	0.1894	7.2272	-0.26375	6.2272	-0.23613	5.2272	-0.44462	4.2272	0.1381	3.2272	2.2447	2.2272	0.85696	1.2272	1.18121	0.2272	-0.3236
	9.2274	-0.76952	8.2274	0.18348	7.2274	-0.25981	6.2274	-0.23547	5.2274	-0.46106	4.2274	0.14534	3.2274	2.26115	2.2274	0.85302	1.2274	1.18187	0.2274	-0.32097
	9.2276	-0.77412	8.2276	0.17888	7.2276	-0.26309	6.2276	-0.22692	5.2276	-0.46698	4.2276	0.14994	3.2276	2.27825	2.2276	0.84973	1.2276	1.18187	0.2276	-0.33544
	9.2278	-0.77675	8.2278	0.17033	7.2278	-0.26244	6.2278	-0.21179	5.2278	-0.45777	4.2278	0.15191	3.2278	2.29732	2.2278	0.84184	1.2278	1.18121	0.2278	-0.33478
	9.228	-0.7807	8.228	0.16572	7.228	-0.25981	6.228	-0.21245	5.228	-0.45251	4.228	0.14862	3.228	2.32231	2.228	0.83657	1.228	1.17989	0.228	-0.33741
	9.2282	-0.78465	8.2282	0.15783	7.2282	-0.25783	6.2282	-0.20324	5.2282	-0.44199	4.2282	0.14336	3.2282	2.34599	2.2282	0.84447	1.2282	1.17858	0.2282	-0.3407
	9.2284	-0.79057	8.2284	0.14994	7.2284	-0.2552	6.2284	-0.19404	5.2284	-0.42094	4.2284	0.14862	3.2284	2.36572	2.2284	0.83329	1.2284	1.18187	0.2284	-0.34333
	9.2286	-0.79583	8.2286	0.14665	7.2286	-0.26309	6.2286	-0.18549	5.2286	-0.40779	4.2286	0.14994	3.2286	2.37953	2.2286	0.83394	1.2286	1.18713	0.2286	-0.35188
	9.2288	-0.80109	8.2288	0.14534	7.2288	-0.26638	6.2288	-0.17759	5.2288	-0.39332	4.2288	0.15191	3.2288	2.39532	2.2288	0.82934	1.2288	1.18647	0.2288	-0.35122
	9.229	-0.80635	8.229	0.13876	7.229	-0.27691	6.229	-0.16707	5.229	-0.3749	4.229	0.14731	3.229	2.41833	2.229	0.82211	1.229	1.18647	0.229	-0.35057
	9.2292	-0.80635	8.2292	0.13152	7.2292	-0.27822	6.2292	-0.15589	5.2292	-0.36043	4.2292	0.14797	3.2292	2.43412	2.2292	0.81947	1.2292	1.19502	0.2292	-0.34728
	9.2294	-0.81095	8.2294	0.12824	7.2294	-0.27493	6.2294	-0.14865	5.2294	-0.34399	4.2294	0.14731	3.2294	2.4499	2.2294	0.81684	1.2294	1.19502	0.2294	-0.34333
	9.2296	-0.81293	8.2296	0.12955	7.2296	-0.27033	6.2296	-0.13813	5.2296	-0.33478	4.2296	0.14994	3.2296	2.46174	2.2296	0.8175	1.2296	1.19239	0.2296	-0.34267
	9.2298	-0.81753	8.2298	0.12495	7.2298	-0.27493	6.2298	-0.1309	5.2298	-0.31571	4.2298	0.14928	3.2298	2.4749	2.2298	0.81816	1.2298	1.19305	0.2298	-0.34531
	9.23	-0.82279	8.23	0.11837	7.23	-0.27559	6.23	-0.12563	5.23	-0.30782	4.23	0.15126	3.23	2.48937	2.23	0.8346	1.23	1.19305	0.23	-0.34465
	9.2302	-0.82937	8.2302	0.11706	7.2302	-0.28019	6.2302	-0.11511	5.2302	-0.29401	4.2302	0.15191	3.2302	2.50055	2.2302	0.83723	1.2302	1.1937	0.2302	-0.3407
	9.2304	-0.83726	8.2304	0.11048	7.2304	-0.27559	6.2304	-0.10459	5.2304	-0.28019	4.2304	0.15191	3.2304	2.51304	2.2304	0.84315	1.2304	1.19305	0.2304	-0.34267
	9.2306	-0.84318	8.2306	0.10061	7.2306	-0.28546	6.2306	-0.09012	5.2306	-0.26507	4.2306	0.15191	3.2306	2.52159	2.2306	0.84249	1.2306	1.19502	0.2306	-0.34531
	9.2308	-0.84713	8.2308	0.0914	7.2308	-0.28611	6.2308	-0.07828	5.2308	-0.2598	4.2308	0.14534	3.2308	2.54659	2.2308	0.84249	1.2308	1.19699	0.2308	-0.34596
	9.231	-0.85173	8.231	0.08746	7.231	-0.28282	6.231	-0.06578	5.231	-0.25717	4.231	0.14599	3.231	2.57552	2.231	0.84315	1.231	1.19962	0.231	-0.34465
	9.2312	-0.8537	8.2312	0.08022	7.2312	-0.27296	6.2312	-0.05132	5.2312	-0.25191	4.2312	0.15126	3.2312	2.59657	2.2312	0.84381	1.2312	1.19633	0.2312	-0.34794
	9.2314	-0.85765	8.2314	0.08088	7.2314	-0.27033	6.2314	-0.04079	5.2314	-0.25454	4.2314	0.15586	3.2314	2.60709	2.2314	0.83723	1.2314	1.19765	0.2314	-0.34662
	9.2316	-0.85831	8.2316	0.07299	7.2316	-0.26704	6.2316	-0.02632	5.2316	-0.25191	4.2316	0.15389	3.2316	2.62222	2.2316	0.83723	1.2316	1.19568	0.2316	-0.34859
	9.2318	-0.85831	8.2318	0.0697	7.2318	-0.26638	6.2318	-0.00725	5.2318	-0.26112	4.2318	0.15652	3.2318	2.63669	2.2318	0.83592	1.2318	1.19831	0.2318	-0.34859
	9.232	-0.85436	8.232	0.06181	7.232	-0.26967	6.232	0.00854	5.232	-0.25915	4.232	0.14205	3.232	2.65116	2.232	0.82539	1.232	1.19305	0.232	-0.33939
	9.2322	-0.85305	8.2322	0.048	7.2322	-0.26704	6.2322	0.03155	5.2322	-0.25783	4.2322	0.13942	3.2322	2.65379	2.2322	0.81947	1.2322	1.18976	0.2322	-0.33741
	9.2324	-0.85107	8.2324	0.04471	7.2324	-0.26441	6.2324	0.04668	5.2324	-0.25454	4.2324	0.13547	3.2324	2.65708	2.2324	0.80764	1.2324	1.1845	0.2324	-0.33149
	9.2326	-0.85239	8.2326	0.03813	7.2326	-0.26441	6.2326	0.0697	5.2326	-0.25652	4.2326	0.14007	3.2326	2.66366	2.2326	0.79646	1.2326	1.17923	0.2326	-0.34267
	9.2328	-0.84647	8.2328	0.0309	7.2328	-0.26244	6.2328	0.09272	5.2328	-0.25454	4.2328	0.14271	3.2328	2.66892	2.2328	0.78462	1.2328	1.1766	0.2328	-0.32689
	9.233	-0.84581	8.233	0.02432	7.233	-0.26375	6.233	0.11903	5.233	-0.26046	4.233	0.14468	3.233	2.67812	2.233	0.77936	1.233	1.16477	0.233	-0.33873
	9.2332	-0.84252	8.2332	0.01577	7.2332	-0.26178	6.2332	0.1381	5.2332	-0.26178	4.2332	0.14665	3.2332	2.68141	2.2332	0.77212	1.2332	1.16016	0.2332	-0.34004
	9.2334	-0.84187	8.2334	0.01051	7.2334	-0.25783	6.2334	0.15849	5.2334	-0.26244	4.2334	0.14534	3.2334	2.68273	2.2334	0.76357	1.2334	1.15556	0.2334	-0.30256
	9.2336	-0.83989	8.2336	-1.48776e-05	7.2336	-0.24862	6.2336	0.18151	5.2336	-0.26441	4.2336	0.14468	3.2336	2.68865	2.2336	0.75436	1.2336	1.15161	0.2336	-0.30256
	9.2338	-0.84055	8.2338	-0.00988	7.2338	-0.24534	6.2338	0.20453	5.2338	-0.26441	4.2338	0.14336	3.2338	2.69457	2.2338	0.74516	1.2338	1.1503	0.2338	-0.30453
	9.234	-0.84318	8.234	-0.02238	7.234	-0.24007	6.234	0.23149	5.234	-0.25652	4.234	0.13547	3.234	2.69983	2.234	0.73858	1.234	1.15095	0.234	-0.3019
	9.2342	-0.84384	8.2342	-0.02698	7.2342	-0.23547	6.2342	0.2578	5.2342	-0.25652	4.2342	0.12561	3.2342	2.69786	2.2342	0.7274	1.2342	1.14898	0.2342	-0.29466
	9.2344	-0.84384	8.2344	-0.03553	7.2344	-0.23218	6.2344	0.27688	5.2344	-0.25454	4.2344	0.11771	3.2344	2.6972	2.2344	0.72016	1.2344	1.14569	0.2344	-0.29006
	9.2346	-0.84581	8.2346	-0.04671	7.2346	-0.22824	6.2346	0.29463	5.2346	-0.25652	4.2346	0.11245	3.2346	2.69983	2.2346	0.70635	1.2346	1.14701	0.2346	-0.28217
	9.2348	-0.84187	8.2348	-0.05723	7.2348	-0.2256	6.2348	0.31305	5.2348	-0.26046	4.2348	0.1039	3.2348	2.69917	2.2348	0.68794	1.2348	1.14503	0.2348	-0.28348
	9.235	-0.83989	8.235	-0.06644	7.235	-0.2256	6.235	0.33936	5.235	-0.2677	4.235	0.09732	3.235	2.69786	2.235	0.67807	1.235	1.14109	0.235	-0.28348
	9.2352	-0.84055	8.2352	-0.07631	7.2352	-0.2256	6.2352	0.35383	5.2352	-0.27099	4.2352	0.0868	3.2352	2.69588	2.2352	0.66229	1.2352	1.13912	0.2352	-0.28546
	9.2354	-0.84121	8.2354	-0.09012	7.2354	-0.22495	6.2354	0.37027	5.2354	-0.27954	4.2354	0.07628	3.2354	2.69391	2.2354	0.65176	1.2354	1.13451	0.2354	-0.29664
	9.2356	-0.8445	8.2356	-0.10064	7.2356	-0.23415	6.2356	0.39197	5.2356	-0.28085	4.2356	0.06641	3.2356	2.68602	2.2356	0.64124	1.2356	1.12991	0.2356	-0.29861
	9.2358	-0.84515	8.2358	-0.11182	7.2358	-0.23152	6.2358	0.4117	5.2358	-0.28809	4.2358	0.06115	3.2358	2.67747	2.2358	0.62414	1.2358	1.12399	0.2358	-0.30584
	9.236	-0.8445	8.236	-0.11774	7.236	-0.2381	6.236	0.43472	5.236	-0.29664	4.236	0.04997	3.236	2.67549	2.236	0.61493	1.236	1.12333	0.236	-0.31834
	9.2362	-0.84318	8.2362	-0.12169	7.2362	-0.23876	6.2362	0.46037	5.2362	-0.3019	4.2362	0.03879	3.2362	2.67221	2.2362	0.60704	1.2362	1.11544	0.2362	-0.31242
	9.2364	-0.84187	8.2364	-0.12958	7.2364	-0.23218	6.2364	0.48405	5.2364	-0.30453	4.2364	0.02564	3.2364	2.66694	2.2364	0.59717	1.2364	1.11281	0.2364	-0.31176
	9.2366	-0.83726	8.2366	-0.1401	7.2366	-0.23547	6.2366	0.50904	5.2366	-0.31439	4.2366	0.01117	3.2366	2.66563	2.2366	0.58862	1.2366	1.10557	0.2366	-0.30913
	9.2368	-0.83792	8.2368	-0.14142	7.2368	-0.23481	6.2368	0.5314	5.2368	-0.32031	4.2368	-0.0033	3.2368	2.66168	2.2368	0.58336	1.2368	1.09965	0.2368	-0.31571
	9.237	-0.83858	8.237	-0.14997	7.237	-0.22429	6.237	0.55442	5.237	-0.32689	4.237	-0.0158	3.237	2.65971	2.237	0.57481	1.237	1.09702	0.237	-0.31111
	9.2372	-0.84187	8.2372	-0.15129	7.2372	-0.21771	6.2372	0.58073	5.2372	-0.33478	4.2372	-0.03093	3.2372	2.65445	2.2372	0.56297	1.2372	1.09373	0.2372	-0.31505
	9.2374	-0.83989	8.2374	-0.15589	7.2374	-0.21508	6.2374	0.5998	5.2374	-0.33478	4.2374	-0.04342	3.2374	2.64984	2.2374	0.55442	1.2374	1.08979	0.2374	-0.31176
	9.2376	-0.84055	8.2376	-0.15655	7.2376	-0.21771	6.2376	0.61362	5.2376	-0.32689	4.2376	-0.05855	3.2376	2.64261	2.2376	0.55113	1.2376	1.08518	0.2376	-0.31439
	9.2378	-0.84384	8.2378	-0.15786	7.2378	-0.22626	6.2378	0.63795	5.2378	-0.30913	4.2378	-0.06842	3.2378	2.6334	2.2378	0.54522	1.2378	1.08387	0.2378	-0.30847
	9.238	-0.84647	8.238	-0.15984	7.238	-0.22824	6.238	0.65768	5.238	-0.28677	4.238	-0.07697	3.238	2.62419	2.238	0.53075	1.238	1.08124	0.238	-0.30584
	9.2382	-0.84713	8.2382	-0.1572	7.2382	-0.23218	6.2382	0.6761	5.2382	-0.26441	4.2382	-0.09012	3.2382	2.61762	2.2382	0.52614	1.2382	1.07137	0.2382	-0.30584
	9.2384	-0.8491	8.2384	-0.16312	7.2384	-0.22166	6.2384	0.69649	5.2384	-0.23942	4.2384	-0.1013	3.2384	2.61104	2.2384	0.51759	1.2384	1.06282	0.2384	-0.30584
	9.2386	-0.8491	8.2386	-0.16773	7.2386	-0.22166	6.2386	0.72148	5.2386	-0.21179	4.2386	-0.12892	3.2386	2.5992	2.2386	0.51299	1.2386	1.06414	0.2386	-0.30584
	9.2388	-0.84779	8.2388	-0.17299	7.2388	-0.2256	6.2388	0.7445	5.2388	-0.19535	4.2388	-0.14668	3.2388	2.59197	2.2388	0.50707	1.2388	1.05822	0.2388	-0.30256
	9.239	-0.8491	8.239	-0.16904	7.239	-0.22297	6.239	0.75962	5.239	-0.17233	4.239	-0.15984	3.239	2.57026	2.239	0.50049	1.239	1.05427	0.239	-0.3019
	9.2392	-0.84976	8.2392	-0.16839	7.2392	-0.21969	6.2392	0.77672	5.2392	-0.14668	4.2392	-0.16773	3.2392	2.5604	2.2392	0.4926	1.2392	1.05098	0.2392	-0.30058
	9.2394	-0.85042	8.2394	-0.17167	7.2394	-0.21903	6.2394	0.79119	5.2394	-0.12366	4.2394	-0.18351	3.2394	2.54856	2.2394	0.48273	1.2394	1.04572	0.2394	-0.29795
	9.2396	-0.8491	8.2396	-0.17365	7.2396	-0.21705	6.2396	0.80303	5.2396	-0.10064	4.2396	-0.19864	3.2396	2.53277	2.2396	0.47024	1.2396	1.04112	0.2396	-0.29729
	9.2398	-0.84515	8.2398	-0.17036	7.2398	-0.21574	6.2398	0.82079	5.2398	-0.07697	4.2398	-0.21245	3.2398	2.51567	2.2398	0.44064	1.2398	1.03651	0.2398	-0.29466
	9.24	-0.84384	8.24	-0.17233	7.24	-0.20456	6.24	0.83197	5.24	-0.05197	4.24	-0.21903	3.24	2.50252	2.24	0.42551	1.24	1.03323	0.24	-0.29137
	9.2402	-0.84121	8.2402	-0.17299	7.2402	-0.20522	6.2402	0.84381	5.2402	-0.02764	4.2402	-0.23284	3.2402	2.48542	2.2402	0.4117	1.2402	1.0306	0.2402	-0.29401
	9.2404	-0.83792	8.2404	-0.16641	7.2404	-0.20587	6.2404	0.85236	5.2404	0.0013	4.2404	-0.24336	3.2404	2.46964	2.2404	0.40052	1.2404	1.02336	0.2404	-0.2894
	9.2406	-0.8366	8.2406	-0.16247	7.2406	-0.20193	6.2406	0.86288	5.2406	0.03353	4.2406	-0.25389	3.2406	2.45385	2.2406	0.38803	1.2406	1.00823	0.2406	-0.28743
	9.2408	-0.83463	8.2408	-0.17167	7.2408	-0.20061	6.2408	0.87209	5.2408	0.05786	4.2408	-0.26572	3.2408	2.43149	2.2408	0.38737	1.2408	0.99771	0.2408	-0.28874
	9.241	-0.832	8.241	-0.17233	7.241	-0.20259	6.241	0.87604	5.241	0.08154	4.241	-0.27888	3.241	2.41505	2.241	0.38145	1.241	0.97929	0.241	-0.28809
	9.2412	-0.8274	8.2412	-0.17759	7.2412	-0.19601	6.2412	0.88459	5.2412	0.11311	4.2412	-0.29335	3.2412	2.39795	2.2412	0.40381	1.2412	0.9668	0.2412	-0.28809
	9.2414	-0.82871	8.2414	-0.17891	7.2414	-0.19338	6.2414	0.88722	5.2414	0.13416	4.2414	-0.30387	3.2414	2.3723	2.2414	0.42749	1.2414	0.9543	0.2414	-0.29137
	9.2416	-0.83397	8.2416	-0.18022	7.2416	-0.19338	6.2416	0.89051	5.2416	0.16178	4.2416	-0.32031	3.2416	2.34533	2.2416	0.4242	1.2416	0.94575	0.2416	-0.29269
	9.2418	-0.83595	8.2418	-0.18483	7.2418	-0.1822	6.2418	0.88919	5.2418	0.17427	4.2418	-0.319	3.2418	2.31442	2.2418	0.4196	1.2418	0.93457	0.2418	-0.29401
	9.242	-0.84055	8.242	-0.18088	7.242	-0.17957	6.242	0.89051	5.242	0.19335	4.242	-0.33018	3.242	2.29074	2.242	0.4025	1.242	0.92602	0.242	-0.29598
	9.2422	-0.83989	8.2422	-0.18351	7.2422	-0.17628	6.2422	0.88985	5.2422	0.20519	4.2422	-0.33807	3.2422	2.26509	2.2422	0.38868	1.2422	0.9155	0.2422	-0.29401
	9.2424	-0.83792	8.2424	-0.18746	7.2424	-0.16904	6.2424	0.89116	5.2424	0.219	4.2424	-0.34728	3.2424	2.2401	2.2424	0.38013	1.2424	0.91287	0.2424	-0.2848
	9.2426	-0.83463	8.2426	-0.18812	7.2426	-0.16115	6.2426	0.89051	5.2426	0.22952	4.2426	-0.35517	3.2426	2.20853	2.2426	0.37224	1.2426	0.90629	0.2426	-0.30256
	9.2428	-0.83332	8.2428	-0.19009	7.2428	-0.1572	6.2428	0.88459	5.2428	0.23281	4.2428	-0.36306	3.2428	2.18025	2.2428	0.36369	1.2428	0.90629	0.2428	-0.29664
	9.243	-0.832	8.243	-0.18812	7.243	-0.15129	6.243	0.8813	5.243	0.23478	4.243	-0.37096	3.243	2.15328	2.243	0.35514	1.243	0.903	0.243	-0.30387
	9.2432	-0.83134	8.2432	-0.19075	7.2432	-0.14734	6.2432	0.87867	5.2432	0.23347	4.2432	-0.37687	3.2432	2.12632	2.2432	0.34659	1.2432	0.89708	0.2432	-0.31768
	9.2434	-0.832	8.2434	-0.19075	7.2434	-0.14865	6.2434	0.87012	5.2434	0.23347	4.2434	-0.39003	3.2434	2.09869	2.2434	0.33475	1.2434	0.87867	0.2434	-0.31045
	9.2436	-0.8274	8.2436	-0.18746	7.2436	-0.14734	6.2436	0.86288	5.2436	0.22821	4.2436	-0.40713	3.2436	2.06647	2.2436	0.3262	1.2436	0.86157	0.2436	-0.29269
	9.2438	-0.82542	8.2438	-0.17694	7.2438	-0.14208	6.2438	0.85104	5.2438	0.22031	4.2438	-0.41305	3.2438	2.0349	2.2438	0.31634	1.2438	0.84841	0.2438	-0.27888
	9.244	-0.8195	8.244	-0.1743	7.244	-0.13747	6.244	0.84184	5.244	0.21768	4.244	-0.41502	3.244	2.01319	2.244	0.30713	1.244	0.83723	0.244	-0.28282
	9.2442	-0.81687	8.2442	-0.17167	7.2442	-0.13221	6.2442	0.83526	5.2442	0.21834	4.2442	-0.41502	3.2442	1.98557	2.2442	0.29726	1.2442	0.82802	0.2442	-0.28217
	9.2444	-0.81359	8.2444	-0.16181	7.2444	-0.13024	6.2444	0.82934	5.2444	0.21966	4.2444	-0.41699	3.2444	1.95926	2.2444	0.29134	1.2444	0.81684	0.2444	-0.28874
	9.2446	-0.81424	8.2446	-0.15655	7.2446	-0.12892	6.2446	0.82211	5.2446	0.22623	4.2446	-0.41963	3.2446	1.93493	2.2446	0.28871	1.2446	0.80829	0.2446	-0.28019
	9.2448	-0.81161	8.2448	-0.14668	7.2448	-0.12563	6.2448	0.80566	5.2448	0.23544	4.2448	-0.42554	3.2448	1.91125	2.2448	0.28279	1.2448	0.8004	0.2448	-0.2894
	9.245	-0.80832	8.245	-0.1401	7.245	-0.1184	6.245	0.79777	5.245	0.24268	4.245	-0.42291	3.245	1.88297	2.245	0.28148	1.245	0.79382	0.245	-0.28282
	9.2452	-0.80701	8.2452	-0.13287	7.2452	-0.11117	6.2452	0.78396	5.2452	0.25254	4.2452	-0.42028	3.2452	1.85469	2.2452	0.28214	1.2452	0.78856	0.2452	-0.28348
	9.2454	-0.80372	8.2454	-0.12432	7.2454	-0.10064	6.2454	0.77278	5.2454	0.2578	4.2454	-0.41897	3.2454	1.82575	2.2454	0.27753	1.2454	0.78264	0.2454	-0.28874
	9.2456	-0.80175	8.2456	-0.11708	7.2456	-0.0967	6.2456	0.76554	5.2456	0.26635	4.2456	-0.42291	3.2456	1.7955	2.2456	0.27819	1.2456	0.7787	0.2456	-0.28677
	9.2458	-0.80043	8.2458	-0.1138	7.2458	-0.08815	6.2458	0.75305	5.2458	0.27227	4.2458	-0.42357	3.2458	1.76458	2.2458	0.27359	1.2458	0.76883	0.2458	-0.27625
	9.246	-0.80175	8.246	-0.10985	7.246	-0.08815	6.246	0.74252	5.246	0.2874	4.246	-0.42357	3.246	1.7363	2.246	0.26898	1.246	0.76226	0.246	-0.2848
	9.2462	-0.79977	8.2462	-0.10327	7.2462	-0.09275	6.2462	0.73134	5.2462	0.30121	4.2462	-0.42094	3.2462	1.70736	2.2462	0.26241	1.2462	0.75305	0.2462	-0.2848
	9.2464	-0.80438	8.2464	-0.09801	7.2464	-0.08354	6.2464	0.71556	5.2464	0.31897	4.2464	-0.41963	3.2464	1.67777	2.2464	0.2578	1.2464	0.74187	0.2464	-0.28151
	9.2466	-0.80635	8.2466	-0.09867	7.2466	-0.07894	6.2466	0.70175	5.2466	0.33344	4.2466	-0.41634	3.2466	1.64554	2.2466	0.25188	1.2466	0.732	0.2466	-0.27362
	9.2468	-0.8024	8.2468	-0.08815	7.2468	-0.08091	6.2468	0.68991	5.2468	0.34462	4.2468	-0.41436	3.2468	1.61726	2.2468	0.24531	1.2468	0.71424	0.2468	-0.27099
	9.247	-0.80043	8.247	-0.08486	7.247	-0.07762	6.247	0.67675	5.247	0.35909	4.247	-0.41634	3.247	1.58964	2.247	0.2361	1.247	0.69912	0.247	-0.24599
	9.2472	-0.80043	8.2472	-0.08288	7.2472	-0.06842	6.2472	0.6636	5.2472	0.36172	4.2472	-0.41502	3.2472	1.55478	2.2472	0.23478	1.2472	0.68662	0.2472	-0.23415
	9.2474	-0.80109	8.2474	-0.08025	7.2474	-0.0625	6.2474	0.64847	5.2474	0.36106	4.2474	-0.41371	3.2474	1.52058	2.2474	0.23018	1.2474	0.67741	0.2474	-0.22297
	9.2476	-0.79912	8.2476	-0.08091	7.2476	-0.05592	6.2476	0.634	5.2476	0.35909	4.2476	-0.41502	3.2476	1.49033	2.2476	0.22623	1.2476	0.66426	0.2476	-0.23613
	9.2478	-0.79977	8.2478	-0.07697	7.2478	-0.05	6.2478	0.61559	5.2478	0.35448	4.2478	-0.42094	3.2478	1.45678	2.2478	0.22031	1.2478	0.65242	0.2478	-0.23152
	9.248	-0.7978	8.248	-0.07894	7.248	-0.0454	6.248	0.60309	5.248	0.35185	4.248	-0.43015	3.248	1.42456	2.248	0.21768	1.248	0.64387	0.248	-0.2256
	9.2482	-0.79846	8.2482	-0.07565	7.2482	-0.04211	6.2482	0.58533	5.2482	0.35251	4.2482	-0.44528	3.2482	1.39496	2.2482	0.21374	1.2482	0.63072	0.2482	-0.21969
	9.2484	-0.79846	8.2484	-0.07565	7.2484	-0.0375	6.2484	0.56889	5.2484	0.35251	4.2484	-0.44001	3.2484	1.36273	2.2484	0.2065	1.2484	0.61427	0.2484	-0.21705
	9.2486	-0.79846	8.2486	-0.07236	7.2486	-0.03093	6.2486	0.55245	5.2486	0.3604	4.2486	-0.44133	3.2486	1.32787	2.2486	0.20584	1.2486	0.60309	0.2486	-0.21969
	9.2488	-0.79714	8.2488	-0.07105	7.2488	-0.0283	6.2488	0.54456	5.2488	0.36895	4.2488	-0.44725	3.2488	1.30288	2.2488	0.19795	1.2488	0.59125	0.2488	-0.21705
	9.249	-0.79517	8.249	-0.07368	7.249	-0.02303	6.249	0.53469	5.249	0.3729	4.249	-0.46106	3.249	1.27065	2.249	0.19466	1.249	0.58468	0.249	-0.21442
	9.2492	-0.79188	8.2492	-0.07433	7.2492	-0.02172	6.2492	0.52154	5.2492	0.38408	4.2492	-0.46435	3.2492	1.2404	2.2492	0.18743	1.2492	0.57876	0.2492	-0.21311
	9.2494	-0.78925	8.2494	-0.07039	7.2494	-0.01448	6.2494	0.50575	5.2494	0.38934	4.2494	-0.46895	3.2494	1.21409	2.2494	0.18546	1.2494	0.56758	0.2494	-0.20982
	9.2496	-0.79122	8.2496	-0.07236	7.2496	-0.00462	6.2496	0.4926	5.2496	0.39855	4.2496	-0.47553	3.2496	1.1891	2.2496	0.1848	1.2496	0.55705	0.2496	-0.20719
	9.2498	-0.79057	8.2498	-0.07302	7.2498	-0.00528	6.2498	0.4755	5.2498	0.40315	4.2498	-0.48803	3.2498	1.15556	2.2498	0.18414	1.2498	0.5393	0.2498	-0.20982
	9.25	-0.78596	8.25	-0.07565	7.25	-0.0033	6.25	0.46432	5.25	0.41236	4.25	-0.4946	3.25	1.13451	2.25	0.18217	1.25	0.52285	0.25	-0.20653
	9.2502	-0.78794	8.2502	-0.0796	7.2502	0.00262	6.2502	0.45116	5.2502	0.42354	4.2502	-0.49855	3.2502	1.10492	2.2502	0.18019	1.2502	0.5143	0.2502	-0.20587
	9.2504	-0.78794	8.2504	-0.08223	7.2504	0.00656	6.2504	0.44196	5.2504	0.43275	4.2504	-0.50249	3.2504	1.07861	2.2504	0.18019	1.2504	0.5097	0.2504	-0.20456
	9.2506	-0.7853	8.2506	-0.08025	7.2506	0.01643	6.2506	0.42946	5.2506	0.4413	4.2506	-0.51104	3.2506	1.06085	2.2506	0.16704	1.2506	0.50115	0.2506	-0.20061
	9.2508	-0.78399	8.2508	-0.08354	7.2508	0.01972	6.2508	0.42025	5.2508	0.44459	4.2508	-0.52288	3.2508	1.04309	2.2508	0.16704	1.2508	0.50181	0.2508	-0.19864
	9.251	-0.78267	8.251	-0.08486	7.251	0.02498	6.251	0.40776	5.251	0.4459	4.251	-0.53143	3.251	1.01941	2.251	0.13284	1.251	0.48931	0.251	-0.19601
	9.2512	-0.77675	8.2512	-0.0888	7.2512	0.02629	6.2512	0.40184	5.2512	0.45643	4.2512	-0.54525	3.2512	1.00297	2.2512	0.09404	1.2512	0.47879	0.2512	-0.19009
	9.2514	-0.76886	8.2514	-0.08749	7.2514	0.03155	6.2514	0.39131	5.2514	0.46235	4.2514	-0.55116	3.2514	0.99048	2.2514	0.08483	1.2514	0.46498	0.2514	-0.1822
	9.2516	-0.76426	8.2516	-0.08617	7.2516	0.03879	6.2516	0.38803	5.2516	0.47353	4.2516	-0.55511	3.2516	0.94312	2.2516	0.08614	1.2516	0.45577	0.2516	-0.17628
	9.2518	-0.75768	8.2518	-0.08288	7.2518	0.04208	6.2518	0.38145	5.2518	0.47879	4.2518	-0.5584	3.2518	0.9155	2.2518	0.09601	1.2518	0.44261	0.2518	-0.1743
	9.252	-0.75373	8.252	-0.08288	7.252	0.04471	6.252	0.37356	5.252	0.48208	4.252	-0.56695	3.252	0.89643	2.252	0.10324	1.252	0.43012	0.252	-0.17628
	9.2522	-0.74716	8.2522	-0.07828	7.2522	0.04537	6.2522	0.36303	5.2522	0.48865	4.2522	-0.57616	3.2522	0.87275	2.2522	0.10259	1.2522	0.40776	0.2522	-0.17167
	9.2524	-0.74782	8.2524	-0.07631	7.2524	0.04537	6.2524	0.35975	5.2524	0.49589	4.2524	-0.57945	3.2524	0.85696	2.2524	0.10522	1.2524	0.38868	0.2524	-0.15918
	9.2526	-0.74058	8.2526	-0.0717	7.2526	0.04865	6.2526	0.3558	5.2526	0.49983	4.2526	-0.58339	3.2526	0.83855	2.2526	0.1039	1.2526	0.37882	0.2526	-0.15523
	9.2528	-0.73335	8.2528	-0.06776	7.2528	0.05063	6.2528	0.35119	5.2528	0.4926	4.2528	-0.59128	3.2528	0.82013	2.2528	0.10785	1.2528	0.36106	0.2528	-0.14865
	9.253	-0.7248	8.253	-0.06118	7.253	0.05194	6.253	0.35251	5.253	0.49063	4.253	-0.5972	3.253	0.80632	2.253	0.11179	1.253	0.35054	0.253	-0.15457
	9.2532	-0.7169	8.2532	-0.05592	7.2532	0.05392	6.2532	0.35185	5.2532	0.488	4.2532	-0.60444	3.2532	0.78922	2.2532	0.12034	1.2532	0.34462	0.2532	-0.15523
	9.2534	-0.71164	8.2534	-0.05263	7.2534	0.05786	6.2534	0.35054	5.2534	0.48602	4.2534	-0.6051	3.2534	0.77607	2.2534	0.121	1.2534	0.34001	0.2534	-0.16378
	9.2536	-0.7077	8.2536	-0.04934	7.2536	0.06049	6.2536	0.35448	5.2536	0.47879	4.2536	-0.61956	3.2536	0.76291	2.2536	0.12429	1.2536	0.32752	0.2536	-0.1822
	9.2538	-0.70178	8.2538	-0.04079	7.2538	0.05786	6.2538	0.35514	5.2538	0.47813	4.2538	-0.63667	3.2538	0.75107	2.2538	0.12824	1.2538	0.32094	0.2538	-0.17759
	9.254	-0.69454	8.254	-0.0375	7.254	0.05392	6.254	0.36106	5.254	0.46761	4.254	-0.65508	3.254	0.73529	2.254	0.13416	1.254	0.30253	0.254	-0.16839
	9.2542	-0.68994	8.2542	-0.03487	7.2542	0.05655	6.2542	0.36895	5.2542	0.46366	4.2542	-0.67021	3.2542	0.71885	2.2542	0.13613	1.2542	0.29069	0.2542	-0.15984
	9.2544	-0.6827	8.2544	-0.03158	7.2544	0.06181	6.2544	0.3729	5.2544	0.45774	4.2544	-0.67678	3.2544	0.7024	2.2544	0.13876	1.2544	0.28279	0.2544	-0.1697
	9.2546	-0.67613	8.2546	-0.02764	7.2546	0.06378	6.2546	0.38013	5.2546	0.45182	4.2546	-0.69191	3.2546	0.68991	2.2546	0.14007	1.2546	0.2749	0.2546	-0.15918
	9.2548	-0.66889	8.2548	-0.0204	7.2548	0.06247	6.2548	0.38276	5.2548	0.44196	4.2548	-0.71296	3.2548	0.67873	2.2548	0.14402	1.2548	0.26569	0.2548	-0.16312
	9.255	-0.66166	8.255	-0.0158	7.255	0.06049	6.255	0.39197	5.255	0.43472	4.255	-0.73072	3.255	0.66229	2.255	0.13942	1.255	0.25386	0.255	-0.16115
	9.2552	-0.65705	8.2552	-0.01317	7.2552	0.06115	6.2552	0.39592	5.2552	0.43341	4.2552	-0.7465	3.2552	0.65242	2.2552	0.14139	1.2552	0.24202	0.2552	-0.14865
	9.2554	-0.65179	8.2554	-0.0112	7.2554	0.06181	6.2554	0.40184	5.2554	0.42551	4.2554	-0.759	3.2554	0.64584	2.2554	0.14073	1.2554	0.23018	0.2554	-0.14208
	9.2556	-0.6485	8.2556	-0.00725	7.2556	0.06115	6.2556	0.4071	5.2556	0.42354	4.2556	-0.77412	3.2556	0.63927	2.2556	0.14336	1.2556	0.22294	0.2556	-0.148
	9.2558	-0.63995	8.2558	-0.00791	7.2558	0.06641	6.2558	0.41105	5.2558	0.41236	4.2558	-0.7853	3.2558	0.6294	2.2558	0.14468	1.2558	0.21571	0.2558	-0.14537
	9.256	-0.63798	8.256	-0.00396	7.256	0.06773	6.256	0.41631	5.256	0.39789	4.256	-0.8024	3.256	0.62282	2.256	0.14731	1.256	0.20782	0.256	-0.14537
	9.2562	-0.63666	8.2562	0.000642735	7.2562	0.06575	6.2562	0.42157	5.2562	0.38605	4.2562	-0.81687	3.2562	0.61625	2.2562	0.14862	1.2562	0.19795	0.2562	-0.14931
	9.2564	-0.62943	8.2564	0.00722	7.2564	0.0651	6.2564	0.42946	5.2564	0.3729	4.2564	-0.82871	3.2564	0.6077	2.2564	0.15652	1.2564	0.19072	0.2564	-0.1572
	9.2566	-0.6268	8.2566	0.00854	7.2566	0.06641	6.2566	0.43275	5.2566	0.36435	4.2566	-0.84252	3.2566	0.59717	2.2566	0.16046	1.2566	0.1848	0.2566	-0.16181
	9.2568	-0.62483	8.2568	0.00985	7.2568	0.06707	6.2568	0.43209	5.2568	0.34659	4.2568	-0.85107	3.2568	0.58731	2.2568	0.17033	1.2568	0.17954	0.2568	-0.1743
	9.257	-0.61956	8.257	0.01314	7.257	0.06115	6.257	0.43801	5.257	0.33475	4.257	-0.85897	3.257	0.57547	2.257	0.17362	1.257	0.17296	0.257	-0.1743
	9.2572	-0.61562	8.2572	0.02235	7.2572	0.06312	6.2572	0.44064	5.2572	0.31897	4.2572	-0.8662	3.2572	0.56692	2.2572	0.18019	1.2572	0.16507	0.2572	-0.16575
	9.2574	-0.61693	8.2574	0.02695	7.2574	0.06115	6.2574	0.45314	5.2574	0.30647	4.2574	-0.87146	3.2574	0.55442	2.2574	0.18019	1.2574	0.15849	0.2574	-0.14537
	9.2576	-0.61101	8.2576	0.02958	7.2576	0.06641	6.2576	0.45906	5.2576	0.29398	4.2576	-0.8708	3.2576	0.54587	2.2576	0.18677	1.2576	0.15323	0.2576	-0.13945
	9.2578	-0.60773	8.2578	0.03419	7.2578	0.06575	6.2578	0.46432	5.2578	0.29069	4.2578	-0.87015	3.2578	0.53798	2.2578	0.20979	1.2578	0.14928	0.2578	-0.13616
	9.258	-0.60312	8.258	0.0401	7.258	0.06181	6.258	0.47221	5.258	0.29266	4.258	-0.86686	3.258	0.52351	2.258	0.21176	1.258	0.14797	0.258	-0.13484
	9.2582	-0.60049	8.2582	0.04405	7.2582	0.06839	6.2582	0.47418	5.2582	0.29595	4.2582	-0.86357	3.2582	0.51693	2.2582	0.21637	1.2582	0.14402	0.2582	-0.12958
	9.2584	-0.59918	8.2584	0.048	7.2584	0.07167	6.2584	0.47287	5.2584	0.30055	4.2584	-0.85831	3.2584	0.5097	2.2584	0.22031	1.2584	0.14336	0.2584	-0.11972
	9.2586	-0.5972	8.2586	0.04865	7.2586	0.06641	6.2586	0.47287	5.2586	0.30253	4.2586	-0.85173	3.2586	0.50378	2.2586	0.22557	1.2586	0.13416	0.2586	-0.11577
	9.2588	-0.59655	8.2588	0.05063	7.2588	0.06444	6.2588	0.46695	5.2588	0.30253	4.2588	-0.84647	3.2588	0.49655	2.2588	0.22755	1.2588	0.11442	0.2588	-0.11577
	9.259	-0.59589	8.259	0.05063	7.259	0.06378	6.259	0.463	5.259	0.29858	4.259	-0.83924	3.259	0.4926	2.259	0.23215	1.259	0.09996	0.259	-0.11314
	9.2592	-0.59523	8.2592	0.04668	7.2592	0.06247	6.2592	0.46498	5.2592	0.29792	4.2592	-0.82871	3.2592	0.488	2.2592	0.23478	1.2592	0.09206	0.2592	-0.11051
	9.2594	-0.588	8.2594	0.05194	7.2594	0.05918	6.2594	0.46169	5.2594	0.29463	4.2594	-0.81687	3.2594	0.48142	2.2594	0.23873	1.2594	0.08549	0.2594	-0.10722
	9.2596	-0.58142	8.2596	0.05655	7.2596	0.06181	6.2596	0.46498	5.2596	0.29003	4.2596	-0.8024	3.2596	0.48471	2.2596	0.24859	1.2596	0.08746	0.2596	-0.10393
	9.2598	-0.57879	8.2598	0.06247	7.2598	0.05984	6.2598	0.46037	5.2598	0.27951	4.2598	-0.79188	3.2598	0.47616	2.2598	0.25188	1.2598	0.08483	0.2598	-0.09867
	9.26	-0.57353	8.26	0.06444	7.26	0.06181	6.26	0.45774	5.26	0.27227	4.26	-0.78333	3.26	0.47682	2.26	0.26175	1.26	0.07233	0.26	-0.09407
	9.2602	-0.56958	8.2602	0.0651	7.2602	0.06115	6.2602	0.45643	5.2602	0.26438	4.2602	-0.77807	3.2602	0.47353	2.2602	0.26109	1.2602	0.06247	0.2602	-0.09143
	9.2604	-0.56432	8.2604	0.07299	7.2604	0.05786	6.2604	0.45248	5.2604	0.26241	4.2604	-0.76623	3.2604	0.46695	2.2604	0.26043	1.2604	0.04602	0.2604	-0.08683
	9.2606	-0.563	8.2606	0.07167	7.2606	0.06575	6.2606	0.44919	5.2606	0.25978	4.2606	-0.75308	3.2606	0.46169	2.2606	0.25123	1.2606	0.03945	0.2606	-0.07828
	9.2608	-0.56169	8.2608	0.07562	7.2608	0.06378	6.2608	0.44919	5.2608	0.25846	4.2608	-0.73927	3.2608	0.46235	2.2608	0.2532	1.2608	0.02564	0.2608	-0.07236
	9.261	-0.56103	8.261	0.08351	7.261	0.07102	6.261	0.44393	5.261	0.24991	4.261	-0.72019	3.261	0.4584	2.261	0.25451	1.261	0.0184	0.261	-0.06578
	9.2612	-0.56169	8.2612	0.07957	7.2612	0.07825	6.2612	0.43538	5.2612	0.24333	4.2612	-0.70309	3.2612	0.45511	2.2612	0.25846	1.2612	0.00854	0.2612	-0.06447
	9.2614	-0.56169	8.2614	0.08351	7.2614	0.07694	6.2614	0.42617	5.2614	0.23807	4.2614	-0.69717	3.2614	0.48471	2.2614	0.25978	1.2614	-1.48571e-05	0.2614	-0.06381
	9.2616	-0.5584	8.2616	0.08351	7.2616	0.08614	6.2616	0.41828	5.2616	0.23347	4.2616	-0.69191	3.2616	0.49589	2.2616	0.25386	1.2616	-0.01251	0.2616	-0.06118
	9.2618	-0.55774	8.2618	0.08483	7.2618	0.0914	6.2618	0.40973	5.2618	0.22886	4.2618	-0.67678	3.2618	0.49457	2.2618	0.25254	1.2618	-0.01909	0.2618	-0.05855
	9.262	-0.55643	8.262	0.0822	7.262	0.09667	6.262	0.39855	5.262	0.22294	4.262	-0.6564	3.262	0.49457	2.262	0.25188	1.262	-0.01909	0.262	-0.05658
	9.2622	-0.55182	8.2622	0.07891	7.2622	0.10193	6.2622	0.38013	5.2622	0.21768	4.2622	-0.64324	3.2622	0.49655	2.2622	0.25451	1.2622	-0.01185	0.2622	-0.05987
	9.2624	-0.54722	8.2624	0.07891	7.2624	0.10324	6.2624	0.35974	5.2624	0.21439	4.2624	-0.62943	3.2624	0.49655	2.2624	0.25978	1.2624	-0.02369	0.2624	-0.05526
	9.2626	-0.54722	8.2626	0.0822	7.2626	0.10719	6.2626	0.33738	5.2626	0.21571	4.2626	-0.61759	3.2626	0.49523	2.2626	0.26175	1.2626	-0.03093	0.2626	-0.04868
	9.2628	-0.53998	8.2628	0.08549	7.2628	0.11048	6.2628	0.31371	5.2628	0.20913	4.2628	-0.60575	3.2628	0.4926	2.2628	0.26372	1.2628	-0.04342	0.2628	-0.05658
	9.263	-0.53406	8.263	0.08812	7.263	0.11508	6.263	0.28279	5.263	0.19598	4.263	-0.59326	3.263	0.488	2.263	0.26306	1.263	-0.04803	0.263	-0.05526
	9.2632	-0.5288	8.2632	0.09469	7.2632	0.11837	6.2632	0.25846	5.2632	0.18677	4.2632	-0.58471	3.2632	0.48142	2.2632	0.26504	1.2632	-0.03948	0.2632	-0.06513
	9.2634	-0.52157	8.2634	0.09601	7.2634	0.12297	6.2634	0.23149	5.2634	0.18151	4.2634	-0.56103	3.2634	0.47879	2.2634	0.26569	1.2634	-0.04145	0.2634	-0.04803
	9.2636	-0.51696	8.2636	0.09272	7.2636	0.13087	6.2636	0.20979	5.2636	0.16704	4.2636	-0.54656	3.2636	0.47747	2.2636	0.2703	1.2636	-0.04737	0.2636	-0.04408
	9.2638	-0.51236	8.2638	0.09535	7.2638	0.14139	6.2638	0.18414	5.2638	0.16507	4.2638	-0.52946	3.2638	0.48208	2.2638	0.2703	1.2638	-0.04408	0.2638	-0.04671
	9.264	-0.50381	8.264	0.09469	7.264	0.14862	6.264	0.15717	5.264	0.15586	4.264	-0.51499	3.264	0.48668	2.264	0.27424	1.264	-0.04737	0.264	-0.04211
	9.2642	-0.50052	8.2642	0.09404	7.2642	0.15323	6.2642	0.13021	5.2642	0.15257	4.2642	-0.50447	3.2642	0.48997	2.2642	0.2749	1.2642	-0.05066	0.2642	-0.03158
	9.2644	-0.49723	8.2644	0.09272	7.2644	0.16046	6.2644	0.10127	5.2644	0.15191	4.2644	-0.48276	3.2644	0.48668	2.2644	0.27622	1.2644	-0.05263	0.2644	-0.03224
	9.2646	-0.49329	8.2646	0.09667	7.2646	0.16836	6.2646	0.07759	5.2646	0.15389	4.2646	-0.46106	3.2646	0.48865	2.2646	0.27556	1.2646	-0.05789	0.2646	-0.03093
	9.2648	-0.48934	8.2648	0.09995	7.2648	0.17625	6.2648	0.05063	5.2648	0.15454	4.2648	-0.44199	3.2648	0.49523	2.2648	0.28016	1.2648	-0.06052	0.2648	-0.03093
	9.265	-0.48539	8.265	0.10259	7.265	0.18611	6.265	0.01906	5.265	0.1506	4.265	-0.42423	3.265	0.4926	2.265	0.28345	1.265	-0.06381	0.265	-0.03553
	9.2652	-0.47948	8.2652	0.11048	7.2652	0.19532	6.2652	-0.01514	5.2652	0.14797	4.2652	-0.40253	3.2652	0.48931	2.2652	0.28477	1.2652	-0.06447	0.2652	-0.03553
	9.2654	-0.47619	8.2654	0.11442	7.2654	0.20124	6.2654	-0.04868	5.2654	0.14205	4.2654	-0.38016	3.2654	0.49194	2.2654	0.28674	1.2654	-0.07039	0.2654	-0.02501
	9.2656	-0.47816	8.2656	0.12166	7.2656	0.20716	6.2656	-0.08288	5.2656	0.14139	4.2656	-0.36175	3.2656	0.49523	2.2656	0.28608	1.2656	-0.07762	0.2656	-0.02501
	9.2658	-0.47421	8.2658	0.12166	7.2658	0.21308	6.2658	-0.11972	5.2658	0.13744	4.2658	-0.33676	3.2658	0.49589	2.2658	0.28477	1.2658	-0.08157	0.2658	-0.02501
	9.266	-0.46369	8.266	0.12626	7.266	0.21637	6.266	-0.15589	5.266	0.13218	4.266	-0.30979	3.266	0.50378	2.266	0.28806	1.266	-0.08223	0.266	-0.02303
	9.2662	-0.45777	8.2662	0.12495	7.2662	0.22229	6.2662	-0.19404	5.2662	0.13218	4.2662	-0.29203	3.2662	0.51102	2.2662	0.28608	1.2662	-0.08683	0.2662	-0.01975
	9.2664	-0.45383	8.2664	0.13021	7.2664	0.23084	6.2664	-0.22232	5.2664	0.12758	4.2664	-0.2677	3.2664	0.52877	2.2664	0.28806	1.2664	-0.09209	0.2664	-0.01909
	9.2666	-0.44593	8.2666	0.13284	7.2666	0.23018	6.2666	-0.25389	5.2666	0.12955	4.2666	-0.24336	3.2666	0.53864	2.2666	0.2874	1.2666	-0.09735	0.2666	-0.00988
	9.2668	-0.43738	8.2668	0.13481	7.2668	0.23676	6.2668	-0.28414	5.2668	0.13218	4.2668	-0.2256	3.2668	0.55508	2.2668	0.28674	1.2668	-0.1013	0.2668	-0.0033
	9.267	-0.43146	8.267	0.12955	7.267	0.24399	6.267	-0.31637	5.267	0.13416	4.267	-0.20719	3.267	0.57087	2.267	0.27753	1.267	-0.10459	0.267	-0.00593
	9.2672	-0.4216	8.2672	0.13021	7.2672	0.24925	6.2672	-0.35583	5.2672	0.13152	4.2672	-0.1868	3.2672	0.58665	2.2672	0.27951	1.2672	-0.10459	0.2672	-0.00265
	9.2674	-0.41568	8.2674	0.12758	7.2674	0.24991	6.2674	-0.3874	5.2674	0.13087	4.2674	-0.17102	3.2674	0.60704	2.2674	0.26833	1.2674	-0.10919	0.2674	0.0013
	9.2676	-0.41042	8.2676	0.12758	7.2676	0.2578	6.2676	-0.42226	5.2676	0.12232	4.2676	-0.15326	3.2676	0.62677	2.2676	0.24136	1.2676	-0.1184	0.2676	0.000642735
	9.2678	-0.40318	8.2678	0.12626	7.2678	0.26241	6.2678	-0.4604	5.2678	0.11508	4.2678	-0.13879	3.2678	0.65308	2.2678	0.23741	1.2678	-0.1184	0.2678	0.0059
	9.268	-0.39858	8.268	0.12561	7.268	0.25714	6.268	-0.49526	5.268	0.10719	4.268	-0.12827	3.268	0.67084	2.268	0.23018	1.268	-0.12366	0.268	0.00788
	9.2682	-0.39266	8.2682	0.12955	7.2682	0.25649	6.2682	-0.52617	5.2682	0.10324	4.2682	-0.12103	3.2682	0.69583	2.2682	0.24925	1.2682	-0.12958	0.2682	0.00985
	9.2684	-0.39003	8.2684	0.12495	7.2684	0.26306	6.2684	-0.55971	5.2684	0.10324	4.2684	-0.11708	3.2684	0.71753	2.2684	0.24465	1.2684	-0.13024	0.2684	0.01182
	9.2686	-0.38214	8.2686	0.12495	7.2686	0.25912	6.2686	-0.58602	5.2686	0.10324	4.2686	-0.10393	3.2686	0.74318	2.2686	0.24004	1.2686	-0.12498	0.2686	0.01314
	9.2688	-0.37753	8.2688	0.12758	7.2688	0.25978	6.2688	-0.61036	5.2688	0.10193	4.2688	-0.09604	3.2688	0.76423	2.2688	0.23281	1.2688	-0.11708	0.2688	0.01511
	9.269	-0.37227	8.269	0.12824	7.269	0.26306	6.269	-0.6439	5.269	0.10193	4.269	-0.08617	3.269	0.78922	2.269	0.22558	1.269	-0.11972	0.269	0.01643
	9.2692	-0.3703	8.2692	0.12626	7.2692	0.26569	6.2692	-0.66823	5.2692	0.10785	4.2692	-0.08025	3.2692	0.81421	2.2692	0.21768	1.2692	-0.11906	0.2692	0.01906
	9.2694	-0.37161	8.2694	0.12889	7.2694	0.26898	6.2694	-0.69849	5.2694	0.11048	4.2694	-0.07236	3.2694	0.83526	2.2694	0.20387	1.2694	-0.11972	0.2694	0.02103
	9.2696	-0.36701	8.2696	0.12955	7.2696	0.27293	6.2696	-0.72282	5.2696	0.1164	4.2696	-0.06184	3.2696	0.86288	2.2696	0.19927	1.2696	-0.12169	0.2696	0.02103
	9.2698	-0.36241	8.2698	0.12692	7.2698	0.27161	6.2698	-0.74387	5.2698	0.11837	4.2698	-0.05197	3.2698	0.88261	2.2698	0.18414	1.2698	-0.1184	0.2698	0.02103
	9.27	-0.35649	8.27	0.13152	7.27	0.27227	6.27	-0.76952	5.27	0.11903	4.27	-0.04013	3.27	0.90432	2.27	0.18217	1.27	-0.1184	0.27	0.02695
	9.2702	-0.35122	8.2702	0.12889	7.2702	0.27556	6.2702	-0.79254	5.2702	0.11969	4.2702	-0.03487	3.2702	0.92799	2.2702	0.18019	1.2702	-0.09735	0.2702	0.02892
	9.2704	-0.34267	8.2704	0.13547	7.2704	0.26833	6.2704	-0.81095	5.2704	0.12034	4.2704	-0.03158	3.2704	0.9497	2.2704	0.18085	1.2704	-0.09801	0.2704	0.02498
	9.2706	-0.33149	8.2706	0.13284	7.2706	0.26767	6.2706	-0.83858	5.2706	0.12034	4.2706	-0.02501	3.2706	0.97469	2.2706	0.18546	1.2706	-0.09012	0.2706	0.023
	9.2708	-0.32557	8.2708	0.12955	7.2708	0.27161	6.2708	-0.86554	5.2708	0.12429	4.2708	-0.0158	3.2708	0.99311	2.2708	0.17888	1.2708	-0.08749	0.2708	0.01906
	9.271	-0.31571	8.271	0.13481	7.271	0.27556	6.271	-0.88922	5.271	0.12495	4.271	-0.01383	3.271	1.01152	2.271	0.16967	1.271	-0.08157	0.271	0.0184
	9.2712	-0.30519	8.2712	0.13547	7.2712	0.27293	6.2712	-0.90961	5.2712	0.12889	4.2712	-0.00396	3.2712	1.02994	2.2712	0.16112	1.2712	-0.06842	0.2712	0.01972
	9.2714	-0.30124	8.2714	0.1335	7.2714	0.27096	6.2714	-0.92934	5.2714	0.13087	4.2714	0.00919	3.2714	1.03783	2.2714	0.1552	1.2714	-0.05132	0.2714	0.02432
	9.2716	-0.29401	8.2716	0.13481	7.2716	0.27753	6.2716	-0.94907	5.2716	0.13679	4.2716	0.01972	3.2716	1.06216	2.2716	0.1506	1.2716	-0.04605	0.2716	0.02564
	9.2718	-0.28874	8.2718	0.13942	7.2718	0.28148	6.2718	-0.96354	5.2718	0.13679	4.2718	0.023	3.2718	1.08387	2.2718	0.14007	1.2718	-0.04013	0.2718	0.02695
	9.272	-0.28151	8.272	0.14797	7.272	0.28608	6.272	-0.97604	5.272	0.13942	4.272	0.02761	3.272	1.10426	2.272	0.12889	1.272	-0.04474	0.272	0.02235
	9.2722	-0.27493	8.2722	0.14994	7.2722	0.292	6.2722	-0.9813	5.2722	0.14599	4.2722	0.03287	3.2722	1.12465	2.2722	0.121	1.2722	-0.04079	0.2722	0.01774
	9.2724	-0.26375	8.2724	0.14862	7.2724	0.29332	6.2724	-0.98196	5.2724	0.15389	4.2724	0.04537	3.2724	1.14569	2.2724	0.11574	1.2724	-0.03224	0.2724	0.00919
	9.2726	-0.25783	8.2726	0.14271	7.2726	0.29792	6.2726	-0.98722	5.2726	0.16178	4.2726	0.05523	3.2726	1.17134	2.2726	0.1164	1.2726	-0.02501	0.2726	0.00722
	9.2728	-0.2506	8.2728	0.14205	7.2728	0.29924	6.2728	-0.98327	5.2728	0.17296	4.2728	0.06444	3.2728	1.19831	2.2728	0.11508	1.2728	-0.02501	0.2728	0.00525
	9.273	-0.24994	8.273	0.13876	7.273	0.30187	6.273	-0.98196	5.273	0.17691	4.273	0.07299	3.273	1.22462	2.273	0.11771	1.273	-0.0375	0.273	0.0138
	9.2732	-0.25191	8.2732	0.13547	7.2732	0.30253	6.2732	-0.97801	5.2732	0.17691	4.2732	0.07102	3.2732	1.24764	2.2732	0.11442	1.2732	-0.0375	0.2732	0.00919
	9.2734	-0.24402	8.2734	0.14007	7.2734	0.3045	6.2734	-0.98393	5.2734	0.17756	4.2734	0.07496	3.2734	1.27	2.2734	0.11245	1.2734	-0.03553	0.2734	0.01182
	9.2736	-0.23679	8.2736	0.13942	7.2736	0.30581	6.2736	-0.98064	5.2736	0.17493	4.2736	0.08088	3.2736	1.29104	2.2736	0.11245	1.2736	-0.02369	0.2736	0.00788
	9.2738	-0.23284	8.2738	0.14139	7.2738	0.30581	6.2738	-0.97867	5.2738	0.17493	4.2738	0.08285	3.2738	1.31538	2.2738	0.10719	1.2738	-0.01712	0.2738	0.00525
	9.274	-0.22626	8.274	0.14468	7.274	0.30779	6.274	-0.97406	5.274	0.17493	4.274	0.08812	3.274	1.33774	2.274	0.10456	1.274	-0.01712	0.274	0.00788
	9.2742	-0.22166	8.2742	0.14271	7.2742	0.30713	6.2742	-0.96683	5.2742	0.17756	4.2742	0.08877	3.2742	1.35747	2.2742	0.1039	1.2742	-0.01646	0.2742	0.01117
	9.2744	-0.2164	8.2744	0.1381	7.2744	0.30318	6.2744	-0.96157	5.2744	0.18217	4.2744	0.08812	3.2744	1.37589	2.2744	0.09864	1.2744	-0.01383	0.2744	0.01248
	9.2746	-0.20916	8.2746	0.13876	7.2746	0.30187	6.2746	-0.95433	5.2746	0.18348	4.2746	0.09009	3.2746	1.3897	2.2746	0.09404	1.2746	-0.01317	0.2746	0.01182
	9.2748	-0.20061	8.2748	0.1381	7.2748	0.29858	6.2748	-0.94381	5.2748	0.18546	4.2748	0.09272	3.2748	1.41337	2.2748	0.08812	1.2748	-0.00988	0.2748	0.01051
	9.275	-0.19732	8.275	0.12692	7.275	0.29595	6.275	-0.93197	5.275	0.19072	4.275	0.09206	3.275	1.43047	2.275	0.08088	1.275	-0.00922	0.275	0.00722
	9.2752	-0.18746	8.2752	0.12166	7.2752	0.29924	6.2752	-0.92342	5.2752	0.19992	4.2752	0.09469	3.2752	1.44823	2.2752	0.07299	1.2752	-0.00725	0.2752	0.00525
	9.2754	-0.17759	8.2754	0.11508	7.2754	0.29989	6.2754	-0.91158	5.2754	0.20124	4.2754	0.09667	3.2754	1.45678	2.2754	0.06904	1.2754	-0.00528	0.2754	0.00919
	9.2756	-0.1743	8.2756	0.11114	7.2756	0.29858	6.2756	-0.89843	5.2756	0.20519	4.2756	0.09864	3.2756	1.47651	2.2756	0.06444	1.2756	-0.00462	0.2756	0.01445
	9.2758	-0.16839	8.2758	0.10719	7.2758	0.3045	6.2758	-0.88199	5.2758	0.21176	4.2758	0.09535	3.2758	1.49361	2.2758	0.0572	1.2758	-0.00199	0.2758	0.01774
	9.276	-0.1651	8.276	0.1039	7.276	0.30253	6.276	-0.87212	5.276	0.21176	4.276	0.09009	3.276	1.51269	2.276	0.05326	1.276	0.00196	0.276	0.01314
	9.2762	-0.15918	8.2762	0.09995	7.2762	0.29924	6.2762	-0.8616	5.2762	0.21637	4.2762	0.08022	3.2762	1.51926	2.2762	0.04668	1.2762	0.00788	0.2762	0.00788
	9.2764	-0.15326	8.2764	0.09667	7.2764	0.30516	6.2764	-0.84581	5.2764	0.22097	4.2764	0.07496	3.2764	1.53571	2.2764	0.04142	1.2764	0.01314	0.2764	-0.00593
	9.2766	-0.1526	8.2766	0.09272	7.2766	0.30779	6.2766	-0.83266	5.2766	0.22229	4.2766	0.07365	3.2766	1.54886	2.2766	0.03484	1.2766	0.01774	0.2766	0.00196
	9.2768	-0.14602	8.2768	0.09075	7.2768	0.30384	6.2768	-0.81753	5.2768	0.22689	4.2768	0.07233	3.2768	1.55873	2.2768	0.02958	1.2768	0.01511	0.2768	0.00196
	9.277	-0.13945	8.277	0.08877	7.277	0.30844	6.277	-0.80175	5.277	0.23018	4.277	0.0651	3.277	1.57122	2.277	0.01972	1.277	0.01577	0.277	-0.0033
	9.2772	-0.13484	8.2772	0.08943	7.2772	0.30384	6.2772	-0.78596	5.2772	0.23478	4.2772	0.06049	3.2772	1.57977	2.2772	0.01182	1.2772	0.02169	0.2772	-0.00725
	9.2774	-0.13155	8.2774	0.09009	7.2774	0.30121	6.2774	-0.77018	5.2774	0.23873	4.2774	0.04865	3.2774	1.5903	2.2774	0.00393	1.2774	0.02958	0.2774	-0.00857
	9.2776	-0.12761	8.2776	0.08549	7.2776	0.30318	6.2776	-0.7465	5.2776	0.2407	4.2776	0.04339	3.2776	1.59687	2.2776	-0.00528	1.2776	0.03155	0.2776	-0.00791
	9.2778	-0.12169	8.2778	0.07496	7.2778	0.30713	6.2778	-0.72348	5.2778	0.24202	4.2778	0.03682	3.2778	1.60871	2.2778	-0.0112	1.2778	0.04076	0.2778	-0.00791
	9.278	-0.11314	8.278	0.06904	7.278	0.31173	6.278	-0.70178	5.278	0.24333	4.278	0.03287	3.278	1.61266	2.278	-0.04408	1.278	0.04668	0.278	-0.01054
	9.2782	-0.10722	8.2782	0.07299	7.2782	0.30976	6.2782	-0.67744	5.2782	0.24268	4.2782	0.02695	3.2782	1.61792	2.2782	-0.0546	1.2782	0.05457	0.2782	-0.01251
	9.2784	-0.10525	8.2784	0.07299	7.2784	0.32028	6.2784	-0.6564	5.2784	0.24662	4.2784	0.02366	3.2784	1.62186	2.2784	-0.06776	1.2784	0.05655	0.2784	-0.01317
	9.2786	-0.09801	8.2786	0.0697	7.2786	0.32883	6.2786	-0.63469	5.2786	0.24925	4.2786	0.01511	3.2786	1.62976	2.2786	-0.07105	1.2786	0.05523	0.2786	-0.01383
	9.2788	-0.09275	8.2788	0.07167	7.2788	0.33146	6.2788	-0.6051	5.2788	0.25123	4.2788	0.00919	3.2788	1.63239	2.2788	-0.07762	1.2788	0.06115	0.2788	-0.01448
	9.279	-0.08617	8.279	0.06839	7.279	0.33146	6.279	-0.57879	5.279	0.25123	4.279	0.00327	3.279	1.63765	2.279	-0.08683	1.279	0.06378	0.279	-0.01514
	9.2792	-0.07499	8.2792	0.06247	7.2792	0.33015	6.2792	-0.55906	5.2792	0.2532	4.2792	-1.49796e-05	3.2792	1.64094	2.2792	-0.09407	1.2792	0.06378	0.2792	-0.01777
	9.2794	-0.07105	8.2794	0.06049	7.2794	0.33015	6.2794	-0.54261	5.2794	0.25517	4.2794	-0.01185	3.2794	1.6416	2.2794	-0.10459	1.2794	0.06839	0.2794	-0.01909
	9.2796	-0.06513	8.2796	0.05852	7.2796	0.32752	6.2796	-0.52617	5.2796	0.25451	4.2796	-0.02238	3.2796	1.64357	2.2796	-0.1138	1.2796	0.0743	0.2796	-0.01975
	9.2798	-0.06184	8.2798	0.05589	7.2798	0.32686	6.2798	-0.50447	5.2798	0.25188	4.2798	-0.0329	3.2798	1.64094	2.2798	-0.12563	1.2798	0.08614	0.2798	-0.02501
	9.28	-0.06052	8.28	0.04997	7.28	0.3262	6.28	-0.48211	5.28	0.24925	4.28	-0.04145	3.28	1.63962	2.28	-0.13484	1.28	0.08351	0.28	-0.03158
	9.2802	-0.05263	8.2802	0.04668	7.2802	0.32554	6.2802	-0.46764	5.2802	0.24794	4.2802	-0.05263	3.2802	1.63896	2.2802	-0.14602	1.2802	0.0868	0.2802	-0.0329
	9.2804	-0.05	8.2804	0.04602	7.2804	0.3262	6.2804	-0.44396	5.2804	0.25057	4.2804	-0.06513	3.2804	1.63896	2.2804	-0.16378	1.2804	0.09667	0.2804	-0.03356
	9.2806	-0.04671	8.2806	0.04537	7.2806	0.32423	6.2806	-0.41897	5.2806	0.24596	4.2806	-0.08091	3.2806	1.64554	2.2806	-0.17694	1.2806	0.10259	0.2806	-0.03356
	9.2808	-0.04408	8.2808	0.04274	7.2808	0.32226	6.2808	-0.39266	5.2808	0.24531	4.2808	-0.09209	3.2808	1.6462	2.2808	-0.19075	1.2808	0.10719	0.2808	-0.03553
	9.281	-0.04079	8.281	0.0401	7.281	0.32489	6.281	-0.36964	5.281	0.23873	4.281	-0.10459	3.281	1.65409	2.281	-0.19667	1.281	0.10324	0.281	-0.0329
	9.2812	-0.03158	8.2812	0.03747	7.2812	0.32686	6.2812	-0.34794	5.2812	0.23281	4.2812	-0.123	3.2812	1.66922	2.2812	-0.20653	1.2812	0.09732	0.2812	-0.03619
	9.2814	-0.02895	8.2814	0.03419	7.2814	0.3216	6.2814	-0.32492	5.2814	0.22492	4.2814	-0.1401	3.2814	1.67645	2.2814	-0.21903	1.2814	0.10259	0.2814	-0.03882
	9.2816	-0.02106	8.2816	0.03155	7.2816	0.31831	6.2816	-0.30584	5.2816	0.22097	4.2816	-0.15786	3.2816	1.68763	2.2816	-0.22692	1.2816	0.10127	0.2816	-0.04079
	9.2818	-0.01843	8.2818	0.02366	7.2818	0.31634	6.2818	-0.29006	5.2818	0.21308	4.2818	-0.1697	3.2818	1.69421	2.2818	-0.22889	1.2818	0.10653	0.2818	-0.04079
	9.282	-0.01777	8.282	0.01774	7.282	0.31502	6.282	-0.27033	5.282	0.20124	4.282	-0.18943	3.282	1.70079	2.282	-0.24205	1.282	0.10916	0.282	-0.04145
	9.2822	-0.01646	8.2822	0.00985	7.2822	0.31634	6.2822	-0.2598	5.2822	0.19598	4.2822	-0.20522	3.2822	1.70736	2.2822	-0.25783	1.2822	0.10061	0.2822	-0.04474
	9.2824	-0.01317	8.2824	0.00459	7.2824	0.31239	6.2824	-0.24007	5.2824	0.19072	4.2824	-0.22034	3.2824	1.70539	2.2824	-0.27625	1.2824	0.1039	0.2824	-0.04934
	9.2826	-0.01054	8.2826	-0.000672612	7.2826	0.31239	6.2826	-0.22166	5.2826	0.18217	4.2826	-0.23547	3.2826	1.70605	2.2826	-0.29466	1.2826	0.10916	0.2826	-0.05197
	9.2828	-0.0033	8.2828	-0.00725	7.2828	0.31042	6.2828	-0.20719	5.2828	0.17362	4.2828	-0.25389	3.2828	1.70934	2.2828	-0.31637	1.2828	0.11574	0.2828	-0.05329
	9.283	0.00656	8.283	-0.0112	7.283	0.31173	6.283	-0.19798	5.283	0.16901	4.283	-0.26901	3.283	1.71131	2.283	-0.33478	1.283	0.11903	0.283	-0.0546
	9.2832	0.01051	8.2832	-0.01909	7.2832	0.30976	6.2832	-0.17825	5.2832	0.16572	4.2832	-0.28414	3.2832	1.71065	2.2832	-0.35583	1.2832	0.11574	0.2832	-0.05987
	9.2834	0.01248	8.2834	-0.02501	7.2834	0.31042	6.2834	-0.17036	5.2834	0.16046	4.2834	-0.30387	3.2834	1.71526	2.2834	-0.37424	1.2834	0.10916	0.2834	-0.05329
	9.2836	0.01511	8.2836	-0.0329	7.2836	0.3091	6.2836	-0.15852	5.2836	0.15849	4.2836	-0.32229	3.2836	1.71	2.2836	-0.38937	1.2836	0.11114	0.2836	-0.0546
	9.2838	0.01709	8.2838	-0.04145	7.2838	0.3045	6.2838	-0.14997	5.2838	0.15126	4.2838	-0.34531	3.2838	1.70473	2.2838	-0.4045	1.2838	0.11706	0.2838	-0.05987
	9.284	0.02169	8.284	-0.04868	7.284	0.29989	6.284	-0.13682	5.284	0.14534	4.284	-0.35846	3.284	1.70539	2.284	-0.42554	1.284	0.12363	0.284	-0.06381
	9.2842	0.02629	8.2842	-0.05789	7.2842	0.30318	6.2842	-0.12827	5.2842	0.13679	4.2842	-0.36832	3.2842	1.70868	2.2842	-0.43804	1.2842	0.12363	0.2842	-0.06644
	9.2844	0.02761	8.2844	-0.0717	7.2844	0.29989	6.2844	-0.12235	5.2844	0.13021	4.2844	-0.37622	3.2844	1.70671	2.2844	-0.45185	1.2844	0.12692	0.2844	-0.06973
	9.2846	0.0309	8.2846	-0.08025	7.2846	0.29661	6.2846	-0.11314	5.2846	0.12758	4.2846	-0.38937	3.2846	1.70079	2.2846	-0.46764	1.2846	0.12692	0.2846	-0.0671
	9.2848	0.03682	8.2848	-0.08486	7.2848	0.29726	6.2848	-0.10525	5.2848	0.12232	4.2848	-0.40253	3.2848	1.69618	2.2848	-0.48145	1.2848	0.12824	0.2848	-0.0671
	9.285	0.03747	8.285	-0.09012	7.285	0.29332	6.285	-0.09538	5.285	0.11245	4.285	-0.41963	3.285	1.68566	2.285	-0.49394	1.285	0.12955	0.285	-0.07236
	9.2852	0.04142	8.2852	-0.09604	7.2852	0.29069	6.2852	-0.09078	5.2852	0.10719	4.2852	-0.43475	3.2852	1.67777	2.2852	-0.5071	1.2852	0.12889	0.2852	-0.07631
	9.2854	0.04537	8.2854	-0.0967	7.2854	0.28937	6.2854	-0.08552	5.2854	0.10522	4.2854	-0.45317	3.2854	1.6679	2.2854	-0.52354	1.2854	0.13284	0.2854	-0.07433
	9.2856	0.04734	8.2856	-0.10262	7.2856	0.28608	6.2856	-0.07894	5.2856	0.0993	4.2856	-0.46632	3.2856	1.65606	2.2856	-0.53604	1.2856	0.13481	0.2856	-0.08223
	9.2858	0.048	8.2858	-0.10788	7.2858	0.28411	6.2858	-0.0717	5.2858	0.09338	4.2858	-0.47553	3.2858	1.64357	2.2858	-0.55577	1.2858	0.13416	0.2858	-0.07499
	9.286	0.05194	8.286	-0.11511	7.286	0.28279	6.286	-0.06842	5.286	0.08812	4.286	-0.48145	3.286	1.63173	2.286	-0.5709	1.286	0.13284	0.286	-0.06776
	9.2862	0.05589	8.2862	-0.12235	7.2862	0.28082	6.2862	-0.06447	5.2862	0.0822	4.2862	-0.49131	3.2862	1.62121	2.2862	-0.58734	1.2862	0.12824	0.2862	-0.0625
	9.2864	0.05852	8.2864	-0.12695	7.2864	0.28082	6.2864	-0.06315	5.2864	0.07957	4.2864	-0.50381	3.2864	1.61397	2.2864	-0.60378	1.2864	0.12889	0.2864	-0.07894
	9.2866	0.05392	8.2866	-0.13287	7.2866	0.28214	6.2866	-0.06118	5.2866	0.07562	4.2866	-0.50841	3.2866	1.60608	2.2866	-0.61496	1.2866	0.13679	0.2866	-0.08288
	9.2868	0.05457	8.2868	-0.13747	7.2868	0.27819	6.2868	-0.05987	5.2868	0.07299	4.2868	-0.51631	3.2868	1.59227	2.2868	-0.63403	1.2868	0.14007	0.2868	-0.07828
	9.287	0.0572	8.287	-0.14405	7.287	0.28082	6.287	-0.05592	5.287	0.06575	4.287	-0.52815	3.287	1.58043	2.287	-0.64193	1.287	0.14271	0.287	-0.07105
	9.2872	0.06247	8.2872	-0.14997	7.2872	0.28345	6.2872	-0.0546	5.2872	0.06181	4.2872	-0.53472	3.2872	1.5607	2.2872	-0.64324	1.2872	0.14599	0.2872	-0.07105
	9.2874	0.06247	8.2874	-0.14931	7.2874	0.28477	6.2874	-0.05723	5.2874	0.0572	4.2874	-0.54196	3.2874	1.54886	2.2874	-0.65442	1.2874	0.14994	0.2874	-0.07894
	9.2876	0.06312	8.2876	-0.15129	7.2876	0.28543	6.2876	-0.06052	5.2876	0.0526	4.2876	-0.55643	3.2876	1.53373	2.2876	-0.66363	1.2876	0.15191	0.2876	-0.08091
	9.2878	0.06049	8.2878	-0.15786	7.2878	0.28477	6.2878	-0.05723	5.2878	0.04997	4.2878	-0.57155	3.2878	1.52453	2.2878	-0.68402	1.2878	0.15323	0.2878	-0.07565
	9.288	0.06312	8.288	-0.16378	7.288	0.292	6.288	-0.06447	5.288	0.04668	4.288	-0.58471	3.288	1.51006	2.288	-0.69323	1.288	0.15126	0.288	-0.07631
	9.2882	0.06444	8.2882	-0.16904	7.2882	0.29134	6.2882	-0.07039	5.2882	0.04537	4.2882	-0.60707	3.2882	1.49164	2.2882	-0.70901	1.2882	0.15849	0.2882	-0.07762
	9.2884	0.06641	8.2884	-0.17496	7.2884	0.29003	6.2884	-0.07697	5.2884	0.04274	4.2884	-0.62483	3.2884	1.47454	2.2884	-0.72545	1.2884	0.16507	0.2884	-0.0796
	9.2886	0.06773	8.2886	-0.18088	7.2886	0.29398	6.2886	-0.08354	5.2886	0.03945	4.2886	-0.64127	3.2886	1.45876	2.2886	-0.73992	1.2886	0.17033	0.2886	-0.08091
	9.2888	0.06707	8.2888	-0.1868	7.2888	0.29858	6.2888	-0.09604	5.2888	0.03484	4.2888	-0.66034	3.2888	1.43508	2.2888	-0.75308	1.2888	0.17625	0.2888	-0.08354
	9.289	0.06773	8.289	-0.18943	7.289	0.30253	6.289	-0.10459	5.289	0.02695	4.289	-0.68139	3.289	1.41535	2.289	-0.77018	1.289	0.18151	0.289	-0.0842
	9.2892	0.07102	8.2892	-0.19601	7.2892	0.3091	6.2892	-0.10853	5.2892	0.023	4.2892	-0.69323	3.2892	1.39891	2.2892	-0.7853	1.2892	0.18809	0.2892	-0.0842
	9.2894	0.07365	8.2894	-0.19732	7.2894	0.31173	6.2894	-0.12103	5.2894	0.01445	4.2894	-0.70967	3.2894	1.38509	2.2894	-0.79714	1.2894	0.19006	0.2894	-0.0888
	9.2896	0.07825	8.2896	-0.20061	7.2896	0.31239	6.2896	-0.13353	5.2896	0.01051	4.2896	-0.72611	3.2896	1.36536	2.2896	-0.81687	1.2896	0.1894	0.2896	-0.09012
	9.2898	0.08088	8.2898	-0.20193	7.2898	0.3091	6.2898	-0.14405	5.2898	0.00525	4.2898	-0.73927	3.2898	1.343	2.2898	-0.832	1.2898	0.19664	0.2898	-0.08552
	9.29	0.07957	8.29	-0.20653	7.29	0.31108	6.29	-0.14997	5.29	0.00262	4.29	-0.75242	3.29	1.32722	2.29	-0.84779	1.29	0.20256	0.29	-0.08749
	9.2902	0.07957	8.2902	-0.21114	7.2902	0.31371	6.2902	-0.15786	5.2902	-0.00593	4.2902	-0.76228	3.2902	1.30485	2.2902	-0.86357	1.2902	0.19927	0.2902	-0.09012
	9.2904	0.08285	8.2904	-0.2164	7.2904	0.31897	6.2904	-0.16444	5.2904	-0.00791	4.2904	-0.7761	3.2904	1.28644	2.2904	-0.87541	1.2904	0.20321	0.2904	-0.09078
	9.2906	0.08614	8.2906	-0.22363	7.2906	0.31897	6.2906	-0.17496	5.2906	-0.01448	4.2906	-0.78794	3.2906	1.26474	2.2906	-0.8879	1.2906	0.21111	0.2906	-0.09341
	9.2908	0.08877	8.2908	-0.23087	7.2908	0.32489	6.2908	-0.18483	5.2908	-0.01646	4.2908	-0.80043	3.2908	1.23777	2.2908	-0.90764	1.2908	0.21637	0.2908	-0.0967
	9.291	0.08417	8.291	-0.23152	7.291	0.32357	6.291	-0.19667	5.291	-0.01975	4.291	-0.8149	3.291	1.20883	2.291	-0.92539	1.291	0.22623	0.291	-0.09867
	9.2912	0.08746	8.2912	-0.2335	7.2912	0.32291	6.2912	-0.20522	5.2912	-0.0204	4.2912	-0.82674	3.2912	1.17595	2.2912	-0.94512	1.2912	0.23149	0.2912	-0.09933
	9.2914	0.08483	8.2914	-0.23613	7.2914	0.31897	6.2914	-0.21245	5.2914	-0.01843	4.2914	-0.83595	3.2914	1.14306	2.2914	-0.95433	1.2914	0.23413	0.2914	-0.10064
	9.2916	0.08877	8.2916	-0.24007	7.2916	0.31436	6.2916	-0.21311	5.2916	-0.02106	4.2916	-0.84779	3.2916	1.10492	2.2916	-0.96814	1.2916	0.23215	0.2916	-0.10262
	9.2918	0.09272	8.2918	-0.24073	7.2918	0.31173	6.2918	-0.22232	5.2918	-0.01646	4.2918	-0.85436	3.2918	1.07335	2.2918	-0.99051	1.2918	0.23741	0.2918	-0.10459
	9.292	0.09338	8.292	-0.24007	7.292	0.31108	6.292	-0.22824	5.292	-0.02106	4.292	-0.86554	3.292	1.02928	2.292	-1.01484	1.292	0.24728	0.292	-0.10393
	9.2922	0.08746	8.2922	-0.23744	7.2922	0.30384	6.2922	-0.23942	5.2922	-0.02632	4.2922	-0.87212	3.2922	0.99376	2.2922	-1.03852	1.2922	0.24399	0.2922	-0.1059
	9.2924	0.09272	8.2924	-0.23481	7.2924	0.30384	6.2924	-0.24928	5.2924	-0.0283	4.2924	-0.8787	3.2924	0.95759	2.2924	-1.05825	1.2924	0.24794	0.2924	-0.10656
	9.2926	0.09601	8.2926	-0.23284	7.2926	0.29924	6.2926	-0.25783	5.2926	-0.03356	4.2926	-0.87607	3.2926	0.9155	2.2926	-1.07666	1.2926	0.24925	0.2926	-0.10919
	9.2928	0.10193	8.2928	-0.23021	7.2928	0.29463	6.2928	-0.25783	5.2928	-0.04211	4.2928	-0.88264	3.2928	0.87669	2.2928	-1.09376	1.2928	0.24925	0.2928	-0.11117
	9.293	0.09995	8.293	-0.22955	7.293	0.29398	6.293	-0.26901	5.293	-0.0454	4.293	-0.88856	3.293	0.83789	2.293	-1.11284	1.293	0.25583	0.293	-0.11248
	9.2932	0.10193	8.2932	-0.22889	7.2932	0.29069	6.2932	-0.2723	5.2932	-0.04868	4.2932	-0.89646	3.2932	0.79185	2.2932	-1.13191	1.2932	0.25978	0.2932	-0.11051
	9.2934	0.1039	8.2934	-0.2256	7.2934	0.292	6.2934	-0.27559	5.2934	-0.05789	4.2934	-0.89974	3.2934	0.75371	2.2934	-1.14967	1.2934	0.26306	0.2934	-0.11248
	9.2936	0.10653	8.2936	-0.22495	7.2936	0.29661	6.2936	-0.27888	5.2936	-0.0671	4.2936	-0.90566	3.2936	0.71885	2.2936	-1.16808	1.2936	0.25978	0.2936	-0.11445
	9.2938	0.10982	8.2938	-0.22166	7.2938	0.29924	6.2938	-0.28217	5.2938	-0.0671	4.2938	-0.91619	3.2938	0.67939	2.2938	-1.18387	1.2938	0.26241	0.2938	-0.11577
	9.294	0.11114	8.294	-0.21705	7.294	0.29661	6.294	-0.27691	5.294	-0.0671	4.294	-0.92211	3.294	0.63335	2.294	-1.20491	1.294	0.26306	0.294	-0.11051
	9.2942	0.11771	8.2942	-0.2085	7.2942	0.29266	6.2942	-0.26901	5.2942	-0.06644	4.2942	-0.93592	3.2942	0.58599	2.2942	-1.22662	1.2942	0.25912	0.2942	-0.10459
	9.2944	0.11837	8.2944	-0.20259	7.2944	0.29332	6.2944	-0.26375	5.2944	-0.06776	4.2944	-0.93921	3.2944	0.54522	2.2944	-1.24438	1.2944	0.2578	0.2944	-0.10525
	9.2946	0.1164	8.2946	-0.19601	7.2946	0.28674	6.2946	-0.26244	5.2946	-0.06644	4.2946	-0.94578	3.2946	0.49852	2.2946	-1.26082	1.2946	0.25517	0.2946	-0.1013
	9.2948	0.11903	8.2948	-0.19075	7.2948	0.28608	6.2948	-0.26309	5.2948	-0.06447	4.2948	-0.94973	3.2948	0.45906	2.2948	-1.28713	1.2948	0.25123	0.2948	-0.10327
	9.295	0.12297	8.295	-0.18483	7.295	0.2874	6.295	-0.25323	5.295	-0.0625	4.295	-0.95631	3.295	0.42354	2.295	-1.31475	1.295	0.25057	0.295	-0.10196
	9.2952	0.12758	8.2952	-0.18351	7.2952	0.2874	6.2952	-0.24402	5.2952	-0.06118	4.2952	-0.96222	3.2952	0.38342	2.2952	-1.33448	1.2952	0.24662	0.2952	-0.1059
	9.2954	0.12824	8.2954	-0.17562	7.2954	0.28674	6.2954	-0.23613	5.2954	-0.0625	4.2954	-0.96683	3.2954	0.34001	2.2954	-1.36079	1.2954	0.24596	0.2954	-0.10722
	9.2956	0.12889	8.2956	-0.17102	7.2956	0.28345	6.2956	-0.2256	5.2956	-0.05921	4.2956	-0.97275	3.2956	0.30055	2.2956	-1.38249	1.2956	0.24399	0.2956	-0.11182
	9.2958	0.13284	8.2958	-0.16444	7.2958	0.28279	6.2958	-0.21771	5.2958	-0.05592	4.2958	-0.98459	3.2958	0.26306	2.2958	-1.4088	1.2958	0.24399	0.2958	-0.11182
	9.296	0.1335	8.296	-0.15326	7.296	0.28345	6.296	-0.20785	5.296	-0.0546	4.296	-1.003	3.296	0.22426	2.296	-1.4305	1.296	0.24662	0.296	-0.11774
	9.2962	0.13218	8.2962	-0.14339	7.2962	0.27622	6.2962	-0.19535	5.2962	-0.05723	4.2962	-1.01747	3.2962	0.18085	2.2962	-1.4555	1.2962	0.24202	0.2962	-0.12366
	9.2964	0.14007	8.2964	-0.13419	7.2964	0.27819	6.2964	-0.18285	5.2964	-0.05789	4.2964	-1.04181	3.2964	0.14205	2.2964	-1.47391	1.2964	0.24004	0.2964	-0.12103
	9.2966	0.14205	8.2966	-0.12563	7.2966	0.27885	6.2966	-0.1743	5.2966	-0.05723	4.2966	-1.05956	3.2966	0.1039	2.2966	-1.49167	1.2966	0.23676	0.2966	-0.11774
	9.2968	0.14665	8.2968	-0.1184	7.2968	0.27688	6.2968	-0.16575	5.2968	-0.05987	4.2968	-1.07074	3.2968	0.06641	2.2968	-1.51535	1.2968	0.23084	0.2968	-0.11906
	9.297	0.14534	8.297	-0.11248	7.297	0.27161	6.297	-0.15457	5.297	-0.05658	4.297	-1.08193	3.297	0.03484	2.297	-1.54034	1.297	0.22426	0.297	-0.11774
	9.2972	0.15191	8.2972	-0.11445	7.2972	0.27293	6.2972	-0.14471	5.2972	-0.05592	4.2972	-1.09442	3.2972	-0.00462	2.2972	-1.55744	1.2972	0.21637	0.2972	-0.10393
	9.2974	0.15981	8.2974	-0.09867	7.2974	0.27359	6.2974	-0.12629	5.2974	-0.0546	4.2974	-1.101	3.2974	-0.03685	2.2974	-1.58112	1.2974	0.21176	0.2974	-0.10064
	9.2976	0.16441	8.2976	-0.09209	7.2976	0.27688	6.2976	-0.11774	5.2976	-0.05263	4.2976	-1.10889	3.2976	-0.07762	2.2976	-1.59822	1.2976	0.20584	0.2976	-0.10656
	9.2978	0.17033	8.2978	-0.09012	7.2978	0.27688	6.2978	-0.11051	5.2978	-0.04671	4.2978	-1.12007	3.2978	-0.11445	2.2978	-1.61992	1.2978	0.20058	0.2978	-0.10722
	9.298	0.18019	8.298	-0.08617	7.298	0.27753	6.298	-0.09867	5.298	-0.04474	4.298	-1.13059	3.298	-0.14668	2.298	-1.63373	1.298	0.19203	0.298	-0.10656
	9.2982	0.18611	8.2982	-0.0796	7.2982	0.27819	6.2982	-0.09012	5.2982	-0.03948	4.2982	-1.13586	3.2982	-0.18614	2.2982	-1.65083	1.2982	0.18217	0.2982	-0.10919
	9.2984	0.19598	8.2984	-0.07433	7.2984	0.27753	6.2984	-0.0842	5.2984	-0.03224	4.2984	-1.15033	3.2984	-0.2256	2.2984	-1.66662	1.2984	0.17756	0.2984	-0.10853
	9.2986	0.20716	8.2986	-0.06842	7.2986	0.27227	6.2986	-0.08288	5.2986	-0.02764	4.2986	-1.15822	3.2986	-0.25717	2.2986	-1.68109	1.2986	0.17493	0.2986	-0.10919
	9.2988	0.21505	8.2988	-0.0671	7.2988	0.26701	6.2988	-0.07105	5.2988	-0.01843	4.2988	-1.16874	3.2988	-0.29335	2.2988	-1.69556	1.2988	0.17164	0.2988	-0.11051
	9.299	0.22031	8.299	-0.06118	7.299	0.26372	6.299	-0.0671	5.299	-0.01975	4.299	-1.18255	3.299	-0.33478	2.299	-1.71068	1.299	0.17099	0.299	-0.1138
	9.2992	0.22821	8.2992	-0.05723	7.2992	0.26504	6.2992	-0.0546	5.2992	-0.0158	4.2992	-1.1911	3.2992	-0.37293	2.2992	-1.72647	1.2992	0.17427	0.2992	-0.11511
	9.2994	0.23412	8.2994	-0.05658	7.2994	0.26833	6.2994	-0.04934	5.2994	-0.01777	4.2994	-1.19834	3.2994	-0.40844	2.2994	-1.73962	1.2994	0.16901	0.2994	-0.11906
	9.2996	0.24333	8.2996	-0.05592	7.2996	0.27293	6.2996	-0.04474	5.2996	-0.0158	4.2996	-1.2082	3.2996	-0.44133	2.2996	-1.75935	1.2996	0.15981	0.2996	-0.12235
	9.2998	0.24925	8.2998	-0.05132	7.2998	0.27096	6.2998	-0.04013	5.2998	-0.00922	4.2998	-1.21215	3.2998	-0.48013	2.2998	-1.77382	1.2998	0.15454	0.2998	-0.12629
	9.3	0.25517	8.3	-0.05329	7.3	0.27161	6.3	-0.03685	5.3	-0.00725	4.3	-1.22136	3.3	-0.51368	2.3	-1.79158	1.3	0.14599	0.3	-0.12629
	9.3002	0.26175	8.3002	-0.04671	7.3002	0.26438	6.3002	-0.03027	5.3002	-0.00791	4.3002	-1.22728	3.3002	-0.55116	2.3002	-1.80605	1.3002	0.15915	0.3002	-0.12761
	9.3004	0.26767	8.3004	-0.03882	7.3004	0.25912	6.3004	-0.01975	5.3004	-0.00133	4.3004	-1.24109	3.3004	-0.58668	2.3004	-1.82052	1.3004	0.1506	0.3004	-0.12563
	9.3006	0.27359	8.3006	-0.03422	7.3006	0.25451	6.3006	-0.0112	5.3006	-0.00199	4.3006	-1.24701	3.3006	-0.61693	2.3006	-1.83433	1.3006	0.14599	0.3006	-0.12629
	9.3008	0.28214	8.3008	-0.0329	7.3008	0.25386	6.3008	0.000642816	5.3008	0.00459	4.3008	-1.25424	3.3008	-0.64258	2.3008	-1.8442	1.3008	0.13744	0.3008	-0.12629
	9.301	0.29003	8.301	-0.0283	7.301	0.25451	6.301	0.00393	5.301	0.00722	4.301	-1.25819	3.301	-0.67021	2.301	-1.8488	1.301	0.12429	0.301	-0.12563
	9.3012	0.30121	8.3012	-0.02501	7.3012	0.25846	6.3012	0.00985	5.3012	0.00985	4.3012	-1.26674	3.3012	-0.69783	2.3012	-1.86853	1.3012	0.12495	0.3012	-0.12432
	9.3014	0.30844	8.3014	-0.0204	7.3014	0.26043	6.3014	0.00854	5.3014	0.01511	4.3014	-1.27266	3.3014	-0.72282	2.3014	-1.89484	1.3014	0.12034	0.3014	-0.12432
	9.3016	0.31371	8.3016	-0.01777	7.3016	0.25846	6.3016	0.01051	5.3016	0.01511	4.3016	-1.27858	3.3016	-0.75702	2.3016	-1.90733	1.3016	0.1164	0.3016	-0.12103
	9.3018	0.32028	8.3018	-0.0158	7.3018	0.25649	6.3018	0.01643	5.3018	0.02366	4.3018	-1.28121	3.3018	-0.77873	2.3018	-1.92312	1.3018	0.11048	0.3018	-0.12366
	9.302	0.32949	8.302	-0.0158	7.302	0.26372	6.302	0.0184	5.302	0.02892	4.302	-1.29042	3.302	-0.80438	2.302	-1.93693	1.302	0.10522	0.302	-0.12366
	9.3022	0.33804	8.3022	-0.01712	7.3022	0.26438	6.3022	0.01643	5.3022	0.03353	4.3022	-1.29239	3.3022	-0.83134	2.3022	-1.95732	1.3022	0.09798	0.3022	-0.12498
	9.3024	0.34199	8.3024	-0.01646	7.3024	0.26569	6.3024	0.00722	5.3024	0.04537	4.3024	-1.30028	3.3024	-0.85042	2.3024	-1.97245	1.3024	0.09667	0.3024	-0.1309
	9.3026	0.34396	8.3026	-0.01514	7.3026	0.26701	6.3026	-0.0033	5.3026	0.06247	4.3026	-1.3016	3.3026	-0.87278	2.3026	-1.98428	1.3026	0.08812	0.3026	-0.13484
	9.3028	0.35185	8.3028	-0.01383	7.3028	0.27161	6.3028	-0.00528	5.3028	0.06839	4.3028	-1.30554	3.3028	-0.89909	2.3028	-1.99612	1.3028	0.08088	0.3028	-0.13682
	9.303	0.35711	8.303	-0.01054	7.303	0.27161	6.303	-0.01251	5.303	0.07891	4.303	-1.30949	3.303	-0.92013	2.303	-2.00796	1.303	0.06839	0.303	-0.14537
	9.3032	0.36238	8.3032	-0.0112	7.3032	0.27227	6.3032	-0.02369	5.3032	0.09075	4.3032	-1.31607	3.3032	-0.94184	2.3032	-2.02177	1.3032	0.06773	0.3032	-0.14602
	9.3034	0.36566	8.3034	-0.0033	7.3034	0.26964	6.3034	-0.03422	5.3034	0.10719	4.3034	-1.32001	3.3034	-0.9642	2.3034	-2.03427	1.3034	0.07233	0.3034	-0.14405
	9.3036	0.36369	8.3036	-0.00199	7.3036	0.26898	6.3036	-0.03948	5.3036	0.11508	4.3036	-1.32922	3.3036	-0.98459	2.3036	-2.04808	1.3036	0.05852	0.3036	-0.1401
	9.3038	0.36369	8.3038	-0.00133	7.3038	0.27359	6.3038	-0.0546	5.3038	0.12297	4.3038	-1.34303	3.3038	-1.00169	2.3038	-2.0586	1.3038	0.05457	0.3038	-0.13287
	9.304	0.36566	8.304	-0.00462	7.304	0.27951	6.304	-0.07039	5.304	0.13284	4.304	-1.35158	3.304	-1.01024	2.304	-2.06715	1.304	0.04931	0.304	-0.13484
	9.3042	0.3683	8.3042	-0.00725	7.3042	0.28148	6.3042	-0.0888	5.3042	0.14534	4.3042	-1.36802	3.3042	-1.02668	2.3042	-2.08228	1.3042	0.04471	0.3042	-0.1309
	9.3044	0.37487	8.3044	-0.00593	7.3044	0.28411	6.3044	-0.10262	5.3044	0.15652	4.3044	-1.38249	3.3044	-1.03523	2.3044	-2.09478	1.3044	0.04208	0.3044	-0.12827
	9.3046	0.38211	8.3046	-0.00791	7.3046	0.28345	6.3046	-0.11577	5.3046	0.16572	4.3046	-1.40485	3.3046	-1.05167	2.3046	-2.0928	1.3046	0.03682	0.3046	-0.11708
	9.3048	0.38276	8.3048	-0.01317	7.3048	0.28279	6.3048	-0.1401	5.3048	0.17756	4.3048	-1.41867	3.3048	-1.0668	2.3048	-2.09478	1.3048	0.03287	0.3048	-0.11577
	9.305	0.3854	8.305	-0.01646	7.305	0.28345	6.305	-0.16115	5.305	0.18874	4.305	-1.43445	3.305	-1.07798	2.305	-2.10135	1.305	0.02958	0.305	-0.11445
	9.3052	0.39329	8.3052	-0.01712	7.3052	0.2874	6.3052	-0.18351	5.3052	0.2019	4.3052	-1.44892	3.3052	-1.09442	2.3052	-2.11122	1.3052	0.02564	0.3052	-0.10853
	9.3054	0.39986	8.3054	-0.01975	7.3054	0.292	6.3054	-0.20522	5.3054	0.21505	4.3054	-1.46734	3.3054	-1.1056	2.3054	-2.11517	1.3054	0.02103	0.3054	-0.11117
	9.3056	0.39986	8.3056	-0.02369	7.3056	0.29529	6.3056	-0.22692	5.3056	0.22689	4.3056	-1.48378	3.3056	-1.11876	2.3056	-2.11911	1.3056	0.01511	0.3056	-0.10919
	9.3058	0.4025	8.3058	-0.02764	7.3058	0.29858	6.3058	-0.2598	5.3058	0.24004	4.3058	-1.48772	3.3058	-1.12994	2.3058	-2.13095	1.3058	0.01051	0.3058	-0.10788
	9.306	0.41433	8.306	-0.03422	7.306	0.30647	6.306	-0.28151	5.306	0.25451	4.306	-1.4943	3.306	-1.14112	2.306	-2.1349	1.306	0.00656	0.306	-0.09933
	9.3062	0.41762	8.3062	-0.04079	7.3062	0.30516	6.3062	-0.30913	5.3062	0.25978	4.3062	-1.50614	3.3062	-1.15296	2.3062	-2.14476	1.3062	-0.0033	0.3062	-0.09801
	9.3064	0.4288	8.3064	-0.04737	7.3064	0.30581	6.3064	-0.33478	5.3064	0.2703	4.3064	-1.51206	3.3064	-1.15756	2.3064	-2.15134	1.3064	-0.00922	0.3064	-0.11708
	9.3066	0.43275	8.3066	-0.04803	7.3066	0.30253	6.3066	-0.35451	5.3066	0.28871	4.3066	-1.52456	3.3066	-1.17071	2.3066	-2.15594	1.3066	-0.01383	0.3066	-0.12827
	9.3068	0.44196	8.3068	-0.05197	7.3068	0.30844	6.3068	-0.38082	5.3068	0.30318	4.3068	-1.54034	3.3068	-1.18716	2.3068	-2.17173	1.3068	-0.01777	0.3068	-0.13353
	9.307	0.44722	8.307	-0.05329	7.307	0.30581	6.307	-0.41108	5.307	0.31831	4.307	-1.55086	3.307	-1.199	2.307	-2.18357	1.307	-0.01646	0.307	-0.14405
	9.3072	0.45248	8.3072	-0.06447	7.3072	0.30384	6.3072	-0.44593	5.3072	0.33475	4.3072	-1.56731	3.3072	-1.21281	2.3072	-2.19014	1.3072	-0.0204	0.3072	-0.15129
	9.3074	0.46169	8.3074	-0.06973	7.3074	0.29924	6.3074	-0.48211	5.3074	0.34791	4.3074	-1.5798	3.3074	-1.22399	2.3074	-2.18554	1.3074	-0.02501	0.3074	-0.15194
	9.3076	0.46826	8.3076	-0.07105	7.3076	0.29661	6.3076	-0.50447	5.3076	0.35843	4.3076	-1.59296	3.3076	-1.23517	2.3076	-2.17831	1.3076	-0.03027	0.3076	-0.15326
	9.3078	0.46958	8.3078	-0.07631	7.3078	0.292	6.3078	-0.53998	5.3078	0.3729	4.3078	-1.60742	3.3078	-1.25095	2.3078	-2.18817	1.3078	-0.02961	0.3078	-0.15457
	9.308	0.47155	8.308	-0.08091	7.308	0.2874	6.308	-0.5709	5.308	0.38868	4.308	-1.62387	3.308	-1.26148	2.308	-2.19277	1.308	-0.03619	0.308	-0.15523
	9.3082	0.47155	8.3082	-0.08749	7.3082	0.28214	6.3082	-0.6051	5.3082	0.40184	4.3082	-1.63834	3.3082	-1.27332	2.3082	-2.19869	1.3082	-0.04079	0.3082	-0.15655
	9.3084	0.47484	8.3084	-0.09012	7.3084	0.28345	6.3084	-0.63601	5.3084	0.42091	4.3084	-1.65018	3.3084	-1.27463	2.3084	-2.21251	1.3084	-0.04803	0.3084	-0.16049
	9.3086	0.47945	8.3086	-0.09209	7.3086	0.28477	6.3086	-0.67021	5.3086	0.44261	4.3086	-1.65938	3.3086	-1.28384	2.3086	-2.22106	1.3086	-0.05723	0.3086	-0.16115
	9.3088	0.48405	8.3088	-0.0967	7.3088	0.27951	6.3088	-0.70309	5.3088	0.46563	4.3088	-1.66728	3.3088	-1.28976	2.3088	-2.22171	1.3088	-0.06973	0.3088	-0.16181
	9.309	0.48536	8.309	-0.09933	7.309	0.27885	6.309	-0.73861	5.309	0.48602	4.309	-1.67911	3.309	-1.3016	2.309	-2.23026	1.309	-0.05329	0.309	-0.16247
	9.3092	0.48931	8.3092	-0.09735	7.3092	0.26964	6.3092	-0.77478	5.3092	0.51562	4.3092	-1.68964	3.3092	-1.30554	2.3092	-2.23684	1.3092	-0.04737	0.3092	-0.16181
	9.3094	0.48734	8.3094	-0.09998	7.3094	0.26701	6.3094	-0.80504	5.3094	0.53864	4.3094	-1.69753	3.3094	-1.31146	2.3094	-2.23684	1.3094	-0.05395	0.3094	-0.16378
	9.3096	0.48931	8.3096	-0.10525	7.3096	0.26569	6.3096	-0.84252	5.3096	0.55442	4.3096	-1.70674	3.3096	-1.31343	2.3096	-2.24013	1.3096	-0.06381	0.3096	-0.15918
	9.3098	0.49063	8.3098	-0.10196	7.3098	0.26241	6.3098	-0.87672	5.3098	0.58073	4.3098	-1.71726	3.3098	-1.31475	2.3098	-2.24736	1.3098	-0.05526	0.3098	-0.16181
	9.31	0.49523	8.31	-0.10853	7.31	0.26109	6.31	-0.91487	5.31	0.60375	4.31	-1.72844	3.31	-1.32067	2.31	-2.25328	1.31	-0.07499	0.31	-0.16115
	9.3102	0.49523	8.3102	-0.11248	7.3102	0.26306	6.3102	-0.95367	5.3102	0.62217	4.3102	-1.7337	3.3102	-1.31541	2.3102	-2.25723	1.3102	-0.08025	0.3102	-0.16444
	9.3104	0.49326	8.3104	-0.11511	7.3104	0.26109	6.3104	-0.98656	5.3104	0.6465	4.3104	-1.74554	3.3104	-1.31607	2.3104	-2.26249	1.3104	-0.09012	0.3104	-0.1697
	9.3106	0.49523	8.3106	-0.12103	7.3106	0.26175	6.3106	-1.02273	5.3106	0.6682	4.3106	-1.75541	3.3106	-1.31738	2.3106	-2.27499	1.3106	-0.0967	0.3106	-0.17102
	9.3108	0.49589	8.3108	-0.12958	7.3108	0.26175	6.3108	-1.05562	5.3108	0.69057	4.3108	-1.77251	3.3108	-1.31409	2.3108	-2.29143	1.3108	-0.1013	0.3108	-0.1743
	9.311	0.49523	8.311	-0.13353	7.311	0.26438	6.311	-1.08653	5.311	0.7195	4.311	-1.78303	3.311	-1.30686	2.311	-2.29603	1.311	-0.1138	0.311	-0.17562
	9.3112	0.49457	8.3112	-0.1355	7.3112	0.26175	6.3112	-1.11152	5.3112	0.74713	4.3112	-1.79487	3.3112	-1.30357	2.3112	-2.29801	1.3112	-0.12169	0.3112	-0.17628
	9.3114	0.4972	8.3114	-0.13747	7.3114	0.26109	6.3114	-1.1352	5.3114	0.77541	4.3114	-1.80802	3.3114	-1.29962	2.3114	-2.30064	1.3114	-0.13353	0.3114	-0.18154
	9.3116	0.49457	8.3116	-0.14537	7.3116	0.26175	6.3116	-1.15625	5.3116	0.79974	4.3116	-1.82052	3.3116	-1.29173	2.3116	-2.29932	1.3116	-0.14405	0.3116	-0.18022
	9.3118	0.4926	8.3118	-0.148	7.3118	0.26306	6.3118	-1.17663	5.3118	0.83263	4.3118	-1.83301	3.3118	-1.28844	2.3118	-2.30129	1.3118	-0.15129	0.3118	-0.18022
	9.312	0.48602	8.312	-0.15457	7.312	0.26109	6.312	-1.1911	5.312	0.86551	4.312	-1.84946	3.312	-1.28515	2.312	-2.29801	1.312	-0.15984	0.312	-0.18351
	9.3122	0.48602	8.3122	-0.16378	7.3122	0.26438	6.3122	-1.19768	5.3122	0.89445	4.3122	-1.8659	3.3122	-1.28318	2.3122	-2.29932	1.3122	-0.17299	0.3122	-0.1868
	9.3124	0.48076	8.3124	-0.17628	7.3124	0.26438	6.3124	-1.20426	5.3124	0.92208	4.3124	-1.88366	3.3124	-1.27858	2.3124	-2.30195	1.3124	-0.18154	0.3124	-0.18812
	9.3126	0.47747	8.3126	-0.18285	7.3126	0.25583	6.3126	-1.21544	5.3126	0.9543	4.3126	-1.89681	3.3126	-1.27068	2.3126	-2.30458	1.3126	-0.19535	0.3126	-0.19864
	9.3128	0.47747	8.3128	-0.19206	7.3128	0.25451	6.3128	-1.22267	5.3128	0.97995	4.3128	-1.9172	3.3128	-1.26411	2.3128	-2.30853	1.3128	-0.19601	0.3128	-0.20653
	9.313	0.47879	8.313	-0.19995	7.313	0.2532	6.313	-1.2253	5.313	1.00889	4.313	-1.93167	3.313	-1.25753	2.313	-2.31182	1.313	-0.20785	0.313	-0.21574
	9.3132	0.47813	8.3132	-0.21179	7.3132	0.24925	6.3132	-1.22333	5.3132	1.03717	4.3132	-1.95206	3.3132	-1.24701	2.3132	-2.31248	1.3132	-0.22955	0.3132	-0.22429
	9.3134	0.48405	8.3134	-0.2164	7.3134	0.24991	6.3134	-1.22596	5.3134	1.06414	4.3134	-1.96916	3.3134	-1.2424	2.3134	-2.31313	1.3134	-0.23744	0.3134	-0.22495
	9.3136	0.49063	8.3136	-0.22626	7.3136	0.24202	6.3136	-1.2253	5.3136	1.09505	4.3136	-1.9856	3.3136	-1.23714	2.3136	-2.31708	1.3136	-0.24994	0.3136	-0.23744
	9.3138	0.48865	8.3138	-0.23021	7.3138	0.23807	6.3138	-1.22596	5.3138	1.12465	4.3138	-2.00467	3.3138	-1.23451	2.3138	-2.32168	1.3138	-0.25454	0.3138	-0.24073
	9.314	0.48997	8.314	-0.23547	7.314	0.2361	6.314	-1.22267	5.314	1.14767	4.314	-2.02375	3.314	-1.22859	2.314	-2.31971	1.314	-0.25849	0.314	-0.24402
	9.3142	0.488	8.3142	-0.2427	7.3142	0.2361	6.3142	-1.22465	5.3142	1.17397	4.3142	-2.03559	3.3142	-1.22465	2.3142	-2.32103	1.3142	-0.26901	0.3142	-0.25125
	9.3144	0.48405	8.3144	-0.25257	7.3144	0.23478	6.3144	-1.22333	5.3144	1.20028	4.3144	-2.04545	3.3144	-1.2207	2.3144	-2.33155	1.3144	-0.27296	0.3144	-0.25915
	9.3146	0.48471	8.3146	-0.25652	7.3146	0.23149	6.3146	-1.21807	5.3146	1.2233	4.3146	-2.06518	3.3146	-1.21083	2.3146	-2.33615	1.3146	-0.28217	0.3146	-0.26507
	9.3148	0.48273	8.3148	-0.25849	7.3148	0.22426	6.3148	-1.21938	5.3148	1.24698	4.3148	-2.07965	3.3148	-1.20952	2.3148	-2.34141	1.3148	-0.28743	0.3148	-0.26836
	9.315	0.47616	8.315	-0.26967	7.315	0.21834	6.315	-1.22465	5.315	1.27197	4.315	-2.10135	3.315	-1.20294	2.315	-2.33747	1.315	-0.29927	0.315	-0.27099
	9.3152	0.4801	8.3152	-0.27691	7.3152	0.21702	6.3152	-1.22465	5.3152	1.29565	4.3152	-2.11714	3.3152	-1.20031	2.3152	-2.34141	1.3152	-0.30782	0.3152	-0.27164
	9.3154	0.48142	8.3154	-0.28414	7.3154	0.21176	6.3154	-1.22793	5.3154	1.31801	4.3154	-2.13029	3.3154	-1.19505	2.3154	-2.34536	1.3154	-0.31702	0.3154	-0.28019
	9.3156	0.48208	8.3156	-0.29795	7.3156	0.2019	6.3156	-1.21938	5.3156	1.34234	4.3156	-2.152	3.3156	-1.19045	2.3156	-2.34207	1.3156	-0.32492	0.3156	-0.27625
	9.3158	0.47681	8.3158	-0.30716	7.3158	0.19335	6.3158	-1.22201	5.3158	1.36536	4.3158	-2.17502	3.3158	-1.18321	2.3158	-2.34536	1.3158	-0.33215	0.3158	-0.27888
	9.316	0.47813	8.316	-0.31176	7.316	0.18414	6.316	-1.2207	5.316	1.39496	4.316	-2.19146	3.316	-1.17532	2.316	-2.34273	1.316	-0.33873	0.316	-0.28874
	9.3162	0.47353	8.3162	-0.32163	7.3162	0.18282	6.3162	-1.21675	5.3162	1.41995	4.3162	-2.21382	3.3162	-1.17335	2.3162	-2.33944	1.3162	-0.35188	0.3162	-0.28809
	9.3164	0.47024	8.3164	-0.33149	7.3164	0.18282	6.3164	-1.21412	5.3164	1.44231	4.3164	-2.23487	3.3164	-1.15822	2.3164	-2.33944	1.3164	-0.36043	0.3164	-0.28677
	9.3166	0.46366	8.3166	-0.33939	7.3166	0.17691	6.3166	-1.21083	5.3166	1.46336	4.3166	-2.25526	3.3166	-1.14243	2.3166	-2.33221	1.3166	-0.36898	0.3166	-0.27362
	9.3168	0.4584	8.3168	-0.34728	7.3168	0.17033	6.3168	-1.20228	5.3168	1.48243	4.3168	-2.28156	3.3168	-1.12402	2.3168	-2.33747	1.3168	-0.38082	0.3168	-0.27099
	9.317	0.44985	8.317	-0.34859	7.317	0.16441	6.317	-1.19308	5.317	1.50216	4.317	-2.30458	3.317	-1.11152	2.317	-2.33681	1.317	-0.38871	0.317	-0.2723
	9.3172	0.44459	8.3172	-0.35188	7.3172	0.15849	6.3172	-1.18124	5.3172	1.52124	4.3172	-2.33023	3.3172	-1.09705	2.3172	-2.34536	1.3172	-0.39397	0.3172	-0.27493
	9.3174	0.43998	8.3174	-0.35451	7.3174	0.14994	6.3174	-1.17532	5.3174	1.54031	4.3174	-2.35325	3.3174	-1.08258	2.3174	-2.36114	1.3174	-0.39989	0.3174	-0.27427
	9.3176	0.4367	8.3176	-0.35977	7.3176	0.14336	6.3176	-1.15493	5.3176	1.55873	4.3176	-2.37693	3.3176	-1.06022	2.3176	-2.3572	1.3176	-0.41239	0.3176	-0.26836
	9.3178	0.43275	8.3178	-0.36701	7.3178	0.13481	6.3178	-1.13717	5.3178	1.57319	4.3178	-2.40192	3.3178	-1.04312	2.3178	-2.3618	1.3178	-0.41568	0.3178	-0.27033
	9.318	0.43012	8.318	-0.36964	7.318	0.12561	6.318	-1.11678	5.318	1.58898	4.318	-2.43152	3.318	-1.02865	2.318	-2.34668	1.318	-0.42291	0.318	-0.27296
	9.3182	0.42091	8.3182	-0.37622	7.3182	0.11442	6.3182	-1.09113	5.3182	1.60411	4.3182	-2.46111	3.3182	-1.02076	2.3182	-2.34076	1.3182	-0.42883	0.3182	-0.27427
	9.3184	0.41433	8.3184	-0.38477	7.3184	0.10653	6.3184	-1.07206	5.3184	1.61923	4.3184	-2.49203	3.3184	-1.00366	2.3184	-2.3401	1.3184	-0.42818	0.3184	-0.27362
	9.3186	0.41039	8.3186	-0.38871	7.3186	0.10193	6.3186	-1.04904	5.3186	1.63502	4.3186	-2.53609	3.3186	-0.98722	2.3186	-2.34799	1.3186	-0.43409	0.3186	-0.27625
	9.3188	0.40776	8.3188	-0.39529	7.3188	0.09338	6.3188	-1.03194	5.3188	1.65015	4.3188	-2.59397	3.3188	-0.97012	2.3188	-2.34799	1.3188	-0.47093	0.3188	-0.27691
	9.319	0.40052	8.319	-0.40516	7.319	0.08943	6.319	-1.00761	5.319	1.66067	4.319	-2.62949	3.319	-0.94841	2.319	-2.34733	1.319	-0.49394	0.319	-0.27822
	9.3192	0.39921	8.3192	-0.40647	7.3192	0.08154	6.3192	-0.98853	5.3192	1.6758	4.3192	-2.65842	3.3192	-0.92934	2.3192	-2.35062	1.3192	-0.50578	0.3192	-0.28085
	9.3194	0.39395	8.3194	-0.40581	7.3194	0.07891	6.3194	-0.96617	5.3194	1.68829	4.3194	-2.68934	3.3194	-0.91224	2.3194	-2.35325	1.3194	-0.5117	0.3194	-0.28348
	9.3196	0.39329	8.3196	-0.41371	7.3196	0.06773	6.3196	-0.94118	5.3196	1.6975	4.3196	-2.72288	3.3196	-0.89843	2.3196	-2.35128	1.3196	-0.52946	0.3196	-0.2848
	9.3198	0.38474	8.3198	-0.41831	7.3198	0.05326	6.3198	-0.91816	5.3198	1.70868	4.3198	-2.74787	3.3198	-0.8787	2.3198	-2.35194	1.3198	-0.53209	0.3198	-0.29137
	9.32	0.38211	8.32	-0.42489	7.32	0.04142	6.32	-0.89251	5.32	1.71855	4.32	-2.80114	3.32	-0.86489	2.32	-2.34931	1.32	-0.5459	0.32	-0.29269
	9.3202	0.38342	8.3202	-0.43212	7.3202	0.03484	6.3202	-0.86883	5.3202	1.72841	4.3202	-2.82942	3.3202	-0.8445	2.3202	-2.34668	1.3202	-0.55511	0.3202	-0.29532
	9.3204	0.38079	8.3204	-0.43212	7.3204	0.02629	6.3204	-0.84252	5.3204	1.73499	4.3204	-2.85573	3.3204	-0.82542	2.3204	-2.34668	1.3204	-0.55708	0.3204	-0.29598
	9.3206	0.37487	8.3206	-0.43936	7.3206	0.01314	6.3206	-0.81095	5.3206	1.74354	4.3206	-2.88664	3.3206	-0.80898	2.3206	-2.34536	1.3206	-0.56629	0.3206	-0.29532
	9.3208	0.37158	8.3208	-0.44725	7.3208	-0.00396	6.3208	-0.78662	5.3208	1.74354	4.3208	-2.91295	3.3208	-0.80175	2.3208	-2.35128	1.3208	-0.57353	0.3208	-0.29927
	9.321	0.36566	8.321	-0.45777	7.321	-0.00988	6.321	-0.76557	5.321	1.74485	4.321	-2.94386	3.321	-0.78333	2.321	-2.34865	1.321	-0.58536	0.321	-0.3019
	9.3212	0.35646	8.3212	-0.46895	7.3212	-0.00725	6.3212	-0.74453	5.3212	1.74288	4.3212	-2.97478	3.3212	-0.76097	2.3212	-2.34602	1.3212	-0.59523	0.3212	-0.30716
	9.3214	0.35843	8.3214	-0.4729	7.3214	-0.01712	6.3214	-0.7294	5.3214	1.74091	4.3214	-3.01029	3.3214	-0.7511	2.3214	-2.34996	1.3214	-0.60312	0.3214	-0.31045
	9.3216	0.35909	8.3216	-0.48211	7.3216	-0.02303	6.3216	-0.7169	5.3216	1.73236	4.3216	-3.04515	3.3216	-0.73335	2.3216	-2.35457	1.3216	-0.60904	0.3216	-0.31505
	9.3218	0.35843	8.3218	-0.49	7.3218	-0.02895	6.3218	-0.70178	5.3218	1.72118	4.3218	-3.07672	3.3218	-0.72151	2.3218	-2.3572	1.3218	-0.61956	0.3218	-0.32031
	9.322	0.35448	8.322	-0.49526	7.322	-0.03816	6.322	-0.68665	5.322	1.71065	4.322	-3.10631	3.322	-0.70375	2.322	-2.3572	1.322	-0.63469	0.322	-0.32163
	9.3222	0.35514	8.3222	-0.49986	7.3222	-0.04737	6.3222	-0.67415	5.3222	1.69618	4.3222	-3.13788	3.3222	-0.6827	2.3222	-2.35917	1.3222	-0.64653	0.3222	-0.32557
	9.3224	0.35448	8.3224	-0.50578	7.3224	-0.0546	6.3224	-0.66166	5.3224	1.68632	4.3224	-3.17735	3.3224	-0.66232	2.3224	-2.36049	1.3224	-0.65311	0.3224	-0.31966
	9.3226	0.35514	8.3226	-0.51368	7.3226	-0.06447	6.3226	-0.64982	5.3226	1.67974	4.3226	-3.20694	3.3226	-0.64785	2.3226	-2.36378	1.3226	-0.67021	0.3226	-0.31637
	9.3228	0.34988	8.3228	-0.52025	7.3228	-0.07302	6.3228	-0.6439	5.3228	1.66593	4.3228	-3.24312	3.3228	-0.62877	2.3228	-2.36904	1.3228	-0.67876	0.3228	-0.31768
	9.323	0.35119	8.323	-0.52749	7.323	-0.08025	6.323	-0.63995	5.323	1.65606	4.323	-3.27469	3.323	-0.61693	2.323	-2.37496	1.323	-0.68665	0.323	-0.31571
	9.3232	0.34725	8.3232	-0.53867	7.3232	-0.08946	6.3232	-0.64193	5.3232	1.64357	4.3232	-3.31217	3.3232	-0.5972	2.3232	-2.37825	1.3232	-0.69586	0.3232	-0.32689
	9.3234	0.3433	8.3234	-0.5459	7.3234	-0.09801	6.3234	-0.63995	5.3234	1.62713	4.3234	-3.35558	3.3234	-0.57879	2.3234	-2.38022	1.3234	-0.69915	0.3234	-0.33018
	9.3236	0.3433	8.3236	-0.55182	7.3236	-0.10722	6.3236	-0.63798	5.3236	1.61397	4.3236	-3.39439	3.3236	-0.56037	2.3236	-2.38153	1.3236	-0.7077	0.3236	-0.33478
	9.3238	0.34067	8.3238	-0.55971	7.3238	-0.11906	6.3238	-0.63798	5.3238	1.60411	4.3238	-3.43385	3.3238	-0.5459	2.3238	-2.38745	1.3238	-0.71559	0.3238	-0.33544
	9.324	0.34199	8.324	-0.56958	7.324	-0.12761	6.324	-0.63272	5.324	1.59293	4.324	-3.47989	3.324	-0.52815	2.324	-2.39206	1.324	-0.72019	0.324	-0.33873
	9.3242	0.34001	8.3242	-0.57287	7.3242	-0.1355	6.3242	-0.63009	5.3242	1.58174	4.3242	-3.52066	3.3242	-0.51236	2.3242	-2.39337	1.3242	-0.72743	0.3242	-0.34202
	9.3244	0.3387	8.3244	-0.57945	7.3244	-0.14471	6.3244	-0.62877	5.3244	1.57319	4.3244	-3.55684	3.3244	-0.50052	2.3244	-2.39271	1.3244	-0.73006	0.3244	-0.34399
	9.3246	0.34067	8.3246	-0.59391	7.3246	-0.14602	6.3246	-0.62088	5.3246	1.56333	4.3246	-3.59893	3.3246	-0.47882	2.3246	-2.39337	1.3246	-0.73598	0.3246	-0.34267
	9.3248	0.3433	8.3248	-0.60181	7.3248	-0.15457	6.3248	-0.60773	5.3248	1.55544	4.3248	-3.63247	3.3248	-0.45974	2.3248	-2.39798	1.3248	-0.73861	0.3248	-0.34202
	9.325	0.3387	8.325	-0.6097	7.325	-0.16378	6.325	-0.60312	5.325	1.54623	4.325	-3.67128	3.325	-0.44528	2.325	-2.39469	1.325	-0.73663	0.325	-0.34531
	9.3252	0.33607	8.3252	-0.61693	7.3252	-0.17233	6.3252	-0.59852	5.3252	1.53768	4.3252	-3.70679	3.3252	-0.43015	2.3252	-2.39271	1.3252	-0.73861	0.3252	-0.34596
	9.3254	0.33015	8.3254	-0.61891	7.3254	-0.17562	6.3254	-0.5926	5.3254	1.52847	4.3254	-3.74494	3.3254	-0.42094	2.3254	-2.39074	1.3254	-0.74124	0.3254	-0.35846
	9.3256	0.32686	8.3256	-0.63009	7.3256	-0.18088	6.3256	-0.58865	5.3256	1.52255	4.3256	-3.78111	3.3256	-0.41239	2.3256	-2.39008	1.3256	-0.74782	0.3256	-0.36767
	9.3258	0.32489	8.3258	-0.63798	7.3258	-0.18483	6.3258	-0.58076	5.3258	1.52058	4.3258	-3.81465	3.3258	-0.40318	2.3258	-2.39732	1.3258	-0.7511	0.3258	-0.3703
	9.326	0.3262	8.326	-0.64587	7.326	-0.19404	6.326	-0.57945	5.326	1.51269	4.326	-3.84951	3.326	-0.39069	2.326	-2.39863	1.326	-0.74847	0.326	-0.36767
	9.3262	0.32554	8.3262	-0.65179	7.3262	-0.19995	6.3262	-0.57879	5.3262	1.51137	4.3262	-3.88371	3.3262	-0.38477	2.3262	-2.39863	1.3262	-0.74979	0.3262	-0.3703
	9.3264	0.32686	8.3264	-0.65968	7.3264	-0.20785	6.3264	-0.57484	5.3264	1.50479	4.3264	-3.91331	3.3264	-0.38279	2.3264	-2.40061	1.3264	-0.75242	0.3264	-0.38477
	9.3266	0.32423	8.3266	-0.66692	7.3266	-0.2085	6.3266	-0.57484	5.3266	1.50348	4.3266	-3.94619	3.3266	-0.38542	2.3266	-2.39403	1.3266	-0.75834	0.3266	-0.39134
	9.3268	0.32554	8.3268	-0.67942	7.3268	-0.21048	6.3268	-0.57813	5.3268	1.50019	4.3268	-3.97645	3.3268	-0.38542	2.3268	-2.3914	1.3268	-0.7636	0.3268	-0.39266
	9.327	0.32094	8.327	-0.69191	7.327	-0.21442	6.327	-0.57813	5.327	1.49822	4.327	-4.01196	3.327	-0.38477	2.327	-2.39798	1.327	-0.76623	0.327	-0.39266
	9.3272	0.31765	8.3272	-0.70572	7.3272	-0.21837	6.3272	-0.57813	5.3272	1.49953	4.3272	-4.04222	3.3272	-0.38279	2.3272	-2.40258	1.3272	-0.76952	0.3272	-0.38608
	9.3274	0.31831	8.3274	-0.71756	7.3274	-0.21837	6.3274	-0.58602	5.3274	1.49756	4.3274	-4.07379	3.3274	-0.38214	2.3274	-2.4039	1.3274	-0.77412	0.3274	-0.39134
	9.3276	0.32028	8.3276	-0.73203	7.3276	-0.21705	6.3276	-0.59326	5.3276	1.49427	4.3276	-4.10601	3.3276	-0.37885	2.3276	-2.40784	1.3276	-0.77544	0.3276	-0.39463
	9.3278	0.32028	8.3278	-0.74716	7.3278	-0.21574	6.3278	-0.59786	5.3278	1.49559	4.3278	-4.13627	3.3278	-0.37622	2.3278	-2.43152	1.3278	-0.7761	0.3278	-0.39661
	9.328	0.31963	8.328	-0.759	7.328	-0.21245	6.328	-0.60444	5.328	1.49361	4.328	-4.16718	3.328	-0.37687	2.328	-2.44073	1.328	-0.77939	0.328	-0.39661
	9.3282	0.32226	8.3282	-0.77084	7.3282	-0.20982	6.3282	-0.61101	5.3282	1.48704	4.3282	-4.20927	3.3282	-0.37687	2.3282	-2.44533	1.3282	-0.78596	0.3282	-0.39989
	9.3284	0.32094	8.3284	-0.78596	7.3284	-0.20982	6.3284	-0.61233	5.3284	1.48243	4.3284	-4.26057	3.3284	-0.37424	2.3284	-2.45256	1.3284	-0.78333	0.3284	-0.40055
	9.3286	0.31831	8.3286	-0.79977	7.3286	-0.20522	6.3286	-0.61496	5.3286	1.48046	4.3286	-4.28162	3.3286	-0.37096	2.3286	-2.45322	1.3286	-0.78596	0.3286	-0.40318
	9.3288	0.31831	8.3288	-0.81293	7.3288	-0.19864	6.3288	-0.62154	5.3288	1.47586	4.3288	-4.30924	3.3288	-0.37885	2.3288	-2.45454	1.3288	-0.7853	0.3288	-0.40384
	9.329	0.31897	8.329	-0.82674	7.329	-0.19469	6.329	-0.62417	5.329	1.46928	4.329	-4.3395	3.329	-0.38214	2.329	-2.45585	1.329	-0.77675	0.329	-0.40844
	9.3292	0.31897	8.3292	-0.84647	7.3292	-0.19798	6.3292	-0.63009	5.3292	1.46336	4.3292	-4.37107	3.3292	-0.38871	2.3292	-2.45717	1.3292	-0.77281	0.3292	-0.41239
	9.3294	0.31699	8.3294	-0.86094	7.3294	-0.19009	6.3294	-0.63075	5.3294	1.46073	4.3294	-4.41776	3.3294	-0.39398	2.3294	-2.45454	1.3294	-0.77281	0.3294	-0.41634
	9.3296	0.31765	8.3296	-0.87212	7.3296	-0.18549	6.3296	-0.63732	5.3296	1.45612	4.3296	-4.46906	3.3296	-0.40187	2.3296	-2.45651	1.3296	-0.7807	0.3296	-0.41765
	9.3298	0.31699	8.3298	-0.89054	7.3298	-0.17957	6.3298	-0.64587	5.3298	1.45284	4.3298	-4.50063	3.3298	-0.40516	2.3298	-2.46506	1.3298	-0.78004	0.3298	-0.41831
	9.33	0.31371	8.33	-0.90435	7.33	-0.17891	6.33	-0.65771	5.33	1.44626	4.33	-4.55982	3.33	-0.41897	2.33	-2.47295	1.33	-0.7761	0.33	-0.41568
	9.3302	0.31239	8.3302	-0.92342	7.3302	-0.17496	6.3302	-0.67021	5.3302	1.44166	4.3302	-4.59666	3.3302	-0.42554	2.3302	-2.46966	1.3302	-0.78465	0.3302	-0.42028
	9.3304	0.31634	8.3304	-0.93197	7.3304	-0.16839	6.3304	-0.68336	5.3304	1.43837	4.3304	-4.62888	3.3304	-0.42752	2.3304	-2.47032	1.3304	-0.78267	0.3304	-0.4262
	9.3306	0.31765	8.3306	-0.94907	7.3306	-0.16049	6.3306	-0.69717	5.3306	1.43574	4.3306	-4.66703	3.3306	-0.42949	2.3306	-2.46835	1.3306	-0.7853	0.3306	-0.42949
	9.3308	0.32291	8.3308	-0.96354	7.3308	-0.15786	6.3308	-0.70375	5.3308	1.4285	4.3308	-4.70649	3.3308	-0.43738	2.3308	-2.47493	1.3308	-0.78004	0.3308	-0.43212
	9.331	0.32883	8.331	-0.97669	7.331	-0.16575	6.331	-0.71164	5.331	1.42653	4.331	-4.73872	3.331	-0.45054	2.331	-2.47624	1.331	-0.77478	0.331	-0.43212
	9.3312	0.33015	8.3312	-0.99051	7.3312	-0.16444	6.3312	-0.72085	5.3312	1.41929	4.3312	-4.77094	3.3312	-0.44856	2.3312	-2.47624	1.3312	-0.77084	0.3312	-0.43673
	9.3314	0.33081	8.3314	-1.00563	7.3314	-0.1697	6.3314	-0.73203	5.3314	1.41601	4.3314	-4.79923	3.3314	-0.44791	2.3314	-2.47427	1.3314	-0.77281	0.3314	-0.4387
	9.3316	0.33212	8.3316	-1.02076	7.3316	-0.16707	6.3316	-0.74584	5.3316	1.41403	4.3316	-4.82751	3.3316	-0.44199	2.3316	-2.47953	1.3316	-0.77412	0.3316	-0.44001
	9.3318	0.33673	8.3318	-1.03786	7.3318	-0.16378	6.3318	-0.76097	5.3318	1.41206	4.3318	-4.87091	3.3318	-0.4433	2.3318	-2.48545	1.3318	-0.76426	0.3318	-0.44001
	9.332	0.33804	8.332	-1.05167	7.332	-0.16049	6.332	-0.76755	5.332	1.40877	4.332	-4.89656	3.332	-0.45646	2.332	-2.4894	1.332	-0.76031	0.332	-0.44396
	9.3322	0.3387	8.3322	-1.06746	7.3322	-0.15655	6.3322	-0.78465	5.3322	1.39693	4.3322	-4.91761	3.3322	-0.46369	2.3322	-2.49005	1.3322	-0.75242	0.3322	-0.45514
	9.3324	0.34133	8.3324	-1.08127	7.3324	-0.15326	6.3324	-0.79846	5.3324	1.38575	4.3324	-4.96365	3.3324	-0.46764	2.3324	-2.48742	1.3324	-0.7465	0.3324	-0.46106
	9.3326	0.34593	8.3326	-1.09837	7.3326	-0.15194	6.3326	-0.80569	5.3326	1.38115	4.3326	-5.01298	3.3326	-0.47619	2.3326	-2.47558	1.3326	-0.75242	0.3326	-0.46106
	9.3328	0.34856	8.3328	-1.11481	7.3328	-0.14865	6.3328	-0.81556	5.3328	1.36997	4.3328	-5.04192	3.3328	-0.48408	2.3328	-2.47032	1.3328	-0.74782	0.3328	-0.46632
	9.333	0.35185	8.333	-1.12928	7.333	-0.14537	6.333	-0.8195	5.333	1.36076	4.333	-5.08269	3.333	-0.49066	2.333	-2.46835	1.333	-0.74255	0.333	-0.46566
	9.3332	0.35251	8.3332	-1.14243	7.3332	-0.13747	6.3332	-0.83069	5.3332	1.35616	4.3332	-5.11558	3.3332	-0.49921	2.3332	-2.46506	1.3332	-0.7419	0.3332	-0.47027
	9.3334	0.35119	8.3334	-1.16414	7.3334	-0.13155	6.3334	-0.83989	5.3334	1.34826	4.3334	-5.1432	3.3334	-0.50644	2.3334	-2.46309	1.3334	-0.73992	0.3334	-0.47093
	9.3336	0.35448	8.3336	-1.18321	7.3336	-0.12498	6.3336	-0.84515	5.3336	1.33642	4.3336	-5.16227	3.3336	-0.50907	2.3336	-2.46177	1.3336	-0.73269	0.3336	-0.48079
	9.3338	0.35777	8.3338	-1.19571	7.3338	-0.12169	6.3338	-0.85436	5.3338	1.32919	4.3338	-5.18661	3.3338	-0.51762	2.3338	-2.45848	1.3338	-0.72874	0.3338	-0.48539
	9.334	0.35777	8.334	-1.21478	7.334	-0.11972	6.334	-0.85699	5.334	1.31867	4.334	-5.20963	3.334	-0.52617	2.334	-2.45388	1.334	-0.7248	0.334	-0.48605
	9.3342	0.36106	8.3342	-1.23451	7.3342	-0.11774	6.3342	-0.85305	5.3342	1.30814	4.3342	-5.23528	3.3342	-0.53406	2.3342	-2.45125	1.3342	-0.7248	0.3342	-0.49197
	9.3344	0.36106	8.3344	-1.24701	7.3344	-0.1184	6.3344	-0.85897	5.3344	1.29894	4.3344	-5.25896	3.3344	-0.54919	2.3344	-2.44993	1.3344	-0.72217	0.3344	-0.50578
	9.3346	0.36172	8.3346	-1.26542	7.3346	-0.11511	6.3346	-0.86423	5.3346	1.28315	4.3346	-5.28921	3.3346	-0.55445	2.3346	-2.44796	1.3346	-0.72019	0.3346	-0.51762
	9.3348	0.36501	8.3348	-1.28515	7.3348	-0.10656	6.3348	-0.87146	5.3348	1.26868	4.3348	-5.31617	3.3348	-0.57024	2.3348	-2.45191	1.3348	-0.72085	0.3348	-0.51828
	9.335	0.36961	8.335	-1.30291	7.335	-0.10327	6.335	-0.87146	5.335	1.25619	4.335	-5.34709	3.335	-0.58076	2.335	-2.44993	1.335	-0.72348	0.335	-0.52288
	9.3352	0.37619	8.3352	-1.32527	7.3352	-0.10196	6.3352	-0.87541	5.3352	1.24566	4.3352	-5.37339	3.3352	-0.59063	2.3352	-2.45322	1.3352	-0.72151	0.3352	-0.52486
	9.3354	0.38145	8.3354	-1.33645	7.3354	-0.09801	6.3354	-0.87607	5.3354	1.22856	4.3354	-5.40365	3.3354	-0.59983	2.3354	-2.45059	1.3354	-0.71756	0.3354	-0.52617
	9.3356	0.38276	8.3356	-1.35487	7.3356	-0.09407	6.3356	-0.88067	5.3356	1.21015	4.3356	-5.43456	3.3356	-0.60904	2.3356	-2.44796	1.3356	-0.71427	0.3356	-0.53078
	9.3358	0.38276	8.3358	-1.36934	7.3358	-0.09078	6.3358	-0.87804	5.3358	1.19239	4.3358	-5.4681	3.3358	-0.62417	2.3358	-2.4552	1.3358	-0.71559	0.3358	-0.53406
	9.336	0.38868	8.336	-1.38775	7.336	-0.09012	6.336	-0.8787	5.336	1.16871	4.336	-5.49967	3.336	-0.63403	2.336	-2.46243	1.336	-0.71362	0.336	-0.5413
	9.3362	0.39066	8.3362	-1.40551	7.3362	-0.08354	6.3362	-0.87738	5.3362	1.14503	4.3362	-5.5319	3.3362	-0.63798	2.3362	-2.47032	1.3362	-0.70835	0.3362	-0.54788
	9.3364	0.39592	8.3364	-1.42261	7.3364	-0.08091	6.3364	-0.87278	5.3364	1.12004	4.3364	-5.56215	3.3364	-0.64061	2.3364	-2.47493	1.3364	-0.6998	0.3364	-0.54919
	9.3366	0.39921	8.3366	-1.43774	7.3366	-0.07631	6.3366	-0.86752	5.3366	1.09571	4.3366	-5.59109	3.3366	-0.64521	2.3366	-2.48874	1.3366	-0.6952	0.3366	-0.55248
	9.3368	0.40447	8.3368	-1.45615	7.3368	-0.07565	6.3368	-0.86817	5.3368	1.06874	4.3368	-5.60556	3.3368	-0.64785	2.3368	-2.4894	1.3368	-0.69717	0.3368	-0.55051
	9.337	0.40841	8.337	-1.47128	7.337	-0.06776	6.337	-0.86291	5.337	1.0398	4.337	-5.57925	3.337	-0.65179	2.337	-2.49005	1.337	-0.69586	0.337	-0.55445
	9.3372	0.41499	8.3372	-1.48575	7.3372	-0.06447	6.3372	-0.85568	5.3372	1.00955	4.3372	-5.65489	3.3372	-0.66626	2.3372	-2.49729	1.3372	-0.69191	0.3372	-0.55708
	9.3374	0.41433	8.3374	-1.50088	7.3374	-0.06315	6.3374	-0.8491	5.3374	0.97798	4.3374	-5.66607	3.3374	-0.67547	2.3374	-2.49466	1.3374	-0.68862	0.3374	-0.55314
	9.3376	0.41631	8.3376	-1.51469	7.3376	-0.06118	6.3376	-0.84187	5.3376	0.94773	4.3376	-6.00873	3.3376	-0.6827	2.3376	-2.49466	1.3376	-0.68862	0.3376	-0.5538
	9.3378	0.4242	8.3378	-1.53047	7.3378	-0.05987	6.3378	-0.83726	5.3378	0.91616	4.3378	-6.01596	3.3378	-0.68862	2.3378	-2.49071	1.3378	-0.68731	0.3378	-0.55708
	9.338	0.42223	8.338	-1.54889	7.338	-0.06118	6.338	-0.82805	5.338	0.88722	4.338	-5.97124	3.338	-0.69586	2.338	-2.49597	1.338	-0.68665	0.338	-0.56103
	9.3382	0.42749	8.3382	-1.56731	7.3382	-0.05789	6.3382	-0.832	5.3382	0.85828	4.3382	-5.88903	3.3382	-0.70835	2.3382	-2.49466	1.3382	-0.68205	0.3382	-0.56432
	9.3384	0.43406	8.3384	-1.58704	7.3384	-0.05658	6.3384	-0.82871	5.3384	0.82605	4.3384	-5.82392	3.3384	-0.72019	2.3384	-2.49729	1.3384	-0.67284	0.3384	-0.56695
	9.3386	0.43801	8.3386	-1.60348	7.3386	-0.05723	6.3386	-0.81885	5.3386	0.7958	4.3386	-5.7588	3.3386	-0.72743	2.3386	-2.49729	1.3386	-0.67087	0.3386	-0.57024
	9.3388	0.44261	8.3388	-1.62189	7.3388	-0.05658	6.3388	-0.81161	5.3388	0.76554	4.3388	-5.73842	3.3388	-0.73992	2.3388	-2.50387	1.3388	-0.6735	0.3388	-0.5709
	9.339	0.45051	8.339	-1.63965	7.339	-0.05263	6.339	-0.80438	5.339	0.73332	4.339	-5.7075	3.339	-0.75045	2.339	-2.50584	1.339	-0.67152	0.339	-0.57287
	9.3392	0.45248	8.3392	-1.65807	7.3392	-0.05197	6.3392	-0.80767	5.3392	0.69714	4.3392	-5.63713	3.3392	-0.75965	2.3392	-2.5111	1.3392	-0.66626	0.3392	-0.5709
	9.3394	0.45577	8.3394	-1.68174	7.3394	-0.04605	6.3394	-0.80372	5.3394	0.66623	4.3394	-5.57268	3.3394	-0.77018	2.3394	-2.5111	1.3394	-0.66823	0.3394	-0.57221
	9.3396	0.46037	8.3396	-1.6995	7.3396	-0.04145	6.3396	-0.80438	5.3396	0.62874	4.3396	-5.48454	3.3396	-0.78333	2.3396	-2.50978	1.3396	-0.66495	0.3396	-0.57945
	9.3398	0.46892	8.3398	-1.72252	7.3398	-0.04277	6.3398	-0.80175	5.3398	0.59586	4.3398	-5.40168	3.3398	-0.79254	2.3398	-2.50978	1.3398	-0.65179	0.3398	-0.58536
	9.34	0.4755	8.34	-1.7416	7.34	-0.04408	6.34	-0.7978	5.34	0.56429	4.34	-5.32604	3.34	-0.80635	2.34	-2.51439	1.34	-0.64456	0.34	-0.58602
	9.3402	0.47681	8.3402	-1.76922	7.3402	-0.04408	6.3402	-0.7932	5.3402	0.52943	4.3402	-5.25632	3.3402	-0.82542	2.3402	-2.51044	1.3402	-0.64193	0.3402	-0.58471
	9.3404	0.48076	8.3404	-1.78237	7.3404	-0.0454	6.3404	-0.78465	5.3404	0.49392	4.3404	-5.18464	3.3404	-0.84252	2.3404	-2.51307	1.3404	-0.63732	0.3404	-0.58405
	9.3406	0.48405	8.3406	-1.80342	7.3406	-0.05132	6.3406	-0.78202	5.3406	0.463	4.3406	-5.10703	3.3406	-0.85897	2.3406	-2.5111	1.3406	-0.6314	0.3406	-0.588
	9.3408	0.48668	8.3408	-1.82249	7.3408	-0.04803	6.3408	-0.78202	5.3408	0.43341	4.3408	-5.03271	3.3408	-0.87278	2.3408	-2.51833	1.3408	-0.62614	0.3408	-0.58471
	9.341	0.49063	8.341	-1.84748	7.341	-0.04671	6.341	-0.77478	5.341	0.40578	4.341	-4.95576	3.341	-0.89777	2.341	-2.52228	1.341	-0.62483	0.341	-0.58536
	9.3412	0.49918	8.3412	-1.86919	7.3412	-0.04474	6.3412	-0.76426	5.3412	0.37816	4.3412	-4.8867	3.3412	-0.92079	2.3412	-2.52491	1.3412	-0.60181	0.3412	-0.58405
	9.3414	0.50181	8.3414	-1.89023	7.3414	-0.05132	6.3414	-0.75176	5.3414	0.35119	4.3414	-4.81633	3.3414	-0.94776	2.3414	-2.52294	1.3414	-0.59852	0.3414	-0.58208
	9.3416	0.50641	8.3416	-1.91062	7.3416	-0.05592	6.3416	-0.74584	5.3416	0.32423	4.3416	-4.75319	3.3416	-0.97077	2.3416	-2.52557	1.3416	-0.59786	0.3416	-0.588
	9.3418	0.51167	8.3418	-1.9343	7.3418	-0.06052	6.3418	-0.74979	5.3418	0.30055	4.3418	-5.00837	3.3418	-0.99248	2.3418	-2.53017	1.3418	-0.58602	0.3418	-0.59063
	9.342	0.51628	8.342	-1.96127	7.342	-0.06052	6.342	-0.73861	5.342	0.28148	4.342	-9.90097	3.342	-1.01813	2.342	-2.54267	1.342	-0.58997	0.342	-0.588
	9.3422	0.51496	8.3422	-1.98626	7.3422	-0.0625	6.3422	-0.7294	5.3422	0.25978	4.3422	-13.9129	3.3422	-1.04049	2.3422	-2.55056	1.3422	-0.58208	0.3422	-0.58997
	9.3424	0.51628	8.3424	-2.00862	7.3424	-0.06578	6.3424	-0.73137	5.3424	0.23939	4.3424	-15.4572	3.3424	-1.06219	2.3424	-2.56174	1.3424	-0.54919	0.3424	-0.59128
	9.3426	0.51825	8.3426	-2.03361	7.3426	-0.06973	6.3426	-0.72414	5.3426	0.21966	4.3426	-15.9426	3.3426	-1.08127	2.3426	-2.57029	1.3426	-0.52486	0.3426	-0.59589
	9.3428	0.5222	8.3428	-2.05992	7.3428	-0.07236	6.3428	-0.72151	5.3428	0.19795	4.3428	-16.0577	3.3428	-1.10823	2.3428	-2.5795	1.3428	-0.52223	0.3428	-0.59523
	9.343	0.52812	8.343	-2.0882	7.343	-0.07894	6.343	-0.71098	5.343	0.17427	4.343	-16.1011	3.343	-1.13257	2.343	-2.58805	1.343	-0.52749	0.343	-0.59194
	9.3432	0.53403	8.3432	-2.1099	7.3432	-0.07697	6.3432	-0.69849	5.3432	0.15126	4.3432	-16.134	3.3432	-1.15756	2.3432	-2.59594	1.3432	-0.53998	0.3432	-0.588
	9.3434	0.54061	8.3434	-2.1349	7.3434	-0.08223	6.3434	-0.69257	5.3434	0.13547	4.3434	-16.1629	3.3434	-1.18518	2.3434	-2.60515	1.3434	-0.54985	0.3434	-0.58668
	9.3436	0.54127	8.3436	-2.16844	7.3436	-0.08749	6.3436	-0.68533	5.3436	0.11442	4.3436	-16.1767	3.3436	-1.20755	2.3436	-2.61436	1.3436	-0.55708	0.3436	-0.5926
	9.3438	0.55311	8.3438	-2.19475	7.3438	-0.09143	6.3438	-0.68402	5.3438	0.09601	4.3438	-16.1846	3.3438	-1.22793	2.3438	-2.62554	1.3438	-0.55511	0.3438	-0.59918
	9.344	0.55705	8.344	-2.2204	7.344	-0.09407	6.344	-0.68402	5.344	0.07233	4.344	-16.1958	3.344	-1.25424	2.344	-2.63672	1.344	-0.55248	0.344	-0.59457
	9.3442	0.5656	8.3442	-2.24999	7.3442	-0.09735	6.3442	-0.67678	5.3442	0.04602	4.3442	-16.1958	3.3442	-1.26477	2.3442	-2.64395	1.3442	-0.54919	0.3442	-0.58339
	9.3444	0.57152	8.3444	-2.27696	7.3444	-0.10064	6.3444	-0.67678	5.3444	0.023	4.3444	-16.1951	3.3444	-1.29568	2.3444	-2.65185	1.3444	-0.54722	0.3444	-0.57879
	9.3446	0.57613	8.3446	-2.30129	7.3446	-0.10919	6.3446	-0.6656	5.3446	0.00196	4.3446	-16.1978	3.3446	-1.32725	2.3446	-2.65119	1.3446	-0.54853	0.3446	-0.57879
	9.3448	0.5827	8.3448	-2.33023	7.3448	-0.11248	6.3448	-0.66363	5.3448	-0.02501	4.3448	-16.1991	3.3448	-1.35487	2.3448	-2.67684	1.3448	-0.54393	0.3448	-0.57945
	9.345	0.59257	8.345	-2.35851	7.345	-0.11445	6.345	-0.65771	5.345	-0.05263	4.345	-16.1971	3.345	-1.38315	2.345	-3.20037	1.345	-0.54656	0.345	-0.58273
	9.3452	0.59717	8.3452	-2.39074	7.3452	-0.1184	6.3452	-0.66034	5.3452	-0.07105	4.3452	-16.1964	3.3452	-1.4088	2.3452	-3.58314	1.3452	-0.54656	0.3452	-0.588
	9.3454	0.60704	8.3454	-2.41968	7.3454	-0.11972	6.3454	-0.65179	5.3454	-0.09407	4.3454	-16.1951	3.3454	-1.43116	2.3454	-3.97513	1.3454	-0.54393	0.3454	-0.59391
	9.3456	0.60967	8.3456	-2.45059	7.3456	-0.12629	6.3456	-0.64653	5.3456	-0.10919	4.3456	-16.1826	3.3456	-1.45221	2.3456	-4.18954	1.3456	-0.5413	0.3456	-0.59655
	9.3458	0.61427	8.3458	-2.48348	7.3458	-0.12761	6.3458	-0.64324	5.3458	-0.12366	4.3458	-16.1682	3.3458	-1.48049	2.3458	-4.23361	1.3458	-0.54196	0.3458	-0.59589
	9.346	0.62085	8.346	-2.51439	7.346	-0.13418	6.346	-0.64061	5.346	-0.13616	4.346	-16.1544	3.346	-1.50548	2.346	-4.23426	1.346	-0.5459	0.346	-0.59655
	9.3462	0.62809	8.3462	-2.54596	7.3462	-0.13945	6.3462	-0.63798	5.3462	-0.14734	4.3462	-16.1412	3.3462	-1.53179	2.3462	-4.23295	1.3462	-0.54853	0.3462	-0.59457
	9.3464	0.62874	8.3464	-2.58082	7.3464	-0.14537	6.3464	-0.63732	5.3464	-0.15589	4.3464	-16.1136	3.3464	-1.54823	2.3464	-4.22769	1.3464	-0.54985	0.3464	-0.59918
	9.3466	0.63072	8.3466	-2.60975	7.3466	-0.14668	6.3466	-0.63009	5.3466	-0.16378	4.3466	-16.1103	3.3466	-1.56665	2.3466	-4.22308	1.3466	-0.54985	0.3466	-0.60773
	9.3468	0.63137	8.3468	-2.64264	7.3468	-0.15326	6.3468	-0.63009	5.3468	-0.17036	4.3468	-16.1511	3.3468	-1.58704	2.3468	-4.21979	1.3468	-0.54656	0.3468	-0.61759
	9.347	0.63006	8.347	-2.67158	7.347	-0.15984	6.347	-0.6268	5.347	-0.17694	4.347	-16.0846	3.347	-1.60019	2.347	-4.21256	1.347	-0.54722	0.347	-0.61562
	9.3472	0.63466	8.3472	-2.70052	7.3472	-0.16575	6.3472	-0.62614	5.3472	-0.1743	4.3472	-16.0912	3.3472	-1.61466	2.3472	-4.21716	1.3472	-0.54985	0.3472	-0.61825
	9.3474	0.63466	8.3474	-2.73077	7.3474	-0.17233	6.3474	-0.62746	5.3474	-0.17562	4.3474	-15.7597	3.3474	-1.63571	2.3474	-4.21585	1.3474	-0.55774	0.3474	-0.62548
	9.3476	0.63335	8.3476	-2.76629	7.3476	-0.17562	6.3476	-0.63009	5.3476	-0.1743	4.3476	-15.7749	3.3476	-1.65938	2.3476	-4.21914	1.3476	-0.55708	0.3476	-0.62614
	9.3478	0.63203	8.3478	-2.79259	7.3478	-0.18417	6.3478	-0.6314	5.3478	-0.17562	4.3478	-15.838	3.3478	-1.68043	2.3478	-4.21585	1.3478	-0.55116	0.3478	-0.62417
	9.348	0.62743	8.348	-2.82219	7.348	-0.1914	6.348	-0.62746	5.348	-0.17694	4.348	-15.9149	3.348	-1.70148	2.348	-4.21651	1.348	-0.55971	0.348	-0.62614
	9.3482	0.6248	8.3482	-2.85376	7.3482	-0.20522	6.3482	-0.63009	5.3482	-0.17562	4.3482	-16.0044	3.3482	-1.71594	2.3482	-4.22308	1.3482	-0.55971	0.3482	-0.62746
	9.3484	0.62414	8.3484	-2.88993	7.3484	-0.21311	6.3484	-0.63601	5.3484	-0.16839	4.3484	-16.1024	3.3484	-1.73173	2.3484	-4.21914	1.3484	-0.55643	0.3484	-0.63272
	9.3486	0.61625	8.3486	-2.92216	7.3486	-0.22297	6.3486	-0.64193	5.3486	-0.16707	4.3486	-16.1813	3.3486	-1.74554	2.3486	-4.22308	1.3486	-0.55774	0.3486	-0.63403
	9.3488	0.61033	8.3488	-2.95241	7.3488	-0.23152	6.3488	-0.64456	5.3488	-0.15786	4.3488	-16.2819	3.3488	-1.75541	2.3488	-4.22243	1.3488	-0.5584	0.3488	-0.64061
	9.349	0.60638	8.349	-2.98069	7.349	-0.24139	6.349	-0.64587	5.349	-0.14734	4.349	-16.3931	3.349	-1.77316	2.349	-4.21979	1.349	-0.54788	0.349	-0.64719
	9.3492	0.59915	8.3492	-3.00898	7.3492	-0.24862	6.3492	-0.64982	5.3492	-0.14274	4.3492	-16.5062	3.3492	-1.78698	2.3492	-4.22374	1.3492	-0.53012	0.3492	-0.64653
	9.3494	0.59257	8.3494	-3.04252	7.3494	-0.25915	6.3494	-0.6485	5.3494	-0.13353	4.3494	-16.5825	3.3494	-1.80013	2.3494	-4.22966	1.3494	-0.52354	0.3494	-0.64456
	9.3496	0.58336	8.3496	-3.0708	7.3496	-0.27099	6.3496	-0.65245	5.3496	-0.12235	4.3496	-16.6463	3.3496	-1.81	2.3496	-4.23558	1.3496	-0.53406	0.3496	-0.65179
	9.3498	0.57744	8.3498	-3.10303	7.3498	-0.28151	6.3498	-0.661	5.3498	-0.11445	4.3498	-16.7542	3.3498	-1.82052	2.3498	-4.23755	1.3498	-0.53735	0.3498	-0.66166
	9.35	0.57218	8.35	-3.13591	7.35	-0.28743	6.35	-0.66889	5.35	-0.10393	4.35	-16.8581	3.35	-1.82841	2.35	-4.23887	1.35	-0.53604	0.35	-0.66889
	9.3502	0.56823	8.3502	-3.17274	7.3502	-0.29203	6.3502	-0.67613	5.3502	-0.09538	4.3502	-16.9876	3.3502	-1.83762	2.3502	-4.2415	1.3502	-0.53406	0.3502	-0.67152
	9.3504	0.5564	8.3504	-3.203	7.3504	-0.29401	6.3504	-0.68073	5.3504	-0.0842	4.3504	-17.083	3.3504	-1.8488	2.3504	-4.29938	1.3504	-0.53604	0.3504	-0.6735
	9.3506	0.54653	8.3506	-3.24246	7.3506	-0.30058	6.3506	-0.68007	5.3506	-0.07499	4.3506	-17.1639	3.3506	-1.85998	2.3506	-4.31779	1.3506	-0.53998	0.3506	-0.68139
	9.3508	0.53732	8.3508	-3.27403	7.3508	-0.30782	6.3508	-0.68533	5.3508	-0.05987	4.3508	-17.2586	3.3508	-1.87248	2.3508	-4.3224	1.3508	-0.54064	0.3508	-0.68599
	9.351	0.52483	8.351	-3.30757	7.351	-0.31439	6.351	-0.69257	5.351	-0.0454	4.351	-17.3632	3.351	-1.89089	2.351	-4.28491	1.351	-0.563	0.351	-0.69388
	9.3512	0.5143	8.3512	-3.33454	7.3512	-0.31702	6.3512	-0.70572	5.3512	-0.03422	4.3512	-17.448	3.3512	-1.90931	2.3512	-4.24544	1.3512	-0.56498	0.3512	-0.6998
	9.3514	0.50378	8.3514	-3.36874	7.3514	-0.31768	6.3514	-0.70507	5.3514	-0.0204	4.3514	-17.5112	3.3514	-1.93627	2.3514	-4.20467	1.3514	-0.56826	0.3514	-0.70046
	9.3516	0.49457	8.3516	-3.39965	7.3516	-0.32229	6.3516	-0.71098	5.3516	-0.0033	4.3516	-17.2718	3.3516	-1.95074	2.3516	-4.16323	1.3516	-0.57681	0.3516	-0.70309
	9.3518	0.48076	8.3518	-3.43253	7.3518	-0.32689	6.3518	-0.7248	5.3518	0.01511	4.3518	-12.4259	3.3518	-1.97573	2.3518	-4.11259	1.3518	-0.57484	0.3518	-0.7077
	9.352	0.46695	8.352	-3.46476	7.352	-0.33084	6.352	-0.73532	5.352	0.03155	4.352	-8.42642	3.352	-2.00073	2.352	-4.07181	1.352	-0.58602	0.352	-0.71296
	9.3522	0.45643	8.3522	-3.49567	7.3522	-0.33412	6.3522	-0.7419	5.3522	0.04602	4.3522	-6.91372	3.3522	-2.02572	2.3522	-4.03498	1.3522	-0.61628	0.3522	-0.71822
	9.3524	0.43933	8.3524	-3.5279	7.3524	-0.33478	6.3524	-0.75045	5.3524	0.06444	4.3524	-6.44149	3.3524	-2.05071	2.3524	-3.9942	1.3524	-0.6393	0.3524	-0.71756
	9.3526	0.42354	8.3526	-3.56078	7.3526	-0.33741	6.3526	-0.76031	5.3526	0.08351	4.3526	-6.32903	3.3526	-2.07242	2.3526	-3.94817	1.3526	-0.63732	0.3526	-0.72019
	9.3528	0.40644	8.3528	-3.59301	7.3528	-0.34136	6.3528	-0.76623	5.3528	0.0993	4.3528	-6.29483	3.3528	-2.09872	2.3528	-3.90739	1.3528	-0.62285	0.3528	-0.72874
	9.353	0.39395	8.353	-3.63116	7.353	-0.35386	6.353	-0.77478	5.353	0.12034	4.353	-6.27773	3.353	-2.12569	2.353	-3.8653	1.353	-0.60049	0.353	-0.7294
	9.3532	0.37816	8.3532	-3.6647	7.3532	-0.35386	6.3532	-0.77347	5.3532	0.13942	4.3532	-6.26194	3.3532	-2.15266	2.3532	-3.81728	1.3532	-0.59391	0.3532	-0.73006
	9.3534	0.36238	8.3534	-3.6943	7.3534	-0.35714	6.3534	-0.7761	5.3534	0.15783	4.3534	-6.24221	3.3534	-2.17765	2.3534	-3.77256	1.3534	-0.58602	0.3534	-0.72808
	9.3536	0.34396	8.3536	-3.7285	7.3536	-0.36175	6.3536	-0.77675	5.3536	0.17954	4.3536	-6.22445	3.3536	-2.20198	2.3536	-3.7285	1.3536	-0.58734	0.3536	-0.73072
	9.3538	0.33212	8.3538	-3.7627	7.3538	-0.36767	6.3538	-0.78136	5.3538	0.20782	4.3538	-6.19486	3.3538	-2.22632	2.3538	-3.68575	1.3538	-0.58602	0.3538	-0.7419
	9.354	0.31371	8.354	-3.7969	7.354	-0.36767	6.354	-0.78399	5.354	0.2407	4.354	-6.17315	3.354	-2.26775	2.354	-3.64036	1.354	-0.5926	0.354	-0.759
	9.3542	0.30055	8.3542	-3.83175	7.3542	-0.37096	6.3542	-0.78399	5.3542	0.27161	4.3542	-6.14882	3.3542	-2.2934	2.3542	-3.5963	1.3542	-0.59523	0.3542	-0.76886
	9.3544	0.28279	8.3544	-3.86595	7.3544	-0.3749	6.3544	-0.78662	5.3544	0.30253	4.3544	-6.11593	3.3544	-2.30919	2.3544	-3.5621	1.3544	-0.59523	0.3544	-0.77347
	9.3546	0.26701	8.3546	-3.89818	7.3546	-0.37819	6.3546	-0.78333	5.3546	0.33738	4.3546	-6.08108	3.3546	-2.33155	2.3546	-3.49962	1.3546	-0.59786	0.3546	-0.7761
	9.3548	0.24728	8.3548	-3.93172	7.3548	-0.38345	6.3548	-0.78794	5.3548	0.3729	4.3548	-6.0449	3.3548	-2.35325	2.3548	-2.93926	1.3548	-0.59589	0.3548	-0.77281
	9.355	0.23149	8.355	-3.96132	7.355	-0.38871	6.355	-0.78728	5.355	0.40052	4.355	-6.00281	3.355	-2.37561	2.355	-2.52491	1.355	-0.59786	0.355	-0.77412
	9.3552	0.21111	8.3552	-3.99618	7.3552	-0.39398	6.3552	-0.79714	5.3552	0.43275	4.3552	-5.95809	3.3552	-2.39995	2.3552	-2.10135	1.3552	-0.59983	0.3552	-0.77149
	9.3554	0.19269	8.3554	-4.03301	7.3554	-0.39792	6.3554	-0.80043	5.3554	0.45906	4.3554	-5.91599	3.3554	-2.42691	2.3554	-1.84551	1.3554	-0.59983	0.3554	-0.77544
	9.3556	0.17033	8.3556	-4.06655	7.3556	-0.40055	6.3556	-0.79977	5.3556	0.48668	4.3556	-5.8864	3.3556	-2.44862	2.3556	-1.75672	1.3556	-0.59852	0.3556	-0.77939
	9.3558	0.15323	8.3558	-4.10338	7.3558	-0.40581	6.3558	-0.79057	5.3558	0.51102	4.3558	-5.85483	3.3558	-2.46901	2.3558	-1.712	1.3558	-0.59852	0.3558	-0.78267
	9.356	0.12824	8.356	-4.13956	7.356	-0.41305	6.356	-0.79188	5.356	0.53798	4.356	-5.82326	3.356	-2.49268	2.356	-1.67188	1.356	-0.59983	0.356	-0.78991
	9.3562	0.11245	8.3562	-4.17441	7.3562	-0.42423	6.3562	-0.79451	5.3562	0.56034	4.3562	-5.80813	3.3562	-2.51636	2.3562	-1.63242	1.3562	-0.60444	0.3562	-0.78596
	9.3564	0.09798	8.3564	-4.21322	7.3564	-0.43278	6.3564	-0.80109	5.3564	0.57876	4.3564	-5.7713	3.3564	-2.54333	2.3564	-1.5923	1.3564	-0.60378	0.3564	-0.78794
	9.3566	0.08088	8.3566	-4.25202	7.3566	-0.43738	6.3566	-0.80438	5.3566	0.60046	4.3566	-5.73381	3.3566	-2.56108	2.3566	-1.55349	1.3566	-0.60838	0.3566	-0.78267
	9.3568	0.06575	8.3568	-4.29411	7.3568	-0.4387	6.3568	-0.8103	5.3568	0.62217	4.3568	-5.7029	3.3568	-2.58805	2.3568	-1.55612	1.3568	-0.60773	0.3568	-0.7807
	9.357	0.04734	8.357	-4.33029	7.357	-0.4433	6.357	-0.8149	5.357	0.63992	4.357	-5.66278	3.357	-2.6137	2.357	-2.82679	1.357	-0.60707	0.357	-0.78136
	9.3572	0.03287	8.3572	-4.37041	7.3572	-0.44199	6.3572	-0.81753	5.3572	0.65374	4.3572	-5.62463	3.3572	-2.63277	2.3572	-3.12802	1.3572	-0.60049	0.3572	-0.78004
	9.3574	0.01445	8.3574	-4.4	7.3574	-0.45185	6.3574	-0.81753	5.3574	0.67018	4.3574	-5.57794	3.3574	-2.6479	2.3574	-3.16222	1.3574	-0.60049	0.3574	-0.78399
	9.3576	0.00196	8.3576	-4.44275	7.3576	-0.45514	6.3576	-0.82082	5.3576	0.68333	4.3576	-5.52532	3.3576	-2.66369	2.3576	-3.21812	1.3576	-0.60838	0.3576	-0.78004
	9.3578	-0.01383	8.3578	-4.47761	7.3578	-0.46172	6.3578	-0.82608	5.3578	0.7024	4.3578	-5.47731	3.3578	-2.6775	2.3578	-3.26219	1.3578	-0.60773	0.3578	-0.78004
	9.358	-0.0329	8.358	-4.51247	7.358	-0.46698	6.358	-0.82411	5.358	0.72016	4.358	-5.42338	3.358	-2.70249	2.358	-3.26877	1.358	-0.61233	0.358	-0.78465
	9.3582	-0.04868	8.3582	-4.54404	7.3582	-0.47158	6.3582	-0.82608	5.3582	0.73332	4.3582	-5.38918	3.3582	-2.71499	2.3582	-3.27337	1.3582	-0.61496	0.3582	-0.7853
	9.3584	-0.06184	8.3584	-4.57692	7.3584	-0.47948	6.3584	-0.82871	5.3584	0.74976	4.3584	-5.35103	3.3584	-2.7288	2.3584	-3.2635	1.3584	-0.61496	0.3584	-0.78662
	9.3586	-0.07565	8.3586	-4.61047	7.3586	-0.48342	6.3586	-0.82608	5.3586	0.75962	4.3586	-5.28329	3.3586	-2.7459	2.3586	-3.26416	1.3586	-0.6143	0.3586	-0.78859
	9.3588	-0.08815	8.3588	-4.6473	7.3588	-0.48803	6.3588	-0.83266	5.3588	0.76752	4.3588	-5.22673	3.3588	-2.76234	2.3588	-3.26679	1.3588	-0.6222	0.3588	-0.79188
	9.359	-0.09735	8.359	-4.68479	7.359	-0.49723	6.359	-0.83134	5.359	0.77607	4.359	-5.15504	3.359	-2.78141	2.359	-3.2635	1.359	-0.63798	0.359	-0.80175
	9.3592	-0.11248	8.3592	-4.71701	7.3592	-0.50447	6.3592	-0.83858	5.3592	0.79054	4.3592	-5.13728	3.3592	-2.7972	2.3592	-3.25364	1.3592	-0.63864	0.3592	-0.80504
	9.3594	-0.12827	8.3594	-4.74924	7.3594	-0.50447	6.3594	-0.84055	5.3594	0.79909	4.3594	-5.13794	3.3594	-2.80969	2.3594	-3.24509	1.3594	-0.64193	0.3594	-0.80306
	9.3596	-0.14537	8.3596	-4.7841	7.3596	-0.51499	6.3596	-0.83134	5.3596	0.80764	4.3596	-5.10571	3.3596	-2.82482	2.3596	-3.24114	1.3596	-0.63272	0.3596	-0.79977
	9.3598	-0.15852	8.3598	-4.81435	7.3598	-0.52749	6.3598	-0.83529	5.3598	0.81684	4.3598	-5.05375	3.3598	-2.83732	2.3598	-3.24048	1.3598	-0.63338	0.3598	-0.8024
	9.36	-0.1697	8.36	-4.84855	7.36	-0.53867	6.36	-0.83529	5.36	0.82868	4.36	-4.98272	3.36	-2.84916	2.36	-3.22865	1.36	-0.6439	0.36	-0.80701
	9.3602	-0.18022	8.3602	-4.88275	7.3602	-0.54393	6.3602	-0.8366	5.3602	0.83789	4.3602	-4.91366	3.3602	-2.85113	2.3602	-3.1688	1.3602	-0.6485	0.3602	-0.80635
	9.3604	-0.1914	8.3604	-4.91366	7.3604	-0.55314	6.3604	-0.84515	5.3604	0.84184	4.3604	-4.86763	3.3604	-2.85771	2.3604	-3.14643	1.3604	-0.65179	0.3604	-0.80767
	9.3606	-0.20456	8.3606	-4.94721	7.3606	-0.56235	6.3606	-0.85107	5.3606	0.84184	4.3606	-4.81633	3.3606	-2.85639	2.3606	-3.13196	1.3606	-0.65574	0.3606	-0.8149
	9.3608	-0.2164	8.3608	-4.98075	7.3608	-0.56629	6.3608	-0.85568	5.3608	0.83986	4.3608	-4.75845	3.3608	-2.85573	2.3608	-3.15235	1.3608	-0.65837	0.3608	-0.8149
	9.361	-0.22758	8.361	-5.02021	7.361	-0.5755	6.361	-0.85962	5.361	0.84447	4.361	-4.70846	3.361	-2.85179	2.361	-3.16682	1.361	-0.65903	0.361	-0.81753
	9.3612	-0.24205	8.3612	-5.05244	7.3612	-0.58536	6.3612	-0.86817	5.3612	0.84512	4.3612	-4.65519	3.3612	-2.836	2.3612	-3.19642	1.3612	-0.66429	0.3612	-0.81819
	9.3614	-0.25454	8.3614	-5.08335	7.3614	-0.59326	6.3614	-0.87146	5.3614	0.84184	4.3614	-4.59929	3.3614	-2.82614	2.3614	-3.2076	1.3614	-0.66889	0.3614	-0.82082
	9.3616	-0.25981	8.3616	-5.11821	7.3616	-0.60246	6.3616	-0.86752	5.3616	0.83657	4.3616	-4.51839	3.3616	-2.8143	2.3616	-3.22996	1.3616	-0.67744	0.3616	-0.82345
	9.3618	-0.26375	8.3618	-5.14715	7.3618	-0.61101	6.3618	-0.87409	5.3618	0.83723	4.3618	-4.45591	3.3618	-2.80706	2.3618	-3.26679	1.3618	-0.67876	0.3618	-0.82279
	9.362	-0.27099	8.362	-5.18398	7.362	-0.61956	6.362	-0.87212	5.362	0.83394	4.362	-4.3612	3.362	-2.78931	2.362	-3.29705	1.362	-0.69257	0.362	-0.82608
	9.3622	-0.27493	8.3622	-5.2162	7.3622	-0.63075	6.3622	-0.87475	5.3622	0.82737	4.3622	-4.31187	3.3622	-2.75708	2.3622	-3.33256	1.3622	-0.70375	0.3622	-0.83069
	9.3624	-0.27954	8.3624	-5.24646	7.3624	-0.63995	6.3624	-0.8787	5.3624	0.82474	4.3624	-4.23361	3.3624	-2.74261	2.3624	-3.36939	1.3624	-0.71493	0.3624	-0.84121
	9.3626	-0.28151	8.3626	-5.32472	7.3626	-0.65179	6.3626	-0.88988	5.3626	0.82079	4.3626	-4.15929	3.3626	-2.72156	2.3626	-3.39965	1.3626	-0.73006	0.3626	-0.84055
	9.3628	-0.28874	8.3628	-5.46087	7.3628	-0.65705	6.3628	-0.89711	5.3628	0.81027	4.3628	-4.07576	3.3628	-2.70183	2.3628	-3.43319	1.3628	-0.74847	0.3628	-0.84713
	9.363	-0.29598	8.363	-5.48849	7.363	-0.66626	6.363	-0.91487	5.363	0.80172	4.363	-4.00078	3.363	-2.67684	2.363	-3.47002	1.363	-0.75637	0.363	-0.85305
	9.3632	-0.29795	8.3632	-5.5148	7.3632	-0.67218	6.3632	-0.92145	5.3632	0.79251	4.3632	-3.94027	3.3632	-2.65974	2.3632	-3.50554	1.3632	-0.76952	0.3632	-0.84976
	9.3634	-0.30124	8.3634	-5.549	7.3634	-0.67942	6.3634	-0.93263	5.3634	0.78725	4.3634	-3.86727	3.3634	-2.64527	2.3634	-3.54171	1.3634	-0.77544	0.3634	-0.84713
	9.3636	-0.3065	8.3636	-5.58057	7.3636	-0.68599	6.3636	-0.94249	5.3636	0.77607	4.3636	-3.79821	3.3636	-2.61962	2.3636	-3.57459	1.3636	-0.78202	0.3636	-0.83726
	9.3638	-0.30913	8.3638	-5.60753	7.3638	-0.69849	6.3638	-0.95499	5.3638	0.76489	4.3638	-3.73244	3.3638	-2.59594	2.3638	-3.61077	1.3638	-0.78596	0.3638	-0.83924
	9.364	-0.31308	8.364	-5.63779	7.364	-0.70967	6.364	-0.96683	5.364	0.75502	4.364	-3.66865	3.364	-2.57095	2.364	-3.64431	1.364	-0.79254	0.364	-0.83726
	9.3642	-0.31505	8.3642	-5.6687	7.3642	-0.71888	6.3642	-0.97867	5.3642	0.74384	4.3642	-3.60682	3.3642	-2.54727	2.3642	-3.67785	1.3642	-0.80109	0.3642	-0.8445
	9.3644	-0.32031	8.3644	-5.70422	7.3644	-0.72874	6.3644	-0.99642	5.3644	0.72806	4.3644	-3.54566	3.3644	-2.51833	2.3644	-3.71403	1.3644	-0.80767	0.3644	-0.85173
	9.3646	-0.32163	8.3646	-5.73052	7.3646	-0.73729	6.3646	-1.00497	5.3646	0.71161	4.3646	-3.49238	3.3646	-2.494	2.3646	-3.74823	1.3646	-0.81687	0.3646	-0.8616
	9.3648	-0.32492	8.3648	-5.76209	7.3648	-0.74716	6.3648	-1.01747	5.3648	0.69977	4.3648	-3.43714	3.3648	-2.47361	2.3648	-3.78045	1.3648	-0.82016	0.3648	-0.85962
	9.365	-0.32755	8.365	-5.78248	7.365	-0.75637	6.365	-1.02339	5.365	0.68662	4.365	-3.38781	3.365	-2.45322	2.365	-3.81268	1.365	-0.82937	0.365	-0.86423
	9.3652	-0.33018	8.3652	-5.80155	7.3652	-0.76623	6.3652	-1.03852	5.3652	0.67675	4.3652	-3.34177	3.3652	-2.42757	2.3652	-3.84688	1.3652	-0.83463	0.3652	-0.86291
	9.3654	-0.33149	8.3654	-5.82392	7.3654	-0.77478	6.3654	-1.05562	5.3654	0.66689	4.3654	-3.28718	3.3654	-2.40784	2.3654	-3.88174	1.3654	-0.84647	0.3654	-0.85765
	9.3656	-0.33347	8.3656	-5.84562	7.3656	-0.78267	6.3656	-1.08193	5.3656	0.65768	4.3656	-3.22733	3.3656	-2.39337	2.3656	-3.91265	1.3656	-0.85173	0.3656	-0.85831
	9.3658	-0.33018	8.3658	-5.86601	7.3658	-0.7932	6.3658	-1.09837	5.3658	0.64782	4.3658	-3.1688	3.3658	-2.35523	2.3658	-3.94225	1.3658	-0.86094	0.3658	-0.85962
	9.366	-0.33018	8.366	-5.88706	7.366	-0.79517	6.366	-1.11284	5.366	0.64124	4.366	-3.1004	3.366	-2.34141	2.366	-3.96921	1.366	-0.86489	0.366	-0.85831
	9.3662	-0.33215	8.3662	-6.20341	7.3662	-0.80109	6.3662	-1.12994	5.3662	0.63795	4.3662	-3.04055	3.3662	-2.32103	2.3662	-4.00012	1.3662	-0.87146	0.3662	-0.85765
	9.3664	-0.33084	8.3664	-7.35306	7.3664	-0.81293	6.3664	-1.13914	5.3664	0.63203	4.3664	-2.97214	3.3664	-2.30393	2.3664	-4.02972	1.3664	-0.87738	0.3664	-0.8662
	9.3666	-0.33215	8.3666	-7.96143	7.3666	-0.82279	6.3666	-1.14375	5.3666	0.62809	4.3666	-2.90572	3.3666	-2.27433	2.3666	-4.01854	1.3666	-0.88922	0.3666	-0.8787
	9.3668	-0.33544	8.3668	-8.1469	7.3668	-0.82608	6.3668	-1.16282	5.3668	0.6248	4.3668	-2.83732	3.3668	-2.24868	2.3668	-2.73603	1.3668	-0.9004	0.3668	-0.87344
	9.367	-0.33347	8.367	-8.19097	7.367	-0.84187	6.367	-1.18387	5.367	0.62348	4.367	-2.77089	3.367	-2.21974	2.367	-2.42231	1.367	-0.91027	0.367	-0.86554
	9.3672	-0.33347	8.3672	-8.21333	7.3672	-0.84581	6.3672	-1.20228	5.3672	0.62085	4.3672	-2.70315	3.3672	-2.19212	2.3672	-2.3697	1.3672	-0.92605	0.3672	-0.8662
	9.3674	-0.33544	8.3674	-8.22517	7.3674	-0.8537	6.3674	-1.22136	5.3674	0.6248	4.3674	-2.63606	3.3674	-2.16844	2.3674	-2.29866	1.3674	-0.93329	0.3674	-0.87409
	9.3676	-0.33478	8.3676	-8.2028	7.3676	-0.86094	6.3676	-1.23714	5.3676	0.62348	4.3676	-2.56437	3.3676	-2.14476	2.3676	-2.2375	1.3676	-0.94841	0.3676	-0.8833
	9.3678	-0.33676	8.3678	-8.31527	7.3678	-0.86554	6.3678	-1.25556	5.3678	0.62282	4.3678	-2.48348	3.3678	-2.11648	2.3678	-2.21316	1.3678	-0.95959	0.3678	-0.88462
	9.368	-0.33741	8.368	-8.25147	7.368	-0.87607	6.368	-1.272	5.368	0.62414	4.368	-2.39008	3.368	-2.09478	2.368	-2.20067	1.368	-0.96814	0.368	-0.88791
	9.3682	-0.33676	8.3682	-8.1594	7.3682	-0.88067	6.3682	-1.28976	5.3682	0.62743	4.3682	-2.28946	3.3682	-2.07505	2.3682	-2.18094	1.3682	-0.97735	0.3682	-0.89119
	9.3684	-0.33807	8.3684	-8.06206	7.3684	-0.89054	6.3684	-1.31278	5.3684	0.62874	4.3684	-2.20856	3.3684	-2.05269	2.3684	-2.16384	1.3684	-0.99182	0.3684	-0.88791
	9.3686	-0.33873	8.3686	-7.96274	7.3686	-0.89777	6.3686	-1.32527	5.3686	0.63006	4.3686	-2.12437	3.3686	-1.97902	2.3686	-2.14082	1.3686	-1.01155	0.3686	-0.88527
	9.3688	-0.33807	8.3688	-13.0934	7.3688	-0.90501	6.3688	-1.34172	5.3688	0.63137	4.3688	-2.05795	3.3688	-1.89221	2.3688	-2.12635	1.3688	-1.0201	0.3688	-0.88264
	9.369	-0.33741	8.369	-18.2846	7.369	-0.91421	6.369	-1.34435	5.369	0.62677	4.369	-1.97968	3.369	-1.80539	2.369	-2.11714	1.369	-1.02865	0.369	-0.88659
	9.3692	-0.33478	8.3692	-21.1186	7.3692	-0.92671	6.3692	-1.35355	5.3692	0.62282	4.3692	-1.90339	3.3692	-1.72252	2.3692	-2.09609	1.3692	-1.02865	0.3692	-0.88659
	9.3694	-0.3361	8.3694	-21.7632	7.3694	-0.92868	6.3694	-1.37394	5.3694	0.62348	4.3694	-1.83301	3.3694	-1.63439	2.3694	-2.08557	1.3694	-1.04641	0.3694	-0.88988
	9.3696	-0.3407	8.3696	-21.8737	7.3696	-0.93131	6.3696	-1.3746	5.3696	0.6248	4.3696	-1.77777	3.3696	-1.54692	2.3696	-2.07176	1.3696	-1.05496	0.3696	-0.89185
	9.3698	-0.34596	8.3698	-21.8987	7.3698	-0.93197	6.3698	-1.3963	5.3698	0.61888	4.3698	-1.71331	3.3698	-1.46405	2.3698	-2.0665	1.3698	-1.05759	0.3698	-0.89317
	9.37	-0.34267	8.37	-21.9085	7.37	-0.94184	6.37	-1.41932	5.37	0.61493	4.37	-1.66728	3.37	-1.38184	2.37	-2.05663	1.37	-1.0543	0.37	-0.90303
	9.3702	-0.33807	8.3702	-21.9125	7.3702	-0.94973	6.3702	-1.44037	5.3702	0.61296	4.3702	-1.61466	3.3702	-1.29568	2.3702	-2.03756	1.3702	-1.06154	0.3702	-0.90829
	9.3704	-0.33347	8.3704	-21.9164	7.3704	-0.95762	6.3704	-1.46339	5.3704	0.60835	4.3704	-1.53639	3.3704	-1.20755	2.3704	-2.02572	1.3704	-1.06548	0.3704	-0.90566
	9.3706	-0.33215	8.3706	-21.9191	7.3706	-0.96749	6.3706	-1.48707	5.3706	0.60507	4.3706	-1.45352	3.3706	-1.11876	2.3706	-2.02506	1.3706	-1.07009	0.3706	-0.9129
	9.3708	-0.33084	8.3708	-21.9191	7.3708	-0.97604	6.3708	-1.50943	5.3708	0.59586	4.3708	-1.40091	3.3708	-1.02076	2.3708	-2.01651	1.3708	-1.07272	0.3708	-0.91553
	9.371	-0.32557	8.371	-21.9217	7.371	-0.99051	6.371	-1.53705	5.371	0.58731	4.371	-1.33382	3.371	-0.93986	2.371	-2.01125	1.371	-1.08193	0.371	-0.92408
	9.3712	-0.32229	8.3712	-21.9237	7.3712	-1.00037	6.3712	-1.56467	5.3712	0.58007	4.3712	-1.26871	3.3712	-0.84647	2.3712	-2.01849	1.3712	-1.09508	0.3712	-0.92605
	9.3714	-0.319	8.3714	-21.9256	7.3714	-1.01418	6.3714	-1.59493	5.3714	0.57613	4.3714	-1.18979	3.3714	-0.76294	2.3714	-2.01914	1.3714	-1.09837	0.3714	-0.93263
	9.3716	-0.31505	8.3716	-21.9302	7.3716	-1.02734	6.3716	-1.62321	5.3716	0.56429	4.3716	-1.10823	3.3716	-0.6564	2.3716	-2.00599	1.3716	-1.1056	0.3716	-0.94118
	9.3718	-0.31242	8.3718	-21.9204	7.3718	-1.03983	6.3718	-1.65544	5.3718	0.55377	4.3718	-1.0372	3.3718	-3.53842	2.3718	-1.99547	1.3718	-1.11021	0.3718	-0.94249
	9.372	-0.30979	8.372	-21.9144	7.372	-1.05167	6.372	-1.68832	5.372	0.54193	4.372	-0.96486	3.372	-4.80909	2.372	-1.97573	1.372	-1.11547	0.372	-0.94644
	9.3722	-0.30387	8.3722	-21.9118	7.3722	-1.0668	6.3722	-1.71858	5.3722	0.51957	4.3722	-0.90369	3.3722	-5.00311	2.3722	-1.97508	1.3722	-1.12139	0.3722	-0.9471
	9.3724	-0.30782	8.3724	-21.8546	7.3724	-1.07798	6.3724	-1.74357	5.3724	0.50641	4.3724	-0.84515	3.3724	-5.00771	2.3724	-1.97047	1.3724	-1.12204	0.3724	-0.95236
	9.3726	-0.30519	8.3726	-21.7395	7.3726	-1.09311	6.3726	-1.78237	5.3726	0.49392	4.3726	-0.78991	3.3726	-5.0623	2.3726	-1.96718	1.3726	-1.12533	0.3726	-0.95828
	9.3728	-0.3065	8.3728	-21.731	7.3728	-1.10823	6.3728	-1.81	5.3728	0.47813	4.3728	-0.72414	3.3728	-5.01298	2.3728	-1.95798	1.3728	-1.13454	0.3728	-0.96157
	9.373	-0.30716	8.373	-21.7237	7.373	-1.12402	6.373	-1.84156	5.373	0.463	4.373	-0.64324	3.373	-4.93997	2.373	-1.94877	1.373	-1.14309	0.373	-0.97275
	9.3732	-0.31111	8.3732	-21.7001	7.3732	-1.13651	6.3732	-1.86919	5.3732	0.43735	4.3732	-0.57287	3.3732	-7.45829	2.3732	-1.94219	1.3732	-1.15427	0.3732	-0.97143
	9.3734	-0.31702	8.3734	-21.679	7.3734	-1.14901	6.3734	-1.89484	5.3734	0.41499	4.3734	-0.50184	3.3734	-8.34158	2.3734	-1.93562	1.3734	-1.1648	0.3734	-0.97801
	9.3736	-0.31966	8.3736	-21.6573	7.3736	-1.16348	6.3736	-1.92378	5.3736	0.38934	4.3736	-0.41831	3.3736	-8.47575	2.3736	-1.93035	1.3736	-1.17466	0.3736	-0.97604
	9.3738	-0.319	8.3738	-21.629	7.3738	-1.17598	6.3738	-1.96192	5.3738	0.36501	4.3738	-0.32689	3.3738	-8.4843	2.3738	-1.92378	1.3738	-1.17861	0.3738	-0.98393
	9.374	-0.32031	8.374	-21.5994	7.374	-1.19308	6.374	-1.98889	5.374	0.34396	4.374	-0.24007	3.374	-8.4718	2.374	-1.91523	1.374	-1.18453	0.374	-0.98524
	9.3742	-0.32031	8.3742	-21.5665	7.3742	-1.21018	6.3742	-2.01191	5.3742	0.32752	4.3742	-0.15326	3.3742	-8.46522	2.3742	-1.90733	1.3742	-1.19242	0.3742	-0.98327
	9.3744	-0.32426	8.3744	-21.5376	7.3744	-1.22728	6.3744	-2.03756	5.3744	0.31042	4.3744	-0.06447	3.3744	-8.46128	2.3744	-1.89944	1.3744	-1.19768	0.3744	-0.98393
	9.3746	-0.32557	8.3746	-21.5021	7.3746	-1.24043	6.3746	-2.06255	5.3746	0.28674	4.3746	0.02827	3.3746	-8.80459	2.3746	-1.89155	1.3746	-1.20557	0.3746	-0.99051
	9.3748	-0.32689	8.3748	-21.4771	7.3748	-1.25819	6.3748	-2.08031	5.3748	0.26569	4.3748	0.12692	3.3748	-8.94666	2.3748	-1.88497	1.3748	-1.20886	0.3748	-0.99182
	9.375	-0.32426	8.375	-21.4475	7.375	-1.27463	6.375	-2.0928	5.375	0.24136	4.375	0.22821	3.375	-8.9631	2.375	-1.87576	1.375	-1.2161	0.375	-0.9984
	9.3752	-0.32163	8.3752	-21.4179	7.3752	-1.2937	6.3752	-2.10464	5.3752	0.21176	4.3752	0.33081	3.3752	-8.92758	2.3752	-1.8705	1.3752	-1.2207	0.3752	-1.00629
	9.3754	-0.32229	8.3754	-21.3837	7.3754	-1.31146	6.3754	-2.1224	5.3754	0.19006	4.3754	0.42288	3.3754	-8.90193	2.3754	-1.86721	1.3754	-1.23254	0.3754	-1.00761
	9.3756	-0.32031	8.3756	-21.3482	7.3756	-1.32725	6.3756	-2.1349	5.3756	0.16375	4.3756	0.52154	3.3756	-8.88286	2.3756	-1.85735	1.3756	-1.2378	0.3756	-1.01155
	9.3758	-0.3236	8.3758	-21.3127	7.3758	-1.34895	6.3758	-2.15134	5.3758	0.13481	4.3758	0.61164	3.3758	-8.848	2.3758	-1.85669	1.3758	-1.2424	0.3758	-1.01813
	9.376	-0.32163	8.376	-20.9753	7.376	-1.36473	6.376	-2.15397	5.376	0.10259	4.376	0.70569	3.376	-8.83287	2.376	-1.8488	1.376	-1.24701	0.376	-1.02734
	9.3762	-0.32492	8.3762	-19.8032	7.3762	-1.38118	6.3762	-2.17831	5.3762	0.0743	4.3762	0.78396	3.3762	-8.81183	2.3762	-1.84222	1.3762	-1.25227	0.3762	-1.03326
	9.3764	-0.32492	8.3764	-19.1673	7.3764	-1.39828	6.3764	-2.21053	5.3764	0.04208	4.3764	0.87275	3.3764	-8.80065	2.3764	-1.83433	1.3764	-1.25293	0.3764	-1.03852
	9.3766	-0.31966	8.3766	-18.9535	7.3766	-1.41209	6.3766	-2.22763	5.3766	0.00722	4.3766	0.95693	3.3766	-8.77566	2.3766	-1.82118	1.3766	-1.25293	0.3766	-1.04444
	9.3768	-0.32492	8.3768	-18.8845	7.3768	-1.42787	6.3768	-2.24539	5.3768	-0.02632	4.3768	1.04375	3.3768	-8.75987	2.3768	-1.81131	1.3768	-1.2549	0.3768	-1.04838
	9.377	-0.3236	8.377	-18.8371	7.377	-1.44432	6.377	-2.26709	5.377	-0.06184	4.377	1.09505	3.377	-8.74211	2.377	-1.80079	1.377	-1.25556	0.377	-1.05233
	9.3772	-0.3236	8.3772	-18.7878	7.3772	-1.46076	6.3772	-2.28354	5.3772	-0.10262	4.3772	1.06874	3.3772	-8.72304	2.3772	-1.78303	1.3772	-1.26082	0.3772	-1.05496
	9.3774	-0.32492	8.3774	-18.7753	7.3774	-1.47654	6.3774	-2.29998	5.3774	-0.14208	4.3774	1.04835	3.3774	-8.70594	2.3774	-1.76461	1.3774	-1.25885	0.3774	-1.0497
	9.3776	-0.32294	8.3776	-18.6233	7.3776	-1.4943	6.3776	-2.31511	5.3776	-0.18417	4.3776	1.00692	3.3776	-8.68752	2.3776	-1.74686	1.3776	-1.25885	0.3776	-1.05036
	9.3778	-0.32492	8.3778	-18.6503	7.3778	-1.51074	6.3778	-2.33221	5.3778	-0.221	4.3778	0.95562	3.3778	-8.6724	2.3778	-1.71989	1.3778	-1.26213	0.3778	-1.04904
	9.378	-0.32755	8.378	-18.7016	7.378	-1.52982	6.378	-2.34931	5.378	-0.25915	4.378	0.90498	3.378	-8.65267	2.378	-1.68766	1.378	-1.26805	0.378	-1.05101
	9.3782	-0.33084	8.3782	-18.7615	7.3782	-1.54823	6.3782	-2.35917	5.3782	-0.29861	4.3782	0.85302	3.3782	-8.63162	2.3782	-1.65412	1.3782	-1.26937	0.3782	-1.05693
	9.3784	-0.33018	8.3784	-18.8121	7.3784	-1.57059	6.3784	-2.37561	5.3784	-0.33807	4.3784	0.79119	3.3784	-8.63622	2.3784	-1.63307	1.3784	-1.26608	0.3784	-1.06351
	9.3786	-0.33149	8.3786	-13.6347	7.3786	-1.58704	6.3786	-2.3789	5.3786	-0.37556	4.3786	0.73924	3.3786	-8.66122	2.3786	-1.6094	1.3786	-1.27068	0.3786	-1.06746
	9.3788	-0.32557	8.3788	-8.39485	7.3788	-1.60545	6.3788	-2.396	5.3788	-0.41568	4.3788	0.67281	3.3788	-8.68818	2.3788	-1.58769	1.3788	-1.2766	0.3788	-1.07206
	9.379	-0.32492	8.379	-5.51283	7.379	-1.61861	6.379	-2.40784	5.379	-0.45119	4.379	0.62282	3.379	-8.71186	2.379	-1.58375	1.379	-1.29042	0.379	-1.07929
	9.3792	-0.32426	8.3792	-4.81041	7.3792	-1.63899	6.3792	-2.41705	5.3792	-0.49526	4.3792	0.56955	3.3792	-8.74672	2.3792	-1.55678	1.3792	-1.30028	0.3792	-1.08587
	9.3794	-0.32426	8.3794	-4.64006	7.3794	-1.6607	6.3794	-2.45651	5.3794	-0.5413	4.3794	0.51759	3.3794	-8.79473	2.3794	-1.53705	1.3794	-1.30357	0.3794	-1.08982
	9.3796	-0.32557	8.3796	-4.55259	7.3796	-1.68503	6.3796	-2.46901	5.3796	-0.58339	4.3796	0.46037	3.3796	-8.82169	2.3796	-1.51864	1.3796	-1.30357	0.3796	-1.09771
	9.3798	-0.32821	8.3798	-4.47827	7.3798	-1.70476	6.3798	-2.48545	5.3798	-0.62548	4.3798	0.38211	3.3798	-8.86773	2.3798	-1.49627	1.3798	-1.31607	0.3798	-1.09508
	9.38	-0.33149	8.38	-4.40987	7.38	-1.72581	6.38	-2.50584	5.38	-0.66232	4.38	3.42001	3.38	-8.90588	2.38	-1.48707	1.38	-1.32264	0.38	-1.09179
	9.3802	-0.33478	8.3802	-4.33555	7.3802	-1.74357	6.3802	-2.52623	5.3802	-0.69652	4.3802	6.20667	3.3802	-8.94337	2.3802	-1.46997	1.3802	-1.33711	0.3802	-1.09376
	9.3804	-0.33544	8.3804	-4.254	7.3804	-1.7508	6.3804	-2.64198	5.3804	-0.73203	4.3804	8.21199	3.3804	-8.98414	2.3804	-1.4601	1.3804	-1.34369	0.3804	-1.08719
	9.3806	-0.3361	8.3806	-4.17836	7.3806	-1.76593	6.3806	-2.78404	5.3806	-0.76426	4.3806	8.89599	3.3806	-9.03216	2.3806	-1.44037	1.3806	-1.35684	0.3806	-1.09113
	9.3808	-0.33676	8.3808	-4.09483	7.3808	-1.78698	6.3808	-2.87283	5.3808	-0.7932	4.3808	9.04858	3.3808	-9.05978	2.3808	-1.40288	1.3808	-1.3621	0.3808	-1.08784
	9.381	-0.3361	8.381	-4.01394	7.381	-1.81065	6.381	-2.87809	5.381	-0.82345	4.381	9.14	3.381	-9.10121	2.381	-1.36145	1.381	-1.3621	0.381	-1.08916
	9.3812	-0.3407	8.3812	-3.92712	7.3812	-1.8363	6.3812	-2.88533	5.3812	-0.85634	4.3812	9.20182	3.3812	-9.12818	2.3812	-1.32922	1.3812	-1.37	0.3812	-1.09245
	9.3814	-0.34596	8.3814	-3.83767	7.3814	-1.85866	6.3814	-2.89388	5.3814	-0.88725	4.3814	9.25575	3.3814	-9.16107	2.3814	-1.2937	1.3814	-1.37723	0.3814	-1.08521
	9.3816	-0.34794	8.3816	-3.75809	7.3816	-1.88168	6.3816	-2.89783	5.3816	-0.91356	4.3816	9.31692	3.3816	-6.21788	2.3816	-1.27595	1.3816	-1.38447	0.3816	-1.0885
	9.3818	-0.35188	8.3818	-3.66865	7.3818	-1.90536	6.3818	-2.90046	5.3818	-0.94118	4.3818	9.38598	3.3818	-4.90051	2.3818	-1.26871	1.3818	-1.38578	0.3818	-1.0885
	9.382	-0.35714	8.382	-3.57525	7.382	-1.92772	6.382	-2.90769	5.382	-0.96288	4.382	9.44846	3.382	-4.62625	2.382	-1.22925	1.382	-1.40091	0.382	-1.08916
	9.3822	-0.35583	8.3822	-3.48515	7.3822	-1.94943	6.3822	-2.91756	5.3822	-0.98985	4.3822	9.50634	3.3822	-4.56903	2.3822	-1.2082	1.3822	-1.42261	0.3822	-1.09705
	9.3824	-0.35649	8.3824	-3.39044	7.3824	-1.97047	6.3824	-2.91032	5.3824	-1.01616	4.3824	9.56224	3.3824	-4.45854	2.3824	-1.1911	1.3824	-1.4305	0.3824	-1.10363
	9.3826	-0.35386	8.3826	-3.29836	7.3826	-1.99875	6.3826	-2.91361	5.3826	-1.04312	4.3826	9.61025	3.3826	-4.44341	2.3826	-1.17663	1.3826	-1.4305	0.3826	-1.10692
	9.3828	-0.34991	8.3828	-3.203	7.3828	-2.02309	6.3828	-2.82942	5.3828	-1.06219	4.3828	9.65629	3.3828	-4.47893	2.3828	-1.16414	1.3828	-1.42919	0.3828	-1.10823
	9.383	-0.34596	8.383	-3.11289	7.383	-2.05005	6.383	-2.70775	5.383	-1.07666	4.383	9.69641	3.383	-1.91786	2.383	-1.14506	1.383	-1.43248	0.383	-1.11744
	9.3832	-0.33873	8.3832	-3.01753	7.3832	-2.07636	6.3832	-2.61041	5.3832	-1.09574	4.3832	9.73258	3.3832	-0.99642	2.3832	-1.12665	1.3832	-1.43445	0.3832	-1.12533
	9.3834	-0.33544	8.3834	-2.9215	7.3834	-2.10004	6.3834	-2.52162	5.3834	-1.10758	4.3834	9.76481	3.3834	-0.80569	2.3834	-1.09705	1.3834	-1.43642	0.3834	-1.12796
	9.3836	-0.33544	8.3836	-2.82548	7.3836	-2.12503	6.3836	-2.58147	5.3836	-1.1181	4.3836	9.79638	3.3836	-0.75439	2.3836	-1.07535	1.3836	-1.43905	0.3836	-1.12599
	9.3838	-0.33347	8.3838	-2.73077	7.3838	-2.14739	6.3838	-2.59857	5.3838	-1.12731	4.3838	9.83387	3.3838	-0.69454	2.3838	-1.05956	1.3838	-1.44366	0.3838	-1.12599
	9.384	-0.33149	8.384	-2.63146	7.384	-2.17173	6.384	-2.51768	5.384	-1.13454	4.384	9.87399	3.384	-0.6439	2.384	-1.04575	1.384	-1.44366	0.384	-1.12139
	9.3842	-0.32886	8.3842	-2.53215	7.3842	-2.19672	6.3842	-2.41771	5.3842	-1.1398	4.3842	9.91477	3.3842	-0.5755	2.3842	-1.03128	1.3842	-1.44629	0.3842	-1.1227
	9.3844	-0.32492	8.3844	-2.43481	7.3844	-2.22369	6.3844	-2.31445	5.3844	-1.14309	4.3844	9.95489	3.3844	-0.14997	2.3844	-1.01287	1.3844	-1.45024	0.3844	-1.12402
	9.3846	-0.3236	8.3846	-2.33549	7.3846	-2.24868	6.3846	-2.21579	5.3846	-1.14572	4.3846	9.9904	3.3846	0.07102	2.3846	-0.98853	1.3846	-1.45813	0.3846	-1.13388
	9.3848	-0.32097	8.3848	-2.23355	7.3848	-2.27564	6.3848	-5.39312	5.3848	-1.14572	4.3848	10.0226	3.3848	0.14994	2.3848	-0.96946	1.3848	-1.46339	0.3848	-1.13191
	9.385	-0.31966	8.385	-2.12306	7.385	-2.30393	6.385	-8.32842	5.385	-1.14178	4.385	10.0535	3.385	0.17362	2.385	-0.94249	1.385	-1.46931	0.385	-1.13783
	9.3852	-0.31571	8.3852	-2.01717	7.3852	-2.33286	6.3852	-9.48531	5.3852	-1.14375	4.3852	10.0851	3.3852	0.21111	2.3852	-0.92145	1.3852	-1.47589	0.3852	-1.14178
	9.3854	-0.31768	8.3854	-1.90931	7.3854	-2.36443	6.3854	-9.66683	5.3854	-1.14375	4.3854	10.116	3.3854	0.25846	2.3854	-0.90172	1.3854	-1.48641	0.3854	-1.14309
	9.3856	-0.31045	8.3856	-1.7975	7.3856	-2.38811	6.3856	-9.66881	5.3856	-1.14375	4.3856	10.143	3.3856	0.30187	2.3856	-0.87607	1.3856	-1.49693	0.3856	-1.14638
	9.3858	-0.31045	8.3858	-1.68964	7.3858	-2.41639	6.3858	-9.6471	5.3858	-1.13059	4.3858	10.1706	3.3858	0.34067	2.3858	-0.85831	1.3858	-1.50746	0.3858	-1.14178
	9.386	-0.30584	8.386	-1.58506	7.386	-2.44204	6.386	-9.62145	5.386	-1.12928	4.386	10.2042	3.386	0.40118	2.386	-0.84055	1.386	-1.51732	0.386	-1.14572
	9.3862	-0.31176	8.3862	-1.48772	7.3862	-2.46966	6.3862	-9.59186	5.3862	-1.1227	4.3862	10.2298	3.3862	0.44196	2.3862	-0.82345	1.3862	-1.5285	0.3862	-1.15033
	9.3864	-0.32163	8.3864	-1.39696	7.3864	-2.50847	6.3864	-9.58133	5.3864	-1.11613	4.3864	10.2554	3.3864	0.46366	2.3864	-0.80635	1.3864	-1.53771	0.3864	-1.1569
	9.3866	-0.32294	8.3866	-1.30554	7.3866	-2.53215	6.3866	-9.56029	5.3866	-1.10889	4.3866	10.2785	3.3866	0.50049	2.3866	-0.78925	1.3866	-1.54823	0.3866	-1.16348
	9.3868	-0.32689	8.3868	-1.22004	7.3868	-2.56372	6.3868	-9.5399	5.3868	-1.10231	4.3868	10.337	3.3868	0.53338	2.3868	-0.77939	1.3868	-1.55349	0.3868	-1.16545
	9.387	-0.33018	8.387	-1.13586	7.387	-2.59331	6.387	-9.48531	5.387	-1.09048	4.387	10.4699	3.387	0.56166	2.387	-0.76557	1.387	-1.5581	0.387	-1.16743
	9.3872	-0.33149	8.3872	-1.05299	7.3872	-2.62225	6.3872	-9.4373	5.3872	-1.08258	4.3872	10.5955	3.3872	0.59586	2.3872	-0.74847	1.3872	-1.55941	0.3872	-1.17071
	9.3874	-0.33281	8.3874	-0.96814	7.3874	-2.6479	6.3874	-9.42283	5.3874	-1.06746	4.3874	10.7323	3.3874	0.63006	2.3874	-0.72085	1.3874	-1.56665	0.3874	-1.17335
	9.3876	-0.33676	8.3876	-0.88199	7.3876	-2.67487	6.3876	-9.39784	5.3876	-1.05891	4.3876	10.873	3.3876	0.66623	2.3876	-0.70178	1.3876	-1.57191	0.3876	-1.17729
	9.3878	-0.34004	8.3878	-0.79912	7.3878	-2.70183	6.3878	-9.37219	5.3878	-1.04838	4.3878	11.0144	3.3878	0.69977	2.3878	-0.69717	1.3878	-1.57257	0.3878	-1.17598
	9.388	-0.34531	8.388	-0.71033	7.388	-2.73209	6.388	-9.3268	5.388	-1.03128	4.388	11.1525	3.388	0.73332	2.388	-0.69323	1.388	-1.57388	0.388	-1.17926
	9.3882	-0.34991	8.3882	-0.62483	7.3882	-2.75774	6.3882	-9.29326	5.3882	-1.01616	4.3882	11.2795	3.3882	0.74187	2.3882	-0.68731	1.3882	-1.57586	0.3882	-1.18255
	9.3884	-0.35846	8.3884	-0.5367	7.3884	-2.79391	6.3884	-9.23736	5.3884	-0.99906	4.3884	11.4091	3.3884	0.76094	2.3884	-0.66692	1.3884	-1.57651	0.3884	-1.18584
	9.3886	-0.36898	8.3886	-0.4433	7.3886	-2.82219	6.3886	-9.19592	5.3886	-0.97275	4.3886	11.5353	3.3886	0.77278	2.3886	-0.64982	1.3886	-1.58243	0.3886	-1.18584
	9.3888	-0.37753	8.3888	-0.34991	7.3888	-2.85442	6.3888	-9.14923	5.3888	-0.95433	4.3888	11.6452	3.3888	0.78527	2.3888	-0.61759	1.3888	-1.58309	0.3888	-1.18847
	9.389	-0.38214	8.389	-0.25915	7.389	-2.88533	6.389	-9.11371	5.389	-0.93066	4.389	11.7616	3.389	0.81553	2.389	-0.58602	1.389	-1.56336	0.389	-1.18716
	9.3892	-0.39003	8.3892	-0.16773	7.3892	-2.9169	6.3892	-9.03808	5.3892	-0.90961	4.3892	11.8701	3.3892	0.85499	2.3892	-0.563	1.3892	-1.55941	0.3892	-1.19045
	9.3894	-0.39463	8.3894	-0.07368	7.3894	-2.94715	6.3894	-8.98809	5.3894	-0.88199	4.3894	11.9681	3.3894	0.87669	2.3894	-0.52617	1.3894	-1.56204	0.3894	-1.1865
	9.3896	-0.40055	8.3896	0.023	7.3896	-2.98267	6.3896	-8.94008	5.3896	-0.85634	4.3896	12.0799	3.3896	0.91418	2.3896	-0.51104	1.3896	-1.56599	0.3896	-1.18979
	9.3898	-0.40779	8.3898	0.12363	7.3898	-3.01621	6.3898	-8.88944	5.3898	-0.83397	4.3898	9.07225	3.3898	0.95299	2.3898	-0.48671	1.3898	-1.56599	0.3898	-1.20031
	9.39	-0.41502	8.39	0.22229	7.39	-3.04712	6.39	-8.84142	5.39	-0.80701	4.39	6.29151	3.39	0.9885	2.39	-0.46764	1.39	-1.5581	0.39	-1.20426
	9.3902	-0.42423	8.3902	0.31568	7.3902	-3.09382	6.3902	-8.70002	5.3902	-0.78136	4.3902	4.29803	3.3902	1.02665	2.3902	-0.44528	1.3902	-1.56402	0.3902	-1.2161
	9.3904	-0.43015	8.3904	0.41828	7.3904	-3.1221	6.3904	-8.53099	5.3904	-0.75308	4.3904	3.64099	3.3904	1.0648	2.3904	-0.43738	1.3904	-1.55941	0.3904	-1.21938
	9.3906	-0.43936	8.3906	0.51628	7.3906	-3.1438	6.3906	-8.40734	5.3906	-0.72611	4.3906	3.5088	3.3906	1.1207	2.3906	-0.40844	1.3906	-1.56204	0.3906	-1.22662
	9.3908	-0.44725	8.3908	0.61559	7.3908	-3.16353	6.3908	-8.3738	5.3908	-0.69783	4.3908	3.42264	3.3908	1.1891	2.3908	-0.41436	1.3908	-1.56467	0.3908	-1.23254
	9.391	-0.45514	8.391	0.72148	7.391	-3.18392	6.391	-8.33434	5.391	-0.67284	4.391	3.36147	3.391	1.26737	2.391	-0.38871	1.391	-1.56599	0.391	-1.2332
	9.3912	-0.46106	8.3912	0.81947	7.3912	-3.21483	6.3912	-8.29554	5.3912	-0.64127	4.3912	3.30688	3.3912	1.33708	2.3912	-0.37753	1.3912	-1.57059	0.3912	-1.24569
	9.3914	-0.4729	8.3914	0.92536	7.3914	-3.2464	6.3914	-8.25805	5.3914	-0.61299	4.3914	3.24901	3.3914	1.38312	2.3914	-0.34465	1.3914	-1.56928	0.3914	-1.24964
	9.3916	-0.4775	8.3916	1.02336	7.3916	-3.27534	6.3916	-8.21596	5.3916	-0.58208	4.3916	3.19047	3.3916	1.43311	2.3916	-0.31045	1.3916	-1.57651	0.3916	-1.25753
	9.3918	-0.48803	8.3918	1.12465	7.3918	-3.30362	6.3918	-8.17255	5.3918	-0.54788	4.3918	3.13062	3.3918	1.48046	2.3918	-0.28874	1.3918	-1.57257	0.3918	-1.26279
	9.392	-0.4946	8.392	1.22659	7.392	-3.33388	6.392	-8.12585	5.392	-0.51894	4.392	3.08655	3.392	1.55807	2.392	-0.26309	1.392	-1.57059	0.392	-1.26213
	9.3922	-0.50644	8.3922	1.32919	7.3922	-3.36874	6.3922	-8.08507	5.3922	-0.48934	4.3922	3.04052	3.3922	1.62252	2.3922	-0.21771	1.3922	-1.57454	0.3922	-1.26805
	9.3924	-0.51828	8.3924	1.42982	7.3924	-3.39702	6.3924	-8.04824	5.3924	-0.45711	4.3924	2.99316	3.3924	1.69421	2.3924	-0.19272	1.3924	-1.58243	0.3924	-1.2766
	9.3926	-0.53275	8.3926	1.53044	7.3926	-3.43056	6.3926	-8.09099	5.3926	-0.43409	4.3926	2.93331	3.3926	1.76787	2.3926	-0.16641	1.3926	-1.58638	0.3926	-1.28121
	9.3928	-0.5459	8.3928	1.63436	7.3928	-3.46081	6.3928	-8.17518	5.3928	-0.4091	4.3928	2.88333	3.3928	1.88429	2.3928	-0.13945	1.3928	-1.58769	0.3928	-1.28647
	9.393	-0.563	8.393	1.7317	7.393	-3.49304	6.393	-8.23963	5.393	-0.38148	4.393	2.83466	3.393	1.94874	2.393	-0.11643	1.393	-1.59098	0.393	-1.29042
	9.3932	-0.57681	8.3932	1.82838	7.3932	-3.52593	6.3932	-8.28962	5.3932	-0.36306	4.3932	2.78467	3.3932	2.02635	2.3932	-0.10262	1.3932	-1.59624	0.3932	-1.30094
	9.3934	-0.60049	8.3934	1.92177	7.3934	-3.55749	6.3934	-8.16992	5.3934	-0.34662	4.3934	2.72351	3.3934	2.10856	2.3934	-0.08223	1.3934	-1.5969	0.3934	-1.31015
	9.3936	-0.61693	8.3936	2.0178	7.3936	-3.58775	6.3936	-8.1048	5.3936	-0.33478	4.3936	2.67681	3.3936	2.16052	2.3936	-0.05855	1.3936	-1.59624	0.3936	-1.31146
	9.3938	-0.63272	8.3938	2.11185	7.3938	-3.61603	6.3938	-8.13374	5.3938	-0.31966	4.3938	2.63077	3.3938	2.21248	2.3938	-0.03093	1.3938	-1.59953	0.3938	-1.32133
	9.394	-0.64785	8.394	2.20458	7.394	-3.64431	6.394	-8.17584	5.394	-0.30847	4.394	2.58539	3.394	2.29074	2.394	-0.00593	1.394	-1.60282	0.394	-1.3279
	9.3942	-0.66626	8.3942	2.29929	7.3942	-3.67456	6.3942	-8.21793	5.3942	-0.29664	4.3942	2.53146	3.3942	2.37098	2.3942	0.0184	1.3942	-1.60414	0.3942	-1.33382
	9.3944	-0.68468	8.3944	2.3986	7.3944	-3.70482	6.3944	-8.27252	5.3944	-0.2894	4.3944	2.48279	3.3944	2.44662	2.3944	0.03747	1.3944	-1.60282	0.3944	-1.33053
	9.3946	-0.70638	8.3946	2.49331	7.3946	-3.72915	6.3946	-5.04126	5.3946	-0.28217	4.3946	2.43478	3.3946	2.53409	2.3946	0.05852	1.3946	-1.60348	0.3946	-1.33645
	9.3948	-0.72151	8.3948	2.58605	7.3948	-3.75612	6.3948	-2.03558	5.3948	-0.27427	4.3948	2.38611	3.3948	2.62222	2.3948	0.07694	1.3948	-1.60348	0.3948	-1.33843
	9.395	-0.73729	8.395	2.68076	7.395	-3.78374	6.395	-0.80043	5.395	-0.2677	4.395	2.33941	3.395	2.72351	2.395	0.09732	1.395	-1.59361	0.395	-1.34435
	9.3952	-0.75242	8.3952	2.77481	7.3952	-3.80742	6.3952	-0.52683	5.3952	-0.26046	4.3952	2.28811	3.3952	2.77415	2.3952	0.11114	1.3952	-1.59032	0.3952	-1.35092
	9.3954	-0.7682	8.3954	2.87149	7.3954	-3.84228	6.3954	-0.4045	5.3954	-0.25389	4.3954	2.23944	3.3954	2.85044	2.3954	0.13547	1.3954	-1.58309	0.3954	-1.35553
	9.3956	-0.78136	8.3956	2.97146	7.3956	-3.87648	6.3956	-0.32755	5.3956	-0.25323	4.3956	2.18683	3.3956	2.9241	2.3956	0.15586	1.3956	-1.57651	0.3956	-1.36342
	9.3958	-0.79583	8.3958	3.07603	7.3958	-3.91134	6.3958	-0.23679	5.3958	-0.24731	4.3958	2.12303	3.3958	2.96685	2.3958	0.17954	1.3958	-1.57257	0.3958	-1.36539
	9.396	-0.80569	8.396	3.18521	7.396	-3.94554	6.396	-0.13616	5.396	-0.24336	4.396	2.05923	3.396	3.04578	2.396	0.19861	1.396	-1.56467	0.396	-1.36802
	9.3962	-0.81687	8.3962	3.19771	7.3962	-3.97382	6.3962	-0.0283	5.3962	-0.2335	4.3962	1.9882	3.3962	3.10234	2.3962	0.21768	1.3962	-1.55941	0.3962	-1.37723
	9.3964	-0.83069	8.3964	3.38515	7.3964	-4.01394	6.3964	0.0868	5.3964	-0.23152	4.3964	1.9198	3.3964	3.15167	2.3964	0.23149	1.3964	-1.55349	0.3964	-1.3792
	9.3966	-0.84384	8.3966	3.94748	7.3966	-4.03827	6.3966	0.219	5.3966	-0.22758	4.3966	1.83956	3.3966	3.19705	2.3966	0.24859	1.3966	-1.5456	0.3966	-1.36605
	9.3968	-0.85634	8.3968	4.23423	7.3968	-4.0705	6.3968	0.28345	5.3968	-0.2256	4.3968	1.75867	3.3968	3.25361	2.3968	0.25649	1.3968	-1.54297	0.3968	-1.3746
	9.397	-0.86817	8.397	4.37498	7.397	-4.09483	6.397	0.35185	5.397	-0.22297	4.397	1.68237	3.397	3.30491	2.397	0.26833	1.397	-1.54363	0.397	-1.37394
	9.3972	-0.88001	8.3972	4.50652	7.3972	-4.11325	6.3972	0.46432	5.3972	-0.22034	4.3972	1.61792	3.3972	3.35621	2.3972	0.28148	1.3972	-1.54363	0.3972	-1.37789
	9.3974	-0.89646	8.3974	4.63806	7.3974	-4.14219	6.3974	0.56232	5.3974	-0.21574	4.3974	1.55083	3.3974	3.40356	2.3974	0.29989	1.3974	-1.541	0.3974	-1.38447
	9.3976	-0.91027	8.3976	4.76368	7.3976	-4.17376	6.3976	0.6511	5.3976	-0.21574	4.3976	1.48243	3.3976	3.45421	2.3976	0.33541	1.3976	-1.54231	0.3976	-1.3917
	9.3978	-0.92342	8.3978	4.89259	7.3978	-4.20204	6.3978	0.73924	5.3978	-0.21245	4.3978	1.41864	3.3978	3.50025	2.3978	0.37224	1.3978	-1.53968	0.3978	-1.39499
	9.398	-0.94249	8.398	5.01097	7.398	-4.23953	6.398	0.86486	5.398	-0.20522	4.398	1.36865	3.398	3.56207	2.398	0.40841	1.398	-1.54034	0.398	-1.39367
	9.3982	-0.9517	8.3982	5.13133	7.3982	-4.26715	6.3982	0.95956	5.3982	-0.19995	4.3982	1.31143	3.3982	3.61929	2.3982	0.42617	1.3982	-1.53771	0.3982	-1.39696
	9.3984	-0.96683	8.3984	5.24709	7.3984	-4.30201	6.3984	1.05033	5.3984	-0.20061	4.3984	1.24237	3.3984	3.68177	2.3984	0.45774	1.3984	-1.53113	0.3984	-1.40288
	9.3986	-0.98261	8.3986	5.35692	7.3986	-4.33686	6.3986	1.12793	5.3986	-0.20259	4.3986	1.172	3.3986	3.7403	2.3986	0.49128	1.3986	-1.52653	0.3986	-1.40222
	9.3988	-0.99577	8.3988	5.46742	7.3988	-4.37041	6.3988	1.23777	5.3988	-0.19732	4.3988	1.10228	3.3988	3.79095	2.3988	0.52022	1.3988	-1.53837	0.3988	-1.40683
	9.399	-1.00695	8.399	5.57857	7.399	-4.40658	6.399	1.31998	5.399	-0.19272	4.399	1.0181	3.399	3.84817	2.399	0.55048	1.399	-1.54757	0.399	-1.40946
	9.3992	-1.02668	8.3992	5.68314	7.3992	-4.44012	6.3992	1.40746	5.3992	-0.19404	4.3992	0.95364	3.3992	3.91854	2.3992	0.58994	1.3992	-1.54823	0.3992	-1.41801
	9.3994	-1.04509	8.3994	5.78508	7.3994	-4.46972	6.3994	1.48243	5.3994	-0.1914	4.3994	0.87275	3.3994	3.98891	2.3994	0.64124	1.3994	-1.54626	0.3994	-1.42459
	9.3996	-1.06351	8.3996	5.88111	7.3996	-4.50129	6.3996	1.57385	5.3996	-0.19338	4.3996	0.79317	3.3996	4.04153	2.3996	0.68202	1.3996	-1.51601	0.3996	-1.42787
	9.3998	-1.07732	8.3998	5.97845	7.3998	-4.53417	6.3998	1.65015	5.3998	-0.19535	4.3998	0.71227	3.3998	4.09612	2.3998	0.72279	1.3998	-1.5114	0.3998	-1.43248
[truncated: 35,444 more rows]
